# Supplementary material for: Proteomic Signatures of the Desmoplastic Invasion Front Reveal Collagen Type XII as a Marker of Myofibroblastic Differentiation During Colorectal Cancer Metastasis
Source: Oncotarget. 2012 Mar 8;3(3):267–85. doi: 10.18632/oncotarget.451 (PMC3359884; doi:10.18632/oncotarget.451)
Supplement: Supplementary file 2 [file oncotarget-03-267-s002.xlsx]

## Sheet: tableContent (2)
---	---	---
Proteins	Gene	IPI_link	#Replicas	Prot Mol Weight	Prot Prob	# Unique Pepts	# Unique Spectra	# Total Spectra	First IPI	All IPIs
- 14 kDa protein	N/A 14 kDa protein	<a target="_blank" href="http://srs.ebi.ac.uk/srsbin/cgi-bin/wgetz?-e+[IPI-acc:IPI00179589]+-vn+2">IPI00179589</a>	3	14328.3	100	2	2	6	IPI00179589	IPI00179589, IPI00924816
- 22 kDa protein	N/A 22 kDa protein	<a target="_blank" href="http://srs.ebi.ac.uk/srsbin/cgi-bin/wgetz?-e+[IPI-acc:IPI00031616]+-vn+2">IPI00031616</a>	1	21595.1	99.8	2	3	3	IPI00031616	IPI00031616, IPI00878073
- 29 kDa protein	N/A 29 kDa protein	<a target="_blank" href="http://srs.ebi.ac.uk/srsbin/cgi-bin/wgetz?-e+[IPI-acc:IPI00453476]+-vn+2">IPI00453476</a>	3	28832.8	100	7	9	26	IPI00453476	IPI00453476, IPI00549725
#NAME?	N/A Prothymosin alpha	<a target="_blank" href="http://srs.ebi.ac.uk/srsbin/cgi-bin/wgetz?-e+[IPI-acc:IPI00412977]+-vn+2">IPI00412977</a>	3	11940.2	100	5	6	12	IPI00412977	IPI00412977, IPI00455510, IPI00479214, IPI00827535, IPI00916480, IPI00916962, IPI00917228, IPI00917401
#NAME?	N/A Putative uncharacterized protein	<a target="_blank" href="http://srs.ebi.ac.uk/srsbin/cgi-bin/wgetz?-e+[IPI-acc:IPI00550731]+-vn+2">IPI00550731</a>	1	26216.3	99.8	2	3	3	IPI00550731	IPI00550731, IPI00784865, IPI00784985, IPI00853045, IPI00889156, IPI00909649, IPI00939470, IPI00939805, IPI00940069, IPI00940952, IPI00941203, IPI00941420, IPI00941650, IPI00942387, IPI00942608
A2M Alpha-2-macroglobulin	A2M	<a target="_blank" href="http://srs.ebi.ac.uk/srsbin/cgi-bin/wgetz?-e+[IPI-acc:IPI00478003]+-vn+2">IPI00478003</a>	3	163259	100	3	3	7	IPI00478003	IPI00478003
AARS Alanyl-tRNA synthetase, cytoplasmic	AARS	<a target="_blank" href="http://srs.ebi.ac.uk/srsbin/cgi-bin/wgetz?-e+[IPI-acc:IPI00027442]+-vn+2">IPI00027442</a>	3	106795	100	7	9	12	IPI00027442	IPI00027442, IPI00910701
ABCF1 Isoform 2 of ATP-binding cassette sub-family F member 1	ABCF1	<a target="_blank" href="http://srs.ebi.ac.uk/srsbin/cgi-bin/wgetz?-e+[IPI-acc:IPI00013495]+-vn+2">IPI00013495</a>	2	91664.6	100	3	4	4	IPI00013495	IPI00013495, IPI00792186, IPI00873899
ABHD14A;ACY1 Abhydrolase domain-containing protein 14A	ABHD14A;ACY1	<a target="_blank" href="http://srs.ebi.ac.uk/srsbin/cgi-bin/wgetz?-e+[IPI-acc:IPI00880120]+-vn+2">IPI00880120</a>	3	29746.9	100	4	5	6	IPI00880120	IPI00880120
ACAA2 3-ketoacyl-CoA thiolase, mitochondrial	ACAA2	<a target="_blank" href="http://srs.ebi.ac.uk/srsbin/cgi-bin/wgetz?-e+[IPI-acc:IPI00001539]+-vn+2">IPI00001539</a>	1	41906.2	99.8	2	2	2	IPI00001539	IPI00001539, IPI00873829
ACAT1 Acetyl-CoA acetyltransferase, mitochondrial	ACAT1	<a target="_blank" href="http://srs.ebi.ac.uk/srsbin/cgi-bin/wgetz?-e+[IPI-acc:IPI00030363]+-vn+2">IPI00030363</a>	3	45181.8	100	4	4	7	IPI00030363	IPI00030363
ACAT2 cDNA FLJ53975, highly similar to Acetyl-CoA acetyltransferase, cytosolic	ACAT2	<a target="_blank" href="http://srs.ebi.ac.uk/srsbin/cgi-bin/wgetz?-e+[IPI-acc:IPI00291419]+-vn+2">IPI00291419</a>	3	44624.3	100	4	4	8	IPI00291419	IPI00291419
ACE Isoform Somatic-1 of Angiotensin-converting enzyme	ACE	<a target="_blank" href="http://srs.ebi.ac.uk/srsbin/cgi-bin/wgetz?-e+[IPI-acc:IPI00437751]+-vn+2">IPI00437751</a>	1	149701	100	3	3	4	IPI00437751	IPI00437751, IPI00877100
ACIN1 Isoform 1 of Apoptotic chromatin condensation inducer in the nucleus	ACIN1	<a target="_blank" href="http://srs.ebi.ac.uk/srsbin/cgi-bin/wgetz?-e+[IPI-acc:IPI00007334]+-vn+2">IPI00007334</a>	3	151870	100	5	5	5	IPI00007334	IPI00007334
ACP1 Isoform 1 of Low molecular weight phosphotyrosine protein phosphatase	ACP1	<a target="_blank" href="http://srs.ebi.ac.uk/srsbin/cgi-bin/wgetz?-e+[IPI-acc:IPI00219861]+-vn+2">IPI00219861</a>	3	18024.7	100	4	4	7	IPI00219861	IPI00219861
ACTB Actin, cytoplasmic 1	ACTB	<a target="_blank" href="http://srs.ebi.ac.uk/srsbin/cgi-bin/wgetz?-e+[IPI-acc:IPI00021439]+-vn+2">IPI00021439</a>	3	41719.8	100	15	21	129	IPI00021439	IPI00021439, IPI00021440, IPI00894498
ACTN1 Alpha-actinin-1	ACTN1	<a target="_blank" href="http://srs.ebi.ac.uk/srsbin/cgi-bin/wgetz?-e+[IPI-acc:IPI00013508]+-vn+2">IPI00013508</a>	3	103043	100	21	24	47	IPI00013508	IPI00013508, IPI00759776
ACTN4 Alpha-actinin-4	ACTN4	<a target="_blank" href="http://srs.ebi.ac.uk/srsbin/cgi-bin/wgetz?-e+[IPI-acc:IPI00013808]+-vn+2">IPI00013808</a>	3	104839	100	41	51	154	IPI00013808	IPI00013808
ACTR3 Actin-related protein 3	ACTR3	<a target="_blank" href="http://srs.ebi.ac.uk/srsbin/cgi-bin/wgetz?-e+[IPI-acc:IPI00028091]+-vn+2">IPI00028091</a>	3	47353.8	100	5	6	8	IPI00028091	IPI00028091
ACY1 cDNA FLJ60317, highly similar to Aminoacylase-1	ACY1	<a target="_blank" href="http://srs.ebi.ac.uk/srsbin/cgi-bin/wgetz?-e+[IPI-acc:IPI00009268]+-vn+2">IPI00009268</a>	3	55975.8	100	5	7	14	IPI00009268	IPI00009268, IPI00940464
ACYP1 Acylphosphatase-1	ACYP1	<a target="_blank" href="http://srs.ebi.ac.uk/srsbin/cgi-bin/wgetz?-e+[IPI-acc:IPI00221117]+-vn+2">IPI00221117</a>	1	11242.8	99.8	2	2	2	IPI00221117	IPI00221117
ADA Adenosine deaminase	ADA	<a target="_blank" href="http://srs.ebi.ac.uk/srsbin/cgi-bin/wgetz?-e+[IPI-acc:IPI00296441]+-vn+2">IPI00296441</a>	3	40747.1	100	5	5	7	IPI00296441	IPI00296441
ADAM15 Disintegrin and metalloproteinase domain-containing protein 15	ADAM15	<a target="_blank" href="http://srs.ebi.ac.uk/srsbin/cgi-bin/wgetz?-e+[IPI-acc:IPI00013302]+-vn+2">IPI00013302</a>	3	87698.9	100	8	9	14	IPI00013302	IPI00013302, IPI00843806
ADAM17 Isoform B of Disintegrin and metalloproteinase domain-containing protein 17	ADAM17	<a target="_blank" href="http://srs.ebi.ac.uk/srsbin/cgi-bin/wgetz?-e+[IPI-acc:IPI00029606]+-vn+2">IPI00029606</a>	3	78525.4	100	6	7	20	IPI00029606	IPI00029606, IPI00288894
ADAM19 Isoform A of Disintegrin and metalloproteinase domain-containing protein 19	ADAM19	<a target="_blank" href="http://srs.ebi.ac.uk/srsbin/cgi-bin/wgetz?-e+[IPI-acc:IPI00011901]+-vn+2">IPI00011901</a>	2	105021	100	4	4	5	IPI00011901	IPI00011901, IPI00249735, IPI00941096, IPI00943011
ADAMTSL2 ADAMTS-like protein 2	ADAMTSL2	<a target="_blank" href="http://srs.ebi.ac.uk/srsbin/cgi-bin/wgetz?-e+[IPI-acc:IPI00644346]+-vn+2">IPI00644346</a>	3	104600	100	22	27	90	IPI00644346	IPI00644346, IPI00790458
ADD1 Isoform 1 of Alpha-adducin	ADD1	<a target="_blank" href="http://srs.ebi.ac.uk/srsbin/cgi-bin/wgetz?-e+[IPI-acc:IPI00019901]+-vn+2">IPI00019901</a>	1	80937.9	99.8	2	2	3	IPI00019901	IPI00019901, IPI00220158, IPI00253279, IPI00376220
ADH5P4;ADH5 Alcohol dehydrogenase class-3	ADH5P4;ADH5	<a target="_blank" href="http://srs.ebi.ac.uk/srsbin/cgi-bin/wgetz?-e+[IPI-acc:IPI00746777]+-vn+2">IPI00746777</a>	1	39705.8	99.9	3	3	4	IPI00746777	IPI00746777
ADI1 Isoform 1 of 1,2-dihydroxy-3-keto-5-methylthiopentene dioxygenase	ADI1	<a target="_blank" href="http://srs.ebi.ac.uk/srsbin/cgi-bin/wgetz?-e+[IPI-acc:IPI00651738]+-vn+2">IPI00651738</a>	1	21481.2	99.8	2	2	2	IPI00651738	IPI00651738
ADRM1 Proteasomal ubiquitin receptor ADRM1	ADRM1	<a target="_blank" href="http://srs.ebi.ac.uk/srsbin/cgi-bin/wgetz?-e+[IPI-acc:IPI00033030]+-vn+2">IPI00033030</a>	1	42136.2	99.8	2	2	2	IPI00033030	IPI00033030, IPI00470921
AFP Alpha-fetoprotein	AFP	<a target="_blank" href="http://srs.ebi.ac.uk/srsbin/cgi-bin/wgetz?-e+[IPI-acc:IPI00022443]+-vn+2">IPI00022443</a>	3	68660.2	99.9	2	3	10	IPI00022443	IPI00022443
AGRN Agrin	AGRN	<a target="_blank" href="http://srs.ebi.ac.uk/srsbin/cgi-bin/wgetz?-e+[IPI-acc:IPI00374563]+-vn+2">IPI00374563</a>	3	214820	100	29	32	51	IPI00374563	IPI00374563
AGT Angiotensinogen	AGT	<a target="_blank" href="http://srs.ebi.ac.uk/srsbin/cgi-bin/wgetz?-e+[IPI-acc:IPI00032220]+-vn+2">IPI00032220</a>	3	53136.8	100	4	5	7	IPI00032220	IPI00032220
AHCY Adenosylhomocysteinase	AHCY	<a target="_blank" href="http://srs.ebi.ac.uk/srsbin/cgi-bin/wgetz?-e+[IPI-acc:IPI00012007]+-vn+2">IPI00012007</a>	3	47699.1	100	8	10	23	IPI00012007	IPI00012007
AHNAK Neuroblast differentiation-associated protein AHNAK	AHNAK	<a target="_blank" href="http://srs.ebi.ac.uk/srsbin/cgi-bin/wgetz?-e+[IPI-acc:IPI00021812]+-vn+2">IPI00021812</a>	3	629086	100	23	24	35	IPI00021812	IPI00021812
AHSA1 Activator of 90 kDa heat shock protein ATPase homolog 1	AHSA1	<a target="_blank" href="http://srs.ebi.ac.uk/srsbin/cgi-bin/wgetz?-e+[IPI-acc:IPI00030706]+-vn+2">IPI00030706</a>	2	38256.4	100	3	3	9	IPI00030706	IPI00030706
AHSG cDNA FLJ55606, highly similar to Alpha-2-HS-glycoprotein	AHSG	<a target="_blank" href="http://srs.ebi.ac.uk/srsbin/cgi-bin/wgetz?-e+[IPI-acc:IPI00022431]+-vn+2">IPI00022431</a>	3	46607.5	99.8	2	3	21	IPI00022431	IPI00022431, IPI00795830, IPI00922262
AIFM1 Isoform 1 of Apoptosis-inducing factor 1, mitochondrial	AIFM1	<a target="_blank" href="http://srs.ebi.ac.uk/srsbin/cgi-bin/wgetz?-e+[IPI-acc:IPI00000690]+-vn+2">IPI00000690</a>	3	66883.5	100	5	5	7	IPI00000690	IPI00000690, IPI00157908
AIMP1 Aminoacyl tRNA synthetase complex-interacting multifunctional protein 1	AIMP1	<a target="_blank" href="http://srs.ebi.ac.uk/srsbin/cgi-bin/wgetz?-e+[IPI-acc:IPI00006252]+-vn+2">IPI00006252</a>	3	34335	100	5	5	9	IPI00006252	IPI00006252, IPI00793201
AIP AH receptor-interacting protein	AIP	<a target="_blank" href="http://srs.ebi.ac.uk/srsbin/cgi-bin/wgetz?-e+[IPI-acc:IPI00010460]+-vn+2">IPI00010460</a>	1	37618.4	99.8	2	2	2	IPI00010460	IPI00010460, IPI00925804
AK1 Adenylate kinase isoenzyme 1	AK1	<a target="_blank" href="http://srs.ebi.ac.uk/srsbin/cgi-bin/wgetz?-e+[IPI-acc:IPI00018342]+-vn+2">IPI00018342</a>	3	21617.1	100	4	4	16	IPI00018342	IPI00018342, IPI00640817
AK2 Isoform 1 of Adenylate kinase 2, mitochondrial	AK2	<a target="_blank" href="http://srs.ebi.ac.uk/srsbin/cgi-bin/wgetz?-e+[IPI-acc:IPI00215901]+-vn+2">IPI00215901</a>	3	26461	100	8	11	73	IPI00215901	IPI00215901, IPI00218988
AKAP12 A kinase (PRKA) anchor protein 12 isoform 2	AKAP12	<a target="_blank" href="http://srs.ebi.ac.uk/srsbin/cgi-bin/wgetz?-e+[IPI-acc:IPI00217683]+-vn+2">IPI00217683</a>	3	181664	100	4	5	5	IPI00217683	IPI00217683, IPI00237884, IPI00867627, IPI00940222
AKAP8 A-kinase anchor protein 8	AKAP8	<a target="_blank" href="http://srs.ebi.ac.uk/srsbin/cgi-bin/wgetz?-e+[IPI-acc:IPI00014474]+-vn+2">IPI00014474</a>	3	76091.1	99.8	2	3	3	IPI00014474	IPI00014474
AKR1A1 Alcohol dehydrogenase [NADP+]	AKR1A1	<a target="_blank" href="http://srs.ebi.ac.uk/srsbin/cgi-bin/wgetz?-e+[IPI-acc:IPI00220271]+-vn+2">IPI00220271</a>	3	36555.6	100	4	5	7	IPI00220271	IPI00220271
AKR7A2 Aflatoxin B1 aldehyde reductase member 2	AKR7A2	<a target="_blank" href="http://srs.ebi.ac.uk/srsbin/cgi-bin/wgetz?-e+[IPI-acc:IPI00305978]+-vn+2">IPI00305978</a>	2	39571	100	3	3	4	IPI00305978	IPI00305978, IPI00940335
ALAD Delta-aminolevulinic acid dehydratase	ALAD	<a target="_blank" href="http://srs.ebi.ac.uk/srsbin/cgi-bin/wgetz?-e+[IPI-acc:IPI00442121]+-vn+2">IPI00442121</a>	2	39016.5	100	3	3	4	IPI00442121	IPI00442121, IPI00790373, IPI00937974
ALB Putative uncharacterized protein ALB	ALB	<a target="_blank" href="http://srs.ebi.ac.uk/srsbin/cgi-bin/wgetz?-e+[IPI-acc:IPI00022434]+-vn+2">IPI00022434</a>	3	71686.8	100	11	14	59	IPI00022434	IPI00022434, IPI00745872
ALDOA Fructose-bisphosphate aldolase A	ALDOA	<a target="_blank" href="http://srs.ebi.ac.uk/srsbin/cgi-bin/wgetz?-e+[IPI-acc:IPI00465439]+-vn+2">IPI00465439</a>	3	39402.6	100	15	20	81	IPI00465439	IPI00465439
ALDOC Fructose-bisphosphate aldolase	ALDOC	<a target="_blank" href="http://srs.ebi.ac.uk/srsbin/cgi-bin/wgetz?-e+[IPI-acc:IPI00418262]+-vn+2">IPI00418262</a>	2	48390.2	99.8	2	3	10	IPI00418262	IPI00418262
AMBP Protein AMBP	AMBP	<a target="_blank" href="http://srs.ebi.ac.uk/srsbin/cgi-bin/wgetz?-e+[IPI-acc:IPI00022426]+-vn+2">IPI00022426</a>	3	38981.5	100	4	4	6	IPI00022426	IPI00022426
AMIGO2 Amphoterin-induced protein 2	AMIGO2	<a target="_blank" href="http://srs.ebi.ac.uk/srsbin/cgi-bin/wgetz?-e+[IPI-acc:IPI00238262]+-vn+2">IPI00238262</a>	1	57917.2	100	3	3	7	IPI00238262	IPI00238262
ANG Angiogenin	ANG	<a target="_blank" href="http://srs.ebi.ac.uk/srsbin/cgi-bin/wgetz?-e+[IPI-acc:IPI00008554]+-vn+2">IPI00008554</a>	1	16532.2	99.8	2	2	2	IPI00008554	IPI00008554
ANP32B Isoform 1 of Acidic leucine-rich nuclear phosphoprotein 32 family member B	ANP32B	<a target="_blank" href="http://srs.ebi.ac.uk/srsbin/cgi-bin/wgetz?-e+[IPI-acc:IPI00007423]+-vn+2">IPI00007423</a>	3	28770.6	100	2	3	14	IPI00007423	IPI00007423, IPI00759824
ANP32E Acidic leucine-rich nuclear phosphoprotein 32 family member E	ANP32E	<a target="_blank" href="http://srs.ebi.ac.uk/srsbin/cgi-bin/wgetz?-e+[IPI-acc:IPI00165393]+-vn+2">IPI00165393</a>	3	30675.3	100	4	4	6	IPI00165393	IPI00165393, IPI00640833
ANXA1 Annexin A1	ANXA1	<a target="_blank" href="http://srs.ebi.ac.uk/srsbin/cgi-bin/wgetz?-e+[IPI-acc:IPI00218918]+-vn+2">IPI00218918</a>	3	38697.9	100	6	8	15	IPI00218918	IPI00218918
ANXA2 annexin A2 isoform 1	ANXA2	<a target="_blank" href="http://srs.ebi.ac.uk/srsbin/cgi-bin/wgetz?-e+[IPI-acc:IPI00418169]+-vn+2">IPI00418169</a>	3	40395.3	100	15	19	44	IPI00418169	IPI00418169, IPI00455315
ANXA3 Annexin A3	ANXA3	<a target="_blank" href="http://srs.ebi.ac.uk/srsbin/cgi-bin/wgetz?-e+[IPI-acc:IPI00024095]+-vn+2">IPI00024095</a>	3	36359.4	100	4	4	6	IPI00024095	IPI00024095, IPI00745868
ANXA5 Annexin A5	ANXA5	<a target="_blank" href="http://srs.ebi.ac.uk/srsbin/cgi-bin/wgetz?-e+[IPI-acc:IPI00329801]+-vn+2">IPI00329801</a>	3	35920.6	100	7	7	12	IPI00329801	IPI00329801, IPI00872379
APEH Acylamino-acid-releasing enzyme	APEH	<a target="_blank" href="http://srs.ebi.ac.uk/srsbin/cgi-bin/wgetz?-e+[IPI-acc:IPI00337741]+-vn+2">IPI00337741</a>	3	81206	100	3	3	6	IPI00337741	IPI00337741, IPI00926648
APEX1 DNA-(apurinic or apyrimidinic site) lyase	APEX1	<a target="_blank" href="http://srs.ebi.ac.uk/srsbin/cgi-bin/wgetz?-e+[IPI-acc:IPI00215911]+-vn+2">IPI00215911</a>	3	35537.7	100	8	11	16	IPI00215911	IPI00215911
API5 Isoform 2 of Apoptosis inhibitor 5	API5	<a target="_blank" href="http://srs.ebi.ac.uk/srsbin/cgi-bin/wgetz?-e+[IPI-acc:IPI00554742]+-vn+2">IPI00554742</a>	2	56754.3	100	4	4	5	IPI00554742	IPI00554742
APIP Isoform 1 of APAF1-interacting protein	APIP	<a target="_blank" href="http://srs.ebi.ac.uk/srsbin/cgi-bin/wgetz?-e+[IPI-acc:IPI00549730]+-vn+2">IPI00549730</a>	3	27107.4	100	5	5	8	IPI00549730	IPI00549730, IPI00911064
APLP2 Isoform 1 of Amyloid-like protein 2	APLP2	<a target="_blank" href="http://srs.ebi.ac.uk/srsbin/cgi-bin/wgetz?-e+[IPI-acc:IPI00031030]+-vn+2">IPI00031030</a>	3	86937	100	14	18	38	IPI00031030	IPI00031030
APOA1BP cDNA FLJ56357, highly similar to Homo sapiens apolipoprotein A-I binding protein (APOA1BP), mRNA	APOA1BP	<a target="_blank" href="http://srs.ebi.ac.uk/srsbin/cgi-bin/wgetz?-e+[IPI-acc:IPI00168479]+-vn+2">IPI00168479</a>	3	33610.8	100	4	4	11	IPI00168479	IPI00168479, IPI00848298, IPI00941988
APOE Apolipoprotein E	APOE	<a target="_blank" href="http://srs.ebi.ac.uk/srsbin/cgi-bin/wgetz?-e+[IPI-acc:IPI00021842]+-vn+2">IPI00021842</a>	3	36135.5	100	5	6	13	IPI00021842	IPI00021842
APOH Beta-2-glycoprotein 1	APOH	<a target="_blank" href="http://srs.ebi.ac.uk/srsbin/cgi-bin/wgetz?-e+[IPI-acc:IPI00298828]+-vn+2">IPI00298828</a>	3	38280.5	100	6	7	20	IPI00298828	IPI00298828
APP Isoform APP770 of Amyloid beta A4 protein (Fragment)	APP	<a target="_blank" href="http://srs.ebi.ac.uk/srsbin/cgi-bin/wgetz?-e+[IPI-acc:IPI00006608]+-vn+2">IPI00006608</a>	3	86923.3	100	20	26	206	IPI00006608	IPI00006608, IPI00219187, IPI00412681, IPI00412924
ARCN1 Coatomer subunit delta variant 2	ARCN1	<a target="_blank" href="http://srs.ebi.ac.uk/srsbin/cgi-bin/wgetz?-e+[IPI-acc:IPI00298520]+-vn+2">IPI00298520</a>	1	61609.4	100	2	2	2	IPI00298520	IPI00298520, IPI00514053
ARF1 ADP-ribosylation factor 1	ARF1	<a target="_blank" href="http://srs.ebi.ac.uk/srsbin/cgi-bin/wgetz?-e+[IPI-acc:IPI00215914]+-vn+2">IPI00215914</a>	3	20679.6	100	6	6	9	IPI00215914	IPI00215914, IPI00215917
ARFGAP3;PACSIN2 Isoform 1 of Protein kinase C and casein kinase substrate in neurons protein 2	ARFGAP3;PACSIN2	<a target="_blank" href="http://srs.ebi.ac.uk/srsbin/cgi-bin/wgetz?-e+[IPI-acc:IPI00027009]+-vn+2">IPI00027009</a>	3	55720.9	100	3	3	4	IPI00027009	IPI00027009, IPI00221111
ARHGDIA Rho GDP-dissociation inhibitor 1	ARHGDIA	<a target="_blank" href="http://srs.ebi.ac.uk/srsbin/cgi-bin/wgetz?-e+[IPI-acc:IPI00003815]+-vn+2">IPI00003815</a>	3	23189.5	100	4	7	23	IPI00003815	IPI00003815, IPI00794402, IPI00796541, IPI00872531
ARHGDIG;ITFG3 Isoform 2 of Protein ITFG3	ARHGDIG;ITFG3	<a target="_blank" href="http://srs.ebi.ac.uk/srsbin/cgi-bin/wgetz?-e+[IPI-acc:IPI00396658]+-vn+2">IPI00396658</a>	2	58370.4	100	2	2	3	IPI00396658	IPI00396658, IPI00845516
ARL3 ADP-ribosylation factor-like protein 3	ARL3	<a target="_blank" href="http://srs.ebi.ac.uk/srsbin/cgi-bin/wgetz?-e+[IPI-acc:IPI00003327]+-vn+2">IPI00003327</a>	1	20438.3	99.8	2	2	2	IPI00003327	IPI00003327
ARPP19 Isoform ARPP-19 of cAMP-regulated phosphoprotein 19	ARPP19	<a target="_blank" href="http://srs.ebi.ac.uk/srsbin/cgi-bin/wgetz?-e+[IPI-acc:IPI00328526]+-vn+2">IPI00328526</a>	1	12305.3	99.7	2	2	2	IPI00328526	IPI00328526, IPI00745466, IPI00792984
ASAH1 Isoform 1 of Acid ceramidase	ASAH1	<a target="_blank" href="http://srs.ebi.ac.uk/srsbin/cgi-bin/wgetz?-e+[IPI-acc:IPI00013698]+-vn+2">IPI00013698</a>	2	44643.1	100	2	2	6	IPI00013698	IPI00013698, IPI00418446, IPI00940046
ASPSCR1 Isoform 2 of Tether containing UBX domain for GLUT4	ASPSCR1	<a target="_blank" href="http://srs.ebi.ac.uk/srsbin/cgi-bin/wgetz?-e+[IPI-acc:IPI00065276]+-vn+2">IPI00065276</a>	3	69972.4	100	3	3	4	IPI00065276	IPI00065276, IPI00332071, IPI00787285
ATF6 Cyclic AMP-dependent transcription factor ATF-6 alpha	ATF6	<a target="_blank" href="http://srs.ebi.ac.uk/srsbin/cgi-bin/wgetz?-e+[IPI-acc:IPI00002511]+-vn+2">IPI00002511</a>	1	74567.3	99.8	2	2	3	IPI00002511	IPI00002511
ATF6B Isoform 2 of Cyclic AMP-dependent transcription factor ATF-6 beta	ATF6B	<a target="_blank" href="http://srs.ebi.ac.uk/srsbin/cgi-bin/wgetz?-e+[IPI-acc:IPI00004084]+-vn+2">IPI00004084</a>	3	76691.8	100	3	3	7	IPI00004084	IPI00004084, IPI00221087
ATIC Bifunctional purine biosynthesis protein PURH	ATIC	<a target="_blank" href="http://srs.ebi.ac.uk/srsbin/cgi-bin/wgetz?-e+[IPI-acc:IPI00289499]+-vn+2">IPI00289499</a>	3	64598.5	100	3	3	3	IPI00289499	IPI00289499
ATOX1 Copper transport protein ATOX1	ATOX1	<a target="_blank" href="http://srs.ebi.ac.uk/srsbin/cgi-bin/wgetz?-e+[IPI-acc:IPI00010863]+-vn+2">IPI00010863</a>	1	7383.7	99.8	2	3	3	IPI00010863	IPI00010863
ATP5B ATP synthase subunit beta, mitochondrial	ATP5B	<a target="_blank" href="http://srs.ebi.ac.uk/srsbin/cgi-bin/wgetz?-e+[IPI-acc:IPI00303476]+-vn+2">IPI00303476</a>	1	56542.5	98.8	2	2	2	IPI00303476	IPI00303476
ATP6AP1 V-type proton ATPase subunit S1	ATP6AP1	<a target="_blank" href="http://srs.ebi.ac.uk/srsbin/cgi-bin/wgetz?-e+[IPI-acc:IPI00784119]+-vn+2">IPI00784119</a>	3	52009.2	100	5	7	29	IPI00784119	IPI00784119
ATP6AP2 Renin receptor	ATP6AP2	<a target="_blank" href="http://srs.ebi.ac.uk/srsbin/cgi-bin/wgetz?-e+[IPI-acc:IPI00168884]+-vn+2">IPI00168884</a>	3	38991.1	100	4	4	9	IPI00168884	IPI00168884, IPI00921999
ATP6V1B2 V-type proton ATPase subunit B, brain isoform	ATP6V1B2	<a target="_blank" href="http://srs.ebi.ac.uk/srsbin/cgi-bin/wgetz?-e+[IPI-acc:IPI00007812]+-vn+2">IPI00007812</a>	3	56484.1	100	4	5	7	IPI00007812	IPI00007812
ATP6V1F V-type proton ATPase subunit F	ATP6V1F	<a target="_blank" href="http://srs.ebi.ac.uk/srsbin/cgi-bin/wgetz?-e+[IPI-acc:IPI00004488]+-vn+2">IPI00004488</a>	3	13352.9	100	3	3	5	IPI00004488	IPI00004488
ATRN Isoform 1 of Attractin	ATRN	<a target="_blank" href="http://srs.ebi.ac.uk/srsbin/cgi-bin/wgetz?-e+[IPI-acc:IPI00027235]+-vn+2">IPI00027235</a>	3	158518	100	14	15	27	IPI00027235	IPI00027235, IPI00162735, IPI00218460, IPI00939169, IPI00940485
ATXN2L Isoform 1 of Ataxin-2-like protein	ATXN2L	<a target="_blank" href="http://srs.ebi.ac.uk/srsbin/cgi-bin/wgetz?-e+[IPI-acc:IPI00456359]+-vn+2">IPI00456359</a>	3	113354	100	5	5	6	IPI00456359	IPI00456359, IPI00456361, IPI00456363, IPI00456365, IPI00456367, IPI00456369, IPI00883782
AXL Isoform Long of Tyrosine-protein kinase receptor UFO	AXL	<a target="_blank" href="http://srs.ebi.ac.uk/srsbin/cgi-bin/wgetz?-e+[IPI-acc:IPI00296992]+-vn+2">IPI00296992</a>	3	98317.2	100	4	5	13	IPI00296992	IPI00296992, IPI00397361
AZGP1 alpha-2-glycoprotein 1, zinc	AZGP1	<a target="_blank" href="http://srs.ebi.ac.uk/srsbin/cgi-bin/wgetz?-e+[IPI-acc:IPI00166729]+-vn+2">IPI00166729</a>	3	34240.6	100	13	17	90	IPI00166729	IPI00166729
B2M Beta-2-microglobulin	B2M	<a target="_blank" href="http://srs.ebi.ac.uk/srsbin/cgi-bin/wgetz?-e+[IPI-acc:IPI00004656]+-vn+2">IPI00004656</a>	3	13696.9	100	4	5	60	IPI00004656	IPI00004656, IPI00796379
B3GAT3 Galactosylgalactosylxylosylprotein 3-beta-glucuronosyltransferase 3	B3GAT3	<a target="_blank" href="http://srs.ebi.ac.uk/srsbin/cgi-bin/wgetz?-e+[IPI-acc:IPI00304331]+-vn+2">IPI00304331</a>	2	37103.8	100	2	2	3	IPI00304331	IPI00304331, IPI00477470
B3GNT1 N-acetyllactosaminide beta-1,3-N-acetylglucosaminyltransferase	B3GNT1	<a target="_blank" href="http://srs.ebi.ac.uk/srsbin/cgi-bin/wgetz?-e+[IPI-acc:IPI00009997]+-vn+2">IPI00009997</a>	3	47101.4	100	6	6	10	IPI00009997	IPI00009997
B3GNT2 Isoform 2 of UDP-GlcNAc:betaGal beta-1,3-N-acetylglucosaminyltransferase 2	B3GNT2	<a target="_blank" href="http://srs.ebi.ac.uk/srsbin/cgi-bin/wgetz?-e+[IPI-acc:IPI00217345]+-vn+2">IPI00217345</a>	3	45467.9	100	4	4	4	IPI00217345	IPI00217345, IPI00257239, IPI00745207
B3GNT3 UDP-GlcNAc:betaGal beta-1,3-N-acetylglucosaminyltransferase 3	B3GNT3	<a target="_blank" href="http://srs.ebi.ac.uk/srsbin/cgi-bin/wgetz?-e+[IPI-acc:IPI00031983]+-vn+2">IPI00031983</a>	3	42497.8	100	4	5	8	IPI00031983	IPI00031983
BAG2 BAG family molecular chaperone regulator 2	BAG2	<a target="_blank" href="http://srs.ebi.ac.uk/srsbin/cgi-bin/wgetz?-e+[IPI-acc:IPI00000643]+-vn+2">IPI00000643</a>	3	23754.5	99.8	2	2	3	IPI00000643	IPI00000643
BAG3 BAG family molecular chaperone regulator 3	BAG3	<a target="_blank" href="http://srs.ebi.ac.uk/srsbin/cgi-bin/wgetz?-e+[IPI-acc:IPI00641582]+-vn+2">IPI00641582</a>	1	61575.2	99.8	2	2	3	IPI00641582	IPI00641582
BAIAP2 Isoform 5 of Brain-specific angiogenesis inhibitor 1-associated protein 2	BAIAP2	<a target="_blank" href="http://srs.ebi.ac.uk/srsbin/cgi-bin/wgetz?-e+[IPI-acc:IPI00180292]+-vn+2">IPI00180292</a>	3	57428.5	100	4	4	5	IPI00180292	IPI00180292, IPI00185159, IPI00299088, IPI00642333, IPI00644120, IPI00647603, IPI00902640, IPI00910507
BAMBI BMP and activin membrane-bound inhibitor homolog	BAMBI	<a target="_blank" href="http://srs.ebi.ac.uk/srsbin/cgi-bin/wgetz?-e+[IPI-acc:IPI00011899]+-vn+2">IPI00011899</a>	2	29089.8	100	2	2	4	IPI00011899	IPI00011899
BANF1 Barrier-to-autointegration factor	BANF1	<a target="_blank" href="http://srs.ebi.ac.uk/srsbin/cgi-bin/wgetz?-e+[IPI-acc:IPI00026087]+-vn+2">IPI00026087</a>	3	10040.7	100	2	3	13	IPI00026087	IPI00026087
BAT2 Isoform 1 of Large proline-rich protein BAT2	BAT2	<a target="_blank" href="http://srs.ebi.ac.uk/srsbin/cgi-bin/wgetz?-e+[IPI-acc:IPI00010700]+-vn+2">IPI00010700</a>	3	228845	100	5	6	9	IPI00010700	IPI00010700, IPI00084746, IPI00642817, IPI00844237, IPI00854786, IPI00885161, IPI00893641, IPI00894143, IPI00939969, IPI00940155, IPI00940401, IPI00940543, IPI00940875, IPI00941272, IPI00941364, IPI00941514, IPI00942384, IPI00943144, IPI00943318
BAT2D1 Isoform 7 of BAT2 domain-containing protein 1	BAT2D1	<a target="_blank" href="http://srs.ebi.ac.uk/srsbin/cgi-bin/wgetz?-e+[IPI-acc:IPI00083708]+-vn+2">IPI00083708</a>	3	317188	100	3	3	3	IPI00083708	IPI00083708, IPI00148247, IPI00739117, IPI00852708, IPI00902809, IPI00902898, IPI00902970, IPI00941219
BAT2L HLA-B associated transcript 2-like	BAT2L	<a target="_blank" href="http://srs.ebi.ac.uk/srsbin/cgi-bin/wgetz?-e+[IPI-acc:IPI00741537]+-vn+2">IPI00741537</a>	1	242949	99.8	2	2	2	IPI00741537	IPI00741537, IPI00844323
BAT3 Isoform 1 of Large proline-rich protein BAT3	BAT3	<a target="_blank" href="http://srs.ebi.ac.uk/srsbin/cgi-bin/wgetz?-e+[IPI-acc:IPI00465128]+-vn+2">IPI00465128</a>	1	119389	100	2	2	3	IPI00465128	IPI00465128, IPI00640922, IPI00645431, IPI00892541, IPI00894269, IPI00894467
BCAM Lutheran blood group glycoprotein	BCAM	<a target="_blank" href="http://srs.ebi.ac.uk/srsbin/cgi-bin/wgetz?-e+[IPI-acc:IPI00002406]+-vn+2">IPI00002406</a>	3	67385.9	100	12	12	16	IPI00002406	IPI00002406, IPI00554618
BCAR1 cDNA FLJ55515, highly similar to Breast cancer anti-estrogen resistanceprotein 1	BCAR1	<a target="_blank" href="http://srs.ebi.ac.uk/srsbin/cgi-bin/wgetz?-e+[IPI-acc:IPI00641339]+-vn+2">IPI00641339</a>	2	95450.7	100	3	3	4	IPI00641339	IPI00641339, IPI00645994, IPI00872386
BCHE Cholinesterase precursor	BCHE	<a target="_blank" href="http://srs.ebi.ac.uk/srsbin/cgi-bin/wgetz?-e+[IPI-acc:IPI00025864]+-vn+2">IPI00025864</a>	1	72867.4	99.8	2	2	2	IPI00025864	IPI00025864
BCLAF1 Isoform 1 of Bcl-2-associated transcription factor 1	BCLAF1	<a target="_blank" href="http://srs.ebi.ac.uk/srsbin/cgi-bin/wgetz?-e+[IPI-acc:IPI00006079]+-vn+2">IPI00006079</a>	3	106107	100	5	5	6	IPI00006079	IPI00006079, IPI00413671, IPI00413672
BID Isoform 1 of BH3-interacting domain death agonist	BID	<a target="_blank" href="http://srs.ebi.ac.uk/srsbin/cgi-bin/wgetz?-e+[IPI-acc:IPI00413587]+-vn+2">IPI00413587</a>	2	21977.3	100	3	5	8	IPI00413587	IPI00413587, IPI00420084, IPI00943215
BIN1 Isoform IIA of Myc box-dependent-interacting protein 1	BIN1	<a target="_blank" href="http://srs.ebi.ac.uk/srsbin/cgi-bin/wgetz?-e+[IPI-acc:IPI00186966]+-vn+2">IPI00186966</a>	3	64681.1	100	7	9	13	IPI00186966	IPI00186966, IPI00220586, IPI00220587, IPI00220996, IPI00220997, IPI00220998, IPI00220999, IPI00221000, IPI00221001, IPI00329733, IPI00395680
BMP1 Isoform BMP1-3 of Bone morphogenetic protein 1	BMP1	<a target="_blank" href="http://srs.ebi.ac.uk/srsbin/cgi-bin/wgetz?-e+[IPI-acc:IPI00009054]+-vn+2">IPI00009054</a>	1	111231	100	2	2	2	IPI00009054	IPI00009054
BMP4 Bone morphogenetic protein 4	BMP4	<a target="_blank" href="http://srs.ebi.ac.uk/srsbin/cgi-bin/wgetz?-e+[IPI-acc:IPI00292640]+-vn+2">IPI00292640</a>	3	46536.5	100	9	10	24	IPI00292640	IPI00292640
BMP7 Bone morphogenetic protein 7	BMP7	<a target="_blank" href="http://srs.ebi.ac.uk/srsbin/cgi-bin/wgetz?-e+[IPI-acc:IPI00550949]+-vn+2">IPI00550949</a>	3	49295.3	100	3	3	4	IPI00550949	IPI00550949, IPI00795839
BOLA2B;BOLA2 BolA-like protein 2	BOLA2B;BOLA2	<a target="_blank" href="http://srs.ebi.ac.uk/srsbin/cgi-bin/wgetz?-e+[IPI-acc:IPI00301434]+-vn+2">IPI00301434</a>	2	16914.1	99.8	2	2	2	IPI00301434	IPI00301434, IPI00747913
BSG Isoform 2 of Basigin	BSG	<a target="_blank" href="http://srs.ebi.ac.uk/srsbin/cgi-bin/wgetz?-e+[IPI-acc:IPI00019906]+-vn+2">IPI00019906</a>	3	29203.1	100	6	8	20	IPI00019906	IPI00019906, IPI00218019
BTD Biotinidase	BTD	<a target="_blank" href="http://srs.ebi.ac.uk/srsbin/cgi-bin/wgetz?-e+[IPI-acc:IPI00218413]+-vn+2">IPI00218413</a>	3	61115.4	100	8	10	41	IPI00218413	IPI00218413, IPI00744685, IPI00927683
BTF3 Isoform 1 of Transcription factor BTF3	BTF3	<a target="_blank" href="http://srs.ebi.ac.uk/srsbin/cgi-bin/wgetz?-e+[IPI-acc:IPI00221035]+-vn+2">IPI00221035</a>	3	22150.3	100	4	6	18	IPI00221035	IPI00221035, IPI00419473
BUB3 Mitotic checkpoint protein BUB3	BUB3	<a target="_blank" href="http://srs.ebi.ac.uk/srsbin/cgi-bin/wgetz?-e+[IPI-acc:IPI00013468]+-vn+2">IPI00013468</a>	1	37136.7	99.9	2	2	3	IPI00013468	IPI00013468, IPI00514701
C10orf119 Isoform 1 of UPF0557 protein C10orf119	C10orf119	<a target="_blank" href="http://srs.ebi.ac.uk/srsbin/cgi-bin/wgetz?-e+[IPI-acc:IPI00478758]+-vn+2">IPI00478758</a>	1	72963.2	99.8	2	2	2	IPI00478758	IPI00478758, IPI00552546
C11orf54 Isoform 1 of Ester hydrolase C11orf54	C11orf54	<a target="_blank" href="http://srs.ebi.ac.uk/srsbin/cgi-bin/wgetz?-e+[IPI-acc:IPI00072044]+-vn+2">IPI00072044</a>	3	35099.7	100	4	4	4	IPI00072044	IPI00072044, IPI00761072
C11orf58 Small acidic protein	C11orf58	<a target="_blank" href="http://srs.ebi.ac.uk/srsbin/cgi-bin/wgetz?-e+[IPI-acc:IPI00003419]+-vn+2">IPI00003419</a>	3	20314.7	100	3	4	7	IPI00003419	IPI00003419
C11orf84 Uncharacterized protein C11orf84	C11orf84	<a target="_blank" href="http://srs.ebi.ac.uk/srsbin/cgi-bin/wgetz?-e+[IPI-acc:IPI00106955]+-vn+2">IPI00106955</a>	2	41018.5	100	3	4	5	IPI00106955	IPI00106955
C14orf142 Uncharacterized protein C14orf142	C14orf142	<a target="_blank" href="http://srs.ebi.ac.uk/srsbin/cgi-bin/wgetz?-e+[IPI-acc:IPI00032506]+-vn+2">IPI00032506</a>	2	10840.7	99.8	2	3	5	IPI00032506	IPI00032506
C14orf166 UPF0568 protein C14orf166	C14orf166	<a target="_blank" href="http://srs.ebi.ac.uk/srsbin/cgi-bin/wgetz?-e+[IPI-acc:IPI00006980]+-vn+2">IPI00006980</a>	3	28051.3	100	6	7	19	IPI00006980	IPI00006980, IPI00792100
C15orf44 cDNA FLJ55475	C15orf44	<a target="_blank" href="http://srs.ebi.ac.uk/srsbin/cgi-bin/wgetz?-e+[IPI-acc:IPI00306017]+-vn+2">IPI00306017</a>	1	61329.1	99.8	2	2	2	IPI00306017	IPI00306017, IPI00910192, IPI00914573, IPI00941221
C19orf10 UPF0556 protein C19orf10	C19orf10	<a target="_blank" href="http://srs.ebi.ac.uk/srsbin/cgi-bin/wgetz?-e+[IPI-acc:IPI00056357]+-vn+2">IPI00056357</a>	1	18776.9	99.8	2	2	2	IPI00056357	IPI00056357
C19orf21 Uncharacterized protein C19orf21	C19orf21	<a target="_blank" href="http://srs.ebi.ac.uk/srsbin/cgi-bin/wgetz?-e+[IPI-acc:IPI00217121]+-vn+2">IPI00217121</a>	1	75337.7	98.9	2	2	4	IPI00217121	IPI00217121
C19orf43 Uncharacterized protein C19orf43	C19orf43	<a target="_blank" href="http://srs.ebi.ac.uk/srsbin/cgi-bin/wgetz?-e+[IPI-acc:IPI00031526]+-vn+2">IPI00031526</a>	2	18401.5	100	4	4	5	IPI00031526	IPI00031526
C1orf116 Isoform 1 of Specifically androgen-regulated gene protein	C1orf116	<a target="_blank" href="http://srs.ebi.ac.uk/srsbin/cgi-bin/wgetz?-e+[IPI-acc:IPI00028392]+-vn+2">IPI00028392</a>	3	63957.6	100	4	5	6	IPI00028392	IPI00028392
C1orf123 UPF0587 protein C1orf123	C1orf123	<a target="_blank" href="http://srs.ebi.ac.uk/srsbin/cgi-bin/wgetz?-e+[IPI-acc:IPI00016605]+-vn+2">IPI00016605</a>	2	18030.7	100	3	3	4	IPI00016605	IPI00016605
C1orf128 Isoform 1 of UPF0424 protein C1orf128	C1orf128	<a target="_blank" href="http://srs.ebi.ac.uk/srsbin/cgi-bin/wgetz?-e+[IPI-acc:IPI00015351]+-vn+2">IPI00015351</a>	2	24160.3	100	3	3	3	IPI00015351	IPI00015351, IPI00643524
C1orf187 Draxin	C1orf187	<a target="_blank" href="http://srs.ebi.ac.uk/srsbin/cgi-bin/wgetz?-e+[IPI-acc:IPI00301098]+-vn+2">IPI00301098</a>	2	38632.7	100	3	3	4	IPI00301098	IPI00301098
C1QBP Complement component 1 Q subcomponent-binding protein, mitochondrial	C1QBP	<a target="_blank" href="http://srs.ebi.ac.uk/srsbin/cgi-bin/wgetz?-e+[IPI-acc:IPI00014230]+-vn+2">IPI00014230</a>	3	31344.6	100	9	11	84	IPI00014230	IPI00014230
C1R cDNA FLJ54471, highly similar to Complement C1r subcomponent	C1R	<a target="_blank" href="http://srs.ebi.ac.uk/srsbin/cgi-bin/wgetz?-e+[IPI-acc:IPI00296165]+-vn+2">IPI00296165</a>	3	81872.5	100	5	5	12	IPI00296165	IPI00296165, IPI00923551
C20orf11 Protein C20orf11	C20orf11	<a target="_blank" href="http://srs.ebi.ac.uk/srsbin/cgi-bin/wgetz?-e+[IPI-acc:IPI00016634]+-vn+2">IPI00016634</a>	2	26731.6	99.8	2	2	2	IPI00016634	IPI00016634
C20orf27 UPF0687 protein C20orf27	C20orf27	<a target="_blank" href="http://srs.ebi.ac.uk/srsbin/cgi-bin/wgetz?-e+[IPI-acc:IPI00101095]+-vn+2">IPI00101095</a>	3	19272.3	100	4	4	4	IPI00101095	IPI00101095, IPI00552634
C20orf43 cDNA FLJ52798	C20orf43	<a target="_blank" href="http://srs.ebi.ac.uk/srsbin/cgi-bin/wgetz?-e+[IPI-acc:IPI00218962]+-vn+2">IPI00218962</a>	3	37482.1	99.8	2	2	3	IPI00218962	IPI00218962, IPI00297121
C2orf79 Uncharacterized protein C2orf79	C2orf79	<a target="_blank" href="http://srs.ebi.ac.uk/srsbin/cgi-bin/wgetz?-e+[IPI-acc:IPI00430803]+-vn+2">IPI00430803</a>	1	15787.3	99.8	2	2	2	IPI00430803	IPI00430803
C3 Complement C3 (Fragment)	C3	<a target="_blank" href="http://srs.ebi.ac.uk/srsbin/cgi-bin/wgetz?-e+[IPI-acc:IPI00783987]+-vn+2">IPI00783987</a>	3	187131	100	10	12	24	IPI00783987	IPI00783987
C4A Complement C4-A	C4A	<a target="_blank" href="http://srs.ebi.ac.uk/srsbin/cgi-bin/wgetz?-e+[IPI-acc:IPI00032258]+-vn+2">IPI00032258</a>	1	192755	99.8	2	2	3	IPI00032258	IPI00032258, IPI00643525, IPI00654875, IPI00843913, IPI00889723, IPI00892547, IPI00937598
C8orf62 Phosphoserine aminotransferase	C8orf62	<a target="_blank" href="http://srs.ebi.ac.uk/srsbin/cgi-bin/wgetz?-e+[IPI-acc:IPI00001734]+-vn+2">IPI00001734</a>	3	45338.1	100	5	5	6	IPI00001734	IPI00001734, IPI00930609, IPI00941072
C9orf142 Isoform 1 of Uncharacterized protein C9orf142	C9orf142	<a target="_blank" href="http://srs.ebi.ac.uk/srsbin/cgi-bin/wgetz?-e+[IPI-acc:IPI00030968]+-vn+2">IPI00030968</a>	3	21622.2	100	3	3	4	IPI00030968	IPI00030968
CA9 Carbonic anhydrase 9	CA9	<a target="_blank" href="http://srs.ebi.ac.uk/srsbin/cgi-bin/wgetz?-e+[IPI-acc:IPI00003966]+-vn+2">IPI00003966</a>	3	49680.3	100	8	8	22	IPI00003966	IPI00003966
CAB39 Calcium-binding protein 39	CAB39	<a target="_blank" href="http://srs.ebi.ac.uk/srsbin/cgi-bin/wgetz?-e+[IPI-acc:IPI00032561]+-vn+2">IPI00032561</a>	1	39853.2	99.8	2	2	2	IPI00032561	IPI00032561
CACYBP Isoform 1 of Calcyclin-binding protein	CACYBP	<a target="_blank" href="http://srs.ebi.ac.uk/srsbin/cgi-bin/wgetz?-e+[IPI-acc:IPI00395627]+-vn+2">IPI00395627</a>	3	26192.3	100	9	11	32	IPI00395627	IPI00395627, IPI00552308, IPI00940004
CALD1 Isoform 1 of Caldesmon	CALD1	<a target="_blank" href="http://srs.ebi.ac.uk/srsbin/cgi-bin/wgetz?-e+[IPI-acc:IPI00014516]+-vn+2">IPI00014516</a>	3	93232.8	100	4	4	6	IPI00014516	IPI00014516, IPI00218694, IPI00218695, IPI00333771, IPI00816770, IPI00925125, IPI00926274
CALM3;CALM2;CALM1;C2orf61 Calmodulin	CALM3;CALM2;CALM1;C2orf61	<a target="_blank" href="http://srs.ebi.ac.uk/srsbin/cgi-bin/wgetz?-e+[IPI-acc:IPI00075248]+-vn+2">IPI00075248</a>	3	16820	100	7	11	39	IPI00075248	IPI00075248, IPI00794543, IPI00916600, IPI00916768
CALR Calreticulin	CALR	<a target="_blank" href="http://srs.ebi.ac.uk/srsbin/cgi-bin/wgetz?-e+[IPI-acc:IPI00020599]+-vn+2">IPI00020599</a>	3	48124.9	100	16	19	54	IPI00020599	IPI00020599
CALU cDNA FLJ31776 fis, clone NT2RI2008141, highly similar to CALUMENIN	CALU	<a target="_blank" href="http://srs.ebi.ac.uk/srsbin/cgi-bin/wgetz?-e+[IPI-acc:IPI00789155]+-vn+2">IPI00789155</a>	3	38033.9	100	10	12	25	IPI00789155	IPI00789155, IPI00941900
CANT1 Isoform 1 of Soluble calcium-activated nucleotidase 1	CANT1	<a target="_blank" href="http://srs.ebi.ac.uk/srsbin/cgi-bin/wgetz?-e+[IPI-acc:IPI00103175]+-vn+2">IPI00103175</a>	3	44822.1	100	12	13	30	IPI00103175	IPI00103175, IPI00909245
CANX cDNA FLJ55574, highly similar to Calnexin	CANX	<a target="_blank" href="http://srs.ebi.ac.uk/srsbin/cgi-bin/wgetz?-e+[IPI-acc:IPI00020984]+-vn+2">IPI00020984</a>	3	71486.8	100	8	8	15	IPI00020984	IPI00020984, IPI00941747
CAP1 Isoform 2 of Adenylyl cyclase-associated protein 1	CAP1	<a target="_blank" href="http://srs.ebi.ac.uk/srsbin/cgi-bin/wgetz?-e+[IPI-acc:IPI00639931]+-vn+2">IPI00639931</a>	3	51766.5	100	5	6	9	IPI00639931	IPI00639931
CAPG Macrophage-capping protein	CAPG	<a target="_blank" href="http://srs.ebi.ac.uk/srsbin/cgi-bin/wgetz?-e+[IPI-acc:IPI00027341]+-vn+2">IPI00027341</a>	3	38499.9	100	5	5	8	IPI00027341	IPI00027341
CAPN1 Calpain-1 catalytic subunit	CAPN1	<a target="_blank" href="http://srs.ebi.ac.uk/srsbin/cgi-bin/wgetz?-e+[IPI-acc:IPI00011285]+-vn+2">IPI00011285</a>	3	81874.6	100	4	4	4	IPI00011285	IPI00011285
CAPRIN1 Isoform 1 of Caprin-1	CAPRIN1	<a target="_blank" href="http://srs.ebi.ac.uk/srsbin/cgi-bin/wgetz?-e+[IPI-acc:IPI00783872]+-vn+2">IPI00783872</a>	3	78346.4	100	9	9	32	IPI00783872	IPI00783872, IPI00873926
CAPZA1 F-actin-capping protein subunit alpha-1	CAPZA1	<a target="_blank" href="http://srs.ebi.ac.uk/srsbin/cgi-bin/wgetz?-e+[IPI-acc:IPI00005969]+-vn+2">IPI00005969</a>	3	32905.1	100	8	9	20	IPI00005969	IPI00005969, IPI00873484
CAPZA2 F-actin-capping protein subunit alpha-2	CAPZA2	<a target="_blank" href="http://srs.ebi.ac.uk/srsbin/cgi-bin/wgetz?-e+[IPI-acc:IPI00026182]+-vn+2">IPI00026182</a>	3	32931.2	100	4	5	8	IPI00026182	IPI00026182, IPI00873113
CAPZB Isoform 2 of F-actin-capping protein subunit beta	CAPZB	<a target="_blank" href="http://srs.ebi.ac.uk/srsbin/cgi-bin/wgetz?-e+[IPI-acc:IPI00642256]+-vn+2">IPI00642256</a>	3	30611.7	100	6	7	10	IPI00642256	IPI00642256
CASP14 Caspase-14	CASP14	<a target="_blank" href="http://srs.ebi.ac.uk/srsbin/cgi-bin/wgetz?-e+[IPI-acc:IPI00013885]+-vn+2">IPI00013885</a>	3	27661.8	100	6	8	17	IPI00013885	IPI00013885
CAST calpastatin isoform e	CAST	<a target="_blank" href="http://srs.ebi.ac.uk/srsbin/cgi-bin/wgetz?-e+[IPI-acc:IPI00760715]+-vn+2">IPI00760715</a>	3	81153	100	13	15	23	IPI00760715	IPI00760715, IPI00761035, IPI00761069, IPI00761140, IPI00761160
CAT Catalase	CAT	<a target="_blank" href="http://srs.ebi.ac.uk/srsbin/cgi-bin/wgetz?-e+[IPI-acc:IPI00465436]+-vn+2">IPI00465436</a>	2	59738.5	100	6	6	6	IPI00465436	IPI00465436
CBFB Isoform 1 of Core-binding factor subunit beta	CBFB	<a target="_blank" href="http://srs.ebi.ac.uk/srsbin/cgi-bin/wgetz?-e+[IPI-acc:IPI00016746]+-vn+2">IPI00016746</a>	3	21490.1	100	3	4	7	IPI00016746	IPI00016746, IPI00024871
CBX1 Chromobox protein homolog 1	CBX1	<a target="_blank" href="http://srs.ebi.ac.uk/srsbin/cgi-bin/wgetz?-e+[IPI-acc:IPI00010320]+-vn+2">IPI00010320</a>	3	21400.1	100	5	6	12	IPI00010320	IPI00010320, IPI00878669
CBX3 Chromobox protein homolog 3	CBX3	<a target="_blank" href="http://srs.ebi.ac.uk/srsbin/cgi-bin/wgetz?-e+[IPI-acc:IPI00297579]+-vn+2">IPI00297579</a>	3	20794	100	8	11	41	IPI00297579	IPI00297579
CBX5 Chromobox protein homolog 5	CBX5	<a target="_blank" href="http://srs.ebi.ac.uk/srsbin/cgi-bin/wgetz?-e+[IPI-acc:IPI00024662]+-vn+2">IPI00024662</a>	3	22207.6	100	9	10	20	IPI00024662	IPI00024662
CC2D1A Isoform 1 of Coiled-coil and C2 domain-containing protein 1A	CC2D1A	<a target="_blank" href="http://srs.ebi.ac.uk/srsbin/cgi-bin/wgetz?-e+[IPI-acc:IPI00302647]+-vn+2">IPI00302647</a>	2	104047	99.8	2	2	3	IPI00302647	IPI00302647, IPI00643860, IPI00759686
CCAR1 Isoform 1 of Cell division cycle and apoptosis regulator protein 1	CCAR1	<a target="_blank" href="http://srs.ebi.ac.uk/srsbin/cgi-bin/wgetz?-e+[IPI-acc:IPI00217357]+-vn+2">IPI00217357</a>	2	132806	99.8	2	2	3	IPI00217357	IPI00217357, IPI00939119
CCDC58 Coiled-coil domain-containing protein 58	CCDC58	<a target="_blank" href="http://srs.ebi.ac.uk/srsbin/cgi-bin/wgetz?-e+[IPI-acc:IPI00046828]+-vn+2">IPI00046828</a>	3	16602	100	3	3	7	IPI00046828	IPI00046828
CCDC6 coiled-coil domain containing 6	CCDC6	<a target="_blank" href="http://srs.ebi.ac.uk/srsbin/cgi-bin/wgetz?-e+[IPI-acc:IPI00871951]+-vn+2">IPI00871951</a>	3	53274	100	4	4	4	IPI00871951	IPI00871951
CCDC86 Coiled-coil domain-containing protein 86	CCDC86	<a target="_blank" href="http://srs.ebi.ac.uk/srsbin/cgi-bin/wgetz?-e+[IPI-acc:IPI00012199]+-vn+2">IPI00012199</a>	1	40218.1	99.8	2	2	2	IPI00012199	IPI00012199
CCS Copper chaperone for superoxide dismutase	CCS	<a target="_blank" href="http://srs.ebi.ac.uk/srsbin/cgi-bin/wgetz?-e+[IPI-acc:IPI00021389]+-vn+2">IPI00021389</a>	2	29022.1	99.8	2	2	2	IPI00021389	IPI00021389
CCT2 T-complex protein 1 subunit beta	CCT2	<a target="_blank" href="http://srs.ebi.ac.uk/srsbin/cgi-bin/wgetz?-e+[IPI-acc:IPI00297779]+-vn+2">IPI00297779</a>	3	57471.9	100	7	8	9	IPI00297779	IPI00297779
CCT3 chaperonin containing TCP1, subunit 3 isoform b	CCT3	<a target="_blank" href="http://srs.ebi.ac.uk/srsbin/cgi-bin/wgetz?-e+[IPI-acc:IPI00290770]+-vn+2">IPI00290770</a>	1	60446.3	100	3	3	4	IPI00290770	IPI00290770, IPI00552715, IPI00553185
CCT4;ILK-2 T-complex protein 1 subunit delta	CCT4;ILK-2	<a target="_blank" href="http://srs.ebi.ac.uk/srsbin/cgi-bin/wgetz?-e+[IPI-acc:IPI00302927]+-vn+2">IPI00302927</a>	3	57907.9	100	5	5	8	IPI00302927	IPI00302927, IPI00893358, IPI00921414
CCT5 T-complex protein 1 subunit epsilon	CCT5	<a target="_blank" href="http://srs.ebi.ac.uk/srsbin/cgi-bin/wgetz?-e+[IPI-acc:IPI00010720]+-vn+2">IPI00010720</a>	3	59654.3	100	3	4	5	IPI00010720	IPI00010720
CCT6A T-complex protein 1 subunit zeta	CCT6A	<a target="_blank" href="http://srs.ebi.ac.uk/srsbin/cgi-bin/wgetz?-e+[IPI-acc:IPI00027626]+-vn+2">IPI00027626</a>	3	58007.3	100	3	3	3	IPI00027626	IPI00027626
CCT8 59 kDa protein	CCT8	<a target="_blank" href="http://srs.ebi.ac.uk/srsbin/cgi-bin/wgetz?-e+[IPI-acc:IPI00302925]+-vn+2">IPI00302925</a>	3	59460.9	100	7	7	10	IPI00302925	IPI00302925, IPI00784090
CD109 Isoform 1 of CD109 antigen	CD109	<a target="_blank" href="http://srs.ebi.ac.uk/srsbin/cgi-bin/wgetz?-e+[IPI-acc:IPI00152540]+-vn+2">IPI00152540</a>	3	161674	100	12	15	34	IPI00152540	IPI00152540
CD276 Isoform 1 of CD276 antigen	CD276	<a target="_blank" href="http://srs.ebi.ac.uk/srsbin/cgi-bin/wgetz?-e+[IPI-acc:IPI00410488]+-vn+2">IPI00410488</a>	3	57216.1	100	3	3	6	IPI00410488	IPI00410488, IPI00441094, IPI00719044, IPI00793688
CD2AP CD2-associated protein	CD2AP	<a target="_blank" href="http://srs.ebi.ac.uk/srsbin/cgi-bin/wgetz?-e+[IPI-acc:IPI00412771]+-vn+2">IPI00412771</a>	2	71436	100	3	3	3	IPI00412771	IPI00412771
CD2BP2 CD2 antigen cytoplasmic tail-binding protein 2	CD2BP2	<a target="_blank" href="http://srs.ebi.ac.uk/srsbin/cgi-bin/wgetz?-e+[IPI-acc:IPI00006103]+-vn+2">IPI00006103</a>	2	37629.2	100	3	3	3	IPI00006103	IPI00006103
CD3EAP Isoform 2 of DNA-directed RNA polymerase I subunit RPA34	CD3EAP	<a target="_blank" href="http://srs.ebi.ac.uk/srsbin/cgi-bin/wgetz?-e+[IPI-acc:IPI00012788]+-vn+2">IPI00012788</a>	3	55153.7	100	3	3	6	IPI00012788	IPI00012788, IPI00645816
CD44 Isoform 12 of CD44 antigen	CD44	<a target="_blank" href="http://srs.ebi.ac.uk/srsbin/cgi-bin/wgetz?-e+[IPI-acc:IPI00297160]+-vn+2">IPI00297160</a>	1	39398.1	99.8	2	2	3	IPI00297160	IPI00297160, IPI00305064, IPI00418465, IPI00419219, IPI00827555, IPI00827650, IPI00827658, IPI00827795, IPI00827893, IPI00827937, IPI00827982, IPI00828056, IPI00828064, IPI00828108, IPI00828117, IPI00828192, IPI00918020, IPI00922478
CD59 CD59 glycoprotein	CD59	<a target="_blank" href="http://srs.ebi.ac.uk/srsbin/cgi-bin/wgetz?-e+[IPI-acc:IPI00011302]+-vn+2">IPI00011302</a>	1	14159.2	99.3	2	2	2	IPI00011302	IPI00011302
CDC37 Hsp90 co-chaperone Cdc37	CDC37	<a target="_blank" href="http://srs.ebi.ac.uk/srsbin/cgi-bin/wgetz?-e+[IPI-acc:IPI00013122]+-vn+2">IPI00013122</a>	3	44450.2	100	3	4	9	IPI00013122	IPI00013122
CDC42 Isoform 2 of Cell division control protein 42 homolog	CDC42	<a target="_blank" href="http://srs.ebi.ac.uk/srsbin/cgi-bin/wgetz?-e+[IPI-acc:IPI00016786]+-vn+2">IPI00016786</a>	1	21240.7	99.1	2	3	4	IPI00016786	IPI00016786, IPI00909484, IPI00910473
CDC5L Cell division cycle 5-like protein	CDC5L	<a target="_blank" href="http://srs.ebi.ac.uk/srsbin/cgi-bin/wgetz?-e+[IPI-acc:IPI00465294]+-vn+2">IPI00465294</a>	3	92236.1	100	3	3	3	IPI00465294	IPI00465294, IPI00909093
CDC73 Parafibromin	CDC73	<a target="_blank" href="http://srs.ebi.ac.uk/srsbin/cgi-bin/wgetz?-e+[IPI-acc:IPI00300659]+-vn+2">IPI00300659</a>	1	60559.5	99.8	2	2	2	IPI00300659	IPI00300659, IPI00909174
CDCP1 Isoform 1 of CUB domain-containing protein 1	CDCP1	<a target="_blank" href="http://srs.ebi.ac.uk/srsbin/cgi-bin/wgetz?-e+[IPI-acc:IPI00290039]+-vn+2">IPI00290039</a>	1	92885	100	3	3	4	IPI00290039	IPI00290039
CDH1 Cadherin-1	CDH1	<a target="_blank" href="http://srs.ebi.ac.uk/srsbin/cgi-bin/wgetz?-e+[IPI-acc:IPI00025861]+-vn+2">IPI00025861</a>	3	97439.6	100	6	7	12	IPI00025861	IPI00025861, IPI00744889
CDH13 cDNA FLJ52398, highly similar to Cadherin-13	CDH13	<a target="_blank" href="http://srs.ebi.ac.uk/srsbin/cgi-bin/wgetz?-e+[IPI-acc:IPI00024046]+-vn+2">IPI00024046</a>	3	83391.3	100	6	7	15	IPI00024046	IPI00024046
CDV3 Isoform 1 of Protein CDV3 homolog	CDV3	<a target="_blank" href="http://srs.ebi.ac.uk/srsbin/cgi-bin/wgetz?-e+[IPI-acc:IPI00014197]+-vn+2">IPI00014197</a>	3	27316.7	100	4	5	7	IPI00014197	IPI00014197
CELSR2 Cadherin EGF LAG seven-pass G-type receptor 2	CELSR2	<a target="_blank" href="http://srs.ebi.ac.uk/srsbin/cgi-bin/wgetz?-e+[IPI-acc:IPI00015346]+-vn+2">IPI00015346</a>	1	317432	99.8	2	2	2	IPI00015346	IPI00015346
CELSR3 Isoform 1 of Cadherin EGF LAG seven-pass G-type receptor 3	CELSR3	<a target="_blank" href="http://srs.ebi.ac.uk/srsbin/cgi-bin/wgetz?-e+[IPI-acc:IPI00015345]+-vn+2">IPI00015345</a>	1	358163	97.9	2	2	2	IPI00015345	IPI00015345, IPI00477896, IPI00798152
CEP170 Isoform 1 of Centrosomal protein of 170 kDa	CEP170	<a target="_blank" href="http://srs.ebi.ac.uk/srsbin/cgi-bin/wgetz?-e+[IPI-acc:IPI00186194]+-vn+2">IPI00186194</a>	3	175278	100	2	2	3	IPI00186194	IPI00186194, IPI00477477, IPI00647185, IPI00871460, IPI00909334
CETN2 Centrin-2	CETN2	<a target="_blank" href="http://srs.ebi.ac.uk/srsbin/cgi-bin/wgetz?-e+[IPI-acc:IPI00215928]+-vn+2">IPI00215928</a>	1	19721.6	99.8	2	2	2	IPI00215928	IPI00215928
CFDP1 Isoform 1 of Craniofacial development protein 1	CFDP1	<a target="_blank" href="http://srs.ebi.ac.uk/srsbin/cgi-bin/wgetz?-e+[IPI-acc:IPI00007306]+-vn+2">IPI00007306</a>	3	33575.4	100	3	4	6	IPI00007306	IPI00007306
CFL1 Cofilin-1	CFL1	<a target="_blank" href="http://srs.ebi.ac.uk/srsbin/cgi-bin/wgetz?-e+[IPI-acc:IPI00012011]+-vn+2">IPI00012011</a>	3	18485.1	100	15	19	265	IPI00012011	IPI00012011
CGREF1 Cell growth regulator with EF hand domain protein 1	CGREF1	<a target="_blank" href="http://srs.ebi.ac.uk/srsbin/cgi-bin/wgetz?-e+[IPI-acc:IPI00337548]+-vn+2">IPI00337548</a>	3	31887.3	100	9	13	42	IPI00337548	IPI00337548, IPI00892572, IPI00903089
CHCHD4 Isoform 2 of Mitochondrial intermembrane space import and assembly protein 40	CHCHD4	<a target="_blank" href="http://srs.ebi.ac.uk/srsbin/cgi-bin/wgetz?-e+[IPI-acc:IPI00177428]+-vn+2">IPI00177428</a>	2	17366.7	99.8	2	2	2	IPI00177428	IPI00177428, IPI00748354
CHCHD8 Isoform 2 of Coiled-coil-helix-coiled-coil-helix domain-containing protein 8	CHCHD8	<a target="_blank" href="http://srs.ebi.ac.uk/srsbin/cgi-bin/wgetz?-e+[IPI-acc:IPI00009817]+-vn+2">IPI00009817</a>	3	11289.9	100	2	2	5	IPI00009817	IPI00009817, IPI00878815
CHD4 Isoform 1 of Chromodomain-helicase-DNA-binding protein 4	CHD4	<a target="_blank" href="http://srs.ebi.ac.uk/srsbin/cgi-bin/wgetz?-e+[IPI-acc:IPI00000846]+-vn+2">IPI00000846</a>	2	217977	100	3	3	3	IPI00000846	IPI00000846, IPI00455210
CHGB Secretogranin-1	CHGB	<a target="_blank" href="http://srs.ebi.ac.uk/srsbin/cgi-bin/wgetz?-e+[IPI-acc:IPI00006601]+-vn+2">IPI00006601</a>	3	78228.1	100	10	11	17	IPI00006601	IPI00006601
CHMP4A chromatin modifying protein 4A	CHMP4A	<a target="_blank" href="http://srs.ebi.ac.uk/srsbin/cgi-bin/wgetz?-e+[IPI-acc:IPI00794397]+-vn+2">IPI00794397</a>	2	29786.3	99.8	2	3	6	IPI00794397	IPI00794397
CHMP4B Charged multivesicular body protein 4b	CHMP4B	<a target="_blank" href="http://srs.ebi.ac.uk/srsbin/cgi-bin/wgetz?-e+[IPI-acc:IPI00025974]+-vn+2">IPI00025974</a>	2	24933.2	100	3	3	6	IPI00025974	IPI00025974
CHMP5 Charged multivesicular body protein 5	CHMP5	<a target="_blank" href="http://srs.ebi.ac.uk/srsbin/cgi-bin/wgetz?-e+[IPI-acc:IPI00100796]+-vn+2">IPI00100796</a>	3	24553.8	100	3	3	7	IPI00100796	IPI00100796
CHORDC1 Isoform 1 of Cysteine and histidine-rich domain-containing protein 1	CHORDC1	<a target="_blank" href="http://srs.ebi.ac.uk/srsbin/cgi-bin/wgetz?-e+[IPI-acc:IPI00015897]+-vn+2">IPI00015897</a>	3	37471.7	100	5	5	6	IPI00015897	IPI00015897
CHST11 Isoform 1 of Carbohydrate sulfotransferase 11	CHST11	<a target="_blank" href="http://srs.ebi.ac.uk/srsbin/cgi-bin/wgetz?-e+[IPI-acc:IPI00099831]+-vn+2">IPI00099831</a>	3	41537.6	100	5	6	16	IPI00099831	IPI00099831, IPI00554485
CHST12 Carbohydrate sulfotransferase 12	CHST12	<a target="_blank" href="http://srs.ebi.ac.uk/srsbin/cgi-bin/wgetz?-e+[IPI-acc:IPI00299758]+-vn+2">IPI00299758</a>	1	48398.3	99.8	2	2	2	IPI00299758	IPI00299758
CHST14 Carbohydrate sulfotransferase 14	CHST14	<a target="_blank" href="http://srs.ebi.ac.uk/srsbin/cgi-bin/wgetz?-e+[IPI-acc:IPI00044326]+-vn+2">IPI00044326</a>	3	42980	100	6	6	7	IPI00044326	IPI00044326
CIAPIN1 Isoform 3 of Anamorsin	CIAPIN1	<a target="_blank" href="http://srs.ebi.ac.uk/srsbin/cgi-bin/wgetz?-e+[IPI-acc:IPI00025333]+-vn+2">IPI00025333</a>	3	32195.3	100	6	6	8	IPI00025333	IPI00025333, IPI00387130
CIRBP Cold-inducible RNA-binding protein	CIRBP	<a target="_blank" href="http://srs.ebi.ac.uk/srsbin/cgi-bin/wgetz?-e+[IPI-acc:IPI00180954]+-vn+2">IPI00180954</a>	3	18630.3	99.8	2	3	6	IPI00180954	IPI00180954, IPI00443657, IPI00641579, IPI00646241, IPI00909097, IPI00910502
CKS1B Cyclin-dependent kinases regulatory subunit 1	CKS1B	<a target="_blank" href="http://srs.ebi.ac.uk/srsbin/cgi-bin/wgetz?-e+[IPI-acc:IPI00015104]+-vn+2">IPI00015104</a>	2	9642.4	99.8	2	2	4	IPI00015104	IPI00015104, IPI00514250
CLEC11A C-type lectin domain family 11 member A	CLEC11A	<a target="_blank" href="http://srs.ebi.ac.uk/srsbin/cgi-bin/wgetz?-e+[IPI-acc:IPI00033466]+-vn+2">IPI00033466</a>	3	35676.4	100	11	13	36	IPI00033466	IPI00033466
CLEC3B Putative uncharacterized protein DKFZp686H17246	CLEC3B	<a target="_blank" href="http://srs.ebi.ac.uk/srsbin/cgi-bin/wgetz?-e+[IPI-acc:IPI00792115]+-vn+2">IPI00792115</a>	2	17776.2	100	2	3	3	IPI00792115	IPI00792115
CLIC1 Chloride intracellular channel protein 1	CLIC1	<a target="_blank" href="http://srs.ebi.ac.uk/srsbin/cgi-bin/wgetz?-e+[IPI-acc:IPI00010896]+-vn+2">IPI00010896</a>	3	26905.3	100	7	8	15	IPI00010896	IPI00010896
CLINT1 cDNA FLJ61629, highly similar to Clathrin interactor 1	CLINT1	<a target="_blank" href="http://srs.ebi.ac.uk/srsbin/cgi-bin/wgetz?-e+[IPI-acc:IPI00291930]+-vn+2">IPI00291930</a>	3	70277.8	100	5	5	8	IPI00291930	IPI00291930, IPI00397519, IPI00939839
CLSTN1 Isoform 2 of Calsyntenin-1 (Fragment)	CLSTN1	<a target="_blank" href="http://srs.ebi.ac.uk/srsbin/cgi-bin/wgetz?-e+[IPI-acc:IPI00007257]+-vn+2">IPI00007257</a>	3	108624	100	14	19	117	IPI00007257	IPI00007257
CLSTN3 Calsyntenin 3, isoform CRA_b	CLSTN3	<a target="_blank" href="http://srs.ebi.ac.uk/srsbin/cgi-bin/wgetz?-e+[IPI-acc:IPI00396423]+-vn+2">IPI00396423</a>	3	107016	100	11	13	30	IPI00396423	IPI00396423, IPI00747063
CLTB Isoform Brain of Clathrin light chain B	CLTB	<a target="_blank" href="http://srs.ebi.ac.uk/srsbin/cgi-bin/wgetz?-e+[IPI-acc:IPI00014589]+-vn+2">IPI00014589</a>	1	25172.5	99.9	2	2	2	IPI00014589	IPI00014589, IPI00216472
CLU Isoform 1 of Clusterin	CLU	<a target="_blank" href="http://srs.ebi.ac.uk/srsbin/cgi-bin/wgetz?-e+[IPI-acc:IPI00291262]+-vn+2">IPI00291262</a>	3	52476.9	100	10	13	65	IPI00291262	IPI00291262, IPI00400826, IPI00795633
CMPK1 UMP-CMP kinase 1 isoform a	CMPK1	<a target="_blank" href="http://srs.ebi.ac.uk/srsbin/cgi-bin/wgetz?-e+[IPI-acc:IPI00219953]+-vn+2">IPI00219953</a>	3	25837.8	100	8	9	18	IPI00219953	IPI00219953
CNBP zinc finger protein 9 isoform 5	CNBP	<a target="_blank" href="http://srs.ebi.ac.uk/srsbin/cgi-bin/wgetz?-e+[IPI-acc:IPI00895852]+-vn+2">IPI00895852</a>	3	18852.4	100	7	8	17	IPI00895852	IPI00895852, IPI00895911
CNDP2 Cytosolic non-specific dipeptidase	CNDP2	<a target="_blank" href="http://srs.ebi.ac.uk/srsbin/cgi-bin/wgetz?-e+[IPI-acc:IPI00177728]+-vn+2">IPI00177728</a>	2	52861.7	99.9	2	2	2	IPI00177728	IPI00177728
CNN2 Calponin-2	CNN2	<a target="_blank" href="http://srs.ebi.ac.uk/srsbin/cgi-bin/wgetz?-e+[IPI-acc:IPI00015262]+-vn+2">IPI00015262</a>	3	33679.6	100	3	3	6	IPI00015262	IPI00015262, IPI00398735, IPI00910593
CNN3 Calponin-3	CNN3	<a target="_blank" href="http://srs.ebi.ac.uk/srsbin/cgi-bin/wgetz?-e+[IPI-acc:IPI00216682]+-vn+2">IPI00216682</a>	3	36396.6	100	8	10	19	IPI00216682	IPI00216682
CNPY2 Isoform 1 of Protein canopy homolog 2	CNPY2	<a target="_blank" href="http://srs.ebi.ac.uk/srsbin/cgi-bin/wgetz?-e+[IPI-acc:IPI00443909]+-vn+2">IPI00443909</a>	3	20634.5	100	6	8	21	IPI00443909	IPI00443909
COCH Cochlin	COCH	<a target="_blank" href="http://srs.ebi.ac.uk/srsbin/cgi-bin/wgetz?-e+[IPI-acc:IPI00012386]+-vn+2">IPI00012386</a>	1	59465.3	100	2	2	4	IPI00012386	IPI00012386
COL18A1 Isoform 2 of Collagen alpha-1(XVIII) chain	COL18A1	<a target="_blank" href="http://srs.ebi.ac.uk/srsbin/cgi-bin/wgetz?-e+[IPI-acc:IPI00022822]+-vn+2">IPI00022822</a>	3	154000	100	6	6	15	IPI00022822	IPI00022822, IPI00414694, IPI00783931
COL2A1 Isoform 2 of Collagen alpha-1(II) chain	COL2A1	<a target="_blank" href="http://srs.ebi.ac.uk/srsbin/cgi-bin/wgetz?-e+[IPI-acc:IPI00936892]+-vn+2">IPI00936892</a>	3	141768	100	11	13	27	IPI00936892	IPI00936892
COL6A1 Collagen alpha-1(VI) chain	COL6A1	<a target="_blank" href="http://srs.ebi.ac.uk/srsbin/cgi-bin/wgetz?-e+[IPI-acc:IPI00291136]+-vn+2">IPI00291136</a>	3	108513	100	10	13	34	IPI00291136	IPI00291136
COMP Cartilage oligomeric matrix protein	COMP	<a target="_blank" href="http://srs.ebi.ac.uk/srsbin/cgi-bin/wgetz?-e+[IPI-acc:IPI00028030]+-vn+2">IPI00028030</a>	1	82840	99.8	2	2	2	IPI00028030	IPI00028030, IPI00643348, IPI00910249
COPE epsilon subunit of coatomer protein complex isoform b	COPE	<a target="_blank" href="http://srs.ebi.ac.uk/srsbin/cgi-bin/wgetz?-e+[IPI-acc:IPI00399318]+-vn+2">IPI00399318</a>	1	28779.4	100	3	3	3	IPI00399318	IPI00399318, IPI00465132
COPS3 COP9 signalosome complex subunit 3	COPS3	<a target="_blank" href="http://srs.ebi.ac.uk/srsbin/cgi-bin/wgetz?-e+[IPI-acc:IPI00025721]+-vn+2">IPI00025721</a>	2	47856.5	100	3	3	4	IPI00025721	IPI00025721
COPS8 COP9 signalosome complex subunit 8	COPS8	<a target="_blank" href="http://srs.ebi.ac.uk/srsbin/cgi-bin/wgetz?-e+[IPI-acc:IPI00009480]+-vn+2">IPI00009480</a>	3	23208.1	100	4	4	4	IPI00009480	IPI00009480, IPI00377080, IPI00916489
COPZ1 Coatomer subunit zeta-1	COPZ1	<a target="_blank" href="http://srs.ebi.ac.uk/srsbin/cgi-bin/wgetz?-e+[IPI-acc:IPI00032851]+-vn+2">IPI00032851</a>	3	20180.9	99.8	2	3	3	IPI00032851	IPI00032851
CORO1B Coronin-1B	CORO1B	<a target="_blank" href="http://srs.ebi.ac.uk/srsbin/cgi-bin/wgetz?-e+[IPI-acc:IPI00007058]+-vn+2">IPI00007058</a>	1	54216.9	99.8	2	2	3	IPI00007058	IPI00007058
CORO1C cDNA FLJ50992, highly similar to Coronin-1C	CORO1C	<a target="_blank" href="http://srs.ebi.ac.uk/srsbin/cgi-bin/wgetz?-e+[IPI-acc:IPI00798401]+-vn+2">IPI00798401</a>	2	49361.9	100	3	3	5	IPI00798401	IPI00798401, IPI00867509, IPI00943173
COTL1 Coactosin-like protein	COTL1	<a target="_blank" href="http://srs.ebi.ac.uk/srsbin/cgi-bin/wgetz?-e+[IPI-acc:IPI00017704]+-vn+2">IPI00017704</a>	2	15927.2	100	3	4	6	IPI00017704	IPI00017704
COX5A Cytochrome c oxidase subunit 5A, mitochondrial	COX5A	<a target="_blank" href="http://srs.ebi.ac.uk/srsbin/cgi-bin/wgetz?-e+[IPI-acc:IPI00025086]+-vn+2">IPI00025086</a>	1	16744.5	100	2	2	3	IPI00025086	IPI00025086
COX6B1 Cytochrome c oxidase subunit 6B1	COX6B1	<a target="_blank" href="http://srs.ebi.ac.uk/srsbin/cgi-bin/wgetz?-e+[IPI-acc:IPI00216085]+-vn+2">IPI00216085</a>	3	10174.3	100	3	5	13	IPI00216085	IPI00216085, IPI00797738
CPE Carboxypeptidase E precursor	CPE	<a target="_blank" href="http://srs.ebi.ac.uk/srsbin/cgi-bin/wgetz?-e+[IPI-acc:IPI00031121]+-vn+2">IPI00031121</a>	3	63657.9	100	7	8	16	IPI00031121	IPI00031121
CPNE1 Copine-1	CPNE1	<a target="_blank" href="http://srs.ebi.ac.uk/srsbin/cgi-bin/wgetz?-e+[IPI-acc:IPI00018452]+-vn+2">IPI00018452</a>	3	59040.6	100	3	4	8	IPI00018452	IPI00018452, IPI00894409, IPI00917016
CPNE1;RBM12 RNA-binding protein 12	CPNE1;RBM12	<a target="_blank" href="http://srs.ebi.ac.uk/srsbin/cgi-bin/wgetz?-e+[IPI-acc:IPI00550308]+-vn+2">IPI00550308</a>	3	97378.8	100	4	5	8	IPI00550308	IPI00550308
CPOX Coproporphyrinogen-III oxidase, mitochondrial	CPOX	<a target="_blank" href="http://srs.ebi.ac.uk/srsbin/cgi-bin/wgetz?-e+[IPI-acc:IPI00093057]+-vn+2">IPI00093057</a>	1	50133.9	100	2	2	2	IPI00093057	IPI00093057
CPPED1 Isoform 1 of Calcineurin-like phosphoesterase domain-containing protein 1	CPPED1	<a target="_blank" href="http://srs.ebi.ac.uk/srsbin/cgi-bin/wgetz?-e+[IPI-acc:IPI00305010]+-vn+2">IPI00305010</a>	3	35558.6	100	5	6	18	IPI00305010	IPI00305010
CPSF6 Isoform 1 of Cleavage and polyadenylation specificity factor subunit 6	CPSF6	<a target="_blank" href="http://srs.ebi.ac.uk/srsbin/cgi-bin/wgetz?-e+[IPI-acc:IPI00012998]+-vn+2">IPI00012998</a>	3	59193	100	3	4	10	IPI00012998	IPI00012998, IPI00030654, IPI00647126
CRABP2 Cellular retinoic acid-binding protein 2	CRABP2	<a target="_blank" href="http://srs.ebi.ac.uk/srsbin/cgi-bin/wgetz?-e+[IPI-acc:IPI00216088]+-vn+2">IPI00216088</a>	2	15674.9	99.8	2	3	4	IPI00216088	IPI00216088
CREG1 Protein CREG1	CREG1	<a target="_blank" href="http://srs.ebi.ac.uk/srsbin/cgi-bin/wgetz?-e+[IPI-acc:IPI00021997]+-vn+2">IPI00021997</a>	1	24057	99.8	2	2	8	IPI00021997	IPI00021997
CRELD2 Isoform 2 of Cysteine-rich with EGF-like domain protein 2	CRELD2	<a target="_blank" href="http://srs.ebi.ac.uk/srsbin/cgi-bin/wgetz?-e+[IPI-acc:IPI00386754]+-vn+2">IPI00386754</a>	1	34939.3	99.8	2	2	2	IPI00386754	IPI00386754, IPI00419731, IPI00794252, IPI00794793, IPI00796204, IPI00797918, IPI00879774
CRK Isoform Crk-II of Proto-oncogene C-crk	CRK	<a target="_blank" href="http://srs.ebi.ac.uk/srsbin/cgi-bin/wgetz?-e+[IPI-acc:IPI00004838]+-vn+2">IPI00004838</a>	3	33812.8	100	6	8	22	IPI00004838	IPI00004838
CRKL Crk-like protein	CRKL	<a target="_blank" href="http://srs.ebi.ac.uk/srsbin/cgi-bin/wgetz?-e+[IPI-acc:IPI00004839]+-vn+2">IPI00004839</a>	3	33759.3	100	6	8	20	IPI00004839	IPI00004839
CS Citrate synthase, mitochondrial	CS	<a target="_blank" href="http://srs.ebi.ac.uk/srsbin/cgi-bin/wgetz?-e+[IPI-acc:IPI00025366]+-vn+2">IPI00025366</a>	1	51695.7	100	2	2	2	IPI00025366	IPI00025366
CSE1L Isoform 1 of Exportin-2	CSE1L	<a target="_blank" href="http://srs.ebi.ac.uk/srsbin/cgi-bin/wgetz?-e+[IPI-acc:IPI00022744]+-vn+2">IPI00022744</a>	3	110404	100	3	3	4	IPI00022744	IPI00022744, IPI00219994
CSNK2A1 CSNK2A1 protein	CSNK2A1	<a target="_blank" href="http://srs.ebi.ac.uk/srsbin/cgi-bin/wgetz?-e+[IPI-acc:IPI00016613]+-vn+2">IPI00016613</a>	1	45891.5	100	2	2	2	IPI00016613	IPI00016613, IPI00741317, IPI00744507
CSRP1 Cysteine and glycine-rich protein 1	CSRP1	<a target="_blank" href="http://srs.ebi.ac.uk/srsbin/cgi-bin/wgetz?-e+[IPI-acc:IPI00442073]+-vn+2">IPI00442073</a>	3	20549.1	100	5	5	10	IPI00442073	IPI00442073
CSRP2 Cysteine and glycine-rich protein 2	CSRP2	<a target="_blank" href="http://srs.ebi.ac.uk/srsbin/cgi-bin/wgetz?-e+[IPI-acc:IPI00002824]+-vn+2">IPI00002824</a>	2	20935.6	99.8	2	2	2	IPI00002824	IPI00002824
CST1 Cystatin-SN	CST1	<a target="_blank" href="http://srs.ebi.ac.uk/srsbin/cgi-bin/wgetz?-e+[IPI-acc:IPI00305477]+-vn+2">IPI00305477</a>	3	16343.8	100	3	3	3	IPI00305477	IPI00305477
CST3 Cystatin-C	CST3	<a target="_blank" href="http://srs.ebi.ac.uk/srsbin/cgi-bin/wgetz?-e+[IPI-acc:IPI00032293]+-vn+2">IPI00032293</a>	3	15781.2	100	8	11	107	IPI00032293	IPI00032293
CST7 cystatin F	CST7	<a target="_blank" href="http://srs.ebi.ac.uk/srsbin/cgi-bin/wgetz?-e+[IPI-acc:IPI00216569]+-vn+2">IPI00216569</a>	3	18838.8	99.8	2	2	12	IPI00216569	IPI00216569
CSTB Cystatin-B	CSTB	<a target="_blank" href="http://srs.ebi.ac.uk/srsbin/cgi-bin/wgetz?-e+[IPI-acc:IPI00021828]+-vn+2">IPI00021828</a>	3	11121.3	100	3	4	11	IPI00021828	IPI00021828
CSTF2 Isoform 1 of Cleavage stimulation factor 64 kDa subunit	CSTF2	<a target="_blank" href="http://srs.ebi.ac.uk/srsbin/cgi-bin/wgetz?-e+[IPI-acc:IPI00013256]+-vn+2">IPI00013256</a>	3	60941.1	100	6	7	18	IPI00013256	IPI00013256, IPI00607841, IPI00902991, IPI00909622
CTBS Di-N-acetylchitobiase	CTBS	<a target="_blank" href="http://srs.ebi.ac.uk/srsbin/cgi-bin/wgetz?-e+[IPI-acc:IPI00007778]+-vn+2">IPI00007778</a>	1	43742.8	99.4	2	2	2	IPI00007778	IPI00007778
CTNNA1 Isoform 1 of Catenin alpha-1	CTNNA1	<a target="_blank" href="http://srs.ebi.ac.uk/srsbin/cgi-bin/wgetz?-e+[IPI-acc:IPI00215948]+-vn+2">IPI00215948</a>	3	100055	100	6	6	8	IPI00215948	IPI00215948
CTNNBIP1 Beta-catenin-interacting protein 1	CTNNBIP1	<a target="_blank" href="http://srs.ebi.ac.uk/srsbin/cgi-bin/wgetz?-e+[IPI-acc:IPI00025001]+-vn+2">IPI00025001</a>	1	9152.3	99.8	2	2	2	IPI00025001	IPI00025001, IPI00514012
CTSA Lysosomal protective protein	CTSA	<a target="_blank" href="http://srs.ebi.ac.uk/srsbin/cgi-bin/wgetz?-e+[IPI-acc:IPI00021794]+-vn+2">IPI00021794</a>	3	54449.6	100	6	6	8	IPI00021794	IPI00021794, IPI00640525
CTSB Cathepsin B	CTSB	<a target="_blank" href="http://srs.ebi.ac.uk/srsbin/cgi-bin/wgetz?-e+[IPI-acc:IPI00295741]+-vn+2">IPI00295741</a>	3	37803.2	100	6	6	8	IPI00295741	IPI00295741, IPI00909303
CTSC Dipeptidyl-peptidase 1	CTSC	<a target="_blank" href="http://srs.ebi.ac.uk/srsbin/cgi-bin/wgetz?-e+[IPI-acc:IPI00022810]+-vn+2">IPI00022810</a>	3	51824.2	100	12	15	36	IPI00022810	IPI00022810
CTSD Cathepsin D	CTSD	<a target="_blank" href="http://srs.ebi.ac.uk/srsbin/cgi-bin/wgetz?-e+[IPI-acc:IPI00011229]+-vn+2">IPI00011229</a>	3	44535	100	9	11	46	IPI00011229	IPI00011229
CTSL1 Cathepsin L1	CTSL1	<a target="_blank" href="http://srs.ebi.ac.uk/srsbin/cgi-bin/wgetz?-e+[IPI-acc:IPI00012887]+-vn+2">IPI00012887</a>	3	37546.1	100	3	3	7	IPI00012887	IPI00012887
CTSL2 Cathepsin L2	CTSL2	<a target="_blank" href="http://srs.ebi.ac.uk/srsbin/cgi-bin/wgetz?-e+[IPI-acc:IPI00000013]+-vn+2">IPI00000013</a>	3	37311.2	100	4	4	5	IPI00000013	IPI00000013
CTSZ Cathepsin Z	CTSZ	<a target="_blank" href="http://srs.ebi.ac.uk/srsbin/cgi-bin/wgetz?-e+[IPI-acc:IPI00002745]+-vn+2">IPI00002745</a>	3	33850.2	100	7	9	19	IPI00002745	IPI00002745
CTTN Src substrate cortactin	CTTN	<a target="_blank" href="http://srs.ebi.ac.uk/srsbin/cgi-bin/wgetz?-e+[IPI-acc:IPI00029601]+-vn+2">IPI00029601</a>	3	61567.4	100	8	8	15	IPI00029601	IPI00029601, IPI00062884
CUTA Isoform A of Protein CutA	CUTA	<a target="_blank" href="http://srs.ebi.ac.uk/srsbin/cgi-bin/wgetz?-e+[IPI-acc:IPI00034319]+-vn+2">IPI00034319</a>	3	20906.9	100	5	6	51	IPI00034319	IPI00034319, IPI00554556, IPI00554634
CXCL1 Growth-regulated alpha protein	CXCL1	<a target="_blank" href="http://srs.ebi.ac.uk/srsbin/cgi-bin/wgetz?-e+[IPI-acc:IPI00013874]+-vn+2">IPI00013874</a>	3	11283.7	100	4	6	17	IPI00013874	IPI00013874
CXCL3 C-X-C motif chemokine 3	CXCL3	<a target="_blank" href="http://srs.ebi.ac.uk/srsbin/cgi-bin/wgetz?-e+[IPI-acc:IPI00218180]+-vn+2">IPI00218180</a>	1	11324.6	99.8	2	3	5	IPI00218180	IPI00218180
CXorf26 UPF0368 protein Cxorf26	CXorf26	<a target="_blank" href="http://srs.ebi.ac.uk/srsbin/cgi-bin/wgetz?-e+[IPI-acc:IPI00107104]+-vn+2">IPI00107104</a>	1	26039.5	100	2	2	2	IPI00107104	IPI00107104
CYCS Cytochrome c	CYCS	<a target="_blank" href="http://srs.ebi.ac.uk/srsbin/cgi-bin/wgetz?-e+[IPI-acc:IPI00465315]+-vn+2">IPI00465315</a>	3	11731.4	100	6	8	29	IPI00465315	IPI00465315, IPI00917605
CYTL1 Cytokine-like protein 1	CYTL1	<a target="_blank" href="http://srs.ebi.ac.uk/srsbin/cgi-bin/wgetz?-e+[IPI-acc:IPI00032876]+-vn+2">IPI00032876</a>	3	15559.9	100	4	4	12	IPI00032876	IPI00032876
DAG1 Dystroglycan	DAG1	<a target="_blank" href="http://srs.ebi.ac.uk/srsbin/cgi-bin/wgetz?-e+[IPI-acc:IPI00028911]+-vn+2">IPI00028911</a>	3	97424.2	100	13	16	69	IPI00028911	IPI00028911
DAK Bifunctional ATP-dependent dihydroxyacetone kinase/FAD-AMP lyase (cyclizing)	DAK	<a target="_blank" href="http://srs.ebi.ac.uk/srsbin/cgi-bin/wgetz?-e+[IPI-acc:IPI00551024]+-vn+2">IPI00551024</a>	3	58960.1	100	3	4	6	IPI00551024	IPI00551024
DAZAP1 Isoform 1 of DAZ-associated protein 1	DAZAP1	<a target="_blank" href="http://srs.ebi.ac.uk/srsbin/cgi-bin/wgetz?-e+[IPI-acc:IPI00165230]+-vn+2">IPI00165230</a>	2	43365	100	3	3	5	IPI00165230	IPI00165230, IPI00335930
DBI Isoform 1 of Acyl-CoA-binding protein	DBI	<a target="_blank" href="http://srs.ebi.ac.uk/srsbin/cgi-bin/wgetz?-e+[IPI-acc:IPI00010182]+-vn+2">IPI00010182</a>	3	10026.8	100	5	7	41	IPI00010182	IPI00010182, IPI00218836, IPI00815745, IPI00921830, IPI00922055
DBN1 Isoform 1 of Drebrin	DBN1	<a target="_blank" href="http://srs.ebi.ac.uk/srsbin/cgi-bin/wgetz?-e+[IPI-acc:IPI00003406]+-vn+2">IPI00003406</a>	3	71410.6	100	5	5	9	IPI00003406	IPI00003406, IPI00295624
DBNL Isoform 2 of Drebrin-like protein	DBNL	<a target="_blank" href="http://srs.ebi.ac.uk/srsbin/cgi-bin/wgetz?-e+[IPI-acc:IPI00396437]+-vn+2">IPI00396437</a>	3	48275.4	100	8	8	12	IPI00396437	IPI00396437, IPI00456925
DCD Dermcidin	DCD	<a target="_blank" href="http://srs.ebi.ac.uk/srsbin/cgi-bin/wgetz?-e+[IPI-acc:IPI00027547]+-vn+2">IPI00027547</a>	3	11266.1	100	4	5	27	IPI00027547	IPI00027547
DCI Isoform 1 of 3,2-trans-enoyl-CoA isomerase, mitochondrial	DCI	<a target="_blank" href="http://srs.ebi.ac.uk/srsbin/cgi-bin/wgetz?-e+[IPI-acc:IPI00300567]+-vn+2">IPI00300567</a>	3	32798.5	100	5	5	18	IPI00300567	IPI00300567
DCPS Scavenger mRNA-decapping enzyme DcpS	DCPS	<a target="_blank" href="http://srs.ebi.ac.uk/srsbin/cgi-bin/wgetz?-e+[IPI-acc:IPI00335385]+-vn+2">IPI00335385</a>	1	38591.8	100	3	4	4	IPI00335385	IPI00335385
DCTN2 dynactin 2	DCTN2	<a target="_blank" href="http://srs.ebi.ac.uk/srsbin/cgi-bin/wgetz?-e+[IPI-acc:IPI00220503]+-vn+2">IPI00220503</a>	3	44802.3	100	6	6	11	IPI00220503	IPI00220503, IPI00789792
DCTPP1 dCTP pyrophosphatase 1	DCTPP1	<a target="_blank" href="http://srs.ebi.ac.uk/srsbin/cgi-bin/wgetz?-e+[IPI-acc:IPI00012197]+-vn+2">IPI00012197</a>	3	18663.2	100	6	6	16	IPI00012197	IPI00012197
DDAH1 N(G),N(G)-dimethylarginine dimethylaminohydrolase 1	DDAH1	<a target="_blank" href="http://srs.ebi.ac.uk/srsbin/cgi-bin/wgetz?-e+[IPI-acc:IPI00220342]+-vn+2">IPI00220342</a>	3	31103.7	100	3	4	5	IPI00220342	IPI00220342, IPI00910124
DDAH2 N(G),N(G)-dimethylarginine dimethylaminohydrolase 2	DDAH2	<a target="_blank" href="http://srs.ebi.ac.uk/srsbin/cgi-bin/wgetz?-e+[IPI-acc:IPI00000760]+-vn+2">IPI00000760</a>	3	29626.3	100	7	10	19	IPI00000760	IPI00000760
DDB1;LOC100290337 DNA damage-binding protein 1	DDB1;LOC100290337	<a target="_blank" href="http://srs.ebi.ac.uk/srsbin/cgi-bin/wgetz?-e+[IPI-acc:IPI00293464]+-vn+2">IPI00293464</a>	2	126952	100	6	6	8	IPI00293464	IPI00293464
DDR1 Isoform 1 of Epithelial discoidin domain-containing receptor 1	DDR1	<a target="_blank" href="http://srs.ebi.ac.uk/srsbin/cgi-bin/wgetz?-e+[IPI-acc:IPI00001477]+-vn+2">IPI00001477</a>	1	101112	99.8	2	2	2	IPI00001477	IPI00001477, IPI00219996, IPI00657861, IPI00789128, IPI00796394, IPI00910318, IPI00922197, IPI00925878
DDRGK1 Isoform 1 of DDRGK domain-containing protein 1	DDRGK1	<a target="_blank" href="http://srs.ebi.ac.uk/srsbin/cgi-bin/wgetz?-e+[IPI-acc:IPI00028387]+-vn+2">IPI00028387</a>	3	35593	100	4	6	20	IPI00028387	IPI00028387
DDT D-dopachrome decarboxylase	DDT	<a target="_blank" href="http://srs.ebi.ac.uk/srsbin/cgi-bin/wgetz?-e+[IPI-acc:IPI00293867]+-vn+2">IPI00293867</a>	3	12694.2	100	3	4	16	IPI00293867	IPI00293867
DDX1 ATP-dependent RNA helicase DDX1	DDX1	<a target="_blank" href="http://srs.ebi.ac.uk/srsbin/cgi-bin/wgetz?-e+[IPI-acc:IPI00293655]+-vn+2">IPI00293655</a>	3	82415.1	100	4	5	9	IPI00293655	IPI00293655
DDX17 Isoform 1 of Probable ATP-dependent RNA helicase DDX17	DDX17	<a target="_blank" href="http://srs.ebi.ac.uk/srsbin/cgi-bin/wgetz?-e+[IPI-acc:IPI00023785]+-vn+2">IPI00023785</a>	3	72354.9	100	3	3	3	IPI00023785	IPI00023785, IPI00651653, IPI00651677, IPI00889541, IPI00940000, IPI00941799
DDX21 Isoform 1 of Nucleolar RNA helicase 2	DDX21	<a target="_blank" href="http://srs.ebi.ac.uk/srsbin/cgi-bin/wgetz?-e+[IPI-acc:IPI00015953]+-vn+2">IPI00015953</a>	3	87328	100	4	5	13	IPI00015953	IPI00015953
DDX27 Probable ATP-dependent RNA helicase DDX27	DDX27	<a target="_blank" href="http://srs.ebi.ac.uk/srsbin/cgi-bin/wgetz?-e+[IPI-acc:IPI00293078]+-vn+2">IPI00293078</a>	1	89820.1	99.8	2	3	4	IPI00293078	IPI00293078
DDX46 Probable ATP-dependent RNA helicase DDX46	DDX46	<a target="_blank" href="http://srs.ebi.ac.uk/srsbin/cgi-bin/wgetz?-e+[IPI-acc:IPI00329791]+-vn+2">IPI00329791</a>	1	117348	99.8	2	2	2	IPI00329791	IPI00329791, IPI00939523
DDX6 Probable ATP-dependent RNA helicase DDX6	DDX6	<a target="_blank" href="http://srs.ebi.ac.uk/srsbin/cgi-bin/wgetz?-e+[IPI-acc:IPI00030320]+-vn+2">IPI00030320</a>	2	54400.6	99.8	2	2	3	IPI00030320	IPI00030320
DEK Protein DEK	DEK	<a target="_blank" href="http://srs.ebi.ac.uk/srsbin/cgi-bin/wgetz?-e+[IPI-acc:IPI00020021]+-vn+2">IPI00020021</a>	1	42657.9	99.8	2	2	2	IPI00020021	IPI00020021, IPI00909779
DENR Density-regulated protein	DENR	<a target="_blank" href="http://srs.ebi.ac.uk/srsbin/cgi-bin/wgetz?-e+[IPI-acc:IPI00306280]+-vn+2">IPI00306280</a>	3	22074.4	100	4	5	10	IPI00306280	IPI00306280
DFFA Isoform DFF45 of DNA fragmentation factor subunit alpha (Fragment)	DFFA	<a target="_blank" href="http://srs.ebi.ac.uk/srsbin/cgi-bin/wgetz?-e+[IPI-acc:IPI00010882]+-vn+2">IPI00010882</a>	3	36504.5	100	3	4	7	IPI00010882	IPI00010882, IPI00604566
DHX15 Putative pre-mRNA-splicing factor ATP-dependent RNA helicase DHX15	DHX15	<a target="_blank" href="http://srs.ebi.ac.uk/srsbin/cgi-bin/wgetz?-e+[IPI-acc:IPI00396435]+-vn+2">IPI00396435</a>	1	90917.2	99.8	2	2	2	IPI00396435	IPI00396435
DIDO1 Isoform 4 of Death-inducer obliterator 1	DIDO1	<a target="_blank" href="http://srs.ebi.ac.uk/srsbin/cgi-bin/wgetz?-e+[IPI-acc:IPI00619921]+-vn+2">IPI00619921</a>	3	243856	100	3	4	5	IPI00619921	IPI00619921
DKC1 H/ACA ribonucleoprotein complex subunit 4	DKC1	<a target="_blank" href="http://srs.ebi.ac.uk/srsbin/cgi-bin/wgetz?-e+[IPI-acc:IPI00221394]+-vn+2">IPI00221394</a>	3	57657.2	100	2	2	4	IPI00221394	IPI00221394, IPI00873935, IPI00874145, IPI00915274
DKFZp686O24166 Putative uncharacterized protein DKFZp686I21167	DKFZp686O24166	<a target="_blank" href="http://srs.ebi.ac.uk/srsbin/cgi-bin/wgetz?-e+[IPI-acc:IPI00398918]+-vn+2">IPI00398918</a>	3	50809.8	100	6	7	15	IPI00398918	IPI00398918
DLD Dihydrolipoyl dehydrogenase, mitochondrial	DLD	<a target="_blank" href="http://srs.ebi.ac.uk/srsbin/cgi-bin/wgetz?-e+[IPI-acc:IPI00015911]+-vn+2">IPI00015911</a>	3	54132.3	100	6	6	13	IPI00015911	IPI00015911, IPI00926319
DLG1 Isoform 1 of Disks large homolog 1	DLG1	<a target="_blank" href="http://srs.ebi.ac.uk/srsbin/cgi-bin/wgetz?-e+[IPI-acc:IPI00030351]+-vn+2">IPI00030351</a>	3	100438	100	3	3	4	IPI00030351	IPI00030351, IPI00218729, IPI00552213, IPI00552376, IPI00552511, IPI00552682, IPI00553029, IPI00789849, IPI00927180
DLG3 Isoform 1 of Disks large homolog 3	DLG3	<a target="_blank" href="http://srs.ebi.ac.uk/srsbin/cgi-bin/wgetz?-e+[IPI-acc:IPI00023343]+-vn+2">IPI00023343</a>	1	90297.6	100	2	2	2	IPI00023343	IPI00023343, IPI00552701, IPI00647338
DMKN Isoform 1 of Dermokine	DMKN	<a target="_blank" href="http://srs.ebi.ac.uk/srsbin/cgi-bin/wgetz?-e+[IPI-acc:IPI00454602]+-vn+2">IPI00454602</a>	1	47036	99.8	2	2	2	IPI00454602	IPI00454602, IPI00873051, IPI00890700, IPI00890701, IPI00890724, IPI00890761, IPI00890826, IPI00942197
DNAJA1 DnaJ homolog subfamily A member 1	DNAJA1	<a target="_blank" href="http://srs.ebi.ac.uk/srsbin/cgi-bin/wgetz?-e+[IPI-acc:IPI00012535]+-vn+2">IPI00012535</a>	3	44850.6	100	6	6	6	IPI00012535	IPI00012535
DNAJA2 DnaJ homolog subfamily A member 2	DNAJA2	<a target="_blank" href="http://srs.ebi.ac.uk/srsbin/cgi-bin/wgetz?-e+[IPI-acc:IPI00032406]+-vn+2">IPI00032406</a>	3	45727.7	100	5	5	6	IPI00032406	IPI00032406
DNAJB1 DnaJ homolog subfamily B member 1	DNAJB1	<a target="_blank" href="http://srs.ebi.ac.uk/srsbin/cgi-bin/wgetz?-e+[IPI-acc:IPI00015947]+-vn+2">IPI00015947</a>	2	38027.6	100	4	4	6	IPI00015947	IPI00015947
DNAJB11 DnaJ homolog subfamily B member 11	DNAJB11	<a target="_blank" href="http://srs.ebi.ac.uk/srsbin/cgi-bin/wgetz?-e+[IPI-acc:IPI00008454]+-vn+2">IPI00008454</a>	3	40496.6	100	9	14	47	IPI00008454	IPI00008454
DNAJC8 DnaJ homolog subfamily C member 8	DNAJC8	<a target="_blank" href="http://srs.ebi.ac.uk/srsbin/cgi-bin/wgetz?-e+[IPI-acc:IPI00003438]+-vn+2">IPI00003438</a>	3	29824.2	100	7	9	30	IPI00003438	IPI00003438
DNAJC9 DnaJ homolog subfamily C member 9	DNAJC9	<a target="_blank" href="http://srs.ebi.ac.uk/srsbin/cgi-bin/wgetz?-e+[IPI-acc:IPI00154975]+-vn+2">IPI00154975</a>	3	29892.3	100	11	14	25	IPI00154975	IPI00154975
DNASE2 Deoxyribonuclease-2-alpha	DNASE2	<a target="_blank" href="http://srs.ebi.ac.uk/srsbin/cgi-bin/wgetz?-e+[IPI-acc:IPI00010348]+-vn+2">IPI00010348</a>	2	39563	100	3	3	5	IPI00010348	IPI00010348, IPI00922554
DNMT1 Isoform 1 of DNA (cytosine-5)-methyltransferase 1	DNMT1	<a target="_blank" href="http://srs.ebi.ac.uk/srsbin/cgi-bin/wgetz?-e+[IPI-acc:IPI00031519]+-vn+2">IPI00031519</a>	1	189553	100	3	3	3	IPI00031519	IPI00031519, IPI00220918
DOHH Deoxyhypusine hydroxylase	DOHH	<a target="_blank" href="http://srs.ebi.ac.uk/srsbin/cgi-bin/wgetz?-e+[IPI-acc:IPI00171856]+-vn+2">IPI00171856</a>	1	32886.1	99.8	2	2	2	IPI00171856	IPI00171856
DPP3 Isoform 1 of Dipeptidyl-peptidase 3	DPP3	<a target="_blank" href="http://srs.ebi.ac.uk/srsbin/cgi-bin/wgetz?-e+[IPI-acc:IPI00020672]+-vn+2">IPI00020672</a>	3	82573.6	100	5	6	8	IPI00020672	IPI00020672
DPY30 Protein dpy-30 homolog	DPY30	<a target="_blank" href="http://srs.ebi.ac.uk/srsbin/cgi-bin/wgetz?-e+[IPI-acc:IPI00028109]+-vn+2">IPI00028109</a>	3	11231.8	99.8	2	4	70	IPI00028109	IPI00028109
DPYSL2 Dihydropyrimidinase-related protein 2	DPYSL2	<a target="_blank" href="http://srs.ebi.ac.uk/srsbin/cgi-bin/wgetz?-e+[IPI-acc:IPI00257508]+-vn+2">IPI00257508</a>	3	62276	100	12	13	23	IPI00257508	IPI00257508
DPYSL3 Collapsin response mediator protein 4 long variant	DPYSL3	<a target="_blank" href="http://srs.ebi.ac.uk/srsbin/cgi-bin/wgetz?-e+[IPI-acc:IPI00029111]+-vn+2">IPI00029111</a>	3	73894	100	6	7	10	IPI00029111	IPI00029111, IPI00872788
DR1 Protein Dr1	DR1	<a target="_blank" href="http://srs.ebi.ac.uk/srsbin/cgi-bin/wgetz?-e+[IPI-acc:IPI00008991]+-vn+2">IPI00008991</a>	3	19425.7	100	3	3	9	IPI00008991	IPI00008991
DSC1 Isoform 1A of Desmocollin-1	DSC1	<a target="_blank" href="http://srs.ebi.ac.uk/srsbin/cgi-bin/wgetz?-e+[IPI-acc:IPI00216099]+-vn+2">IPI00216099</a>	1	99970.1	100	2	2	2	IPI00216099	IPI00216099, IPI00386975
DSG2 Desmoglein-2	DSG2	<a target="_blank" href="http://srs.ebi.ac.uk/srsbin/cgi-bin/wgetz?-e+[IPI-acc:IPI00028931]+-vn+2">IPI00028931</a>	3	122276	100	5	5	6	IPI00028931	IPI00028931
DSP Isoform DPI of Desmoplakin	DSP	<a target="_blank" href="http://srs.ebi.ac.uk/srsbin/cgi-bin/wgetz?-e+[IPI-acc:IPI00013933]+-vn+2">IPI00013933</a>	3	331763	100	5	5	6	IPI00013933	IPI00013933
DSTN Destrin	DSTN	<a target="_blank" href="http://srs.ebi.ac.uk/srsbin/cgi-bin/wgetz?-e+[IPI-acc:IPI00473014]+-vn+2">IPI00473014</a>	3	18488.2	100	6	6	21	IPI00473014	IPI00473014, IPI00845388
DTD1 D-tyrosyl-tRNA(Tyr) deacylase 1	DTD1	<a target="_blank" href="http://srs.ebi.ac.uk/srsbin/cgi-bin/wgetz?-e+[IPI-acc:IPI00152692]+-vn+2">IPI00152692</a>	1	23405.6	99.8	2	2	2	IPI00152692	IPI00152692
DUT Isoform 2 of Deoxyuridine 5`-triphosphate nucleotidohydrolase, mitochondrial	DUT	<a target="_blank" href="http://srs.ebi.ac.uk/srsbin/cgi-bin/wgetz?-e+[IPI-acc:IPI00375015]+-vn+2">IPI00375015</a>	3	17730.4	100	8	11	48	IPI00375015	IPI00375015
DYNC1I2 Isoform 2C of Cytoplasmic dynein 1 intermediate chain 2	DYNC1I2	<a target="_blank" href="http://srs.ebi.ac.uk/srsbin/cgi-bin/wgetz?-e+[IPI-acc:IPI00216348]+-vn+2">IPI00216348</a>	3	68407.5	100	3	3	4	IPI00216348	IPI00216348, IPI00302712, IPI00827813
DYNLL2 Dynein light chain 2, cytoplasmic	DYNLL2	<a target="_blank" href="http://srs.ebi.ac.uk/srsbin/cgi-bin/wgetz?-e+[IPI-acc:IPI00062037]+-vn+2">IPI00062037</a>	3	10332.1	100	3	4	6	IPI00062037	IPI00062037
DYNLRB1 Dynein, light chain, roadblock-type 1	DYNLRB1	<a target="_blank" href="http://srs.ebi.ac.uk/srsbin/cgi-bin/wgetz?-e+[IPI-acc:IPI00412497]+-vn+2">IPI00412497</a>	3	16235	100	3	3	6	IPI00412497	IPI00412497, IPI00643583, IPI00910924
ECHS1 Enoyl-CoA hydratase, mitochondrial	ECHS1	<a target="_blank" href="http://srs.ebi.ac.uk/srsbin/cgi-bin/wgetz?-e+[IPI-acc:IPI00024993]+-vn+2">IPI00024993</a>	3	31370.2	100	3	5	9	IPI00024993	IPI00024993
EDF1 Isoform 1 of Endothelial differentiation-related factor 1	EDF1	<a target="_blank" href="http://srs.ebi.ac.uk/srsbin/cgi-bin/wgetz?-e+[IPI-acc:IPI00021570]+-vn+2">IPI00021570</a>	2	16351	100	2	3	7	IPI00021570	IPI00021570
EEA1 Early endosome antigen 1	EEA1	<a target="_blank" href="http://srs.ebi.ac.uk/srsbin/cgi-bin/wgetz?-e+[IPI-acc:IPI00329536]+-vn+2">IPI00329536</a>	3	162450	100	5	5	5	IPI00329536	IPI00329536, IPI00941708
EEF1A1 Elongation factor 1-alpha 1	EEF1A1	<a target="_blank" href="http://srs.ebi.ac.uk/srsbin/cgi-bin/wgetz?-e+[IPI-acc:IPI00396485]+-vn+2">IPI00396485</a>	3	50123.2	100	12	14	118	IPI00396485	IPI00396485, IPI00472724
EEF1A2 Elongation factor 1-alpha 2	EEF1A2	<a target="_blank" href="http://srs.ebi.ac.uk/srsbin/cgi-bin/wgetz?-e+[IPI-acc:IPI00014424]+-vn+2">IPI00014424</a>	1	50452.6	99.8	2	2	3	IPI00014424	IPI00014424
EEF1B2 Elongation factor 1-beta	EEF1B2	<a target="_blank" href="http://srs.ebi.ac.uk/srsbin/cgi-bin/wgetz?-e+[IPI-acc:IPI00178440]+-vn+2">IPI00178440</a>	3	24746.2	100	7	8	54	IPI00178440	IPI00178440
EEF1D Elongation factor 1-delta	EEF1D	<a target="_blank" href="http://srs.ebi.ac.uk/srsbin/cgi-bin/wgetz?-e+[IPI-acc:IPI00023048]+-vn+2">IPI00023048</a>	3	31103.9	100	15	18	47	IPI00023048	IPI00023048, IPI00642971, IPI00789435
EEF1G;TUT1 cDNA FLJ56389, highly similar to Elongation factor 1-gamma	EEF1G;TUT1	<a target="_blank" href="http://srs.ebi.ac.uk/srsbin/cgi-bin/wgetz?-e+[IPI-acc:IPI00000875]+-vn+2">IPI00000875</a>	3	56132.9	100	14	16	45	IPI00000875	IPI00000875, IPI00937615
EEF2 Elongation factor 2	EEF2	<a target="_blank" href="http://srs.ebi.ac.uk/srsbin/cgi-bin/wgetz?-e+[IPI-acc:IPI00186290]+-vn+2">IPI00186290</a>	3	95322.1	100	15	16	46	IPI00186290	IPI00186290
EFHD2 EF-hand domain-containing protein D2	EFHD2	<a target="_blank" href="http://srs.ebi.ac.uk/srsbin/cgi-bin/wgetz?-e+[IPI-acc:IPI00060181]+-vn+2">IPI00060181</a>	3	26680.4	100	7	7	11	IPI00060181	IPI00060181
EFNB1 Ephrin-B1	EFNB1	<a target="_blank" href="http://srs.ebi.ac.uk/srsbin/cgi-bin/wgetz?-e+[IPI-acc:IPI00024307]+-vn+2">IPI00024307</a>	3	37989.4	100	3	3	6	IPI00024307	IPI00024307
EFNB2 Ephrin-B2	EFNB2	<a target="_blank" href="http://srs.ebi.ac.uk/srsbin/cgi-bin/wgetz?-e+[IPI-acc:IPI00005126]+-vn+2">IPI00005126</a>	3	36906.1	100	8	11	40	IPI00005126	IPI00005126
EIF1 Eukaryotic translation initiation factor 1	EIF1	<a target="_blank" href="http://srs.ebi.ac.uk/srsbin/cgi-bin/wgetz?-e+[IPI-acc:IPI00015077]+-vn+2">IPI00015077</a>	3	12714.9	100	4	4	7	IPI00015077	IPI00015077
EIF1AD Probable RNA-binding protein EIF1AD	EIF1AD	<a target="_blank" href="http://srs.ebi.ac.uk/srsbin/cgi-bin/wgetz?-e+[IPI-acc:IPI00298618]+-vn+2">IPI00298618</a>	2	19034.5	99.8	2	2	3	IPI00298618	IPI00298618
EIF1AP1;EIF1AX Eukaryotic translation initiation factor 1A, X-chromosomal	EIF1AP1;EIF1AX	<a target="_blank" href="http://srs.ebi.ac.uk/srsbin/cgi-bin/wgetz?-e+[IPI-acc:IPI00232533]+-vn+2">IPI00232533</a>	2	16443.3	100	3	4	5	IPI00232533	IPI00232533
EIF2A Eukaryotic translation initiation factor 2A	EIF2A	<a target="_blank" href="http://srs.ebi.ac.uk/srsbin/cgi-bin/wgetz?-e+[IPI-acc:IPI00012462]+-vn+2">IPI00012462</a>	1	67834.5	100	2	2	2	IPI00012462	IPI00012462, IPI00845305, IPI00902564, IPI00939283
EIF2S2 Eukaryotic translation initiation factor 2 subunit 2	EIF2S2	<a target="_blank" href="http://srs.ebi.ac.uk/srsbin/cgi-bin/wgetz?-e+[IPI-acc:IPI00021728]+-vn+2">IPI00021728</a>	3	38371.7	100	6	9	19	IPI00021728	IPI00021728, IPI00176637
EIF2S3 Eukaryotic translation initiation factor 2 subunit 3	EIF2S3	<a target="_blank" href="http://srs.ebi.ac.uk/srsbin/cgi-bin/wgetz?-e+[IPI-acc:IPI00297982]+-vn+2">IPI00297982</a>	1	51092.2	100	2	2	2	IPI00297982	IPI00297982
EIF3A Eukaryotic translation initiation factor 3 subunit A	EIF3A	<a target="_blank" href="http://srs.ebi.ac.uk/srsbin/cgi-bin/wgetz?-e+[IPI-acc:IPI00029012]+-vn+2">IPI00029012</a>	2	166557	100	3	3	6	IPI00029012	IPI00029012
EIF3B Isoform 1 of Eukaryotic translation initiation factor 3 subunit B	EIF3B	<a target="_blank" href="http://srs.ebi.ac.uk/srsbin/cgi-bin/wgetz?-e+[IPI-acc:IPI00396370]+-vn+2">IPI00396370</a>	2	92464.8	100	4	4	5	IPI00396370	IPI00396370, IPI00719752
EIF3F HCG1784554, isoform CRA_a	EIF3F	<a target="_blank" href="http://srs.ebi.ac.uk/srsbin/cgi-bin/wgetz?-e+[IPI-acc:IPI00654777]+-vn+2">IPI00654777</a>	2	39128.5	99.8	2	3	5	IPI00654777	IPI00654777, IPI00941255
EIF3G Eukaryotic translation initiation factor 3 subunit G	EIF3G	<a target="_blank" href="http://srs.ebi.ac.uk/srsbin/cgi-bin/wgetz?-e+[IPI-acc:IPI00290460]+-vn+2">IPI00290460</a>	3	35593.9	100	7	9	27	IPI00290460	IPI00290460
EIF3I Eukaryotic translation initiation factor 3 subunit I	EIF3I	<a target="_blank" href="http://srs.ebi.ac.uk/srsbin/cgi-bin/wgetz?-e+[IPI-acc:IPI00012795]+-vn+2">IPI00012795</a>	3	36484	100	6	6	8	IPI00012795	IPI00012795
EIF3J Eukaryotic translation initiation factor 3 subunit J	EIF3J	<a target="_blank" href="http://srs.ebi.ac.uk/srsbin/cgi-bin/wgetz?-e+[IPI-acc:IPI00290461]+-vn+2">IPI00290461</a>	3	29045.3	100	4	4	5	IPI00290461	IPI00290461
EIF3K Eukaryotic translation initiation factor 3 subunit K	EIF3K	<a target="_blank" href="http://srs.ebi.ac.uk/srsbin/cgi-bin/wgetz?-e+[IPI-acc:IPI00033143]+-vn+2">IPI00033143</a>	3	25042.4	100	3	4	8	IPI00033143	IPI00033143
EIF4A2 Isoform 1 of Eukaryotic initiation factor 4A-II	EIF4A2	<a target="_blank" href="http://srs.ebi.ac.uk/srsbin/cgi-bin/wgetz?-e+[IPI-acc:IPI00328328]+-vn+2">IPI00328328</a>	2	46385.6	100	2	2	3	IPI00328328	IPI00328328, IPI00409717, IPI00924536
EIF4B Eukaryotic translation initiation factor 4B	EIF4B	<a target="_blank" href="http://srs.ebi.ac.uk/srsbin/cgi-bin/wgetz?-e+[IPI-acc:IPI00012079]+-vn+2">IPI00012079</a>	3	69135.9	100	13	15	44	IPI00012079	IPI00012079, IPI00942600
EIF4EBP1 Eukaryotic translation initiation factor 4E-binding protein 1	EIF4EBP1	<a target="_blank" href="http://srs.ebi.ac.uk/srsbin/cgi-bin/wgetz?-e+[IPI-acc:IPI00002569]+-vn+2">IPI00002569</a>	3	12562.2	99.8	2	2	3	IPI00002569	IPI00002569
EIF4G1 87 kDa protein	EIF4G1	<a target="_blank" href="http://srs.ebi.ac.uk/srsbin/cgi-bin/wgetz?-e+[IPI-acc:IPI00220365]+-vn+2">IPI00220365</a>	3	87376.2	99.9	2	2	4	IPI00220365	IPI00220365, IPI00384463, IPI00479262, IPI00552639, IPI00759560, IPI00798400, IPI00924828, IPI00925057, IPI00925413, IPI00925434, IPI00926013, IPI00926411, IPI00926917, IPI00927510, IPI00927765
EIF4H Isoform Long of Eukaryotic translation initiation factor 4H	EIF4H	<a target="_blank" href="http://srs.ebi.ac.uk/srsbin/cgi-bin/wgetz?-e+[IPI-acc:IPI00014263]+-vn+2">IPI00014263</a>	2	27368	100	3	3	3	IPI00014263	IPI00014263
EIF5 Eukaryotic translation initiation factor 5	EIF5	<a target="_blank" href="http://srs.ebi.ac.uk/srsbin/cgi-bin/wgetz?-e+[IPI-acc:IPI00022648]+-vn+2">IPI00022648</a>	2	49205.4	100	3	3	5	IPI00022648	IPI00022648
EIF5A Isoform 2 of Eukaryotic translation initiation factor 5A-1	EIF5A	<a target="_blank" href="http://srs.ebi.ac.uk/srsbin/cgi-bin/wgetz?-e+[IPI-acc:IPI00376005]+-vn+2">IPI00376005</a>	3	20152.8	100	10	14	93	IPI00376005	IPI00376005, IPI00411704
EIF5B Eukaryotic translation initiation factor 5B	EIF5B	<a target="_blank" href="http://srs.ebi.ac.uk/srsbin/cgi-bin/wgetz?-e+[IPI-acc:IPI00299254]+-vn+2">IPI00299254</a>	3	138786	100	9	10	15	IPI00299254	IPI00299254
EIF6 Eukaryotic translation initiation factor 6	EIF6	<a target="_blank" href="http://srs.ebi.ac.uk/srsbin/cgi-bin/wgetz?-e+[IPI-acc:IPI00010105]+-vn+2">IPI00010105</a>	3	26580.2	100	6	8	20	IPI00010105	IPI00010105
ELAVL1 cDNA FLJ60076, highly similar to ELAV-like protein 1	ELAVL1	<a target="_blank" href="http://srs.ebi.ac.uk/srsbin/cgi-bin/wgetz?-e+[IPI-acc:IPI00301936]+-vn+2">IPI00301936</a>	3	38979	100	9	10	18	IPI00301936	IPI00301936, IPI00940851
ELAVL2 Isoform 1 of ELAV-like protein 2	ELAVL2	<a target="_blank" href="http://srs.ebi.ac.uk/srsbin/cgi-bin/wgetz?-e+[IPI-acc:IPI00030250]+-vn+2">IPI00030250</a>	2	39487.2	99.8	2	2	2	IPI00030250	IPI00030250, IPI00184721, IPI00219967, IPI00644008
ENAH Isoform 2 of Protein enabled homolog	ENAH	<a target="_blank" href="http://srs.ebi.ac.uk/srsbin/cgi-bin/wgetz?-e+[IPI-acc:IPI00374054]+-vn+2">IPI00374054</a>	3	63906.9	100	3	3	4	IPI00374054	IPI00374054, IPI00411623
ENO1 Isoform alpha-enolase of Alpha-enolase	ENO1	<a target="_blank" href="http://srs.ebi.ac.uk/srsbin/cgi-bin/wgetz?-e+[IPI-acc:IPI00465248]+-vn+2">IPI00465248</a>	3	47152.2	100	22	32	423	IPI00465248	IPI00465248
ENO2 Gamma-enolase	ENO2	<a target="_blank" href="http://srs.ebi.ac.uk/srsbin/cgi-bin/wgetz?-e+[IPI-acc:IPI00216171]+-vn+2">IPI00216171</a>	3	47251.7	100	10	12	25	IPI00216171	IPI00216171
ENOPH1 Isoform 1 of Enolase-phosphatase E1	ENOPH1	<a target="_blank" href="http://srs.ebi.ac.uk/srsbin/cgi-bin/wgetz?-e+[IPI-acc:IPI00038378]+-vn+2">IPI00038378</a>	1	28914.4	99.8	2	2	2	IPI00038378	IPI00038378, IPI00385140
ENSA Isoform 2 of Alpha-endosulfine	ENSA	<a target="_blank" href="http://srs.ebi.ac.uk/srsbin/cgi-bin/wgetz?-e+[IPI-acc:IPI00220797]+-vn+2">IPI00220797</a>	3	12958.1	100	4	5	8	IPI00220797	IPI00220797, IPI00383552, IPI00410177, IPI00410178, IPI00470835, IPI00644717, IPI00929648
EPB41 Isoform 1 of Protein 4.1	EPB41	<a target="_blank" href="http://srs.ebi.ac.uk/srsbin/cgi-bin/wgetz?-e+[IPI-acc:IPI00003921]+-vn+2">IPI00003921</a>	2	97000.4	99.9	2	2	3	IPI00003921	IPI00003921, IPI00218697, IPI00218698, IPI00218699
EPB41L2 Band 4.1-like protein 2	EPB41L2	<a target="_blank" href="http://srs.ebi.ac.uk/srsbin/cgi-bin/wgetz?-e+[IPI-acc:IPI00015973]+-vn+2">IPI00015973</a>	2	112570	100	4	4	4	IPI00015973	IPI00015973
EPCAM Epithelial cell adhesion molecule	EPCAM	<a target="_blank" href="http://srs.ebi.ac.uk/srsbin/cgi-bin/wgetz?-e+[IPI-acc:IPI00296215]+-vn+2">IPI00296215</a>	3	34914.3	100	4	6	23	IPI00296215	IPI00296215, IPI00893715
EPHA2 Ephrin type-A receptor 2	EPHA2	<a target="_blank" href="http://srs.ebi.ac.uk/srsbin/cgi-bin/wgetz?-e+[IPI-acc:IPI00021267]+-vn+2">IPI00021267</a>	1	108249	99.8	2	2	2	IPI00021267	IPI00021267
EPHA4 Ephrin type-A receptor 4	EPHA4	<a target="_blank" href="http://srs.ebi.ac.uk/srsbin/cgi-bin/wgetz?-e+[IPI-acc:IPI00008318]+-vn+2">IPI00008318</a>	2	109843	99.8	2	3	4	IPI00008318	IPI00008318, IPI00917056
EPHB2 Isoform 1 of Ephrin type-B receptor 2	EPHB2	<a target="_blank" href="http://srs.ebi.ac.uk/srsbin/cgi-bin/wgetz?-e+[IPI-acc:IPI00021275]+-vn+2">IPI00021275</a>	3	117476	100	4	5	8	IPI00021275	IPI00021275, IPI00219421, IPI00252979, IPI00644408
EPRS Bifunctional aminoacyl-tRNA synthetase	EPRS	<a target="_blank" href="http://srs.ebi.ac.uk/srsbin/cgi-bin/wgetz?-e+[IPI-acc:IPI00013452]+-vn+2">IPI00013452</a>	1	170589	100	3	3	3	IPI00013452	IPI00013452, IPI00923606
EPS15L1 cDNA FLJ60624, highly similar to Epidermal growth factor receptor substrate 15-like 1	EPS15L1	<a target="_blank" href="http://srs.ebi.ac.uk/srsbin/cgi-bin/wgetz?-e+[IPI-acc:IPI00163849]+-vn+2">IPI00163849</a>	3	99592.4	100	3	3	4	IPI00163849	IPI00163849, IPI00645613, IPI00646339, IPI00942431
EPS8L2 EPS8L2 protein	EPS8L2	<a target="_blank" href="http://srs.ebi.ac.uk/srsbin/cgi-bin/wgetz?-e+[IPI-acc:IPI00414315]+-vn+2">IPI00414315</a>	1	82304.9	99.8	2	2	3	IPI00414315	IPI00414315, IPI00759759
ERH Enhancer of rudimentary homolog	ERH	<a target="_blank" href="http://srs.ebi.ac.uk/srsbin/cgi-bin/wgetz?-e+[IPI-acc:IPI00029631]+-vn+2">IPI00029631</a>	2	12241.3	100	3	3	5	IPI00029631	IPI00029631
ERP29 Endoplasmic reticulum protein ERp29	ERP29	<a target="_blank" href="http://srs.ebi.ac.uk/srsbin/cgi-bin/wgetz?-e+[IPI-acc:IPI00024911]+-vn+2">IPI00024911</a>	3	28976.9	100	8	9	18	IPI00024911	IPI00024911
ERP44 Endoplasmic reticulum resident protein ERp44	ERP44	<a target="_blank" href="http://srs.ebi.ac.uk/srsbin/cgi-bin/wgetz?-e+[IPI-acc:IPI00401264]+-vn+2">IPI00401264</a>	3	46954.5	99.8	2	2	3	IPI00401264	IPI00401264
ESD S-formylglutathione hydrolase	ESD	<a target="_blank" href="http://srs.ebi.ac.uk/srsbin/cgi-bin/wgetz?-e+[IPI-acc:IPI00411706]+-vn+2">IPI00411706</a>	1	31445.6	99.8	2	2	2	IPI00411706	IPI00411706, IPI00641040
ETFA Electron transfer flavoprotein subunit alpha, mitochondrial	ETFA	<a target="_blank" href="http://srs.ebi.ac.uk/srsbin/cgi-bin/wgetz?-e+[IPI-acc:IPI00010810]+-vn+2">IPI00010810</a>	3	35062.1	100	2	2	3	IPI00010810	IPI00010810, IPI00792673, IPI00895865
EWSR1 Ewing sarcoma breakpoint region 1 isoform EWS-b	EWSR1	<a target="_blank" href="http://srs.ebi.ac.uk/srsbin/cgi-bin/wgetz?-e+[IPI-acc:IPI00009841]+-vn+2">IPI00009841</a>	3	68947.8	100	6	7	17	IPI00009841	IPI00009841, IPI00065554, IPI00872855, IPI00879242, IPI00879259
EXOSC9 Isoform 2 of Exosome complex exonuclease RRP45	EXOSC9	<a target="_blank" href="http://srs.ebi.ac.uk/srsbin/cgi-bin/wgetz?-e+[IPI-acc:IPI00029697]+-vn+2">IPI00029697</a>	1	50786	99.8	2	2	2	IPI00029697	IPI00029697, IPI00607722, IPI00654592, IPI00845426
EXTL2 EXTL2 protein (Fragment)	EXTL2	<a target="_blank" href="http://srs.ebi.ac.uk/srsbin/cgi-bin/wgetz?-e+[IPI-acc:IPI00002732]+-vn+2">IPI00002732</a>	2	37563.9	100	4	4	6	IPI00002732	IPI00002732, IPI00939725
EZR Ezrin	EZR	<a target="_blank" href="http://srs.ebi.ac.uk/srsbin/cgi-bin/wgetz?-e+[IPI-acc:IPI00843975]+-vn+2">IPI00843975</a>	3	69396.6	100	5	7	31	IPI00843975	IPI00843975, IPI00872684
F10 Coagulation factor X	F10	<a target="_blank" href="http://srs.ebi.ac.uk/srsbin/cgi-bin/wgetz?-e+[IPI-acc:IPI00019576]+-vn+2">IPI00019576</a>	3	54714.1	100	7	8	10	IPI00019576	IPI00019576
F11R Junctional adhesion molecule A	F11R	<a target="_blank" href="http://srs.ebi.ac.uk/srsbin/cgi-bin/wgetz?-e+[IPI-acc:IPI00001754]+-vn+2">IPI00001754</a>	3	32565.1	100	4	4	9	IPI00001754	IPI00001754, IPI00922511
F2 Prothrombin (Fragment)	F2	<a target="_blank" href="http://srs.ebi.ac.uk/srsbin/cgi-bin/wgetz?-e+[IPI-acc:IPI00019568]+-vn+2">IPI00019568</a>	1	70018.8	99.8	2	2	2	IPI00019568	IPI00019568
F5 252 kDa protein	F5	<a target="_blank" href="http://srs.ebi.ac.uk/srsbin/cgi-bin/wgetz?-e+[IPI-acc:IPI00022937]+-vn+2">IPI00022937</a>	3	252197	100	4	4	8	IPI00022937	IPI00022937, IPI00478809
FABP5L7;FABP5L9;FABP5L2;FABP5 Fatty acid-binding protein, epidermal	FABP5L7;FABP5L9;FABP5L2;FABP5	<a target="_blank" href="http://srs.ebi.ac.uk/srsbin/cgi-bin/wgetz?-e+[IPI-acc:IPI00007797]+-vn+2">IPI00007797</a>	3	15146.4	100	7	10	36	IPI00007797	IPI00007797
FAHD2A Fumarylacetoacetate hydrolase domain-containing protein 2A	FAHD2A	<a target="_blank" href="http://srs.ebi.ac.uk/srsbin/cgi-bin/wgetz?-e+[IPI-acc:IPI00329742]+-vn+2">IPI00329742</a>	1	34577.2	99.9	3	3	3	IPI00329742	IPI00329742
FAM21C Isoform 2 of Protein FAM21C	FAM21C	<a target="_blank" href="http://srs.ebi.ac.uk/srsbin/cgi-bin/wgetz?-e+[IPI-acc:IPI00456853]+-vn+2">IPI00456853</a>	1	143878	99.5	2	2	2	IPI00456853	IPI00456853, IPI00470523, IPI00514705, IPI00556261, IPI00792422, IPI00797872, IPI00884375, IPI00930045, IPI00936037
FAM3B Isoform B of Protein FAM3B	FAM3B	<a target="_blank" href="http://srs.ebi.ac.uk/srsbin/cgi-bin/wgetz?-e+[IPI-acc:IPI00067738]+-vn+2">IPI00067738</a>	3	25964.9	100	4	6	11	IPI00067738	IPI00067738, IPI00219788, IPI00790820
FAM3C Protein FAM3C	FAM3C	<a target="_blank" href="http://srs.ebi.ac.uk/srsbin/cgi-bin/wgetz?-e+[IPI-acc:IPI00334282]+-vn+2">IPI00334282</a>	3	24662.9	100	7	9	67	IPI00334282	IPI00334282
FAM50A Protein FAM50A	FAM50A	<a target="_blank" href="http://srs.ebi.ac.uk/srsbin/cgi-bin/wgetz?-e+[IPI-acc:IPI00030098]+-vn+2">IPI00030098</a>	3	40224.8	100	2	2	3	IPI00030098	IPI00030098, IPI00877867
FARSA Phenylalanyl-tRNA synthetase alpha chain	FARSA	<a target="_blank" href="http://srs.ebi.ac.uk/srsbin/cgi-bin/wgetz?-e+[IPI-acc:IPI00031820]+-vn+2">IPI00031820</a>	2	57546.5	99.8	2	3	3	IPI00031820	IPI00031820, IPI00909657
FASN Fatty acid synthase	FASN	<a target="_blank" href="http://srs.ebi.ac.uk/srsbin/cgi-bin/wgetz?-e+[IPI-acc:IPI00026781]+-vn+2">IPI00026781</a>	1	273382	99.8	2	2	4	IPI00026781	IPI00026781
FBLN1 Isoform C of Fibulin-1	FBLN1	<a target="_blank" href="http://srs.ebi.ac.uk/srsbin/cgi-bin/wgetz?-e+[IPI-acc:IPI00296537]+-vn+2">IPI00296537</a>	3	74413.8	100	3	4	8	IPI00296537	IPI00296537
FBLN1 Isoform D of Fibulin-1	FBLN1	<a target="_blank" href="http://srs.ebi.ac.uk/srsbin/cgi-bin/wgetz?-e+[IPI-acc:IPI00296534]+-vn+2">IPI00296534</a>	3	77193.6	100	15	16	47	IPI00296534	IPI00296534
FEN1 Flap endonuclease 1	FEN1	<a target="_blank" href="http://srs.ebi.ac.uk/srsbin/cgi-bin/wgetz?-e+[IPI-acc:IPI00026215]+-vn+2">IPI00026215</a>	2	42576.2	99.8	2	2	2	IPI00026215	IPI00026215
FGF19 Fibroblast growth factor 19	FGF19	<a target="_blank" href="http://srs.ebi.ac.uk/srsbin/cgi-bin/wgetz?-e+[IPI-acc:IPI00032908]+-vn+2">IPI00032908</a>	3	23984.7	100	7	9	181	IPI00032908	IPI00032908
FGFBP1 Fibroblast growth factor-binding protein 1	FGFBP1	<a target="_blank" href="http://srs.ebi.ac.uk/srsbin/cgi-bin/wgetz?-e+[IPI-acc:IPI00021399]+-vn+2">IPI00021399</a>	3	26246.4	100	3	3	3	IPI00021399	IPI00021399
FGFR1 Isoform 14 of Basic fibroblast growth factor receptor 1	FGFR1	<a target="_blank" href="http://srs.ebi.ac.uk/srsbin/cgi-bin/wgetz?-e+[IPI-acc:IPI00328245]+-vn+2">IPI00328245</a>	3	91563.3	100	3	4	5	IPI00328245	IPI00328245, IPI00853405
FGFR4 Isoform 1 of Fibroblast growth factor receptor 4	FGFR4	<a target="_blank" href="http://srs.ebi.ac.uk/srsbin/cgi-bin/wgetz?-e+[IPI-acc:IPI00304578]+-vn+2">IPI00304578</a>	3	87937.9	100	9	11	25	IPI00304578	IPI00304578, IPI00420109, IPI00908504
FGFRL1 Fibroblast growth factor receptor-like 1	FGFRL1	<a target="_blank" href="http://srs.ebi.ac.uk/srsbin/cgi-bin/wgetz?-e+[IPI-acc:IPI00296561]+-vn+2">IPI00296561</a>	2	54518.7	100	3	3	3	IPI00296561	IPI00296561
FH Isoform Mitochondrial of Fumarate hydratase, mitochondrial	FH	<a target="_blank" href="http://srs.ebi.ac.uk/srsbin/cgi-bin/wgetz?-e+[IPI-acc:IPI00296053]+-vn+2">IPI00296053</a>	3	54619.8	100	5	5	5	IPI00296053	IPI00296053, IPI00759715
FIP1L1 Isoform 3 of Pre-mRNA 3`-end-processing factor FIP1	FIP1L1	<a target="_blank" href="http://srs.ebi.ac.uk/srsbin/cgi-bin/wgetz?-e+[IPI-acc:IPI00008449]+-vn+2">IPI00008449</a>	3	58358.1	100	3	3	3	IPI00008449	IPI00008449, IPI00395337, IPI00657863, IPI00658114
FKBP1A Peptidyl-prolyl cis-trans isomerase FKBP1A	FKBP1A	<a target="_blank" href="http://srs.ebi.ac.uk/srsbin/cgi-bin/wgetz?-e+[IPI-acc:IPI00873810]+-vn+2">IPI00873810</a>	3	11932.7	100	4	6	20	IPI00873810	IPI00873810
FKBP2 FK506-binding protein 2	FKBP2	<a target="_blank" href="http://srs.ebi.ac.uk/srsbin/cgi-bin/wgetz?-e+[IPI-acc:IPI00002535]+-vn+2">IPI00002535</a>	2	15631.6	100	3	3	5	IPI00002535	IPI00002535
FKBP3 FK506-binding protein 3	FKBP3	<a target="_blank" href="http://srs.ebi.ac.uk/srsbin/cgi-bin/wgetz?-e+[IPI-acc:IPI00024157]+-vn+2">IPI00024157</a>	3	25159.4	100	8	11	25	IPI00024157	IPI00024157
FKBP4 FK506-binding protein 4	FKBP4	<a target="_blank" href="http://srs.ebi.ac.uk/srsbin/cgi-bin/wgetz?-e+[IPI-acc:IPI00219005]+-vn+2">IPI00219005</a>	3	51787.9	100	8	10	20	IPI00219005	IPI00219005
FLG Filaggrin	FLG	<a target="_blank" href="http://srs.ebi.ac.uk/srsbin/cgi-bin/wgetz?-e+[IPI-acc:IPI00026256]+-vn+2">IPI00026256</a>	1	435128	99.7	2	2	2	IPI00026256	IPI00026256
FLNA Isoform 2 of Filamin-A	FLNA	<a target="_blank" href="http://srs.ebi.ac.uk/srsbin/cgi-bin/wgetz?-e+[IPI-acc:IPI00302592]+-vn+2">IPI00302592</a>	3	279991	100	57	69	141	IPI00302592	IPI00302592, IPI00333541
FLNB Filamin B	FLNB	<a target="_blank" href="http://srs.ebi.ac.uk/srsbin/cgi-bin/wgetz?-e+[IPI-acc:IPI00477536]+-vn+2">IPI00477536</a>	3	276915	100	40	42	62	IPI00477536	IPI00477536, IPI00900293
FN1 Isoform 1 of Fibronectin	FN1	<a target="_blank" href="http://srs.ebi.ac.uk/srsbin/cgi-bin/wgetz?-e+[IPI-acc:IPI00022418]+-vn+2">IPI00022418</a>	3	262581	100	48	61	146	IPI00022418	IPI00022418
FNBP1L Isoform 3 of Formin-binding protein 1-like	FNBP1L	<a target="_blank" href="http://srs.ebi.ac.uk/srsbin/cgi-bin/wgetz?-e+[IPI-acc:IPI00015580]+-vn+2">IPI00015580</a>	3	63555.2	100	3	3	4	IPI00015580	IPI00015580, IPI00607808
FNBP4 Formin-binding protein 4	FNBP4	<a target="_blank" href="http://srs.ebi.ac.uk/srsbin/cgi-bin/wgetz?-e+[IPI-acc:IPI00170778]+-vn+2">IPI00170778</a>	2	110231	99.8	2	2	2	IPI00170778	IPI00170778
FRAS1 Isoform 2 of Extracellular matrix protein FRAS1	FRAS1	<a target="_blank" href="http://srs.ebi.ac.uk/srsbin/cgi-bin/wgetz?-e+[IPI-acc:IPI00329327]+-vn+2">IPI00329327</a>	3	443604	100	8	8	9	IPI00329327	IPI00329327, IPI00455316
FSCN1 Fascin	FSCN1	<a target="_blank" href="http://srs.ebi.ac.uk/srsbin/cgi-bin/wgetz?-e+[IPI-acc:IPI00163187]+-vn+2">IPI00163187</a>	2	54512.3	100	3	3	4	IPI00163187	IPI00163187, IPI00747810
FSTL3 Follistatin-related protein 3	FSTL3	<a target="_blank" href="http://srs.ebi.ac.uk/srsbin/cgi-bin/wgetz?-e+[IPI-acc:IPI00025155]+-vn+2">IPI00025155</a>	1	27643.9	99.8	2	2	2	IPI00025155	IPI00025155
FTSJ3 Putative rRNA methyltransferase 3	FTSJ3	<a target="_blank" href="http://srs.ebi.ac.uk/srsbin/cgi-bin/wgetz?-e+[IPI-acc:IPI00217686]+-vn+2">IPI00217686</a>	1	96559.5	99.8	2	2	2	IPI00217686	IPI00217686
FUBP1 Isoform 1 of Far upstream element-binding protein 1	FUBP1	<a target="_blank" href="http://srs.ebi.ac.uk/srsbin/cgi-bin/wgetz?-e+[IPI-acc:IPI00375441]+-vn+2">IPI00375441</a>	3	67542.6	100	11	12	41	IPI00375441	IPI00375441, IPI00641948, IPI00644386, IPI00853059, IPI00873767
FUBP3 Putative uncharacterized protein FUBP3	FUBP3	<a target="_blank" href="http://srs.ebi.ac.uk/srsbin/cgi-bin/wgetz?-e+[IPI-acc:IPI00063245]+-vn+2">IPI00063245</a>	3	34861.7	100	3	3	3	IPI00063245	IPI00063245, IPI00377261
FUCA1 Tissue alpha-L-fucosidase	FUCA1	<a target="_blank" href="http://srs.ebi.ac.uk/srsbin/cgi-bin/wgetz?-e+[IPI-acc:IPI00843910]+-vn+2">IPI00843910</a>	2	53671.9	100	3	3	3	IPI00843910	IPI00843910
FUCA2 Plasma alpha-L-fucosidase	FUCA2	<a target="_blank" href="http://srs.ebi.ac.uk/srsbin/cgi-bin/wgetz?-e+[IPI-acc:IPI00012440]+-vn+2">IPI00012440</a>	3	54050.2	100	7	10	34	IPI00012440	IPI00012440
FUS Isoform Short of RNA-binding protein FUS	FUS	<a target="_blank" href="http://srs.ebi.ac.uk/srsbin/cgi-bin/wgetz?-e+[IPI-acc:IPI00221354]+-vn+2">IPI00221354</a>	3	53337	100	8	10	43	IPI00221354	IPI00221354, IPI00260715, IPI00645208, IPI00909890, IPI00941083
FUSIP1 Isoform 3 of FUS-interacting serine-arginine-rich protein 1	FUSIP1	<a target="_blank" href="http://srs.ebi.ac.uk/srsbin/cgi-bin/wgetz?-e+[IPI-acc:IPI00009071]+-vn+2">IPI00009071</a>	3	22205.2	100	3	3	4	IPI00009071	IPI00009071, IPI00074587, IPI00386662, IPI00412643, IPI00645384, IPI00646643, IPI00935196
G3BP1 Ras GTPase-activating protein-binding protein 1	G3BP1	<a target="_blank" href="http://srs.ebi.ac.uk/srsbin/cgi-bin/wgetz?-e+[IPI-acc:IPI00012442]+-vn+2">IPI00012442</a>	3	52144.8	100	13	16	44	IPI00012442	IPI00012442
G3BP2 Isoform A of Ras GTPase-activating protein-binding protein 2	G3BP2	<a target="_blank" href="http://srs.ebi.ac.uk/srsbin/cgi-bin/wgetz?-e+[IPI-acc:IPI00009057]+-vn+2">IPI00009057</a>	3	54102.3	100	3	3	6	IPI00009057	IPI00009057, IPI00179890
G6PD Isoform Long of Glucose-6-phosphate 1-dehydrogenase	G6PD	<a target="_blank" href="http://srs.ebi.ac.uk/srsbin/cgi-bin/wgetz?-e+[IPI-acc:IPI00216008]+-vn+2">IPI00216008</a>	3	63810.1	100	5	5	9	IPI00216008	IPI00216008, IPI00289800, IPI00853547
GAA Lysosomal alpha-glucosidase	GAA	<a target="_blank" href="http://srs.ebi.ac.uk/srsbin/cgi-bin/wgetz?-e+[IPI-acc:IPI00293088]+-vn+2">IPI00293088</a>	3	105301	100	11	12	33	IPI00293088	IPI00293088
GABARAPL2 Gamma-aminobutyric acid receptor-associated protein-like 2	GABARAPL2	<a target="_blank" href="http://srs.ebi.ac.uk/srsbin/cgi-bin/wgetz?-e+[IPI-acc:IPI00026358]+-vn+2">IPI00026358</a>	2	13649.1	100	2	2	5	IPI00026358	IPI00026358
GAL Galanin	GAL	<a target="_blank" href="http://srs.ebi.ac.uk/srsbin/cgi-bin/wgetz?-e+[IPI-acc:IPI00026637]+-vn+2">IPI00026637</a>	3	13285.3	100	2	3	16	IPI00026637	IPI00026637
GALNT7 N-acetylgalactosaminyltransferase 7	GALNT7	<a target="_blank" href="http://srs.ebi.ac.uk/srsbin/cgi-bin/wgetz?-e+[IPI-acc:IPI00328391]+-vn+2">IPI00328391</a>	3	75372.6	100	8	9	16	IPI00328391	IPI00328391
GANAB cDNA FLJ61290, highly similar to Neutral alpha-glucosidase AB	GANAB	<a target="_blank" href="http://srs.ebi.ac.uk/srsbin/cgi-bin/wgetz?-e+[IPI-acc:IPI00383581]+-vn+2">IPI00383581</a>	3	112910	100	7	7	8	IPI00383581	IPI00383581, IPI00441414
GAPDH Glyceraldehyde-3-phosphate dehydrogenase	GAPDH	<a target="_blank" href="http://srs.ebi.ac.uk/srsbin/cgi-bin/wgetz?-e+[IPI-acc:IPI00219018]+-vn+2">IPI00219018</a>	3	36035.3	100	12	18	103	IPI00219018	IPI00219018
GARS Glycyl-tRNA synthetase	GARS	<a target="_blank" href="http://srs.ebi.ac.uk/srsbin/cgi-bin/wgetz?-e+[IPI-acc:IPI00783097]+-vn+2">IPI00783097</a>	1	83123.5	99.8	2	2	3	IPI00783097	IPI00783097, IPI00915808
GAS6 Isoform 2 of Growth arrest-specific protein 6	GAS6	<a target="_blank" href="http://srs.ebi.ac.uk/srsbin/cgi-bin/wgetz?-e+[IPI-acc:IPI00032532]+-vn+2">IPI00032532</a>	3	74906.6	100	17	20	46	IPI00032532	IPI00032532, IPI00412412
GC Vitamin D-binding protein	GC	<a target="_blank" href="http://srs.ebi.ac.uk/srsbin/cgi-bin/wgetz?-e+[IPI-acc:IPI00555812]+-vn+2">IPI00555812</a>	2	52946.6	100	2	3	6	IPI00555812	IPI00555812, IPI00742696
GCHFR GTP cyclohydrolase 1 feedback regulatory protein	GCHFR	<a target="_blank" href="http://srs.ebi.ac.uk/srsbin/cgi-bin/wgetz?-e+[IPI-acc:IPI00217253]+-vn+2">IPI00217253</a>	3	9680.3	100	4	5	16	IPI00217253	IPI00217253
GCSH Glycine cleavage system H protein, mitochondrial	GCSH	<a target="_blank" href="http://srs.ebi.ac.uk/srsbin/cgi-bin/wgetz?-e+[IPI-acc:IPI00011604]+-vn+2">IPI00011604</a>	3	18892.7	100	4	5	26	IPI00011604	IPI00011604
GDA Guanine deaminase	GDA	<a target="_blank" href="http://srs.ebi.ac.uk/srsbin/cgi-bin/wgetz?-e+[IPI-acc:IPI00942902]+-vn+2">IPI00942902</a>	2	50985.9	99.8	2	2	2	IPI00942902	IPI00942902
GDF15 Growth/differentiation factor 15	GDF15	<a target="_blank" href="http://srs.ebi.ac.uk/srsbin/cgi-bin/wgetz?-e+[IPI-acc:IPI00306543]+-vn+2">IPI00306543</a>	3	34136.8	100	5	6	14	IPI00306543	IPI00306543, IPI00937613
GDI1 Rab GDP dissociation inhibitor alpha	GDI1	<a target="_blank" href="http://srs.ebi.ac.uk/srsbin/cgi-bin/wgetz?-e+[IPI-acc:IPI00010154]+-vn+2">IPI00010154</a>	1	50566.1	100	5	6	8	IPI00010154	IPI00010154
GDI2 cDNA FLJ60299, highly similar to Rab GDP dissociation inhibitor beta	GDI2	<a target="_blank" href="http://srs.ebi.ac.uk/srsbin/cgi-bin/wgetz?-e+[IPI-acc:IPI00031461]+-vn+2">IPI00031461</a>	3	51138.5	100	14	17	59	IPI00031461	IPI00031461, IPI00940148
GFRA3 Isoform 1 of GDNF family receptor alpha-3	GFRA3	<a target="_blank" href="http://srs.ebi.ac.uk/srsbin/cgi-bin/wgetz?-e+[IPI-acc:IPI00445716]+-vn+2">IPI00445716</a>	3	44493.2	100	5	6	12	IPI00445716	IPI00445716
GGCT Isoform 1 of Gamma-glutamylcyclotransferase	GGCT	<a target="_blank" href="http://srs.ebi.ac.uk/srsbin/cgi-bin/wgetz?-e+[IPI-acc:IPI00031564]+-vn+2">IPI00031564</a>	3	20990	100	4	4	6	IPI00031564	IPI00031564
GGH Gamma-glutamyl hydrolase	GGH	<a target="_blank" href="http://srs.ebi.ac.uk/srsbin/cgi-bin/wgetz?-e+[IPI-acc:IPI00023728]+-vn+2">IPI00023728</a>	3	35947.9	100	10	13	89	IPI00023728	IPI00023728
GLA Alpha-galactosidase A	GLA	<a target="_blank" href="http://srs.ebi.ac.uk/srsbin/cgi-bin/wgetz?-e+[IPI-acc:IPI00025869]+-vn+2">IPI00025869</a>	3	48750.3	100	8	10	22	IPI00025869	IPI00025869
GLG1 Isoform 2 of Golgi apparatus protein 1	GLG1	<a target="_blank" href="http://srs.ebi.ac.uk/srsbin/cgi-bin/wgetz?-e+[IPI-acc:IPI00414717]+-vn+2">IPI00414717</a>	3	137206	100	11	13	33	IPI00414717	IPI00414717, IPI00641153
GLO1 Lactoylglutathione lyase	GLO1	<a target="_blank" href="http://srs.ebi.ac.uk/srsbin/cgi-bin/wgetz?-e+[IPI-acc:IPI00220766]+-vn+2">IPI00220766</a>	3	20760.8	100	5	7	28	IPI00220766	IPI00220766
GLOD4 Uncharacterized protein C17orf25	GLOD4	<a target="_blank" href="http://srs.ebi.ac.uk/srsbin/cgi-bin/wgetz?-e+[IPI-acc:IPI00007102]+-vn+2">IPI00007102</a>	3	54995.3	100	8	9	23	IPI00007102	IPI00007102, IPI00745272
GLRX Glutaredoxin-1	GLRX	<a target="_blank" href="http://srs.ebi.ac.uk/srsbin/cgi-bin/wgetz?-e+[IPI-acc:IPI00219025]+-vn+2">IPI00219025</a>	1	11757.8	100	3	4	6	IPI00219025	IPI00219025
GLRX3 Glutaredoxin-3	GLRX3	<a target="_blank" href="http://srs.ebi.ac.uk/srsbin/cgi-bin/wgetz?-e+[IPI-acc:IPI00008552]+-vn+2">IPI00008552</a>	3	37414.8	100	6	6	11	IPI00008552	IPI00008552
GLRX5 Glutaredoxin-related protein 5	GLRX5	<a target="_blank" href="http://srs.ebi.ac.uk/srsbin/cgi-bin/wgetz?-e+[IPI-acc:IPI00333763]+-vn+2">IPI00333763</a>	1	16610.1	99.8	2	2	2	IPI00333763	IPI00333763
GM2A Ganglioside GM2 activator	GM2A	<a target="_blank" href="http://srs.ebi.ac.uk/srsbin/cgi-bin/wgetz?-e+[IPI-acc:IPI00018236]+-vn+2">IPI00018236</a>	3	20821.2	100	3	4	12	IPI00018236	IPI00018236
GMFB Glia maturation factor, beta	GMFB	<a target="_blank" href="http://srs.ebi.ac.uk/srsbin/cgi-bin/wgetz?-e+[IPI-acc:IPI00412987]+-vn+2">IPI00412987</a>	3	18092.2	100	3	3	10	IPI00412987	IPI00412987, IPI00549557
GNB1 Guanine nucleotide-binding protein G(I)/G(S)/G(T) subunit beta-1	GNB1	<a target="_blank" href="http://srs.ebi.ac.uk/srsbin/cgi-bin/wgetz?-e+[IPI-acc:IPI00026268]+-vn+2">IPI00026268</a>	1	37359.5	99.8	2	2	2	IPI00026268	IPI00026268, IPI00642117
GNB2L1 Guanine nucleotide-binding protein subunit beta-2-like 1	GNB2L1	<a target="_blank" href="http://srs.ebi.ac.uk/srsbin/cgi-bin/wgetz?-e+[IPI-acc:IPI00848226]+-vn+2">IPI00848226</a>	2	35058.9	100	3	3	4	IPI00848226	IPI00848226
GNG4 Guanine nucleotide-binding protein G(I)/G(S)/G(O) subunit gamma-4	GNG4	<a target="_blank" href="http://srs.ebi.ac.uk/srsbin/cgi-bin/wgetz?-e+[IPI-acc:IPI00030058]+-vn+2">IPI00030058</a>	1	8370.8	99.8	2	2	2	IPI00030058	IPI00030058
GNPDA1 Glucosamine-6-phosphate isomerase 1	GNPDA1	<a target="_blank" href="http://srs.ebi.ac.uk/srsbin/cgi-bin/wgetz?-e+[IPI-acc:IPI00009305]+-vn+2">IPI00009305</a>	3	32651.4	100	7	7	14	IPI00009305	IPI00009305
GNPTG N-acetylglucosamine-1-phosphotransferase subunit gamma	GNPTG	<a target="_blank" href="http://srs.ebi.ac.uk/srsbin/cgi-bin/wgetz?-e+[IPI-acc:IPI00000137]+-vn+2">IPI00000137</a>	2	33956	99.9	3	3	4	IPI00000137	IPI00000137
GNS N-acetylglucosamine-6-sulfatase	GNS	<a target="_blank" href="http://srs.ebi.ac.uk/srsbin/cgi-bin/wgetz?-e+[IPI-acc:IPI00012102]+-vn+2">IPI00012102</a>	3	62066	100	5	5	13	IPI00012102	IPI00012102
GOLIM4 Golgi integral membrane protein 4	GOLIM4	<a target="_blank" href="http://srs.ebi.ac.uk/srsbin/cgi-bin/wgetz?-e+[IPI-acc:IPI00004962]+-vn+2">IPI00004962</a>	1	81859.5	99.6	2	2	2	IPI00004962	IPI00004962
GOLM1 Golgi membrane protein 1	GOLM1	<a target="_blank" href="http://srs.ebi.ac.uk/srsbin/cgi-bin/wgetz?-e+[IPI-acc:IPI00171411]+-vn+2">IPI00171411</a>	3	46254.7	100	15	19	48	IPI00171411	IPI00171411, IPI00759659, IPI00936772
GORASP2 cDNA FLJ59712, highly similar to Golgi reassembly-stacking protein 2	GORASP2	<a target="_blank" href="http://srs.ebi.ac.uk/srsbin/cgi-bin/wgetz?-e+[IPI-acc:IPI00743931]+-vn+2">IPI00743931</a>	3	48657.1	100	5	6	8	IPI00743931	IPI00743931, IPI00916299, IPI00941614
GOT1 Aspartate aminotransferase, cytoplasmic	GOT1	<a target="_blank" href="http://srs.ebi.ac.uk/srsbin/cgi-bin/wgetz?-e+[IPI-acc:IPI00219029]+-vn+2">IPI00219029</a>	3	46230.1	100	11	12	31	IPI00219029	IPI00219029
GOT2 Aspartate aminotransferase, mitochondrial	GOT2	<a target="_blank" href="http://srs.ebi.ac.uk/srsbin/cgi-bin/wgetz?-e+[IPI-acc:IPI00018206]+-vn+2">IPI00018206</a>	3	47458.6	100	6	6	7	IPI00018206	IPI00018206
GPC1 Glypican-1	GPC1	<a target="_blank" href="http://srs.ebi.ac.uk/srsbin/cgi-bin/wgetz?-e+[IPI-acc:IPI00015688]+-vn+2">IPI00015688</a>	3	61633.3	100	9	11	19	IPI00015688	IPI00015688
GPC4 Glypican-4	GPC4	<a target="_blank" href="http://srs.ebi.ac.uk/srsbin/cgi-bin/wgetz?-e+[IPI-acc:IPI00232571]+-vn+2">IPI00232571</a>	2	62394.5	100	3	3	3	IPI00232571	IPI00232571
GPI Glucose-6-phosphate isomerase	GPI	<a target="_blank" href="http://srs.ebi.ac.uk/srsbin/cgi-bin/wgetz?-e+[IPI-acc:IPI00027497]+-vn+2">IPI00027497</a>	3	63130.4	100	10	11	49	IPI00027497	IPI00027497, IPI00908881
GPR56 Isoform 2 of G-protein coupled receptor 56	GPR56	<a target="_blank" href="http://srs.ebi.ac.uk/srsbin/cgi-bin/wgetz?-e+[IPI-acc:IPI00397949]+-vn+2">IPI00397949</a>	3	77055.6	100	3	4	8	IPI00397949	IPI00397949, IPI00412420, IPI00925577
GPX3 Glutathione peroxidase 3	GPX3	<a target="_blank" href="http://srs.ebi.ac.uk/srsbin/cgi-bin/wgetz?-e+[IPI-acc:IPI00026199]+-vn+2">IPI00026199</a>	2	25488.2	99.8	2	2	3	IPI00026199	IPI00026199
GRB2 Isoform 1 of Growth factor receptor-bound protein 2	GRB2	<a target="_blank" href="http://srs.ebi.ac.uk/srsbin/cgi-bin/wgetz?-e+[IPI-acc:IPI00021327]+-vn+2">IPI00021327</a>	3	25188.8	100	8	9	16	IPI00021327	IPI00021327
GRHPR Glyoxylate reductase/hydroxypyruvate reductase	GRHPR	<a target="_blank" href="http://srs.ebi.ac.uk/srsbin/cgi-bin/wgetz?-e+[IPI-acc:IPI00037448]+-vn+2">IPI00037448</a>	1	35651.1	100	2	2	3	IPI00037448	IPI00037448
GRN Isoform 1 of Granulins	GRN	<a target="_blank" href="http://srs.ebi.ac.uk/srsbin/cgi-bin/wgetz?-e+[IPI-acc:IPI00296713]+-vn+2">IPI00296713</a>	3	63522	100	4	5	7	IPI00296713	IPI00296713
GRPEL1 GrpE protein homolog 1, mitochondrial	GRPEL1	<a target="_blank" href="http://srs.ebi.ac.uk/srsbin/cgi-bin/wgetz?-e+[IPI-acc:IPI00029557]+-vn+2">IPI00029557</a>	2	24261.2	100	2	2	8	IPI00029557	IPI00029557, IPI00909181
GSN Isoform 1 of Gelsolin	GSN	<a target="_blank" href="http://srs.ebi.ac.uk/srsbin/cgi-bin/wgetz?-e+[IPI-acc:IPI00026314]+-vn+2">IPI00026314</a>	3	85679.8	100	6	7	10	IPI00026314	IPI00026314, IPI00646773, IPI00647556
GSR Isoform Mitochondrial of Glutathione reductase, mitochondrial	GSR	<a target="_blank" href="http://srs.ebi.ac.uk/srsbin/cgi-bin/wgetz?-e+[IPI-acc:IPI00016862]+-vn+2">IPI00016862</a>	1	56239.4	100	3	3	3	IPI00016862	IPI00016862, IPI00759575
GSS Glutathione synthetase	GSS	<a target="_blank" href="http://srs.ebi.ac.uk/srsbin/cgi-bin/wgetz?-e+[IPI-acc:IPI00010706]+-vn+2">IPI00010706</a>	3	52367.9	100	6	7	11	IPI00010706	IPI00010706
GSTO1 Glutathione S-transferase omega-1	GSTO1	<a target="_blank" href="http://srs.ebi.ac.uk/srsbin/cgi-bin/wgetz?-e+[IPI-acc:IPI00019755]+-vn+2">IPI00019755</a>	2	27549.2	100	3	3	6	IPI00019755	IPI00019755, IPI00642936
GSTP1 Glutathione S-transferase P	GSTP1	<a target="_blank" href="http://srs.ebi.ac.uk/srsbin/cgi-bin/wgetz?-e+[IPI-acc:IPI00219757]+-vn+2">IPI00219757</a>	3	23338.7	100	10	13	59	IPI00219757	IPI00219757
GTF2A1 Isoform 42 kDa of Transcription initiation factor IIA subunit 1	GTF2A1	<a target="_blank" href="http://srs.ebi.ac.uk/srsbin/cgi-bin/wgetz?-e+[IPI-acc:IPI00004350]+-vn+2">IPI00004350</a>	1	41493.8	99.8	2	2	3	IPI00004350	IPI00004350
H2AFV Histone H2A.V	H2AFV	<a target="_blank" href="http://srs.ebi.ac.uk/srsbin/cgi-bin/wgetz?-e+[IPI-acc:IPI00018278]+-vn+2">IPI00018278</a>	3	13491.2	100	3	3	6	IPI00018278	IPI00018278, IPI00218448, IPI00249267, IPI00913961
HARS Histidyl-tRNA synthetase, cytoplasmic	HARS	<a target="_blank" href="http://srs.ebi.ac.uk/srsbin/cgi-bin/wgetz?-e+[IPI-acc:IPI00021808]+-vn+2">IPI00021808</a>	3	57394.4	100	5	5	6	IPI00021808	IPI00021808, IPI00910697
HBA1;HBA2 Hemoglobin subunit alpha	HBA1;HBA2	<a target="_blank" href="http://srs.ebi.ac.uk/srsbin/cgi-bin/wgetz?-e+[IPI-acc:IPI00410714]+-vn+2">IPI00410714</a>	3	15239.6	100	4	6	17	IPI00410714	IPI00410714
HBB Hemoglobin subunit beta	HBB	<a target="_blank" href="http://srs.ebi.ac.uk/srsbin/cgi-bin/wgetz?-e+[IPI-acc:IPI00654755]+-vn+2">IPI00654755</a>	2	15980	100	3	3	5	IPI00654755	IPI00654755, IPI00796636, IPI00884107
HCFC1 Isoform 1 of Host cell factor	HCFC1	<a target="_blank" href="http://srs.ebi.ac.uk/srsbin/cgi-bin/wgetz?-e+[IPI-acc:IPI00019848]+-vn+2">IPI00019848</a>	3	208706	100	5	5	8	IPI00019848	IPI00019848, IPI00219326
hCG_2024410;RPE Isoform 1 of Ribulose-phosphate 3-epimerase	hCG_2024410;RPE	<a target="_blank" href="http://srs.ebi.ac.uk/srsbin/cgi-bin/wgetz?-e+[IPI-acc:IPI00335280]+-vn+2">IPI00335280</a>	2	24909.8	99.8	2	3	6	IPI00335280	IPI00335280, IPI00373788, IPI00925376, IPI00926846, IPI00927031
HDGF Hepatoma-derived growth factor	HDGF	<a target="_blank" href="http://srs.ebi.ac.uk/srsbin/cgi-bin/wgetz?-e+[IPI-acc:IPI00020956]+-vn+2">IPI00020956</a>	3	26770.5	100	16	20	54	IPI00020956	IPI00020956
HDGFRP3 Hepatoma-derived growth factor-related protein 3	HDGFRP3	<a target="_blank" href="http://srs.ebi.ac.uk/srsbin/cgi-bin/wgetz?-e+[IPI-acc:IPI00007063]+-vn+2">IPI00007063</a>	3	22602.5	100	4	5	5	IPI00007063	IPI00007063
HEBP1 Heme-binding protein 1	HEBP1	<a target="_blank" href="http://srs.ebi.ac.uk/srsbin/cgi-bin/wgetz?-e+[IPI-acc:IPI00148063]+-vn+2">IPI00148063</a>	3	21079.4	100	3	4	11	IPI00148063	IPI00148063
HEBP2 HEBP2 protein (Fragment)	HEBP2	<a target="_blank" href="http://srs.ebi.ac.uk/srsbin/cgi-bin/wgetz?-e+[IPI-acc:IPI00644697]+-vn+2">IPI00644697</a>	3	24011.5	100	4	4	13	IPI00644697	IPI00644697
HEXA cDNA FLJ53927, highly similar to Beta-hexosaminidase alpha chain	HEXA	<a target="_blank" href="http://srs.ebi.ac.uk/srsbin/cgi-bin/wgetz?-e+[IPI-acc:IPI00027851]+-vn+2">IPI00027851</a>	3	61996.4	100	7	8	19	IPI00027851	IPI00027851, IPI00941167
HEXIM1 Protein HEXIM1	HEXIM1	<a target="_blank" href="http://srs.ebi.ac.uk/srsbin/cgi-bin/wgetz?-e+[IPI-acc:IPI00007941]+-vn+2">IPI00007941</a>	2	40606.1	99.8	2	2	3	IPI00007941	IPI00007941
HGS Isoform 1 of Hepatocyte growth factor-regulated tyrosine kinase substrate	HGS	<a target="_blank" href="http://srs.ebi.ac.uk/srsbin/cgi-bin/wgetz?-e+[IPI-acc:IPI00006176]+-vn+2">IPI00006176</a>	2	86173.6	100	3	3	5	IPI00006176	IPI00006176, IPI00916785, IPI00939822
HINT1 Histidine triad nucleotide-binding protein 1	HINT1	<a target="_blank" href="http://srs.ebi.ac.uk/srsbin/cgi-bin/wgetz?-e+[IPI-acc:IPI00239077]+-vn+2">IPI00239077</a>	3	13784.1	100	5	5	24	IPI00239077	IPI00239077
HIST1H1B Histone H1.5	HIST1H1B	<a target="_blank" href="http://srs.ebi.ac.uk/srsbin/cgi-bin/wgetz?-e+[IPI-acc:IPI00217468]+-vn+2">IPI00217468</a>	3	22563.7	100	4	4	7	IPI00217468	IPI00217468
HIST1H1C Histone H1.2	HIST1H1C	<a target="_blank" href="http://srs.ebi.ac.uk/srsbin/cgi-bin/wgetz?-e+[IPI-acc:IPI00217465]+-vn+2">IPI00217465</a>	1	21347.8	100	3	3	4	IPI00217465	IPI00217465
HIST1H2BL Histone H2B type 1-L	HIST1H2BL	<a target="_blank" href="http://srs.ebi.ac.uk/srsbin/cgi-bin/wgetz?-e+[IPI-acc:IPI00018534]+-vn+2">IPI00018534</a>	3	13934.7	100	3	3	55	IPI00018534	IPI00018534, IPI00020101, IPI00152906, IPI00303133, IPI00329665, IPI00419833, IPI00477495, IPI00554798, IPI00646240, IPI00794461, IPI00815755, IPI00930174, IPI00930570
HIST1H4L;HIST1H4K;HIST2H4B;HIST1H4B;HIST4H4;HIST2H4A;HIST1H4E;HIST1H4H;HIST1H4J;HIST1H4A;HIST1H4I;HIST1H4C;HIST1H4D;HIST1H4F Histone H4	HIST1H4L;HIST1H4K;HIST2H4B;HIST1H4B;HIST4H4;HIST2H4A;HI	<a target="_blank" href="http://srs.ebi.ac.uk/srsbin/cgi-bin/wgetz?-e+[IPI-acc:IPI00453473]+-vn+2">IPI00453473</a>	3	11349.7	100	4	4	9	IPI00453473	IPI00453473
HLA-A HLA class I histocompatibility antigen, A-2 alpha chain	HLA-A	<a target="_blank" href="http://srs.ebi.ac.uk/srsbin/cgi-bin/wgetz?-e+[IPI-acc:IPI00876963]+-vn+2">IPI00876963</a>	3	40903.2	100	16	20	69	IPI00876963	IPI00876963, IPI00893694, IPI00893949, IPI00894325
HLA-A HLA class I histocompatibility antigen, A-24 alpha chain	HLA-A	<a target="_blank" href="http://srs.ebi.ac.uk/srsbin/cgi-bin/wgetz?-e+[IPI-acc:IPI00742968]+-vn+2">IPI00742968</a>	3	40670.1	100	8	11	38	IPI00742968	IPI00742968, IPI00816779
HLA-C HLA-C protein	HLA-C	<a target="_blank" href="http://srs.ebi.ac.uk/srsbin/cgi-bin/wgetz?-e+[IPI-acc:IPI00657976]+-vn+2">IPI00657976</a>	3	40692.4	100	6	8	19	IPI00657976	IPI00657976, IPI00788914, IPI00789567, IPI00790240, IPI00914650, IPI00942604
HLA-C MHC class I antigen (Fragment)	HLA-C	<a target="_blank" href="http://srs.ebi.ac.uk/srsbin/cgi-bin/wgetz?-e+[IPI-acc:IPI00935680]+-vn+2">IPI00935680</a>	1	20979.4	99.8	2	2	3	IPI00935680	IPI00935680
HMBS Isoform 1 of Porphobilinogen deaminase	HMBS	<a target="_blank" href="http://srs.ebi.ac.uk/srsbin/cgi-bin/wgetz?-e+[IPI-acc:IPI00028160]+-vn+2">IPI00028160</a>	2	39312.5	100	4	5	13	IPI00028160	IPI00028160, IPI00219877
HMGA1 Isoform HMG-I of High mobility group protein HMG-I/HMG-Y	HMGA1	<a target="_blank" href="http://srs.ebi.ac.uk/srsbin/cgi-bin/wgetz?-e+[IPI-acc:IPI00179700]+-vn+2">IPI00179700</a>	3	11658.2	100	3	4	9	IPI00179700	IPI00179700
HMGB1 High mobility group protein B1	HMGB1	<a target="_blank" href="http://srs.ebi.ac.uk/srsbin/cgi-bin/wgetz?-e+[IPI-acc:IPI00419258]+-vn+2">IPI00419258</a>	3	24876.7	100	10	14	58	IPI00419258	IPI00419258, IPI00644653, IPI00645948
HMGB2 High mobility group protein B2	HMGB2	<a target="_blank" href="http://srs.ebi.ac.uk/srsbin/cgi-bin/wgetz?-e+[IPI-acc:IPI00219097]+-vn+2">IPI00219097</a>	3	24016.6	100	8	10	19	IPI00219097	IPI00219097
HMGB3 High mobility group protein B3	HMGB3	<a target="_blank" href="http://srs.ebi.ac.uk/srsbin/cgi-bin/wgetz?-e+[IPI-acc:IPI00217477]+-vn+2">IPI00217477</a>	3	22962.7	100	8	10	36	IPI00217477	IPI00217477
HMGN2 Non-histone chromosomal protein HMG-17	HMGN2	<a target="_blank" href="http://srs.ebi.ac.uk/srsbin/cgi-bin/wgetz?-e+[IPI-acc:IPI00217950]+-vn+2">IPI00217950</a>	1	9375.1	99.8	2	2	3	IPI00217950	IPI00217950, IPI00935624, IPI00936744
HMOX2 Heme oxygenase 2	HMOX2	<a target="_blank" href="http://srs.ebi.ac.uk/srsbin/cgi-bin/wgetz?-e+[IPI-acc:IPI00026824]+-vn+2">IPI00026824</a>	3	41651.8	100	3	3	3	IPI00026824	IPI00026824
HN1 Isoform 1 of Hematological and neurological expressed 1 protein	HN1	<a target="_blank" href="http://srs.ebi.ac.uk/srsbin/cgi-bin/wgetz?-e+[IPI-acc:IPI00007764]+-vn+2">IPI00007764</a>	3	15996.6	100	6	6	15	IPI00007764	IPI00007764, IPI00384857, IPI00917313
HN1L Isoform 1 of Hematological and neurological expressed 1-like protein	HN1L	<a target="_blank" href="http://srs.ebi.ac.uk/srsbin/cgi-bin/wgetz?-e+[IPI-acc:IPI00027397]+-vn+2">IPI00027397</a>	3	20045.6	100	4	5	9	IPI00027397	IPI00027397, IPI00909195
HNRNPA0 Heterogeneous nuclear ribonucleoprotein A0	HNRNPA0	<a target="_blank" href="http://srs.ebi.ac.uk/srsbin/cgi-bin/wgetz?-e+[IPI-acc:IPI00011913]+-vn+2">IPI00011913</a>	3	30822.5	100	3	3	5	IPI00011913	IPI00011913
HNRNPA1 Isoform A1-B of Heterogeneous nuclear ribonucleoprotein A1	HNRNPA1	<a target="_blank" href="http://srs.ebi.ac.uk/srsbin/cgi-bin/wgetz?-e+[IPI-acc:IPI00215965]+-vn+2">IPI00215965</a>	3	38828.1	100	13	16	119	IPI00215965	IPI00215965, IPI00465365
HNRNPA2B1 Isoform B1 of Heterogeneous nuclear ribonucleoproteins A2/B1	HNRNPA2B1	<a target="_blank" href="http://srs.ebi.ac.uk/srsbin/cgi-bin/wgetz?-e+[IPI-acc:IPI00396378]+-vn+2">IPI00396378</a>	3	37412.3	100	19	25	112	IPI00396378	IPI00396378
HNRNPA3 Isoform 1 of Heterogeneous nuclear ribonucleoprotein A3	HNRNPA3	<a target="_blank" href="http://srs.ebi.ac.uk/srsbin/cgi-bin/wgetz?-e+[IPI-acc:IPI00419373]+-vn+2">IPI00419373</a>	3	39577.1	100	9	10	19	IPI00419373	IPI00419373, IPI00455134, IPI00909208, IPI00927407, IPI00927677, IPI00939124
HNRNPAB Isoform 3 of Heterogeneous nuclear ribonucleoprotein A/B	HNRNPAB	<a target="_blank" href="http://srs.ebi.ac.uk/srsbin/cgi-bin/wgetz?-e+[IPI-acc:IPI00334713]+-vn+2">IPI00334713</a>	3	30570.2	100	8	9	48	IPI00334713	IPI00334713
HNRNPC Isoform C1 of Heterogeneous nuclear ribonucleoproteins C1/C2	HNRNPC	<a target="_blank" href="http://srs.ebi.ac.uk/srsbin/cgi-bin/wgetz?-e+[IPI-acc:IPI00216592]+-vn+2">IPI00216592</a>	3	32320	100	9	11	43	IPI00216592	IPI00216592, IPI00477313
HNRNPD Isoform 1 of Heterogeneous nuclear ribonucleoprotein D0	HNRNPD	<a target="_blank" href="http://srs.ebi.ac.uk/srsbin/cgi-bin/wgetz?-e+[IPI-acc:IPI00028888]+-vn+2">IPI00028888</a>	3	38416.5	100	11	12	65	IPI00028888	IPI00028888, IPI00220684
HNRNPF Heterogeneous nuclear ribonucleoprotein F	HNRNPF	<a target="_blank" href="http://srs.ebi.ac.uk/srsbin/cgi-bin/wgetz?-e+[IPI-acc:IPI00003881]+-vn+2">IPI00003881</a>	3	45653.8	100	6	8	22	IPI00003881	IPI00003881
HNRNPH1 Heterogeneous nuclear ribonucleoprotein H	HNRNPH1	<a target="_blank" href="http://srs.ebi.ac.uk/srsbin/cgi-bin/wgetz?-e+[IPI-acc:IPI00013881]+-vn+2">IPI00013881</a>	3	49211.8	100	11	12	32	IPI00013881	IPI00013881, IPI00479191
HNRNPH3 Isoform 1 of Heterogeneous nuclear ribonucleoprotein H3	HNRNPH3	<a target="_blank" href="http://srs.ebi.ac.uk/srsbin/cgi-bin/wgetz?-e+[IPI-acc:IPI00013877]+-vn+2">IPI00013877</a>	3	36909.6	100	4	6	24	IPI00013877	IPI00013877, IPI00216492, IPI00216493, IPI00216494, IPI00908651
HNRNPK Heterogeneous nuclear ribonucleoprotein K	HNRNPK	<a target="_blank" href="http://srs.ebi.ac.uk/srsbin/cgi-bin/wgetz?-e+[IPI-acc:IPI00514561]+-vn+2">IPI00514561</a>	3	47541.6	100	15	19	73	IPI00514561	IPI00514561, IPI00807545, IPI00910458
HNRNPL Heterogeneous nuclear ribonucleoprotein L	HNRNPL	<a target="_blank" href="http://srs.ebi.ac.uk/srsbin/cgi-bin/wgetz?-e+[IPI-acc:IPI00027834]+-vn+2">IPI00027834</a>	3	64114.8	100	8	9	24	IPI00027834	IPI00027834
HNRNPM Isoform 1 of Heterogeneous nuclear ribonucleoprotein M	HNRNPM	<a target="_blank" href="http://srs.ebi.ac.uk/srsbin/cgi-bin/wgetz?-e+[IPI-acc:IPI00171903]+-vn+2">IPI00171903</a>	3	77499.3	100	6	6	8	IPI00171903	IPI00171903, IPI00383296
HNRNPR Heterogeneous nuclear ribonucleoprotein R	HNRNPR	<a target="_blank" href="http://srs.ebi.ac.uk/srsbin/cgi-bin/wgetz?-e+[IPI-acc:IPI00012074]+-vn+2">IPI00012074</a>	3	70925.8	100	7	8	16	IPI00012074	IPI00012074
HNRNPU Isoform Long of Heterogeneous nuclear ribonucleoprotein U	HNRNPU	<a target="_blank" href="http://srs.ebi.ac.uk/srsbin/cgi-bin/wgetz?-e+[IPI-acc:IPI00883857]+-vn+2">IPI00883857</a>	3	90567.2	100	6	7	23	IPI00883857	IPI00883857
HNRNPUL1 Isoform 1 of Heterogeneous nuclear ribonucleoprotein U-like protein 1	HNRNPUL1	<a target="_blank" href="http://srs.ebi.ac.uk/srsbin/cgi-bin/wgetz?-e+[IPI-acc:IPI00013070]+-vn+2">IPI00013070</a>	1	95721.7	100	3	3	3	IPI00013070	IPI00013070, IPI00167147
HNRNPUL2 Heterogeneous nuclear ribonucleoprotein U-like protein 2	HNRNPUL2	<a target="_blank" href="http://srs.ebi.ac.uk/srsbin/cgi-bin/wgetz?-e+[IPI-acc:IPI00456887]+-vn+2">IPI00456887</a>	2	85087.2	100	3	4	4	IPI00456887	IPI00456887, IPI00929107
HNRPDL Isoform 1 of Heterogeneous nuclear ribonucleoprotein D-like	HNRPDL	<a target="_blank" href="http://srs.ebi.ac.uk/srsbin/cgi-bin/wgetz?-e+[IPI-acc:IPI00011274]+-vn+2">IPI00011274</a>	3	46420.6	100	7	8	17	IPI00011274	IPI00011274, IPI00045498, IPI00845282
HPCAL1 Hippocalcin-like protein 1	HPCAL1	<a target="_blank" href="http://srs.ebi.ac.uk/srsbin/cgi-bin/wgetz?-e+[IPI-acc:IPI00219344]+-vn+2">IPI00219344</a>	3	22296.2	100	4	4	11	IPI00219344	IPI00219344
HPRT1 Hypoxanthine-guanine phosphoribosyltransferase	HPRT1	<a target="_blank" href="http://srs.ebi.ac.uk/srsbin/cgi-bin/wgetz?-e+[IPI-acc:IPI00218493]+-vn+2">IPI00218493</a>	3	24562.2	100	10	12	43	IPI00218493	IPI00218493
HRNR Hornerin	HRNR	<a target="_blank" href="http://srs.ebi.ac.uk/srsbin/cgi-bin/wgetz?-e+[IPI-acc:IPI00398625]+-vn+2">IPI00398625</a>	1	282355	100	4	5	5	IPI00398625	IPI00398625
HRSP12 Ribonuclease UK114	HRSP12	<a target="_blank" href="http://srs.ebi.ac.uk/srsbin/cgi-bin/wgetz?-e+[IPI-acc:IPI00005038]+-vn+2">IPI00005038</a>	1	14476.1	100	2	2	2	IPI00005038	IPI00005038
HSBP1 Heat shock factor-binding protein 1	HSBP1	<a target="_blank" href="http://srs.ebi.ac.uk/srsbin/cgi-bin/wgetz?-e+[IPI-acc:IPI00935516]+-vn+2">IPI00935516</a>	3	8525.7	99.8	2	3	9	IPI00935516	IPI00935516
HSP90AA1 heat shock 90kDa protein 1, alpha isoform 1	HSP90AA1	<a target="_blank" href="http://srs.ebi.ac.uk/srsbin/cgi-bin/wgetz?-e+[IPI-acc:IPI00382470]+-vn+2">IPI00382470</a>	3	98147.1	100	23	26	72	IPI00382470	IPI00382470, IPI00784295
HSP90AB1 Heat shock protein HSP 90-beta	HSP90AB1	<a target="_blank" href="http://srs.ebi.ac.uk/srsbin/cgi-bin/wgetz?-e+[IPI-acc:IPI00414676]+-vn+2">IPI00414676</a>	3	83249.3	100	9	11	28	IPI00414676	IPI00414676
HSPA1B;HSPA1A Heat shock 70 kDa protein 1	HSPA1B;HSPA1A	<a target="_blank" href="http://srs.ebi.ac.uk/srsbin/cgi-bin/wgetz?-e+[IPI-acc:IPI00304925]+-vn+2">IPI00304925</a>	3	70036	100	17	20	57	IPI00304925	IPI00304925, IPI00845339
HSPA4 Heat shock 70 kDa protein 4	HSPA4	<a target="_blank" href="http://srs.ebi.ac.uk/srsbin/cgi-bin/wgetz?-e+[IPI-acc:IPI00002966]+-vn+2">IPI00002966</a>	3	94313.9	100	11	12	20	IPI00002966	IPI00002966
HSPA4L Heat shock 70 kDa protein 4L	HSPA4L	<a target="_blank" href="http://srs.ebi.ac.uk/srsbin/cgi-bin/wgetz?-e+[IPI-acc:IPI00295485]+-vn+2">IPI00295485</a>	1	94470.4	99.8	2	2	2	IPI00295485	IPI00295485, IPI00828021
HSPA5 HSPA5 protein	HSPA5	<a target="_blank" href="http://srs.ebi.ac.uk/srsbin/cgi-bin/wgetz?-e+[IPI-acc:IPI00003362]+-vn+2">IPI00003362</a>	3	72405.6	100	21	28	106	IPI00003362	IPI00003362
HSPA8 Isoform 1 of Heat shock cognate 71 kDa protein	HSPA8	<a target="_blank" href="http://srs.ebi.ac.uk/srsbin/cgi-bin/wgetz?-e+[IPI-acc:IPI00003865]+-vn+2">IPI00003865</a>	3	70881.8	100	26	38	263	IPI00003865	IPI00003865
HSPA9 Stress-70 protein, mitochondrial	HSPA9	<a target="_blank" href="http://srs.ebi.ac.uk/srsbin/cgi-bin/wgetz?-e+[IPI-acc:IPI00007765]+-vn+2">IPI00007765</a>	3	73663.3	100	19	23	47	IPI00007765	IPI00007765
HSPB1 Heat shock protein beta-1	HSPB1	<a target="_blank" href="http://srs.ebi.ac.uk/srsbin/cgi-bin/wgetz?-e+[IPI-acc:IPI00025512]+-vn+2">IPI00025512</a>	3	22764.6	100	5	5	7	IPI00025512	IPI00025512
HSPBP1 cDNA FLJ55382, highly similar to Hsp70-binding protein 1	HSPBP1	<a target="_blank" href="http://srs.ebi.ac.uk/srsbin/cgi-bin/wgetz?-e+[IPI-acc:IPI00100748]+-vn+2">IPI00100748</a>	1	44466.1	100	2	2	2	IPI00100748	IPI00100748
HSPD1 60 kDa heat shock protein, mitochondrial	HSPD1	<a target="_blank" href="http://srs.ebi.ac.uk/srsbin/cgi-bin/wgetz?-e+[IPI-acc:IPI00784154]+-vn+2">IPI00784154</a>	3	61037.7	100	24	29	117	IPI00784154	IPI00784154
HSPE1 10 kDa heat shock protein, mitochondrial	HSPE1	<a target="_blank" href="http://srs.ebi.ac.uk/srsbin/cgi-bin/wgetz?-e+[IPI-acc:IPI00220362]+-vn+2">IPI00220362</a>	3	10913.7	100	4	5	16	IPI00220362	IPI00220362
HSPG2 Basement membrane-specific heparan sulfate proteoglycan core protein	HSPG2	<a target="_blank" href="http://srs.ebi.ac.uk/srsbin/cgi-bin/wgetz?-e+[IPI-acc:IPI00024284]+-vn+2">IPI00024284</a>	3	468760	100	69	83	190	IPI00024284	IPI00024284
HSPH1 Isoform Beta of Heat shock protein 105 kDa	HSPH1	<a target="_blank" href="http://srs.ebi.ac.uk/srsbin/cgi-bin/wgetz?-e+[IPI-acc:IPI00218993]+-vn+2">IPI00218993</a>	3	92099	100	7	7	13	IPI00218993	IPI00218993, IPI00513743, IPI00514983, IPI00908988, IPI00939163
HTATSF1 HIV Tat-specific factor 1	HTATSF1	<a target="_blank" href="http://srs.ebi.ac.uk/srsbin/cgi-bin/wgetz?-e+[IPI-acc:IPI00013788]+-vn+2">IPI00013788</a>	3	85836.6	100	2	2	3	IPI00013788	IPI00013788
HTRA1 Serine protease HTRA1	HTRA1	<a target="_blank" href="http://srs.ebi.ac.uk/srsbin/cgi-bin/wgetz?-e+[IPI-acc:IPI00003176]+-vn+2">IPI00003176</a>	3	51269.3	100	6	6	11	IPI00003176	IPI00003176
HYAL1 Isoform 2 of Hyaluronidase-1	HYAL1	<a target="_blank" href="http://srs.ebi.ac.uk/srsbin/cgi-bin/wgetz?-e+[IPI-acc:IPI00168847]+-vn+2">IPI00168847</a>	3	45127.1	100	3	3	4	IPI00168847	IPI00168847, IPI00178140
HYOU1 Hypoxia up-regulated protein 1	HYOU1	<a target="_blank" href="http://srs.ebi.ac.uk/srsbin/cgi-bin/wgetz?-e+[IPI-acc:IPI00000877]+-vn+2">IPI00000877</a>	3	111319	100	12	14	22	IPI00000877	IPI00000877
ICAM2 Intercellular adhesion molecule 2	ICAM2	<a target="_blank" href="http://srs.ebi.ac.uk/srsbin/cgi-bin/wgetz?-e+[IPI-acc:IPI00009477]+-vn+2">IPI00009477</a>	3	30635.9	100	3	4	113	IPI00009477	IPI00009477
ICOSLG Isoform 1 of ICOS ligand	ICOSLG	<a target="_blank" href="http://srs.ebi.ac.uk/srsbin/cgi-bin/wgetz?-e+[IPI-acc:IPI00219131]+-vn+2">IPI00219131</a>	1	33330	99.8	2	2	5	IPI00219131	IPI00219131, IPI00414888, IPI00790218
IDI1 isopentenyl-diphosphate delta isomerase	IDI1	<a target="_blank" href="http://srs.ebi.ac.uk/srsbin/cgi-bin/wgetz?-e+[IPI-acc:IPI00220014]+-vn+2">IPI00220014</a>	2	32468.3	100	4	4	6	IPI00220014	IPI00220014
IFI30 Gamma-interferon-inducible lysosomal thiol reductase	IFI30	<a target="_blank" href="http://srs.ebi.ac.uk/srsbin/cgi-bin/wgetz?-e+[IPI-acc:IPI00007853]+-vn+2">IPI00007853</a>	1	29131.2	100	3	3	5	IPI00007853	IPI00007853, IPI00871537
IGF2 Isoform 1 of Insulin-like growth factor II	IGF2	<a target="_blank" href="http://srs.ebi.ac.uk/srsbin/cgi-bin/wgetz?-e+[IPI-acc:IPI00001611]+-vn+2">IPI00001611</a>	3	20122.8	100	2	2	4	IPI00001611	IPI00001611, IPI00215977, IPI00940065
IGFBP1 Insulin-like growth factor-binding protein 1	IGFBP1	<a target="_blank" href="http://srs.ebi.ac.uk/srsbin/cgi-bin/wgetz?-e+[IPI-acc:IPI00031086]+-vn+2">IPI00031086</a>	3	27884.9	100	3	3	9	IPI00031086	IPI00031086, IPI00926019
IGFBP2 Insulin-like growth factor-binding protein 2	IGFBP2	<a target="_blank" href="http://srs.ebi.ac.uk/srsbin/cgi-bin/wgetz?-e+[IPI-acc:IPI00297284]+-vn+2">IPI00297284</a>	3	35119.1	100	9	13	39	IPI00297284	IPI00297284
IGFBP4 Insulin-like growth factor-binding protein 4	IGFBP4	<a target="_blank" href="http://srs.ebi.ac.uk/srsbin/cgi-bin/wgetz?-e+[IPI-acc:IPI00305380]+-vn+2">IPI00305380</a>	3	27915.7	100	7	12	69	IPI00305380	IPI00305380
IGFBP6 Insulin-like growth factor-binding protein 6	IGFBP6	<a target="_blank" href="http://srs.ebi.ac.uk/srsbin/cgi-bin/wgetz?-e+[IPI-acc:IPI00029235]+-vn+2">IPI00029235</a>	3	25303.8	100	7	9	80	IPI00029235	IPI00029235
IGFBPL1 Insulin-like growth factor-binding protein-like 1	IGFBPL1	<a target="_blank" href="http://srs.ebi.ac.uk/srsbin/cgi-bin/wgetz?-e+[IPI-acc:IPI00291987]+-vn+2">IPI00291987</a>	3	28986.6	100	6	9	22	IPI00291987	IPI00291987
IL17C Interleukin-17C	IL17C	<a target="_blank" href="http://srs.ebi.ac.uk/srsbin/cgi-bin/wgetz?-e+[IPI-acc:IPI00002316]+-vn+2">IPI00002316</a>	1	21746.7	100	3	3	4	IPI00002316	IPI00002316
IL1RAP Isoform 1 of Interleukin-1 receptor accessory protein	IL1RAP	<a target="_blank" href="http://srs.ebi.ac.uk/srsbin/cgi-bin/wgetz?-e+[IPI-acc:IPI00031789]+-vn+2">IPI00031789</a>	1	65401.4	99.8	2	2	2	IPI00031789	IPI00031789, IPI00107619, IPI00337687, IPI00925621
ILF2 Interleukin enhancer-binding factor 2	ILF2	<a target="_blank" href="http://srs.ebi.ac.uk/srsbin/cgi-bin/wgetz?-e+[IPI-acc:IPI00005198]+-vn+2">IPI00005198</a>	2	43044.7	100	4	4	5	IPI00005198	IPI00005198
ILF3 Isoform 1 of Interleukin enhancer-binding factor 3	ILF3	<a target="_blank" href="http://srs.ebi.ac.uk/srsbin/cgi-bin/wgetz?-e+[IPI-acc:IPI00298788]+-vn+2">IPI00298788</a>	3	95320.9	100	10	12	21	IPI00298788	IPI00298788, IPI00418313
IMMT Protein	IMMT	<a target="_blank" href="http://srs.ebi.ac.uk/srsbin/cgi-bin/wgetz?-e+[IPI-acc:IPI00925553]+-vn+2">IPI00925553</a>	2	68626.1	99.9	2	2	3	IPI00925553	IPI00925553
IMPA1 Inositol monophosphatase	IMPA1	<a target="_blank" href="http://srs.ebi.ac.uk/srsbin/cgi-bin/wgetz?-e+[IPI-acc:IPI00020906]+-vn+2">IPI00020906</a>	3	30170.5	100	5	5	10	IPI00020906	IPI00020906, IPI00921428
IMPDH2 Inosine-5`-monophosphate dehydrogenase 2	IMPDH2	<a target="_blank" href="http://srs.ebi.ac.uk/srsbin/cgi-bin/wgetz?-e+[IPI-acc:IPI00291510]+-vn+2">IPI00291510</a>	3	55788.4	100	9	9	11	IPI00291510	IPI00291510, IPI00925196
INHBB Inhibin beta B chain	INHBB	<a target="_blank" href="http://srs.ebi.ac.uk/srsbin/cgi-bin/wgetz?-e+[IPI-acc:IPI00297026]+-vn+2">IPI00297026</a>	3	45103.5	100	8	11	37	IPI00297026	IPI00297026
IPO5 Isoform 1 of Importin-5	IPO5	<a target="_blank" href="http://srs.ebi.ac.uk/srsbin/cgi-bin/wgetz?-e+[IPI-acc:IPI00793443]+-vn+2">IPI00793443</a>	1	123614	100	2	2	2	IPI00793443	IPI00793443, IPI00937471, IPI00939304
IQGAP1 Ras GTPase-activating-like protein IQGAP1	IQGAP1	<a target="_blank" href="http://srs.ebi.ac.uk/srsbin/cgi-bin/wgetz?-e+[IPI-acc:IPI00009342]+-vn+2">IPI00009342</a>	2	189241	100	3	3	4	IPI00009342	IPI00009342
IRF2BP2 Isoform 1 of Interferon regulatory factor 2-binding protein 2	IRF2BP2	<a target="_blank" href="http://srs.ebi.ac.uk/srsbin/cgi-bin/wgetz?-e+[IPI-acc:IPI00376199]+-vn+2">IPI00376199</a>	3	61006.2	100	6	7	11	IPI00376199	IPI00376199, IPI00889619
ISG15 Interferon-induced 17 kDa protein	ISG15	<a target="_blank" href="http://srs.ebi.ac.uk/srsbin/cgi-bin/wgetz?-e+[IPI-acc:IPI00375631]+-vn+2">IPI00375631</a>	2	17869.4	100	3	3	4	IPI00375631	IPI00375631
ISOC1 Isochorismatase domain-containing protein 1	ISOC1	<a target="_blank" href="http://srs.ebi.ac.uk/srsbin/cgi-bin/wgetz?-e+[IPI-acc:IPI00304082]+-vn+2">IPI00304082</a>	3	32218.7	100	3	4	6	IPI00304082	IPI00304082, IPI00884070
ITGB4 Isoform Beta-4C of Integrin beta-4	ITGB4	<a target="_blank" href="http://srs.ebi.ac.uk/srsbin/cgi-bin/wgetz?-e+[IPI-acc:IPI00027422]+-vn+2">IPI00027422</a>	3	202133	100	2	2	3	IPI00027422	IPI00027422, IPI00220845, IPI00220846, IPI00220847
ITIH2 Inter-alpha-trypsin inhibitor heavy chain H2	ITIH2	<a target="_blank" href="http://srs.ebi.ac.uk/srsbin/cgi-bin/wgetz?-e+[IPI-acc:IPI00305461]+-vn+2">IPI00305461</a>	3	106448	100	4	4	6	IPI00305461	IPI00305461, IPI00645038
ITM2B Integral membrane protein 2B	ITM2B	<a target="_blank" href="http://srs.ebi.ac.uk/srsbin/cgi-bin/wgetz?-e+[IPI-acc:IPI00031821]+-vn+2">IPI00031821</a>	2	30321.1	100	2	2	2	IPI00031821	IPI00031821
JAG1 Protein jagged-1	JAG1	<a target="_blank" href="http://srs.ebi.ac.uk/srsbin/cgi-bin/wgetz?-e+[IPI-acc:IPI00099650]+-vn+2">IPI00099650</a>	3	133778	100	8	8	16	IPI00099650	IPI00099650
JAG2 Isoform Long of Protein jagged-2	JAG2	<a target="_blank" href="http://srs.ebi.ac.uk/srsbin/cgi-bin/wgetz?-e+[IPI-acc:IPI00032416]+-vn+2">IPI00032416</a>	1	133344	100	2	3	3	IPI00032416	IPI00032416, IPI00221383, IPI00794528
KARS Lysyl-tRNA synthetase	KARS	<a target="_blank" href="http://srs.ebi.ac.uk/srsbin/cgi-bin/wgetz?-e+[IPI-acc:IPI00014238]+-vn+2">IPI00014238</a>	3	68032.4	100	4	4	7	IPI00014238	IPI00014238, IPI00307092
KHDRBS1 Isoform 1 of KH domain-containing, RNA-binding, signal transduction-associated protein 1	KHDRBS1	<a target="_blank" href="http://srs.ebi.ac.uk/srsbin/cgi-bin/wgetz?-e+[IPI-acc:IPI00008575]+-vn+2">IPI00008575</a>	3	48210.2	100	2	4	14	IPI00008575	IPI00008575
KHSRP KH-type splicing regulatory protein	KHSRP	<a target="_blank" href="http://srs.ebi.ac.uk/srsbin/cgi-bin/wgetz?-e+[IPI-acc:IPI00479786]+-vn+2">IPI00479786</a>	3	73097.6	100	12	14	31	IPI00479786	IPI00479786
KIAA0319L Isoform 1 of Uncharacterized protein KIAA0319-like	KIAA0319L	<a target="_blank" href="http://srs.ebi.ac.uk/srsbin/cgi-bin/wgetz?-e+[IPI-acc:IPI00472754]+-vn+2">IPI00472754</a>	2	116597	99.8	2	3	5	IPI00472754	IPI00472754, IPI00749513, IPI00844309
KIAA1199 Isoform 1 of Protein KIAA1199	KIAA1199	<a target="_blank" href="http://srs.ebi.ac.uk/srsbin/cgi-bin/wgetz?-e+[IPI-acc:IPI00376689]+-vn+2">IPI00376689</a>	3	152982	100	5	5	8	IPI00376689	IPI00376689
KIAA1598 Isoform 3 of Shootin-1	KIAA1598	<a target="_blank" href="http://srs.ebi.ac.uk/srsbin/cgi-bin/wgetz?-e+[IPI-acc:IPI00448751]+-vn+2">IPI00448751</a>	1	73592	99.8	2	3	3	IPI00448751	IPI00448751, IPI00854700, IPI00921857, IPI00921922, IPI00922178
KIAA1967 Isoform 1 of Protein KIAA1967	KIAA1967	<a target="_blank" href="http://srs.ebi.ac.uk/srsbin/cgi-bin/wgetz?-e+[IPI-acc:IPI00182757]+-vn+2">IPI00182757</a>	3	102885	100	3	3	5	IPI00182757	IPI00182757, IPI00873406
KIF23 Isoform 2 of Kinesin-like protein KIF23	KIF23	<a target="_blank" href="http://srs.ebi.ac.uk/srsbin/cgi-bin/wgetz?-e+[IPI-acc:IPI00293884]+-vn+2">IPI00293884</a>	3	98088	100	7	9	12	IPI00293884	IPI00293884
KLK1 Isoform 1 of Kallikrein-1	KLK1	<a target="_blank" href="http://srs.ebi.ac.uk/srsbin/cgi-bin/wgetz?-e+[IPI-acc:IPI00304808]+-vn+2">IPI00304808</a>	3	28870.7	100	3	3	13	IPI00304808	IPI00304808
KLK11 Isoform 1 of Kallikrein-11	KLK11	<a target="_blank" href="http://srs.ebi.ac.uk/srsbin/cgi-bin/wgetz?-e+[IPI-acc:IPI00002818]+-vn+2">IPI00002818</a>	2	27447.8	99.8	2	2	2	IPI00002818	IPI00002818, IPI00217503, IPI00218137
KLK6 Isoform 1 of Kallikrein-6	KLK6	<a target="_blank" href="http://srs.ebi.ac.uk/srsbin/cgi-bin/wgetz?-e+[IPI-acc:IPI00023845]+-vn+2">IPI00023845</a>	3	26837.6	100	9	13	54	IPI00023845	IPI00023845
KPNA2 Importin subunit alpha-2	KPNA2	<a target="_blank" href="http://srs.ebi.ac.uk/srsbin/cgi-bin/wgetz?-e+[IPI-acc:IPI00002214]+-vn+2">IPI00002214</a>	3	57844.5	100	3	3	8	IPI00002214	IPI00002214, IPI00789457
KPNA4 Importin subunit alpha-4	KPNA4	<a target="_blank" href="http://srs.ebi.ac.uk/srsbin/cgi-bin/wgetz?-e+[IPI-acc:IPI00012578]+-vn+2">IPI00012578</a>	1	57868.9	100	2	3	4	IPI00012578	IPI00012578
KPNB1 Importin subunit beta-1	KPNB1	<a target="_blank" href="http://srs.ebi.ac.uk/srsbin/cgi-bin/wgetz?-e+[IPI-acc:IPI00001639]+-vn+2">IPI00001639</a>	3	97153.3	100	3	4	6	IPI00001639	IPI00001639
KREMEN1 Isoform 1 of Kremen protein 1	KREMEN1	<a target="_blank" href="http://srs.ebi.ac.uk/srsbin/cgi-bin/wgetz?-e+[IPI-acc:IPI00140177]+-vn+2">IPI00140177</a>	3	51726.5	100	5	6	20	IPI00140177	IPI00140177, IPI00218929, IPI00651704, IPI00937772, IPI00941302
KRT1 Keratin, type II cytoskeletal 1	KRT1	<a target="_blank" href="http://srs.ebi.ac.uk/srsbin/cgi-bin/wgetz?-e+[IPI-acc:IPI00220327]+-vn+2">IPI00220327</a>	3	66022.3	100	24	28	138	IPI00220327	IPI00220327
KRT10 Keratin, type I cytoskeletal 10	KRT10	<a target="_blank" href="http://srs.ebi.ac.uk/srsbin/cgi-bin/wgetz?-e+[IPI-acc:IPI00009865]+-vn+2">IPI00009865</a>	3	58836.9	100	17	19	47	IPI00009865	IPI00009865
KRT14 Keratin, type I cytoskeletal 14	KRT14	<a target="_blank" href="http://srs.ebi.ac.uk/srsbin/cgi-bin/wgetz?-e+[IPI-acc:IPI00384444]+-vn+2">IPI00384444</a>	3	51544.5	100	6	6	12	IPI00384444	IPI00384444
KRT16 Keratin, type I cytoskeletal 16	KRT16	<a target="_blank" href="http://srs.ebi.ac.uk/srsbin/cgi-bin/wgetz?-e+[IPI-acc:IPI00217963]+-vn+2">IPI00217963</a>	3	51251	100	12	14	32	IPI00217963	IPI00217963
KRT17 Keratin, type I cytoskeletal 17	KRT17	<a target="_blank" href="http://srs.ebi.ac.uk/srsbin/cgi-bin/wgetz?-e+[IPI-acc:IPI00450768]+-vn+2">IPI00450768</a>	1	48088.7	99.8	2	2	4	IPI00450768	IPI00450768
KRT18 Keratin, type I cytoskeletal 18	KRT18	<a target="_blank" href="http://srs.ebi.ac.uk/srsbin/cgi-bin/wgetz?-e+[IPI-acc:IPI00554788]+-vn+2">IPI00554788</a>	3	48041	100	9	11	40	IPI00554788	IPI00554788
KRT19 Keratin, type I cytoskeletal 19	KRT19	<a target="_blank" href="http://srs.ebi.ac.uk/srsbin/cgi-bin/wgetz?-e+[IPI-acc:IPI00479145]+-vn+2">IPI00479145</a>	3	44075	100	16	20	71	IPI00479145	IPI00479145
KRT2 Keratin, type II cytoskeletal 2 epidermal	KRT2	<a target="_blank" href="http://srs.ebi.ac.uk/srsbin/cgi-bin/wgetz?-e+[IPI-acc:IPI00021304]+-vn+2">IPI00021304</a>	3	65848.4	100	5	5	7	IPI00021304	IPI00021304
KRT5 Keratin, type II cytoskeletal 5	KRT5	<a target="_blank" href="http://srs.ebi.ac.uk/srsbin/cgi-bin/wgetz?-e+[IPI-acc:IPI00009867]+-vn+2">IPI00009867</a>	1	62361.6	99.8	2	2	4	IPI00009867	IPI00009867
KRT6C Keratin, type II cytoskeletal 6C	KRT6C	<a target="_blank" href="http://srs.ebi.ac.uk/srsbin/cgi-bin/wgetz?-e+[IPI-acc:IPI00299145]+-vn+2">IPI00299145</a>	3	60008.7	100	11	11	29	IPI00299145	IPI00299145
KRT8 Keratin, type II cytoskeletal 8	KRT8	<a target="_blank" href="http://srs.ebi.ac.uk/srsbin/cgi-bin/wgetz?-e+[IPI-acc:IPI00554648]+-vn+2">IPI00554648</a>	3	53688.2	100	22	25	85	IPI00554648	IPI00554648
KRT9 Keratin, type I cytoskeletal 9	KRT9	<a target="_blank" href="http://srs.ebi.ac.uk/srsbin/cgi-bin/wgetz?-e+[IPI-acc:IPI00019359]+-vn+2">IPI00019359</a>	3	62047.8	100	18	23	84	IPI00019359	IPI00019359
KTN1 Isoform 1 of Kinectin	KTN1	<a target="_blank" href="http://srs.ebi.ac.uk/srsbin/cgi-bin/wgetz?-e+[IPI-acc:IPI00328753]+-vn+2">IPI00328753</a>	3	156258	100	8	8	11	IPI00328753	IPI00328753, IPI00337736, IPI00909030
L1CAM Isoform 2 of Neural cell adhesion molecule L1	L1CAM	<a target="_blank" href="http://srs.ebi.ac.uk/srsbin/cgi-bin/wgetz?-e+[IPI-acc:IPI00334532]+-vn+2">IPI00334532</a>	3	139500	100	18	24	38	IPI00334532	IPI00334532, IPI00646281, IPI00871467
LAD1 Ladinin-1	LAD1	<a target="_blank" href="http://srs.ebi.ac.uk/srsbin/cgi-bin/wgetz?-e+[IPI-acc:IPI00514234]+-vn+2">IPI00514234</a>	3	57113.8	100	9	9	14	IPI00514234	IPI00514234, IPI00910275
LAMB1 Laminin subunit beta-1	LAMB1	<a target="_blank" href="http://srs.ebi.ac.uk/srsbin/cgi-bin/wgetz?-e+[IPI-acc:IPI00013976]+-vn+2">IPI00013976</a>	1	198045	100	2	2	2	IPI00013976	IPI00013976
LAMC2 Isoform Long of Laminin subunit gamma-2	LAMC2	<a target="_blank" href="http://srs.ebi.ac.uk/srsbin/cgi-bin/wgetz?-e+[IPI-acc:IPI00015117]+-vn+2">IPI00015117</a>	2	130958	100	3	3	6	IPI00015117	IPI00015117, IPI00220572
LAMP1 Lysosome-associated membrane glycoprotein 1	LAMP1	<a target="_blank" href="http://srs.ebi.ac.uk/srsbin/cgi-bin/wgetz?-e+[IPI-acc:IPI00884105]+-vn+2">IPI00884105</a>	2	44865.1	99.8	2	2	4	IPI00884105	IPI00884105
LAMP2 Isoform LAMP-2A of Lysosome-associated membrane glycoprotein 2	LAMP2	<a target="_blank" href="http://srs.ebi.ac.uk/srsbin/cgi-bin/wgetz?-e+[IPI-acc:IPI00009030]+-vn+2">IPI00009030</a>	3	44942.9	99.8	2	2	5	IPI00009030	IPI00009030, IPI00216172, IPI00739827
LANCL1 LanC-like protein 1	LANCL1	<a target="_blank" href="http://srs.ebi.ac.uk/srsbin/cgi-bin/wgetz?-e+[IPI-acc:IPI00005724]+-vn+2">IPI00005724</a>	3	45266.8	100	2	2	2	IPI00005724	IPI00005724, IPI00925884
LAP3 Isoform 1 of Cytosol aminopeptidase	LAP3	<a target="_blank" href="http://srs.ebi.ac.uk/srsbin/cgi-bin/wgetz?-e+[IPI-acc:IPI00419237]+-vn+2">IPI00419237</a>	3	56149.7	100	2	2	4	IPI00419237	IPI00419237, IPI00789806
LARP1 Isoform 1 of La-related protein 1	LARP1	<a target="_blank" href="http://srs.ebi.ac.uk/srsbin/cgi-bin/wgetz?-e+[IPI-acc:IPI00185919]+-vn+2">IPI00185919</a>	2	123495	100	3	3	4	IPI00185919	IPI00185919, IPI00411690, IPI00643027
LASP1 Isoform 1 of LIM and SH3 domain protein 1	LASP1	<a target="_blank" href="http://srs.ebi.ac.uk/srsbin/cgi-bin/wgetz?-e+[IPI-acc:IPI00000861]+-vn+2">IPI00000861</a>	3	29698.8	100	4	4	7	IPI00000861	IPI00000861, IPI00386803
LCN1 Lipocalin-1	LCN1	<a target="_blank" href="http://srs.ebi.ac.uk/srsbin/cgi-bin/wgetz?-e+[IPI-acc:IPI00009650]+-vn+2">IPI00009650</a>	1	19232.3	99.8	2	2	2	IPI00009650	IPI00009650
LCP1 Plastin-2	LCP1	<a target="_blank" href="http://srs.ebi.ac.uk/srsbin/cgi-bin/wgetz?-e+[IPI-acc:IPI00010471]+-vn+2">IPI00010471</a>	3	70274.1	100	29	36	167	IPI00010471	IPI00010471
LDHA L-lactate dehydrogenase	LDHA	<a target="_blank" href="http://srs.ebi.ac.uk/srsbin/cgi-bin/wgetz?-e+[IPI-acc:IPI00217966]+-vn+2">IPI00217966</a>	3	39820	100	11	14	55	IPI00217966	IPI00217966
LDHB L-lactate dehydrogenase B chain	LDHB	<a target="_blank" href="http://srs.ebi.ac.uk/srsbin/cgi-bin/wgetz?-e+[IPI-acc:IPI00219217]+-vn+2">IPI00219217</a>	3	36620.6	100	11	15	68	IPI00219217	IPI00219217
LDLR Low-density lipoprotein receptor	LDLR	<a target="_blank" href="http://srs.ebi.ac.uk/srsbin/cgi-bin/wgetz?-e+[IPI-acc:IPI00000070]+-vn+2">IPI00000070</a>	3	95356.7	100	5	6	13	IPI00000070	IPI00000070, IPI00908663
LGALS1 Galectin-1	LGALS1	<a target="_blank" href="http://srs.ebi.ac.uk/srsbin/cgi-bin/wgetz?-e+[IPI-acc:IPI00219219]+-vn+2">IPI00219219</a>	3	14697.8	100	5	8	42	IPI00219219	IPI00219219
LGALS3 Galectin-3	LGALS3	<a target="_blank" href="http://srs.ebi.ac.uk/srsbin/cgi-bin/wgetz?-e+[IPI-acc:IPI00465431]+-vn+2">IPI00465431</a>	3	26134.8	100	5	8	27	IPI00465431	IPI00465431
LGALS3BP Galectin-3-binding protein	LGALS3BP	<a target="_blank" href="http://srs.ebi.ac.uk/srsbin/cgi-bin/wgetz?-e+[IPI-acc:IPI00023673]+-vn+2">IPI00023673</a>	3	65314.1	100	16	21	146	IPI00023673	IPI00023673
LGMN Legumain	LGMN	<a target="_blank" href="http://srs.ebi.ac.uk/srsbin/cgi-bin/wgetz?-e+[IPI-acc:IPI00293303]+-vn+2">IPI00293303</a>	3	49393	100	3	3	5	IPI00293303	IPI00293303
LIG1 DNA ligase 1	LIG1	<a target="_blank" href="http://srs.ebi.ac.uk/srsbin/cgi-bin/wgetz?-e+[IPI-acc:IPI00219841]+-vn+2">IPI00219841</a>	1	101720	99.8	2	2	2	IPI00219841	IPI00219841, IPI00942252
LIMA1 Isoform Beta of LIM domain and actin-binding protein 1	LIMA1	<a target="_blank" href="http://srs.ebi.ac.uk/srsbin/cgi-bin/wgetz?-e+[IPI-acc:IPI00008918]+-vn+2">IPI00008918</a>	1	85208.3	99.8	2	2	3	IPI00008918	IPI00008918, IPI00220466, IPI00796222, IPI00796705, IPI00883896, IPI00940308
LIPA Isoform 1 of Lysosomal acid lipase/cholesteryl ester hydrolase	LIPA	<a target="_blank" href="http://srs.ebi.ac.uk/srsbin/cgi-bin/wgetz?-e+[IPI-acc:IPI00007207]+-vn+2">IPI00007207</a>	1	45401.8	99.8	2	3	3	IPI00007207	IPI00007207, IPI00446007, IPI00748567, IPI00942982
LIPC Hepatic triacylglycerol lipase	LIPC	<a target="_blank" href="http://srs.ebi.ac.uk/srsbin/cgi-bin/wgetz?-e+[IPI-acc:IPI00003882]+-vn+2">IPI00003882</a>	3	55863.5	100	4	4	6	IPI00003882	IPI00003882
LMAN2 Vesicular integral-membrane protein VIP36	LMAN2	<a target="_blank" href="http://srs.ebi.ac.uk/srsbin/cgi-bin/wgetz?-e+[IPI-acc:IPI00009950]+-vn+2">IPI00009950</a>	3	40211.5	100	7	10	36	IPI00009950	IPI00009950
LMCD1 LIM and cysteine-rich domains protein 1	LMCD1	<a target="_blank" href="http://srs.ebi.ac.uk/srsbin/cgi-bin/wgetz?-e+[IPI-acc:IPI00303258]+-vn+2">IPI00303258</a>	1	40815.1	99.6	2	2	4	IPI00303258	IPI00303258, IPI00926221
LMNA Isoform A of Lamin-A/C	LMNA	<a target="_blank" href="http://srs.ebi.ac.uk/srsbin/cgi-bin/wgetz?-e+[IPI-acc:IPI00021405]+-vn+2">IPI00021405</a>	3	74122.6	100	31	34	88	IPI00021405	IPI00021405
LMNB1 Lamin-B1	LMNB1	<a target="_blank" href="http://srs.ebi.ac.uk/srsbin/cgi-bin/wgetz?-e+[IPI-acc:IPI00217975]+-vn+2">IPI00217975</a>	3	66391.6	100	15	17	45	IPI00217975	IPI00217975
LMNB2 Lamin-B2	LMNB2	<a target="_blank" href="http://srs.ebi.ac.uk/srsbin/cgi-bin/wgetz?-e+[IPI-acc:IPI00009771]+-vn+2">IPI00009771</a>	3	69931.4	100	13	13	20	IPI00009771	IPI00009771, IPI00879819
LMO7 Isoform 3 of LIM domain only protein 7	LMO7	<a target="_blank" href="http://srs.ebi.ac.uk/srsbin/cgi-bin/wgetz?-e+[IPI-acc:IPI00291802]+-vn+2">IPI00291802</a>	3	153669	100	8	8	15	IPI00291802	IPI00291802, IPI00409590, IPI00409591, IPI00409593
LOC100291837;RPS21 40S ribosomal protein S21	LOC100291837;RPS21	<a target="_blank" href="http://srs.ebi.ac.uk/srsbin/cgi-bin/wgetz?-e+[IPI-acc:IPI00017448]+-vn+2">IPI00017448</a>	3	9093.6	100	4	5	9	IPI00017448	IPI00017448
LOC100293101;LOC100290734;LOC100288413 Uncharacterized protein LP9056	LOC100293101;LOC100290734;LOC100288413	<a target="_blank" href="http://srs.ebi.ac.uk/srsbin/cgi-bin/wgetz?-e+[IPI-acc:IPI00002191]+-vn+2">IPI00002191</a>	3	63529.8	100	9	10	19	IPI00002191	IPI00002191
LOC442497;SLC3A2 4F2 cell-surface antigen heavy chain	LOC442497;SLC3A2	<a target="_blank" href="http://srs.ebi.ac.uk/srsbin/cgi-bin/wgetz?-e+[IPI-acc:IPI00027493]+-vn+2">IPI00027493</a>	3	57929.4	100	9	11	20	IPI00027493	IPI00027493, IPI00554481, IPI00554611, IPI00554702, IPI00554722, IPI00604710
LOC643790;HMGN1 Non-histone chromosomal protein HMG-14	LOC643790;HMGN1	<a target="_blank" href="http://srs.ebi.ac.uk/srsbin/cgi-bin/wgetz?-e+[IPI-acc:IPI00554761]+-vn+2">IPI00554761</a>	3	10641.1	100	5	5	7	IPI00554761	IPI00554761
LOC723972;ANP32A Acidic leucine-rich nuclear phosphoprotein 32 family member A	LOC723972;ANP32A	<a target="_blank" href="http://srs.ebi.ac.uk/srsbin/cgi-bin/wgetz?-e+[IPI-acc:IPI00025849]+-vn+2">IPI00025849</a>	3	28568.1	100	8	9	47	IPI00025849	IPI00025849, IPI00940656
LOC728825 SMT3 suppressor of mif two 3 homolog 2 isoform b precursor	LOC728825	<a target="_blank" href="http://srs.ebi.ac.uk/srsbin/cgi-bin/wgetz?-e+[IPI-acc:IPI00140827]+-vn+2">IPI00140827</a>	2	10821.1	99.8	2	2	9	IPI00140827	IPI00140827, IPI00299149, IPI00745893, IPI00790142
LOXL1 Lysyl oxidase homolog 1	LOXL1	<a target="_blank" href="http://srs.ebi.ac.uk/srsbin/cgi-bin/wgetz?-e+[IPI-acc:IPI00001597]+-vn+2">IPI00001597</a>	2	63090.7	99.8	2	2	2	IPI00001597	IPI00001597
LOXL4 Lysyl oxidase homolog 4	LOXL4	<a target="_blank" href="http://srs.ebi.ac.uk/srsbin/cgi-bin/wgetz?-e+[IPI-acc:IPI00306402]+-vn+2">IPI00306402</a>	3	84462.6	100	6	6	9	IPI00306402	IPI00306402
LPP Lipoma-preferred partner	LPP	<a target="_blank" href="http://srs.ebi.ac.uk/srsbin/cgi-bin/wgetz?-e+[IPI-acc:IPI00023704]+-vn+2">IPI00023704</a>	1	65728.2	99.8	2	2	3	IPI00023704	IPI00023704
LRP11 Isoform 1 of Low-density lipoprotein receptor-related protein 11	LRP11	<a target="_blank" href="http://srs.ebi.ac.uk/srsbin/cgi-bin/wgetz?-e+[IPI-acc:IPI00045841]+-vn+2">IPI00045841</a>	2	53293.7	99.8	3	3	3	IPI00045841	IPI00045841, IPI00477270
LRP5 Low-density lipoprotein receptor-related protein 5	LRP5	<a target="_blank" href="http://srs.ebi.ac.uk/srsbin/cgi-bin/wgetz?-e+[IPI-acc:IPI00744811]+-vn+2">IPI00744811</a>	1	179130	99.8	2	2	2	IPI00744811	IPI00744811
LRP8 Isoform 1 of Low-density lipoprotein receptor-related protein 8	LRP8	<a target="_blank" href="http://srs.ebi.ac.uk/srsbin/cgi-bin/wgetz?-e+[IPI-acc:IPI00005774]+-vn+2">IPI00005774</a>	2	105644	100	2	2	2	IPI00005774	IPI00005774, IPI00384247
LRRC47 Leucine-rich repeat-containing protein 47	LRRC47	<a target="_blank" href="http://srs.ebi.ac.uk/srsbin/cgi-bin/wgetz?-e+[IPI-acc:IPI00170935]+-vn+2">IPI00170935</a>	3	63456.7	100	3	3	4	IPI00170935	IPI00170935
LRRC59 Leucine-rich repeat-containing protein 59	LRRC59	<a target="_blank" href="http://srs.ebi.ac.uk/srsbin/cgi-bin/wgetz?-e+[IPI-acc:IPI00396321]+-vn+2">IPI00396321</a>	2	34913.4	99.8	2	2	2	IPI00396321	IPI00396321
LRRFIP1 Isoform 2 of Leucine-rich repeat flightless-interacting protein 1	LRRFIP1	<a target="_blank" href="http://srs.ebi.ac.uk/srsbin/cgi-bin/wgetz?-e+[IPI-acc:IPI00006207]+-vn+2">IPI00006207</a>	3	86385.2	100	6	6	14	IPI00006207	IPI00006207, IPI00382733, IPI00785113
LSM1 U6 snRNA-associated Sm-like protein LSm1	LSM1	<a target="_blank" href="http://srs.ebi.ac.uk/srsbin/cgi-bin/wgetz?-e+[IPI-acc:IPI00004436]+-vn+2">IPI00004436</a>	1	15161.9	99.8	2	2	2	IPI00004436	IPI00004436
LSM4 U6 snRNA-associated Sm-like protein LSm4	LSM4	<a target="_blank" href="http://srs.ebi.ac.uk/srsbin/cgi-bin/wgetz?-e+[IPI-acc:IPI00294955]+-vn+2">IPI00294955</a>	2	15332	99.8	2	2	5	IPI00294955	IPI00294955
LSM8 U6 snRNA-associated Sm-like protein LSm8	LSM8	<a target="_blank" href="http://srs.ebi.ac.uk/srsbin/cgi-bin/wgetz?-e+[IPI-acc:IPI00219871]+-vn+2">IPI00219871</a>	2	10384.6	99.8	2	2	4	IPI00219871	IPI00219871
LSR Isoform 1 of Lipolysis-stimulated lipoprotein receptor	LSR	<a target="_blank" href="http://srs.ebi.ac.uk/srsbin/cgi-bin/wgetz?-e+[IPI-acc:IPI00409640]+-vn+2">IPI00409640</a>	2	71420.9	100	2	2	2	IPI00409640	IPI00409640, IPI00409641, IPI00641640, IPI00908558
LTA4H Isoform 1 of Leukotriene A-4 hydrolase	LTA4H	<a target="_blank" href="http://srs.ebi.ac.uk/srsbin/cgi-bin/wgetz?-e+[IPI-acc:IPI00219077]+-vn+2">IPI00219077</a>	3	69269.1	100	12	14	21	IPI00219077	IPI00219077
LTBP3 Isoform 1 of Latent-transforming growth factor beta-binding protein 3	LTBP3	<a target="_blank" href="http://srs.ebi.ac.uk/srsbin/cgi-bin/wgetz?-e+[IPI-acc:IPI00073196]+-vn+2">IPI00073196</a>	3	139337	100	12	14	23	IPI00073196	IPI00073196
LTBP4 Isoform 2 of Latent-transforming growth factor beta-binding protein 4	LTBP4	<a target="_blank" href="http://srs.ebi.ac.uk/srsbin/cgi-bin/wgetz?-e+[IPI-acc:IPI00783492]+-vn+2">IPI00783492</a>	3	165717	100	23	23	38	IPI00783492	IPI00783492
LTF cDNA FLJ78440, highly similar to Human lactoferrin	LTF	<a target="_blank" href="http://srs.ebi.ac.uk/srsbin/cgi-bin/wgetz?-e+[IPI-acc:IPI00298860]+-vn+2">IPI00298860</a>	3	78350.5	100	3	3	22	IPI00298860	IPI00298860, IPI00789477, IPI00903112, IPI00925547
LUM Lumican	LUM	<a target="_blank" href="http://srs.ebi.ac.uk/srsbin/cgi-bin/wgetz?-e+[IPI-acc:IPI00020986]+-vn+2">IPI00020986</a>	3	38413.5	100	8	11	107	IPI00020986	IPI00020986
LYAR Cell growth-regulating nucleolar protein	LYAR	<a target="_blank" href="http://srs.ebi.ac.uk/srsbin/cgi-bin/wgetz?-e+[IPI-acc:IPI00015838]+-vn+2">IPI00015838</a>	3	43597.1	100	3	3	3	IPI00015838	IPI00015838
LYZ Lysozyme C	LYZ	<a target="_blank" href="http://srs.ebi.ac.uk/srsbin/cgi-bin/wgetz?-e+[IPI-acc:IPI00019038]+-vn+2">IPI00019038</a>	2	16518.9	99.8	2	2	2	IPI00019038	IPI00019038
LZIC cDNA FLJ55829, highly similar to Homo sapiens leucine zipper and CTNNBIP1 domain containing (LZIC), mRNA	LZIC	<a target="_blank" href="http://srs.ebi.ac.uk/srsbin/cgi-bin/wgetz?-e+[IPI-acc:IPI00152900]+-vn+2">IPI00152900</a>	2	23908.8	100	3	4	8	IPI00152900	IPI00152900
M6PRBP1 Isoform B of Mannose-6-phosphate receptor-binding protein 1	M6PRBP1	<a target="_blank" href="http://srs.ebi.ac.uk/srsbin/cgi-bin/wgetz?-e+[IPI-acc:IPI00303882]+-vn+2">IPI00303882</a>	3	47027.6	100	8	9	13	IPI00303882	IPI00303882
MAGOHB Protein mago nashi homolog 2	MAGOHB	<a target="_blank" href="http://srs.ebi.ac.uk/srsbin/cgi-bin/wgetz?-e+[IPI-acc:IPI00059292]+-vn+2">IPI00059292</a>	2	17258.6	100	4	6	10	IPI00059292	IPI00059292, IPI00219306
MAN1A1 Mannosyl-oligosaccharide 1,2-alpha-mannosidase IA	MAN1A1	<a target="_blank" href="http://srs.ebi.ac.uk/srsbin/cgi-bin/wgetz?-e+[IPI-acc:IPI00844511]+-vn+2">IPI00844511</a>	3	72953.7	100	6	6	9	IPI00844511	IPI00844511
MAN2B1 Lysosomal alpha-mannosidase	MAN2B1	<a target="_blank" href="http://srs.ebi.ac.uk/srsbin/cgi-bin/wgetz?-e+[IPI-acc:IPI00012989]+-vn+2">IPI00012989</a>	1	113727	99.8	2	2	2	IPI00012989	IPI00012989, IPI00644131
MANF mesencephalic astrocyte-derived neurotrophic factor	MANF	<a target="_blank" href="http://srs.ebi.ac.uk/srsbin/cgi-bin/wgetz?-e+[IPI-acc:IPI00328748]+-vn+2">IPI00328748</a>	2	26886.4	100	3	3	6	IPI00328748	IPI00328748, IPI00924819
MAP1B Microtubule-associated protein 1B	MAP1B	<a target="_blank" href="http://srs.ebi.ac.uk/srsbin/cgi-bin/wgetz?-e+[IPI-acc:IPI00008868]+-vn+2">IPI00008868</a>	3	270602	100	2	2	2	IPI00008868	IPI00008868
MAP4 Isoform 1 of Microtubule-associated protein 4	MAP4	<a target="_blank" href="http://srs.ebi.ac.uk/srsbin/cgi-bin/wgetz?-e+[IPI-acc:IPI00396171]+-vn+2">IPI00396171</a>	3	121002	100	8	8	17	IPI00396171	IPI00396171, IPI00878314, IPI00888475
MAPRE1 Microtubule-associated protein RP/EB family member 1	MAPRE1	<a target="_blank" href="http://srs.ebi.ac.uk/srsbin/cgi-bin/wgetz?-e+[IPI-acc:IPI00017596]+-vn+2">IPI00017596</a>	3	29981.5	100	9	10	24	IPI00017596	IPI00017596
MARCKS Myristoylated alanine-rich C-kinase substrate	MARCKS	<a target="_blank" href="http://srs.ebi.ac.uk/srsbin/cgi-bin/wgetz?-e+[IPI-acc:IPI00219301]+-vn+2">IPI00219301</a>	3	31536.2	100	7	8	13	IPI00219301	IPI00219301
MARCKSL1 MARCKS-related protein	MARCKSL1	<a target="_blank" href="http://srs.ebi.ac.uk/srsbin/cgi-bin/wgetz?-e+[IPI-acc:IPI00641181]+-vn+2">IPI00641181</a>	3	19510.6	100	5	5	12	IPI00641181	IPI00641181
MAT2A S-adenosylmethionine synthetase isoform type-2	MAT2A	<a target="_blank" href="http://srs.ebi.ac.uk/srsbin/cgi-bin/wgetz?-e+[IPI-acc:IPI00010157]+-vn+2">IPI00010157</a>	3	43642.8	100	7	7	11	IPI00010157	IPI00010157
MAT2B Isoform 1 of Methionine adenosyltransferase 2 subunit beta	MAT2B	<a target="_blank" href="http://srs.ebi.ac.uk/srsbin/cgi-bin/wgetz?-e+[IPI-acc:IPI00002324]+-vn+2">IPI00002324</a>	3	37533.6	99.8	2	2	3	IPI00002324	IPI00002324, IPI00181717, IPI00845294, IPI00845510
MATR3 Matrin-3	MATR3	<a target="_blank" href="http://srs.ebi.ac.uk/srsbin/cgi-bin/wgetz?-e+[IPI-acc:IPI00017297]+-vn+2">IPI00017297</a>	3	94608.7	100	7	8	23	IPI00017297	IPI00017297, IPI00789551
MAVS Isoform 1 of Mitochondrial antiviral-signaling protein	MAVS	<a target="_blank" href="http://srs.ebi.ac.uk/srsbin/cgi-bin/wgetz?-e+[IPI-acc:IPI00020719]+-vn+2">IPI00020719</a>	3	56509.9	100	5	5	8	IPI00020719	IPI00020719
MCAM Isoform 1 of Cell surface glycoprotein MUC18	MCAM	<a target="_blank" href="http://srs.ebi.ac.uk/srsbin/cgi-bin/wgetz?-e+[IPI-acc:IPI00016334]+-vn+2">IPI00016334</a>	3	71588.5	100	3	3	4	IPI00016334	IPI00016334
MCM3 MCM3 minichromosome maintenance deficient 3 (S. cerevisiae), isoform CRA_b	MCM3	<a target="_blank" href="http://srs.ebi.ac.uk/srsbin/cgi-bin/wgetz?-e+[IPI-acc:IPI00013214]+-vn+2">IPI00013214</a>	3	95892.3	100	3	3	13	IPI00013214	IPI00013214, IPI00940786
MCM4 DNA replication licensing factor MCM4	MCM4	<a target="_blank" href="http://srs.ebi.ac.uk/srsbin/cgi-bin/wgetz?-e+[IPI-acc:IPI00018349]+-vn+2">IPI00018349</a>	2	96542.6	99.9	2	2	2	IPI00018349	IPI00018349, IPI00795318
MCM6 DNA replication licensing factor MCM6	MCM6	<a target="_blank" href="http://srs.ebi.ac.uk/srsbin/cgi-bin/wgetz?-e+[IPI-acc:IPI00031517]+-vn+2">IPI00031517</a>	3	92872.6	100	4	5	10	IPI00031517	IPI00031517
MDC1 Isoform 2 of Mediator of DNA damage checkpoint protein 1	MDC1	<a target="_blank" href="http://srs.ebi.ac.uk/srsbin/cgi-bin/wgetz?-e+[IPI-acc:IPI00470805]+-vn+2">IPI00470805</a>	3	197576	100	8	9	10	IPI00470805	IPI00470805, IPI00552897, IPI00641106
MDH1 Malate dehydrogenase, cytoplasmic	MDH1	<a target="_blank" href="http://srs.ebi.ac.uk/srsbin/cgi-bin/wgetz?-e+[IPI-acc:IPI00291005]+-vn+2">IPI00291005</a>	3	36408.9	100	6	6	16	IPI00291005	IPI00291005, IPI00916111
MDH2 Malate dehydrogenase, mitochondrial	MDH2	<a target="_blank" href="http://srs.ebi.ac.uk/srsbin/cgi-bin/wgetz?-e+[IPI-acc:IPI00291006]+-vn+2">IPI00291006</a>	3	35485.7	100	11	12	55	IPI00291006	IPI00291006
MDK Midkine	MDK	<a target="_blank" href="http://srs.ebi.ac.uk/srsbin/cgi-bin/wgetz?-e+[IPI-acc:IPI00010333]+-vn+2">IPI00010333</a>	3	15567.3	100	5	6	11	IPI00010333	IPI00010333
ME1 NADP-dependent malic enzyme	ME1	<a target="_blank" href="http://srs.ebi.ac.uk/srsbin/cgi-bin/wgetz?-e+[IPI-acc:IPI00008215]+-vn+2">IPI00008215</a>	1	64133.4	100	2	2	2	IPI00008215	IPI00008215
MESDC2 Mesoderm development candidate 2	MESDC2	<a target="_blank" href="http://srs.ebi.ac.uk/srsbin/cgi-bin/wgetz?-e+[IPI-acc:IPI00399089]+-vn+2">IPI00399089</a>	1	26059.9	99.8	2	3	3	IPI00399089	IPI00399089
MET Isoform 1 of Hepatocyte growth factor receptor	MET	<a target="_blank" href="http://srs.ebi.ac.uk/srsbin/cgi-bin/wgetz?-e+[IPI-acc:IPI00029273]+-vn+2">IPI00029273</a>	3	155525	100	12	12	25	IPI00029273	IPI00029273
MFAP2 Microfibrillar-associated protein 2	MFAP2	<a target="_blank" href="http://srs.ebi.ac.uk/srsbin/cgi-bin/wgetz?-e+[IPI-acc:IPI00022621]+-vn+2">IPI00022621</a>	3	20807.2	100	2	2	8	IPI00022621	IPI00022621, IPI00644827
MFGE8 Lactadherin	MFGE8	<a target="_blank" href="http://srs.ebi.ac.uk/srsbin/cgi-bin/wgetz?-e+[IPI-acc:IPI00002236]+-vn+2">IPI00002236</a>	3	43104.9	100	3	3	3	IPI00002236	IPI00002236, IPI00334005
MGAT5 Alpha-1,6-mannosylglycoprotein 6-beta-N-acetylglucosaminyltransferase A	MGAT5	<a target="_blank" href="http://srs.ebi.ac.uk/srsbin/cgi-bin/wgetz?-e+[IPI-acc:IPI00020407]+-vn+2">IPI00020407</a>	3	84526.8	100	10	10	20	IPI00020407	IPI00020407
MIF Macrophage migration inhibitory factor	MIF	<a target="_blank" href="http://srs.ebi.ac.uk/srsbin/cgi-bin/wgetz?-e+[IPI-acc:IPI00293276]+-vn+2">IPI00293276</a>	3	12458.5	99.8	2	2	30	IPI00293276	IPI00293276
MINPP1 Isoform 1 of Multiple inositol polyphosphate phosphatase 1	MINPP1	<a target="_blank" href="http://srs.ebi.ac.uk/srsbin/cgi-bin/wgetz?-e+[IPI-acc:IPI00293748]+-vn+2">IPI00293748</a>	3	55034.9	100	10	12	27	IPI00293748	IPI00293748
MKI67 Isoform Long of Antigen KI-67	MKI67	<a target="_blank" href="http://srs.ebi.ac.uk/srsbin/cgi-bin/wgetz?-e+[IPI-acc:IPI00004233]+-vn+2">IPI00004233</a>	3	358678	100	7	7	7	IPI00004233	IPI00004233, IPI00413173
MLLT4 Isoform 4 of Afadin	MLLT4	<a target="_blank" href="http://srs.ebi.ac.uk/srsbin/cgi-bin/wgetz?-e+[IPI-acc:IPI00023461]+-vn+2">IPI00023461</a>	1	206790	99.8	2	3	3	IPI00023461	IPI00023461, IPI00398718, IPI00759546
MMP19 Isoform 1 of Matrix metalloproteinase-19	MMP19	<a target="_blank" href="http://srs.ebi.ac.uk/srsbin/cgi-bin/wgetz?-e+[IPI-acc:IPI00016067]+-vn+2">IPI00016067</a>	1	57340.2	100	2	2	2	IPI00016067	IPI00016067
MOBKL1B Isoform 1 of Mps one binder kinase activator-like 1B	MOBKL1B	<a target="_blank" href="http://srs.ebi.ac.uk/srsbin/cgi-bin/wgetz?-e+[IPI-acc:IPI00301518]+-vn+2">IPI00301518</a>	3	25062.6	100	2	2	4	IPI00301518	IPI00301518, IPI00514212, IPI00872556, IPI00935917
MORF4L2 Mortality factor 4-like protein 2	MORF4L2	<a target="_blank" href="http://srs.ebi.ac.uk/srsbin/cgi-bin/wgetz?-e+[IPI-acc:IPI00014174]+-vn+2">IPI00014174</a>	3	32290.7	100	3	3	4	IPI00014174	IPI00014174
MPST 3-mercaptopyruvate sulfurtransferase	MPST	<a target="_blank" href="http://srs.ebi.ac.uk/srsbin/cgi-bin/wgetz?-e+[IPI-acc:IPI00165360]+-vn+2">IPI00165360</a>	1	33160.8	100	2	2	2	IPI00165360	IPI00165360, IPI00910977
MRPL12 39S ribosomal protein L12, mitochondrial	MRPL12	<a target="_blank" href="http://srs.ebi.ac.uk/srsbin/cgi-bin/wgetz?-e+[IPI-acc:IPI00005537]+-vn+2">IPI00005537</a>	3	21330.4	100	3	3	8	IPI00005537	IPI00005537
MRPL49 39S ribosomal protein L49, mitochondrial	MRPL49	<a target="_blank" href="http://srs.ebi.ac.uk/srsbin/cgi-bin/wgetz?-e+[IPI-acc:IPI00013195]+-vn+2">IPI00013195</a>	1	19180.3	99.8	2	2	3	IPI00013195	IPI00013195, IPI00555553
MSLN Isoform 2 of Mesothelin	MSLN	<a target="_blank" href="http://srs.ebi.ac.uk/srsbin/cgi-bin/wgetz?-e+[IPI-acc:IPI00025110]+-vn+2">IPI00025110</a>	3	68054	100	17	22	84	IPI00025110	IPI00025110, IPI00793649, IPI00798210
MSN Moesin	MSN	<a target="_blank" href="http://srs.ebi.ac.uk/srsbin/cgi-bin/wgetz?-e+[IPI-acc:IPI00219365]+-vn+2">IPI00219365</a>	2	67803.8	100	7	8	13	IPI00219365	IPI00219365, IPI00872814
MT1G;MT1E;MT1L;MT1JP Isoform 1 of Metallothionein-1G	MT1G;MT1E;MT1L;MT1JP	<a target="_blank" href="http://srs.ebi.ac.uk/srsbin/cgi-bin/wgetz?-e+[IPI-acc:IPI00008752]+-vn+2">IPI00008752</a>	3	6122.6	100	3	3	8	IPI00008752	IPI00008752, IPI00008753, IPI00022498, IPI00307016, IPI00413064
MTAP cDNA FLJ59758, highly similar to S-methyl-5-thioadenosine phosphorylase	MTAP	<a target="_blank" href="http://srs.ebi.ac.uk/srsbin/cgi-bin/wgetz?-e+[IPI-acc:IPI00011876]+-vn+2">IPI00011876</a>	3	33168.6	100	8	10	24	IPI00011876	IPI00011876, IPI00942294
MYCBP C-Myc-binding protein	MYCBP	<a target="_blank" href="http://srs.ebi.ac.uk/srsbin/cgi-bin/wgetz?-e+[IPI-acc:IPI00871174]+-vn+2">IPI00871174</a>	3	11949.2	99.8	2	2	5	IPI00871174	IPI00871174
MYH10 Isoform 1 of Myosin-10	MYH10	<a target="_blank" href="http://srs.ebi.ac.uk/srsbin/cgi-bin/wgetz?-e+[IPI-acc:IPI00397526]+-vn+2">IPI00397526</a>	2	228987	100	4	4	4	IPI00397526	IPI00397526, IPI00479307, IPI00790503
MYH9 Isoform 1 of Myosin-9	MYH9	<a target="_blank" href="http://srs.ebi.ac.uk/srsbin/cgi-bin/wgetz?-e+[IPI-acc:IPI00019502]+-vn+2">IPI00019502</a>	3	226520	100	33	43	83	IPI00019502	IPI00019502
MYL12B Myosin regulatory light chain 12B	MYL12B	<a target="_blank" href="http://srs.ebi.ac.uk/srsbin/cgi-bin/wgetz?-e+[IPI-acc:IPI00033494]+-vn+2">IPI00033494</a>	3	19762.3	100	7	9	34	IPI00033494	IPI00033494, IPI00220573, IPI00604523
MYL6;MYL6B Isoform Smooth muscle of Myosin light polypeptide 6	MYL6;MYL6B	<a target="_blank" href="http://srs.ebi.ac.uk/srsbin/cgi-bin/wgetz?-e+[IPI-acc:IPI00789605]+-vn+2">IPI00789605</a>	3	16942.8	100	10	13	56	IPI00789605	IPI00789605
MYOF Isoform 1 of Myoferlin	MYOF	<a target="_blank" href="http://srs.ebi.ac.uk/srsbin/cgi-bin/wgetz?-e+[IPI-acc:IPI00021048]+-vn+2">IPI00021048</a>	2	234698	100	3	3	4	IPI00021048	IPI00021048, IPI00216269, IPI00385318, IPI00479416, IPI00645867, IPI00830037
NACA Nascent polypeptide-associated complex subunit alpha	NACA	<a target="_blank" href="http://srs.ebi.ac.uk/srsbin/cgi-bin/wgetz?-e+[IPI-acc:IPI00023748]+-vn+2">IPI00023748</a>	3	23365.3	100	5	8	26	IPI00023748	IPI00023748, IPI00797126, IPI00797259
NAGLU Alpha-N-acetylglucosaminidase	NAGLU	<a target="_blank" href="http://srs.ebi.ac.uk/srsbin/cgi-bin/wgetz?-e+[IPI-acc:IPI00008787]+-vn+2">IPI00008787</a>	1	82149.5	99.8	2	2	2	IPI00008787	IPI00008787, IPI00555656, IPI00746033
NAP1L1 Nucleosome assembly protein 1-like 1	NAP1L1	<a target="_blank" href="http://srs.ebi.ac.uk/srsbin/cgi-bin/wgetz?-e+[IPI-acc:IPI00023860]+-vn+2">IPI00023860</a>	3	45357	100	4	4	12	IPI00023860	IPI00023860, IPI00789029
NAP1L4 Nucleosome assembly protein 1-like 4	NAP1L4	<a target="_blank" href="http://srs.ebi.ac.uk/srsbin/cgi-bin/wgetz?-e+[IPI-acc:IPI00941463]+-vn+2">IPI00941463</a>	3	42805.8	100	5	6	13	IPI00941463	IPI00941463
NASP Isoform 1 of Nuclear autoantigenic sperm protein	NASP	<a target="_blank" href="http://srs.ebi.ac.uk/srsbin/cgi-bin/wgetz?-e+[IPI-acc:IPI00179953]+-vn+2">IPI00179953</a>	3	85217.5	100	17	21	80	IPI00179953	IPI00179953, IPI00332499
NCL Nucleolin	NCL	<a target="_blank" href="http://srs.ebi.ac.uk/srsbin/cgi-bin/wgetz?-e+[IPI-acc:IPI00604620]+-vn+2">IPI00604620</a>	3	76597.9	100	21	26	179	IPI00604620	IPI00604620
NDE1 Isoform 2 of Nuclear distribution protein nudE homolog 1	NDE1	<a target="_blank" href="http://srs.ebi.ac.uk/srsbin/cgi-bin/wgetz?-e+[IPI-acc:IPI00014893]+-vn+2">IPI00014893</a>	1	37703.5	99.8	2	2	3	IPI00014893	IPI00014893, IPI00647951, IPI00759601
NDUFAB1 Acyl carrier protein, mitochondrial	NDUFAB1	<a target="_blank" href="http://srs.ebi.ac.uk/srsbin/cgi-bin/wgetz?-e+[IPI-acc:IPI00022442]+-vn+2">IPI00022442</a>	1	17399.9	100	2	3	8	IPI00022442	IPI00022442
NDUFV2 NADH dehydrogenase [ubiquinone] flavoprotein 2, mitochondrial	NDUFV2	<a target="_blank" href="http://srs.ebi.ac.uk/srsbin/cgi-bin/wgetz?-e+[IPI-acc:IPI00291328]+-vn+2">IPI00291328</a>	2	27373.8	99.8	2	2	3	IPI00291328	IPI00291328, IPI00412122, IPI00646556
NECAP2 Isoform 1 of Adaptin ear-binding coat-associated protein 2	NECAP2	<a target="_blank" href="http://srs.ebi.ac.uk/srsbin/cgi-bin/wgetz?-e+[IPI-acc:IPI00018188]+-vn+2">IPI00018188</a>	1	28321	100	3	3	4	IPI00018188	IPI00018188, IPI00073436, IPI00386318
NEDD8 NEDD8	NEDD8	<a target="_blank" href="http://srs.ebi.ac.uk/srsbin/cgi-bin/wgetz?-e+[IPI-acc:IPI00020008]+-vn+2">IPI00020008</a>	3	9054	99.8	2	2	6	IPI00020008	IPI00020008, IPI00873768
NENF Neudesin	NENF	<a target="_blank" href="http://srs.ebi.ac.uk/srsbin/cgi-bin/wgetz?-e+[IPI-acc:IPI00002525]+-vn+2">IPI00002525</a>	1	18839.1	99.8	2	2	3	IPI00002525	IPI00002525
NEO1 Isoform 1 of Neogenin	NEO1	<a target="_blank" href="http://srs.ebi.ac.uk/srsbin/cgi-bin/wgetz?-e+[IPI-acc:IPI00023814]+-vn+2">IPI00023814</a>	3	159999	100	19	25	69	IPI00023814	IPI00023814, IPI00217291, IPI00472011, IPI00556554
NES Nestin	NES	<a target="_blank" href="http://srs.ebi.ac.uk/srsbin/cgi-bin/wgetz?-e+[IPI-acc:IPI00010800]+-vn+2">IPI00010800</a>	3	177419	100	15	17	22	IPI00010800	IPI00010800
NFU1 HIRA interacting protein 5 isoform 1	NFU1	<a target="_blank" href="http://srs.ebi.ac.uk/srsbin/cgi-bin/wgetz?-e+[IPI-acc:IPI00160021]+-vn+2">IPI00160021</a>	3	25906.2	100	2	2	3	IPI00160021	IPI00160021, IPI00455153, IPI00917200
NID1 Isoform 1 of Nidogen-1	NID1	<a target="_blank" href="http://srs.ebi.ac.uk/srsbin/cgi-bin/wgetz?-e+[IPI-acc:IPI00026944]+-vn+2">IPI00026944</a>	3	136358	100	22	25	84	IPI00026944	IPI00026944, IPI00384542
NIT2 Nitrilase homolog 2	NIT2	<a target="_blank" href="http://srs.ebi.ac.uk/srsbin/cgi-bin/wgetz?-e+[IPI-acc:IPI00549467]+-vn+2">IPI00549467</a>	1	30590.8	100	3	3	3	IPI00549467	IPI00549467
NME1 9 kDa protein	NME1	<a target="_blank" href="http://srs.ebi.ac.uk/srsbin/cgi-bin/wgetz?-e+[IPI-acc:IPI00790856]+-vn+2">IPI00790856</a>	3	9406.5	99.8	2	3	8	IPI00790856	IPI00790856
NME1;NME2 Nucleoside diphosphate kinase	NME1;NME2	<a target="_blank" href="http://srs.ebi.ac.uk/srsbin/cgi-bin/wgetz?-e+[IPI-acc:IPI00604590]+-vn+2">IPI00604590</a>	3	32624.2	100	9	12	103	IPI00604590	IPI00604590, IPI00795292
NOL3 Nucleolar protein 3 (Apoptosis repressor with CARD domain), isoform CRA_a	NOL3	<a target="_blank" href="http://srs.ebi.ac.uk/srsbin/cgi-bin/wgetz?-e+[IPI-acc:IPI00216346]+-vn+2">IPI00216346</a>	2	29336.6	100	2	2	2	IPI00216346	IPI00216346, IPI00940892
NOLC1 Isoform Beta of Nucleolar phosphoprotein p130	NOLC1	<a target="_blank" href="http://srs.ebi.ac.uk/srsbin/cgi-bin/wgetz?-e+[IPI-acc:IPI00216654]+-vn+2">IPI00216654</a>	3	74729.4	100	4	5	12	IPI00216654	IPI00216654, IPI00292387, IPI00908873
NOMO3;NOMO1 Nodal modulator 1	NOMO3;NOMO1	<a target="_blank" href="http://srs.ebi.ac.uk/srsbin/cgi-bin/wgetz?-e+[IPI-acc:IPI00329352]+-vn+2">IPI00329352</a>	3	134336	100	4	5	6	IPI00329352	IPI00329352, IPI00333985, IPI00413732, IPI00465432, IPI00872411, IPI00941810
NONO Non-POU domain-containing octamer-binding protein	NONO	<a target="_blank" href="http://srs.ebi.ac.uk/srsbin/cgi-bin/wgetz?-e+[IPI-acc:IPI00304596]+-vn+2">IPI00304596</a>	3	54213.6	100	3	3	6	IPI00304596	IPI00304596, IPI00645010
NOP2 NOP2 protein	NOP2	<a target="_blank" href="http://srs.ebi.ac.uk/srsbin/cgi-bin/wgetz?-e+[IPI-acc:IPI00654555]+-vn+2">IPI00654555</a>	3	92843.8	100	3	3	4	IPI00654555	IPI00654555
NOP56 Nucleolar protein 56	NOP56	<a target="_blank" href="http://srs.ebi.ac.uk/srsbin/cgi-bin/wgetz?-e+[IPI-acc:IPI00411937]+-vn+2">IPI00411937</a>	3	66034	100	3	3	5	IPI00411937	IPI00411937
NOTCH1 Putative uncharacterized protein NOTCH1	NOTCH1	<a target="_blank" href="http://srs.ebi.ac.uk/srsbin/cgi-bin/wgetz?-e+[IPI-acc:IPI00412982]+-vn+2">IPI00412982</a>	1	272432	100	3	3	3	IPI00412982	IPI00412982
NOTUM Protein notum homolog	NOTUM	<a target="_blank" href="http://srs.ebi.ac.uk/srsbin/cgi-bin/wgetz?-e+[IPI-acc:IPI00465159]+-vn+2">IPI00465159</a>	3	55681.2	100	12	16	190	IPI00465159	IPI00465159
NP cDNA FLJ25678 fis, clone TST04067, highly similar to PURINE NUCLEOSIDE PHOSPHORYLASE	NP	<a target="_blank" href="http://srs.ebi.ac.uk/srsbin/cgi-bin/wgetz?-e+[IPI-acc:IPI00017672]+-vn+2">IPI00017672</a>	3	32533.5	100	11	15	55	IPI00017672	IPI00017672
NPC2 Epididymal secretory protein E1	NPC2	<a target="_blank" href="http://srs.ebi.ac.uk/srsbin/cgi-bin/wgetz?-e+[IPI-acc:IPI00940960]+-vn+2">IPI00940960</a>	3	16552	100	4	6	40	IPI00940960	IPI00940960
NPEPPS Puromycin-sensitive aminopeptidase	NPEPPS	<a target="_blank" href="http://srs.ebi.ac.uk/srsbin/cgi-bin/wgetz?-e+[IPI-acc:IPI00026216]+-vn+2">IPI00026216</a>	3	103261	100	2	2	2	IPI00026216	IPI00026216
NPM1 Isoform 1 of Nucleophosmin	NPM1	<a target="_blank" href="http://srs.ebi.ac.uk/srsbin/cgi-bin/wgetz?-e+[IPI-acc:IPI00549248]+-vn+2">IPI00549248</a>	3	32557.4	100	8	12	103	IPI00549248	IPI00549248
NPM3 Nucleoplasmin-3	NPM3	<a target="_blank" href="http://srs.ebi.ac.uk/srsbin/cgi-bin/wgetz?-e+[IPI-acc:IPI00026496]+-vn+2">IPI00026496</a>	1	19325.1	99.8	2	2	3	IPI00026496	IPI00026496
NRCAM Isoform 1 of Neuronal cell adhesion molecule	NRCAM	<a target="_blank" href="http://srs.ebi.ac.uk/srsbin/cgi-bin/wgetz?-e+[IPI-acc:IPI00333776]+-vn+2">IPI00333776</a>	3	143873	100	13	13	19	IPI00333776	IPI00333776, IPI00333777, IPI00333778, IPI00415032, IPI00873446, IPI00883753
NRP1 Muscle type neuropilin 1	NRP1	<a target="_blank" href="http://srs.ebi.ac.uk/srsbin/cgi-bin/wgetz?-e+[IPI-acc:IPI00165438]+-vn+2">IPI00165438</a>	1	72049.8	99.8	2	2	2	IPI00165438	IPI00165438, IPI00299594, IPI00607733, IPI00639917, IPI00643127, IPI00749187
NSBP1 Nucleosome-binding protein 1	NSBP1	<a target="_blank" href="http://srs.ebi.ac.uk/srsbin/cgi-bin/wgetz?-e+[IPI-acc:IPI00006157]+-vn+2">IPI00006157</a>	3	31506.5	100	6	9	13	IPI00006157	IPI00006157
NSFL1C Isoform 1 of NSFL1 cofactor p47	NSFL1C	<a target="_blank" href="http://srs.ebi.ac.uk/srsbin/cgi-bin/wgetz?-e+[IPI-acc:IPI00100197]+-vn+2">IPI00100197</a>	3	40555.2	100	11	15	46	IPI00100197	IPI00100197, IPI00397571
NT5DC1 5`-nucleotidase domain-containing protein 1	NT5DC1	<a target="_blank" href="http://srs.ebi.ac.uk/srsbin/cgi-bin/wgetz?-e+[IPI-acc:IPI00177965]+-vn+2">IPI00177965</a>	1	51829.5	99.8	2	2	2	IPI00177965	IPI00177965, IPI00514986
NUCB1 Nucleobindin-1	NUCB1	<a target="_blank" href="http://srs.ebi.ac.uk/srsbin/cgi-bin/wgetz?-e+[IPI-acc:IPI00295542]+-vn+2">IPI00295542</a>	3	53861.6	100	21	25	87	IPI00295542	IPI00295542
NUCB2 Isoform 1 of Nucleobindin-2	NUCB2	<a target="_blank" href="http://srs.ebi.ac.uk/srsbin/cgi-bin/wgetz?-e+[IPI-acc:IPI00009123]+-vn+2">IPI00009123</a>	3	50179.2	100	16	20	75	IPI00009123	IPI00009123, IPI00922708
NUCKS1 Isoform 1 of Nuclear ubiquitous casein and cyclin-dependent kinases substrate	NUCKS1	<a target="_blank" href="http://srs.ebi.ac.uk/srsbin/cgi-bin/wgetz?-e+[IPI-acc:IPI00022145]+-vn+2">IPI00022145</a>	3	27278.7	100	7	8	14	IPI00022145	IPI00022145
NUDC Nuclear migration protein nudC	NUDC	<a target="_blank" href="http://srs.ebi.ac.uk/srsbin/cgi-bin/wgetz?-e+[IPI-acc:IPI00550746]+-vn+2">IPI00550746</a>	3	38225.7	100	7	8	13	IPI00550746	IPI00550746
NUDT21 Cleavage and polyadenylation specificity factor subunit 5	NUDT21	<a target="_blank" href="http://srs.ebi.ac.uk/srsbin/cgi-bin/wgetz?-e+[IPI-acc:IPI00646917]+-vn+2">IPI00646917</a>	3	26210.1	100	6	6	11	IPI00646917	IPI00646917
NUDT5 ADP-sugar pyrophosphatase	NUDT5	<a target="_blank" href="http://srs.ebi.ac.uk/srsbin/cgi-bin/wgetz?-e+[IPI-acc:IPI00296913]+-vn+2">IPI00296913</a>	3	24309.8	100	8	10	17	IPI00296913	IPI00296913, IPI00646762
NUDT9 Isoform 1 of ADP-ribose pyrophosphatase, mitochondrial	NUDT9	<a target="_blank" href="http://srs.ebi.ac.uk/srsbin/cgi-bin/wgetz?-e+[IPI-acc:IPI00031558]+-vn+2">IPI00031558</a>	2	39107.5	100	3	3	3	IPI00031558	IPI00031558, IPI00415040
NUMA1 Isoform 2 of Nuclear mitotic apparatus protein 1	NUMA1	<a target="_blank" href="http://srs.ebi.ac.uk/srsbin/cgi-bin/wgetz?-e+[IPI-acc:IPI00006196]+-vn+2">IPI00006196</a>	3	236498	100	9	9	10	IPI00006196	IPI00006196, IPI00292771, IPI00872028
NUP214 Isoform 1 of Nuclear pore complex protein Nup214	NUP214	<a target="_blank" href="http://srs.ebi.ac.uk/srsbin/cgi-bin/wgetz?-e+[IPI-acc:IPI00183294]+-vn+2">IPI00183294</a>	2	213601	100	2	3	4	IPI00183294	IPI00183294, IPI00646361, IPI00900318, IPI00900325, IPI00900331
NUP50 Nucleoporin 50 kDa	NUP50	<a target="_blank" href="http://srs.ebi.ac.uk/srsbin/cgi-bin/wgetz?-e+[IPI-acc:IPI00026940]+-vn+2">IPI00026940</a>	1	50127	99.8	2	2	5	IPI00026940	IPI00026940, IPI00170581
NUP62 Nuclear pore glycoprotein p62	NUP62	<a target="_blank" href="http://srs.ebi.ac.uk/srsbin/cgi-bin/wgetz?-e+[IPI-acc:IPI00293533]+-vn+2">IPI00293533</a>	1	53238.3	100	2	2	2	IPI00293533	IPI00293533
NUTF2 Nuclear transport factor 2	NUTF2	<a target="_blank" href="http://srs.ebi.ac.uk/srsbin/cgi-bin/wgetz?-e+[IPI-acc:IPI00009901]+-vn+2">IPI00009901</a>	3	14460.9	100	4	5	25	IPI00009901	IPI00009901
OAF Out at first protein homolog	OAF	<a target="_blank" href="http://srs.ebi.ac.uk/srsbin/cgi-bin/wgetz?-e+[IPI-acc:IPI00328703]+-vn+2">IPI00328703</a>	3	30670.4	100	5	6	19	IPI00328703	IPI00328703
OAT Ornithine aminotransferase, mitochondrial	OAT	<a target="_blank" href="http://srs.ebi.ac.uk/srsbin/cgi-bin/wgetz?-e+[IPI-acc:IPI00022334]+-vn+2">IPI00022334</a>	1	48518.2	99.8	2	2	2	IPI00022334	IPI00022334
OLA1 Isoform 1 of Obg-like ATPase 1	OLA1	<a target="_blank" href="http://srs.ebi.ac.uk/srsbin/cgi-bin/wgetz?-e+[IPI-acc:IPI00290416]+-vn+2">IPI00290416</a>	2	44727.4	100	3	3	8	IPI00290416	IPI00290416, IPI00916847
OLFML3 Isoform 1 of Olfactomedin-like protein 3	OLFML3	<a target="_blank" href="http://srs.ebi.ac.uk/srsbin/cgi-bin/wgetz?-e+[IPI-acc:IPI00024621]+-vn+2">IPI00024621</a>	3	45993.2	100	5	5	5	IPI00024621	IPI00024621, IPI00607652
OSBPL8 Oxysterol-binding protein	OSBPL8	<a target="_blank" href="http://srs.ebi.ac.uk/srsbin/cgi-bin/wgetz?-e+[IPI-acc:IPI00163644]+-vn+2">IPI00163644</a>	3	101284	99.8	2	2	3	IPI00163644	IPI00163644
OSTF1 Osteoclast-stimulating factor 1	OSTF1	<a target="_blank" href="http://srs.ebi.ac.uk/srsbin/cgi-bin/wgetz?-e+[IPI-acc:IPI00414836]+-vn+2">IPI00414836</a>	1	23769.7	99.8	2	2	5	IPI00414836	IPI00414836
OTUB1 cDNA FLJ56307, highly similar to Ubiquitin thioesterase protein OTUB1	OTUB1	<a target="_blank" href="http://srs.ebi.ac.uk/srsbin/cgi-bin/wgetz?-e+[IPI-acc:IPI00000581]+-vn+2">IPI00000581</a>	2	35163.1	100	3	4	4	IPI00000581	IPI00000581, IPI00939174
OTUD6B OTU domain containing 6B	OTUD6B	<a target="_blank" href="http://srs.ebi.ac.uk/srsbin/cgi-bin/wgetz?-e+[IPI-acc:IPI00182180]+-vn+2">IPI00182180</a>	1	37308.4	99.8	2	2	2	IPI00182180	IPI00182180, IPI00935722
OXR1 Isoform 3 of Oxidation resistance protein 1	OXR1	<a target="_blank" href="http://srs.ebi.ac.uk/srsbin/cgi-bin/wgetz?-e+[IPI-acc:IPI00166807]+-vn+2">IPI00166807</a>	3	88158.1	100	5	6	7	IPI00166807	IPI00166807, IPI00738813, IPI00908318, IPI00942506
OXSR1 Serine/threonine-protein kinase OSR1	OXSR1	<a target="_blank" href="http://srs.ebi.ac.uk/srsbin/cgi-bin/wgetz?-e+[IPI-acc:IPI00010080]+-vn+2">IPI00010080</a>	3	58005.4	100	4	4	6	IPI00010080	IPI00010080
P4HB Protein disulfide-isomerase	P4HB	<a target="_blank" href="http://srs.ebi.ac.uk/srsbin/cgi-bin/wgetz?-e+[IPI-acc:IPI00010796]+-vn+2">IPI00010796</a>	3	57100.1	100	16	19	49	IPI00010796	IPI00010796
PA2G4 Proliferation-associated protein 2G4	PA2G4	<a target="_blank" href="http://srs.ebi.ac.uk/srsbin/cgi-bin/wgetz?-e+[IPI-acc:IPI00299000]+-vn+2">IPI00299000</a>	3	43768.7	100	8	9	18	IPI00299000	IPI00299000, IPI00794875
PABPC1 Isoform 1 of Polyadenylate-binding protein 1	PABPC1	<a target="_blank" href="http://srs.ebi.ac.uk/srsbin/cgi-bin/wgetz?-e+[IPI-acc:IPI00008524]+-vn+2">IPI00008524</a>	3	70653.3	100	20	23	72	IPI00008524	IPI00008524, IPI00410017
PABPN1 Isoform 1 of Polyadenylate-binding protein 2	PABPN1	<a target="_blank" href="http://srs.ebi.ac.uk/srsbin/cgi-bin/wgetz?-e+[IPI-acc:IPI00005792]+-vn+2">IPI00005792</a>	3	32731.5	100	3	3	10	IPI00005792	IPI00005792, IPI00414963
PAFAH1B2 Platelet-activating factor acetylhydrolase IB subunit beta	PAFAH1B2	<a target="_blank" href="http://srs.ebi.ac.uk/srsbin/cgi-bin/wgetz?-e+[IPI-acc:IPI00026546]+-vn+2">IPI00026546</a>	3	25551.5	100	3	4	13	IPI00026546	IPI00026546
PAFAH1B3 Platelet-activating factor acetylhydrolase IB subunit gamma	PAFAH1B3	<a target="_blank" href="http://srs.ebi.ac.uk/srsbin/cgi-bin/wgetz?-e+[IPI-acc:IPI00014808]+-vn+2">IPI00014808</a>	1	25715.6	100	2	2	3	IPI00014808	IPI00014808
PAICS Multifunctional protein ADE2	PAICS	<a target="_blank" href="http://srs.ebi.ac.uk/srsbin/cgi-bin/wgetz?-e+[IPI-acc:IPI00217223]+-vn+2">IPI00217223</a>	3	49662.3	100	15	20	68	IPI00217223	IPI00217223
PAIP1 Isoform 1 of Polyadenylate-binding protein-interacting protein 1	PAIP1	<a target="_blank" href="http://srs.ebi.ac.uk/srsbin/cgi-bin/wgetz?-e+[IPI-acc:IPI00021466]+-vn+2">IPI00021466</a>	1	53507.6	100	2	2	2	IPI00021466	IPI00021466, IPI00337775, IPI00386299, IPI00455339
PAK2;LOC646214 Serine/threonine-protein kinase PAK 2	PAK2;LOC646214	<a target="_blank" href="http://srs.ebi.ac.uk/srsbin/cgi-bin/wgetz?-e+[IPI-acc:IPI00419979]+-vn+2">IPI00419979</a>	1	58059.2	100	2	2	2	IPI00419979	IPI00419979
PAM peptidylglycine alpha-amidating monooxygenase isoform a preproprotein	PAM	<a target="_blank" href="http://srs.ebi.ac.uk/srsbin/cgi-bin/wgetz?-e+[IPI-acc:IPI00177543]+-vn+2">IPI00177543</a>	3	108386	100	20	25	99	IPI00177543	IPI00177543, IPI00940221
PARK7 Protein DJ-1	PARK7	<a target="_blank" href="http://srs.ebi.ac.uk/srsbin/cgi-bin/wgetz?-e+[IPI-acc:IPI00298547]+-vn+2">IPI00298547</a>	3	19873.1	100	11	17	92	IPI00298547	IPI00298547
PARP1 Poly [ADP-ribose] polymerase 1	PARP1	<a target="_blank" href="http://srs.ebi.ac.uk/srsbin/cgi-bin/wgetz?-e+[IPI-acc:IPI00449049]+-vn+2">IPI00449049</a>	3	113070	100	10	12	22	IPI00449049	IPI00449049
PARVA Isoform 1 of Alpha-parvin	PARVA	<a target="_blank" href="http://srs.ebi.ac.uk/srsbin/cgi-bin/wgetz?-e+[IPI-acc:IPI00018963]+-vn+2">IPI00018963</a>	1	42226.7	99.8	2	2	4	IPI00018963	IPI00018963, IPI00386908, IPI00922277
PCBD1 Pterin-4-alpha-carbinolamine dehydratase	PCBD1	<a target="_blank" href="http://srs.ebi.ac.uk/srsbin/cgi-bin/wgetz?-e+[IPI-acc:IPI00218568]+-vn+2">IPI00218568</a>	3	11981.7	100	4	6	26	IPI00218568	IPI00218568
PCBD2 Pterin-4-alpha-carbinolamine dehydratase 2	PCBD2	<a target="_blank" href="http://srs.ebi.ac.uk/srsbin/cgi-bin/wgetz?-e+[IPI-acc:IPI00874020]+-vn+2">IPI00874020</a>	3	14347.9	99.8	2	2	3	IPI00874020	IPI00874020, IPI00930639
PCBP1 Poly(rC)-binding protein 1	PCBP1	<a target="_blank" href="http://srs.ebi.ac.uk/srsbin/cgi-bin/wgetz?-e+[IPI-acc:IPI00016610]+-vn+2">IPI00016610</a>	3	37480.2	100	9	9	22	IPI00016610	IPI00016610
PCBP2 poly(rC) binding protein 2 isoform b	PCBP2	<a target="_blank" href="http://srs.ebi.ac.uk/srsbin/cgi-bin/wgetz?-e+[IPI-acc:IPI00012066]+-vn+2">IPI00012066</a>	3	38204.5	100	4	4	6	IPI00012066	IPI00012066, IPI00216689, IPI00470509, IPI00788837, IPI00790627, IPI00791223, IPI00796337, IPI00900327
PCDH1 Isoform 1 of Protocadherin-1	PCDH1	<a target="_blank" href="http://srs.ebi.ac.uk/srsbin/cgi-bin/wgetz?-e+[IPI-acc:IPI00000024]+-vn+2">IPI00000024</a>	3	114726	100	4	4	5	IPI00000024	IPI00000024, IPI00872579, IPI00914969
PCDH20 protocadherin 20	PCDH20	<a target="_blank" href="http://srs.ebi.ac.uk/srsbin/cgi-bin/wgetz?-e+[IPI-acc:IPI00478667]+-vn+2">IPI00478667</a>	1	104904	99.8	2	2	2	IPI00478667	IPI00478667, IPI00936629
PCDHGA12;PCDHGC3 Isoform 1 of Protocadherin gamma-C3	PCDHGA12;PCDHGC3	<a target="_blank" href="http://srs.ebi.ac.uk/srsbin/cgi-bin/wgetz?-e+[IPI-acc:IPI00001872]+-vn+2">IPI00001872</a>	2	101061	100	2	2	2	IPI00001872	IPI00001872, IPI00031750, IPI00409667, IPI00409668
PCMT1 Isoform 2 of Protein-L-isoaspartate(D-aspartate) O-methyltransferase	PCMT1	<a target="_blank" href="http://srs.ebi.ac.uk/srsbin/cgi-bin/wgetz?-e+[IPI-acc:IPI00828189]+-vn+2">IPI00828189</a>	3	24675.9	100	7	9	23	IPI00828189	IPI00828189
PCNA Proliferating cell nuclear antigen	PCNA	<a target="_blank" href="http://srs.ebi.ac.uk/srsbin/cgi-bin/wgetz?-e+[IPI-acc:IPI00021700]+-vn+2">IPI00021700</a>	3	28751.3	100	8	11	25	IPI00021700	IPI00021700
PCNP Isoform 1 of PEST proteolytic signal-containing nuclear protein	PCNP	<a target="_blank" href="http://srs.ebi.ac.uk/srsbin/cgi-bin/wgetz?-e+[IPI-acc:IPI00291608]+-vn+2">IPI00291608</a>	3	18907.4	100	4	6	9	IPI00291608	IPI00291608, IPI00796456
PCOLCE2 Procollagen C-endopeptidase enhancer 2	PCOLCE2	<a target="_blank" href="http://srs.ebi.ac.uk/srsbin/cgi-bin/wgetz?-e+[IPI-acc:IPI00002543]+-vn+2">IPI00002543</a>	1	45699.3	100	2	2	2	IPI00002543	IPI00002543
PCSK1N ProSAAS	PCSK1N	<a target="_blank" href="http://srs.ebi.ac.uk/srsbin/cgi-bin/wgetz?-e+[IPI-acc:IPI00002280]+-vn+2">IPI00002280</a>	3	27355.2	100	5	6	11	IPI00002280	IPI00002280
PCSK5 Proprotein convertase subtilisin/kexin type 5	PCSK5	<a target="_blank" href="http://srs.ebi.ac.uk/srsbin/cgi-bin/wgetz?-e+[IPI-acc:IPI00294862]+-vn+2">IPI00294862</a>	3	101631	100	8	8	11	IPI00294862	IPI00294862, IPI00479956
PCSK9 Proprotein convertase subtilisin/kexin type 9	PCSK9	<a target="_blank" href="http://srs.ebi.ac.uk/srsbin/cgi-bin/wgetz?-e+[IPI-acc:IPI00387168]+-vn+2">IPI00387168</a>	3	74465.8	100	22	32	183	IPI00387168	IPI00387168
PDAP1 28 kDa heat- and acid-stable phosphoprotein	PDAP1	<a target="_blank" href="http://srs.ebi.ac.uk/srsbin/cgi-bin/wgetz?-e+[IPI-acc:IPI00013297]+-vn+2">IPI00013297</a>	3	20612.8	100	6	6	7	IPI00013297	IPI00013297
PDCD10 Programmed cell death protein 10	PDCD10	<a target="_blank" href="http://srs.ebi.ac.uk/srsbin/cgi-bin/wgetz?-e+[IPI-acc:IPI00298558]+-vn+2">IPI00298558</a>	1	24684.5	99.8	2	2	3	IPI00298558	IPI00298558, IPI00791474
PDCD5 Programmed cell death protein 5	PDCD5	<a target="_blank" href="http://srs.ebi.ac.uk/srsbin/cgi-bin/wgetz?-e+[IPI-acc:IPI00023640]+-vn+2">IPI00023640</a>	3	14267.3	100	4	4	18	IPI00023640	IPI00023640
PDCD6 Programmed cell death protein 6	PDCD6	<a target="_blank" href="http://srs.ebi.ac.uk/srsbin/cgi-bin/wgetz?-e+[IPI-acc:IPI00025277]+-vn+2">IPI00025277</a>	3	21851.1	100	5	5	16	IPI00025277	IPI00025277
PDCD6IP Programmed cell death 6-interacting protein	PDCD6IP	<a target="_blank" href="http://srs.ebi.ac.uk/srsbin/cgi-bin/wgetz?-e+[IPI-acc:IPI00246058]+-vn+2">IPI00246058</a>	2	96007.4	100	3	3	4	IPI00246058	IPI00246058, IPI00938079
PDCL3 Phosducin-like protein 3	PDCL3	<a target="_blank" href="http://srs.ebi.ac.uk/srsbin/cgi-bin/wgetz?-e+[IPI-acc:IPI00031629]+-vn+2">IPI00031629</a>	1	27597.5	100	2	2	2	IPI00031629	IPI00031629
PDGFA Isoform Long of Platelet-derived growth factor subunit A	PDGFA	<a target="_blank" href="http://srs.ebi.ac.uk/srsbin/cgi-bin/wgetz?-e+[IPI-acc:IPI00021833]+-vn+2">IPI00021833</a>	3	24024.7	100	4	7	17	IPI00021833	IPI00021833, IPI00220454, IPI00787244, IPI00937463
PDIA3 Protein disulfide-isomerase A3	PDIA3	<a target="_blank" href="http://srs.ebi.ac.uk/srsbin/cgi-bin/wgetz?-e+[IPI-acc:IPI00025252]+-vn+2">IPI00025252</a>	3	56766.6	100	19	21	63	IPI00025252	IPI00025252
PDIA4 Protein disulfide-isomerase A4	PDIA4	<a target="_blank" href="http://srs.ebi.ac.uk/srsbin/cgi-bin/wgetz?-e+[IPI-acc:IPI00009904]+-vn+2">IPI00009904</a>	3	72916	100	12	14	20	IPI00009904	IPI00009904
PDIA6 Isoform 2 of Protein disulfide-isomerase A6	PDIA6	<a target="_blank" href="http://srs.ebi.ac.uk/srsbin/cgi-bin/wgetz?-e+[IPI-acc:IPI00299571]+-vn+2">IPI00299571</a>	3	53883.9	100	6	6	9	IPI00299571	IPI00299571, IPI00644989
PDLIM5 PDZ and LIM domain protein 5	PDLIM5	<a target="_blank" href="http://srs.ebi.ac.uk/srsbin/cgi-bin/wgetz?-e+[IPI-acc:IPI00007935]+-vn+2">IPI00007935</a>	3	63983.1	100	6	6	10	IPI00007935	IPI00007935
PDLIM7 Isoform 1 of PDZ and LIM domain protein 7	PDLIM7	<a target="_blank" href="http://srs.ebi.ac.uk/srsbin/cgi-bin/wgetz?-e+[IPI-acc:IPI00023122]+-vn+2">IPI00023122</a>	1	49826.4	99.8	2	2	2	IPI00023122	IPI00023122, IPI00023560, IPI00030835, IPI00060308, IPI00478185, IPI00655883
PDXK Isoform 1 of Pyridoxal kinase	PDXK	<a target="_blank" href="http://srs.ebi.ac.uk/srsbin/cgi-bin/wgetz?-e+[IPI-acc:IPI00013004]+-vn+2">IPI00013004</a>	1	35083.7	99.8	2	3	4	IPI00013004	IPI00013004, IPI00216320, IPI00418202, IPI00791490
PDZD11 Isoform 1 of PDZ domain-containing protein 11	PDZD11	<a target="_blank" href="http://srs.ebi.ac.uk/srsbin/cgi-bin/wgetz?-e+[IPI-acc:IPI00550841]+-vn+2">IPI00550841</a>	3	16113.5	100	3	3	3	IPI00550841	IPI00550841, IPI00641523
PDZK1 Na(+)/H(+) exchange regulatory cofactor NHE-RF3	PDZK1	<a target="_blank" href="http://srs.ebi.ac.uk/srsbin/cgi-bin/wgetz?-e+[IPI-acc:IPI00298067]+-vn+2">IPI00298067</a>	1	57110.9	99.8	2	2	3	IPI00298067	IPI00298067, IPI00872250
PEBP1 Phosphatidylethanolamine-binding protein 1	PEBP1	<a target="_blank" href="http://srs.ebi.ac.uk/srsbin/cgi-bin/wgetz?-e+[IPI-acc:IPI00219446]+-vn+2">IPI00219446</a>	3	21038.9	100	11	15	58	IPI00219446	IPI00219446
PEF1 Peflin	PEF1	<a target="_blank" href="http://srs.ebi.ac.uk/srsbin/cgi-bin/wgetz?-e+[IPI-acc:IPI00018235]+-vn+2">IPI00018235</a>	1	30363.3	99.8	2	2	6	IPI00018235	IPI00018235
PEPD Xaa-Pro dipeptidase	PEPD	<a target="_blank" href="http://srs.ebi.ac.uk/srsbin/cgi-bin/wgetz?-e+[IPI-acc:IPI00257882]+-vn+2">IPI00257882</a>	1	54529.7	100	3	3	4	IPI00257882	IPI00257882
PFAS Phosphoribosylformylglycinamidine synthase	PFAS	<a target="_blank" href="http://srs.ebi.ac.uk/srsbin/cgi-bin/wgetz?-e+[IPI-acc:IPI00004534]+-vn+2">IPI00004534</a>	3	144706	100	5	5	7	IPI00004534	IPI00004534, IPI00929344
PFDN2 Prefoldin subunit 2	PFDN2	<a target="_blank" href="http://srs.ebi.ac.uk/srsbin/cgi-bin/wgetz?-e+[IPI-acc:IPI00006052]+-vn+2">IPI00006052</a>	3	16629.8	100	4	5	15	IPI00006052	IPI00006052
PFDN4 Prefoldin subunit 4	PFDN4	<a target="_blank" href="http://srs.ebi.ac.uk/srsbin/cgi-bin/wgetz?-e+[IPI-acc:IPI00015891]+-vn+2">IPI00015891</a>	3	15296.6	100	3	3	8	IPI00015891	IPI00015891
PFDN5 Prefoldin subunit 5	PFDN5	<a target="_blank" href="http://srs.ebi.ac.uk/srsbin/cgi-bin/wgetz?-e+[IPI-acc:IPI00015361]+-vn+2">IPI00015361</a>	3	17310.3	100	4	5	19	IPI00015361	IPI00015361
PFDN6 Prefoldin subunit 6	PFDN6	<a target="_blank" href="http://srs.ebi.ac.uk/srsbin/cgi-bin/wgetz?-e+[IPI-acc:IPI00005657]+-vn+2">IPI00005657</a>	3	14564.9	100	4	4	10	IPI00005657	IPI00005657
PFN1 Profilin-1	PFN1	<a target="_blank" href="http://srs.ebi.ac.uk/srsbin/cgi-bin/wgetz?-e+[IPI-acc:IPI00216691]+-vn+2">IPI00216691</a>	3	15036.3	100	7	10	185	IPI00216691	IPI00216691
PGD 6-phosphogluconate dehydrogenase, decarboxylating	PGD	<a target="_blank" href="http://srs.ebi.ac.uk/srsbin/cgi-bin/wgetz?-e+[IPI-acc:IPI00219525]+-vn+2">IPI00219525</a>	3	53123.9	100	10	12	29	IPI00219525	IPI00219525
PGK1 Phosphoglycerate kinase 1	PGK1	<a target="_blank" href="http://srs.ebi.ac.uk/srsbin/cgi-bin/wgetz?-e+[IPI-acc:IPI00169383]+-vn+2">IPI00169383</a>	3	44597.3	100	15	19	72	IPI00169383	IPI00169383
PGLS 6-phosphogluconolactonase	PGLS	<a target="_blank" href="http://srs.ebi.ac.uk/srsbin/cgi-bin/wgetz?-e+[IPI-acc:IPI00029997]+-vn+2">IPI00029997</a>	3	27529.5	100	3	3	3	IPI00029997	IPI00029997
PGM1 Isoform 1 of Phosphoglucomutase-1	PGM1	<a target="_blank" href="http://srs.ebi.ac.uk/srsbin/cgi-bin/wgetz?-e+[IPI-acc:IPI00219526]+-vn+2">IPI00219526</a>	1	61433	99.8	2	2	2	IPI00219526	IPI00219526
PGM2 Phosphoglucomutase-2	PGM2	<a target="_blank" href="http://srs.ebi.ac.uk/srsbin/cgi-bin/wgetz?-e+[IPI-acc:IPI00550364]+-vn+2">IPI00550364</a>	3	68267.7	100	3	4	5	IPI00550364	IPI00550364
PGP Phosphoglycolate phosphatase	PGP	<a target="_blank" href="http://srs.ebi.ac.uk/srsbin/cgi-bin/wgetz?-e+[IPI-acc:IPI00177008]+-vn+2">IPI00177008</a>	2	33988.6	99.9	2	2	3	IPI00177008	IPI00177008
PGRMC1 Membrane-associated progesterone receptor component 1	PGRMC1	<a target="_blank" href="http://srs.ebi.ac.uk/srsbin/cgi-bin/wgetz?-e+[IPI-acc:IPI00220739]+-vn+2">IPI00220739</a>	2	21654.2	100	4	4	8	IPI00220739	IPI00220739
PHAX Phosphorylated adapter RNA export protein	PHAX	<a target="_blank" href="http://srs.ebi.ac.uk/srsbin/cgi-bin/wgetz?-e+[IPI-acc:IPI00303402]+-vn+2">IPI00303402</a>	1	44385.7	99.8	2	2	3	IPI00303402	IPI00303402
PHF5A PHD finger-like domain-containing protein 5A	PHF5A	<a target="_blank" href="http://srs.ebi.ac.uk/srsbin/cgi-bin/wgetz?-e+[IPI-acc:IPI00005511]+-vn+2">IPI00005511</a>	2	12387.4	100	2	2	3	IPI00005511	IPI00005511
PHPT1 14 kDa phosphohistidine phosphatase	PHPT1	<a target="_blank" href="http://srs.ebi.ac.uk/srsbin/cgi-bin/wgetz?-e+[IPI-acc:IPI00299977]+-vn+2">IPI00299977</a>	3	13814.6	100	3	3	7	IPI00299977	IPI00299977
PICALM Isoform 2 of Phosphatidylinositol-binding clathrin assembly protein	PICALM	<a target="_blank" href="http://srs.ebi.ac.uk/srsbin/cgi-bin/wgetz?-e+[IPI-acc:IPI00216184]+-vn+2">IPI00216184</a>	1	68747.7	99.8	2	2	3	IPI00216184	IPI00216184, IPI00290738, IPI00400849, IPI00871365, IPI00871890, IPI00872089
PIGR Polymeric immunoglobulin receptor	PIGR	<a target="_blank" href="http://srs.ebi.ac.uk/srsbin/cgi-bin/wgetz?-e+[IPI-acc:IPI00004573]+-vn+2">IPI00004573</a>	1	83265.4	100	2	2	2	IPI00004573	IPI00004573
PIN1 Peptidyl-prolyl cis-trans isomerase NIMA-interacting 1	PIN1	<a target="_blank" href="http://srs.ebi.ac.uk/srsbin/cgi-bin/wgetz?-e+[IPI-acc:IPI00013723]+-vn+2">IPI00013723</a>	1	18225.7	99.8	2	2	4	IPI00013723	IPI00013723
PIN4 Isoform 2 of Peptidyl-prolyl cis-trans isomerase NIMA-interacting 4	PIN4	<a target="_blank" href="http://srs.ebi.ac.uk/srsbin/cgi-bin/wgetz?-e+[IPI-acc:IPI00006658]+-vn+2">IPI00006658</a>	3	16590.5	99.8	2	2	7	IPI00006658	IPI00006658, IPI00941201
PIP Prolactin-inducible protein	PIP	<a target="_blank" href="http://srs.ebi.ac.uk/srsbin/cgi-bin/wgetz?-e+[IPI-acc:IPI00022974]+-vn+2">IPI00022974</a>	3	16555.1	100	5	6	12	IPI00022974	IPI00022974
PIR Pirin	PIR	<a target="_blank" href="http://srs.ebi.ac.uk/srsbin/cgi-bin/wgetz?-e+[IPI-acc:IPI00012575]+-vn+2">IPI00012575</a>	3	32095.7	100	7	7	34	IPI00012575	IPI00012575
PKM2 Isoform M2 of Pyruvate kinase isozymes M1/M2	PKM2	<a target="_blank" href="http://srs.ebi.ac.uk/srsbin/cgi-bin/wgetz?-e+[IPI-acc:IPI00479186]+-vn+2">IPI00479186</a>	3	57919.5	100	22	31	92	IPI00479186	IPI00479186
PLA2G15 1-O-acylceramide synthase	PLA2G15	<a target="_blank" href="http://srs.ebi.ac.uk/srsbin/cgi-bin/wgetz?-e+[IPI-acc:IPI00301459]+-vn+2">IPI00301459</a>	3	46640.9	100	6	7	8	IPI00301459	IPI00301459
PLAT Isoform 1 of Tissue-type plasminogen activator	PLAT	<a target="_blank" href="http://srs.ebi.ac.uk/srsbin/cgi-bin/wgetz?-e+[IPI-acc:IPI00019590]+-vn+2">IPI00019590</a>	1	62898.6	100	2	2	2	IPI00019590	IPI00019590, IPI00479511, IPI00909258, IPI00910450, IPI00911063, IPI00941480
PLBD2 Putative phospholipase B-like 2	PLBD2	<a target="_blank" href="http://srs.ebi.ac.uk/srsbin/cgi-bin/wgetz?-e+[IPI-acc:IPI00169285]+-vn+2">IPI00169285</a>	1	65455.3	100	3	3	4	IPI00169285	IPI00169285
PLCB3 1-phosphatidylinositol-4,5-bisphosphate phosphodiesterase beta-3	PLCB3	<a target="_blank" href="http://srs.ebi.ac.uk/srsbin/cgi-bin/wgetz?-e+[IPI-acc:IPI00010400]+-vn+2">IPI00010400</a>	1	138785	99.8	2	2	2	IPI00010400	IPI00010400, IPI00181283
PLEC1 Isoform 1 of Plectin-1	PLEC1	<a target="_blank" href="http://srs.ebi.ac.uk/srsbin/cgi-bin/wgetz?-e+[IPI-acc:IPI00014898]+-vn+2">IPI00014898</a>	3	531766	100	17	17	20	IPI00014898	IPI00014898, IPI00186711, IPI00398002, IPI00398775, IPI00398776, IPI00398777, IPI00398778, IPI00398779, IPI00420096
PLOD1 cDNA, FLJ79184, highly similar to Procollagen-lysine, 2-oxoglutarate 5-dioxygenase 1	PLOD1	<a target="_blank" href="http://srs.ebi.ac.uk/srsbin/cgi-bin/wgetz?-e+[IPI-acc:IPI00027192]+-vn+2">IPI00027192</a>	3	88256.9	100	3	3	3	IPI00027192	IPI00027192, IPI00943008
PLOD3 Procollagen-lysine,2-oxoglutarate 5-dioxygenase 3	PLOD3	<a target="_blank" href="http://srs.ebi.ac.uk/srsbin/cgi-bin/wgetz?-e+[IPI-acc:IPI00030255]+-vn+2">IPI00030255</a>	3	84768.8	100	4	4	5	IPI00030255	IPI00030255
PLS1 Plastin-1	PLS1	<a target="_blank" href="http://srs.ebi.ac.uk/srsbin/cgi-bin/wgetz?-e+[IPI-acc:IPI00032304]+-vn+2">IPI00032304</a>	1	70239.2	100	4	4	7	IPI00032304	IPI00032304
PLS3 Plastin-3	PLS3	<a target="_blank" href="http://srs.ebi.ac.uk/srsbin/cgi-bin/wgetz?-e+[IPI-acc:IPI00216694]+-vn+2">IPI00216694</a>	3	70795.9	100	7	7	9	IPI00216694	IPI00216694
PLTP Phospholipid transfer protein, isoform CRA_c	PLTP	<a target="_blank" href="http://srs.ebi.ac.uk/srsbin/cgi-bin/wgetz?-e+[IPI-acc:IPI00643034]+-vn+2">IPI00643034</a>	3	56618.3	100	11	14	66	IPI00643034	IPI00643034
PLXNB2 PLXNB2 protein	PLXNB2	<a target="_blank" href="http://srs.ebi.ac.uk/srsbin/cgi-bin/wgetz?-e+[IPI-acc:IPI00816626]+-vn+2">IPI00816626</a>	1	56259.6	99.8	2	2	3	IPI00816626	IPI00816626
PNPO Pyridoxine-5`-phosphate oxidase	PNPO	<a target="_blank" href="http://srs.ebi.ac.uk/srsbin/cgi-bin/wgetz?-e+[IPI-acc:IPI00018272]+-vn+2">IPI00018272</a>	3	29970.2	100	6	7	9	IPI00018272	IPI00018272
POLR2D DNA-directed RNA polymerase II subunit RPB4	POLR2D	<a target="_blank" href="http://srs.ebi.ac.uk/srsbin/cgi-bin/wgetz?-e+[IPI-acc:IPI00007283]+-vn+2">IPI00007283</a>	2	16293.8	99.8	2	3	3	IPI00007283	IPI00007283, IPI00917118
PPA1 Inorganic pyrophosphatase	PPA1	<a target="_blank" href="http://srs.ebi.ac.uk/srsbin/cgi-bin/wgetz?-e+[IPI-acc:IPI00015018]+-vn+2">IPI00015018</a>	3	32642.6	100	14	21	72	IPI00015018	IPI00015018
PPIA Peptidyl-prolyl cis-trans isomerase A	PPIA	<a target="_blank" href="http://srs.ebi.ac.uk/srsbin/cgi-bin/wgetz?-e+[IPI-acc:IPI00419585]+-vn+2">IPI00419585</a>	3	17994.9	100	10	14	175	IPI00419585	IPI00419585
PPIB Peptidyl-prolyl cis-trans isomerase B	PPIB	<a target="_blank" href="http://srs.ebi.ac.uk/srsbin/cgi-bin/wgetz?-e+[IPI-acc:IPI00646304]+-vn+2">IPI00646304</a>	3	23725.2	100	9	12	52	IPI00646304	IPI00646304
PPID 40 kDa peptidyl-prolyl cis-trans isomerase	PPID	<a target="_blank" href="http://srs.ebi.ac.uk/srsbin/cgi-bin/wgetz?-e+[IPI-acc:IPI00003927]+-vn+2">IPI00003927</a>	2	40746.9	100	2	2	3	IPI00003927	IPI00003927
PPIE Isoform A of Peptidyl-prolyl cis-trans isomerase E	PPIE	<a target="_blank" href="http://srs.ebi.ac.uk/srsbin/cgi-bin/wgetz?-e+[IPI-acc:IPI00009316]+-vn+2">IPI00009316</a>	3	33413.6	100	3	3	5	IPI00009316	IPI00009316, IPI00220188, IPI00514173
PPIF Peptidyl-prolyl cis-trans isomerase, mitochondrial	PPIF	<a target="_blank" href="http://srs.ebi.ac.uk/srsbin/cgi-bin/wgetz?-e+[IPI-acc:IPI00026519]+-vn+2">IPI00026519</a>	3	22022.4	100	5	5	10	IPI00026519	IPI00026519
PPIH Peptidyl-prolyl cis-trans isomerase H	PPIH	<a target="_blank" href="http://srs.ebi.ac.uk/srsbin/cgi-bin/wgetz?-e+[IPI-acc:IPI00007346]+-vn+2">IPI00007346</a>	1	19190	99.8	2	2	2	IPI00007346	IPI00007346, IPI00643915
PPIL3 Isoform 1 of Peptidyl-prolyl cis-trans isomerase-like 3	PPIL3	<a target="_blank" href="http://srs.ebi.ac.uk/srsbin/cgi-bin/wgetz?-e+[IPI-acc:IPI00300952]+-vn+2">IPI00300952</a>	3	18136.7	100	3	3	6	IPI00300952	IPI00300952, IPI00916822
PPL Periplakin	PPL	<a target="_blank" href="http://srs.ebi.ac.uk/srsbin/cgi-bin/wgetz?-e+[IPI-acc:IPI00298057]+-vn+2">IPI00298057</a>	3	204660	100	3	3	4	IPI00298057	IPI00298057
PPM1G Protein phosphatase 1G	PPM1G	<a target="_blank" href="http://srs.ebi.ac.uk/srsbin/cgi-bin/wgetz?-e+[IPI-acc:IPI00006167]+-vn+2">IPI00006167</a>	3	59253.9	100	5	5	8	IPI00006167	IPI00006167
PPP1CA protein phosphatase 1, catalytic subunit, alpha isoform 3	PPP1CA	<a target="_blank" href="http://srs.ebi.ac.uk/srsbin/cgi-bin/wgetz?-e+[IPI-acc:IPI00027423]+-vn+2">IPI00027423</a>	2	38615.1	100	3	3	5	IPI00027423	IPI00027423, IPI00550451
PPP1R12A Isoform 1 of Protein phosphatase 1 regulatory subunit 12A	PPP1R12A	<a target="_blank" href="http://srs.ebi.ac.uk/srsbin/cgi-bin/wgetz?-e+[IPI-acc:IPI00183002]+-vn+2">IPI00183002</a>	2	115265	100	3	4	5	IPI00183002	IPI00183002, IPI00397730, IPI00413191
PPP1R14B;LOC100293737 Protein phosphatase 1 regulatory subunit 14B	PPP1R14B;LOC100293737	<a target="_blank" href="http://srs.ebi.ac.uk/srsbin/cgi-bin/wgetz?-e+[IPI-acc:IPI00398922]+-vn+2">IPI00398922</a>	3	20947.2	100	5	8	27	IPI00398922	IPI00398922
PPP1R2 Protein phosphatase inhibitor 2	PPP1R2	<a target="_blank" href="http://srs.ebi.ac.uk/srsbin/cgi-bin/wgetz?-e+[IPI-acc:IPI00220402]+-vn+2">IPI00220402</a>	3	22998	100	3	4	6	IPI00220402	IPI00220402, IPI00927947
PPP1R7 Isoform 1 of Protein phosphatase 1 regulatory subunit 7	PPP1R7	<a target="_blank" href="http://srs.ebi.ac.uk/srsbin/cgi-bin/wgetz?-e+[IPI-acc:IPI00033600]+-vn+2">IPI00033600</a>	2	41548.3	99.8	2	3	4	IPI00033600	IPI00033600, IPI00395771, IPI00759705, IPI00759816, IPI00893539, IPI00893764, IPI00893774, IPI00893943, IPI00894184
PPP2R1A Serine/threonine-protein phosphatase 2A 65 kDa regulatory subunit A alpha isoform	PPP2R1A	<a target="_blank" href="http://srs.ebi.ac.uk/srsbin/cgi-bin/wgetz?-e+[IPI-acc:IPI00554737]+-vn+2">IPI00554737</a>	3	65291.7	100	2	2	3	IPI00554737	IPI00554737, IPI00910732
PPP2R4 Isoform 3 of Serine/threonine-protein phosphatase 2A regulatory subunit B`	PPP2R4	<a target="_blank" href="http://srs.ebi.ac.uk/srsbin/cgi-bin/wgetz?-e+[IPI-acc:IPI00217296]+-vn+2">IPI00217296</a>	2	33449.7	100	3	3	3	IPI00217296	IPI00217296, IPI00293102, IPI00893197, IPI00935879
PPT1 Palmitoyl-protein thioesterase 1	PPT1	<a target="_blank" href="http://srs.ebi.ac.uk/srsbin/cgi-bin/wgetz?-e+[IPI-acc:IPI00002412]+-vn+2">IPI00002412</a>	3	34176	100	4	6	9	IPI00002412	IPI00002412, IPI00514248, IPI00514424
PQBP1 Isoform 1 of Polyglutamine-binding protein 1	PQBP1	<a target="_blank" href="http://srs.ebi.ac.uk/srsbin/cgi-bin/wgetz?-e+[IPI-acc:IPI00024698]+-vn+2">IPI00024698</a>	2	30455.2	100	3	3	6	IPI00024698	IPI00024698, IPI00386483, IPI00641377, IPI00654698
PRAP1 Isoform 1 of Proline-rich acidic protein 1	PRAP1	<a target="_blank" href="http://srs.ebi.ac.uk/srsbin/cgi-bin/wgetz?-e+[IPI-acc:IPI00465255]+-vn+2">IPI00465255</a>	3	17208.3	100	3	3	9	IPI00465255	IPI00465255, IPI00855875, IPI00855900
PRCC Proline-rich protein PRCC	PRCC	<a target="_blank" href="http://srs.ebi.ac.uk/srsbin/cgi-bin/wgetz?-e+[IPI-acc:IPI00294618]+-vn+2">IPI00294618</a>	3	52401.7	100	3	3	6	IPI00294618	IPI00294618, IPI00399306, IPI00514697
PRCP Lysosomal Pro-X carboxypeptidase	PRCP	<a target="_blank" href="http://srs.ebi.ac.uk/srsbin/cgi-bin/wgetz?-e+[IPI-acc:IPI00001593]+-vn+2">IPI00001593</a>	3	55783	100	4	5	12	IPI00001593	IPI00001593, IPI00399307
PRDX1 Peroxiredoxin-1	PRDX1	<a target="_blank" href="http://srs.ebi.ac.uk/srsbin/cgi-bin/wgetz?-e+[IPI-acc:IPI00000874]+-vn+2">IPI00000874</a>	3	22092.9	100	10	11	45	IPI00000874	IPI00000874
PRDX2 Peroxiredoxin-2	PRDX2	<a target="_blank" href="http://srs.ebi.ac.uk/srsbin/cgi-bin/wgetz?-e+[IPI-acc:IPI00027350]+-vn+2">IPI00027350</a>	3	21874.4	100	6	8	63	IPI00027350	IPI00027350
PRDX3 Thioredoxin-dependent peroxide reductase, mitochondrial	PRDX3	<a target="_blank" href="http://srs.ebi.ac.uk/srsbin/cgi-bin/wgetz?-e+[IPI-acc:IPI00024919]+-vn+2">IPI00024919</a>	3	27674.7	100	7	7	24	IPI00024919	IPI00024919, IPI00374151
PRDX5 Isoform Mitochondrial of Peroxiredoxin-5, mitochondrial	PRDX5	<a target="_blank" href="http://srs.ebi.ac.uk/srsbin/cgi-bin/wgetz?-e+[IPI-acc:IPI00024915]+-vn+2">IPI00024915</a>	3	22008.3	100	6	8	32	IPI00024915	IPI00024915, IPI00759663
PRDX6 Peroxiredoxin-6	PRDX6	<a target="_blank" href="http://srs.ebi.ac.uk/srsbin/cgi-bin/wgetz?-e+[IPI-acc:IPI00220301]+-vn+2">IPI00220301</a>	3	25018.1	100	13	14	44	IPI00220301	IPI00220301
PREP Prolyl endopeptidase	PREP	<a target="_blank" href="http://srs.ebi.ac.uk/srsbin/cgi-bin/wgetz?-e+[IPI-acc:IPI00008164]+-vn+2">IPI00008164</a>	3	80683.5	100	3	3	3	IPI00008164	IPI00008164
PRF1 Perforin-1	PRF1	<a target="_blank" href="http://srs.ebi.ac.uk/srsbin/cgi-bin/wgetz?-e+[IPI-acc:IPI00293423]+-vn+2">IPI00293423</a>	3	61358.9	100	6	6	8	IPI00293423	IPI00293423
PRKCSH cDNA FLJ59211, highly similar to Glucosidase 2 subunit beta	PRKCSH	<a target="_blank" href="http://srs.ebi.ac.uk/srsbin/cgi-bin/wgetz?-e+[IPI-acc:IPI00026154]+-vn+2">IPI00026154</a>	3	60116.4	100	13	16	46	IPI00026154	IPI00026154
PRMT1 HMT1 hnRNP methyltransferase-like 2 isoform 1	PRMT1	<a target="_blank" href="http://srs.ebi.ac.uk/srsbin/cgi-bin/wgetz?-e+[IPI-acc:IPI00018522]+-vn+2">IPI00018522</a>	3	42444.2	99.8	2	2	2	IPI00018522	IPI00018522, IPI00215734, IPI00382516, IPI00909470, IPI00914913, IPI00942520
PRMT5 protein arginine methyltransferase 5 isoform b	PRMT5	<a target="_blank" href="http://srs.ebi.ac.uk/srsbin/cgi-bin/wgetz?-e+[IPI-acc:IPI00064328]+-vn+2">IPI00064328</a>	1	71303.7	99.6	2	2	2	IPI00064328	IPI00064328, IPI00441473, IPI00793983, IPI00794580
PROS1 Vitamin K-dependent protein S	PROS1	<a target="_blank" href="http://srs.ebi.ac.uk/srsbin/cgi-bin/wgetz?-e+[IPI-acc:IPI00294004]+-vn+2">IPI00294004</a>	3	75105.4	100	7	7	11	IPI00294004	IPI00294004
PROSC Proline synthetase co-transcribed bacterial homolog protein	PROSC	<a target="_blank" href="http://srs.ebi.ac.uk/srsbin/cgi-bin/wgetz?-e+[IPI-acc:IPI00016346]+-vn+2">IPI00016346</a>	2	30325.8	100	5	5	10	IPI00016346	IPI00016346, IPI00902466
PRPS1 Phosphoribosyl pyrophosphate synthetase 1	PRPS1	<a target="_blank" href="http://srs.ebi.ac.uk/srsbin/cgi-bin/wgetz?-e+[IPI-acc:IPI00219616]+-vn+2">IPI00219616</a>	1	24066.3	99.8	2	3	3	IPI00219616	IPI00219616, IPI00219617, IPI00552495, IPI00718888
PRRC1 Isoform 3 of Protein PPRC1	PRRC1	<a target="_blank" href="http://srs.ebi.ac.uk/srsbin/cgi-bin/wgetz?-e+[IPI-acc:IPI00217053]+-vn+2">IPI00217053</a>	1	48888.7	100	2	2	2	IPI00217053	IPI00217053, IPI00386206, IPI00744319, IPI00868973
PRSS2 Protease serine 2 isoform B	PRSS2	<a target="_blank" href="http://srs.ebi.ac.uk/srsbin/cgi-bin/wgetz?-e+[IPI-acc:IPI00011695]+-vn+2">IPI00011695</a>	3	28118.8	100	7	10	85	IPI00011695	IPI00011695, IPI00815665, IPI00936229
PSAP Isoform Sap-mu-0 of Proactivator polypeptide	PSAP	<a target="_blank" href="http://srs.ebi.ac.uk/srsbin/cgi-bin/wgetz?-e+[IPI-acc:IPI00012503]+-vn+2">IPI00012503</a>	3	58094	100	12	14	70	IPI00012503	IPI00012503, IPI00219825, IPI00744835, IPI00873020, IPI00873201
PSMA1 Isoform Short of Proteasome subunit alpha type-1	PSMA1	<a target="_blank" href="http://srs.ebi.ac.uk/srsbin/cgi-bin/wgetz?-e+[IPI-acc:IPI00016832]+-vn+2">IPI00016832</a>	3	29538	100	5	7	12	IPI00016832	IPI00016832, IPI00472442, IPI00871889
PSMA2 Proteasome subunit alpha type-2	PSMA2	<a target="_blank" href="http://srs.ebi.ac.uk/srsbin/cgi-bin/wgetz?-e+[IPI-acc:IPI00219622]+-vn+2">IPI00219622</a>	3	25880.9	100	4	6	20	IPI00219622	IPI00219622
PSMA3 Isoform 2 of Proteasome subunit alpha type-3	PSMA3	<a target="_blank" href="http://srs.ebi.ac.uk/srsbin/cgi-bin/wgetz?-e+[IPI-acc:IPI00171199]+-vn+2">IPI00171199</a>	1	27629.7	100	4	5	6	IPI00171199	IPI00171199, IPI00419249
PSMA4 Proteasome subunit alpha type-4	PSMA4	<a target="_blank" href="http://srs.ebi.ac.uk/srsbin/cgi-bin/wgetz?-e+[IPI-acc:IPI00299155]+-vn+2">IPI00299155</a>	3	29466.8	100	4	5	8	IPI00299155	IPI00299155, IPI00789638, IPI00795606
PSMA5 Proteasome subunit alpha type-5	PSMA5	<a target="_blank" href="http://srs.ebi.ac.uk/srsbin/cgi-bin/wgetz?-e+[IPI-acc:IPI00291922]+-vn+2">IPI00291922</a>	3	26393.3	100	6	6	12	IPI00291922	IPI00291922
PSMA6 Proteasome subunit alpha type-6	PSMA6	<a target="_blank" href="http://srs.ebi.ac.uk/srsbin/cgi-bin/wgetz?-e+[IPI-acc:IPI00029623]+-vn+2">IPI00029623</a>	3	27381.5	100	8	9	20	IPI00029623	IPI00029623
PSMA7 Isoform 1 of Proteasome subunit alpha type-7	PSMA7	<a target="_blank" href="http://srs.ebi.ac.uk/srsbin/cgi-bin/wgetz?-e+[IPI-acc:IPI00024175]+-vn+2">IPI00024175</a>	3	27869.1	100	5	5	9	IPI00024175	IPI00024175
PSMB1 Proteasome subunit beta type-1	PSMB1	<a target="_blank" href="http://srs.ebi.ac.uk/srsbin/cgi-bin/wgetz?-e+[IPI-acc:IPI00025019]+-vn+2">IPI00025019</a>	3	26472.5	100	9	13	33	IPI00025019	IPI00025019
PSMB2 Proteasome subunit beta type-2	PSMB2	<a target="_blank" href="http://srs.ebi.ac.uk/srsbin/cgi-bin/wgetz?-e+[IPI-acc:IPI00028006]+-vn+2">IPI00028006</a>	3	22819.5	100	4	5	9	IPI00028006	IPI00028006
PSMB3 Proteasome subunit beta type-3	PSMB3	<a target="_blank" href="http://srs.ebi.ac.uk/srsbin/cgi-bin/wgetz?-e+[IPI-acc:IPI00028004]+-vn+2">IPI00028004</a>	3	22931.6	100	4	5	11	IPI00028004	IPI00028004
PSMB4 Proteasome subunit beta type-4	PSMB4	<a target="_blank" href="http://srs.ebi.ac.uk/srsbin/cgi-bin/wgetz?-e+[IPI-acc:IPI00555956]+-vn+2">IPI00555956</a>	3	29187	100	4	5	9	IPI00555956	IPI00555956
PSMB5 Proteasome subunit beta type-5	PSMB5	<a target="_blank" href="http://srs.ebi.ac.uk/srsbin/cgi-bin/wgetz?-e+[IPI-acc:IPI00479306]+-vn+2">IPI00479306</a>	2	28463	100	7	7	8	IPI00479306	IPI00479306
PSMB6 Proteasome subunit beta type-6	PSMB6	<a target="_blank" href="http://srs.ebi.ac.uk/srsbin/cgi-bin/wgetz?-e+[IPI-acc:IPI00000811]+-vn+2">IPI00000811</a>	1	25339.9	99.8	2	2	2	IPI00000811	IPI00000811, IPI00789119
PSMB7 Proteasome subunit beta type-7	PSMB7	<a target="_blank" href="http://srs.ebi.ac.uk/srsbin/cgi-bin/wgetz?-e+[IPI-acc:IPI00003217]+-vn+2">IPI00003217</a>	2	29947.9	100	3	3	3	IPI00003217	IPI00003217
PSMC3 26S protease regulatory subunit 6A	PSMC3	<a target="_blank" href="http://srs.ebi.ac.uk/srsbin/cgi-bin/wgetz?-e+[IPI-acc:IPI00018398]+-vn+2">IPI00018398</a>	3	49187	100	4	4	11	IPI00018398	IPI00018398
PSMC4 Isoform 1 of 26S protease regulatory subunit 6B	PSMC4	<a target="_blank" href="http://srs.ebi.ac.uk/srsbin/cgi-bin/wgetz?-e+[IPI-acc:IPI00020042]+-vn+2">IPI00020042</a>	2	47349.7	99.8	2	3	4	IPI00020042	IPI00020042, IPI00216770
PSMD1 Isoform 1 of 26S proteasome non-ATPase regulatory subunit 1	PSMD1	<a target="_blank" href="http://srs.ebi.ac.uk/srsbin/cgi-bin/wgetz?-e+[IPI-acc:IPI00299608]+-vn+2">IPI00299608</a>	3	105821	100	6	7	8	IPI00299608	IPI00299608, IPI00456695
PSMD2 26S proteasome non-ATPase regulatory subunit 2	PSMD2	<a target="_blank" href="http://srs.ebi.ac.uk/srsbin/cgi-bin/wgetz?-e+[IPI-acc:IPI00012268]+-vn+2">IPI00012268</a>	2	100184	100	2	2	2	IPI00012268	IPI00012268
PSMD4 Isoform Rpn10A of 26S proteasome non-ATPase regulatory subunit 4	PSMD4	<a target="_blank" href="http://srs.ebi.ac.uk/srsbin/cgi-bin/wgetz?-e+[IPI-acc:IPI00022694]+-vn+2">IPI00022694</a>	3	40719.2	100	5	6	9	IPI00022694	IPI00022694
PSMD9 Isoform p27-L of 26S proteasome non-ATPase regulatory subunit 9	PSMD9	<a target="_blank" href="http://srs.ebi.ac.uk/srsbin/cgi-bin/wgetz?-e+[IPI-acc:IPI00010860]+-vn+2">IPI00010860</a>	3	24635.2	100	3	3	3	IPI00010860	IPI00010860
PSME1 Proteasome activator complex subunit 1	PSME1	<a target="_blank" href="http://srs.ebi.ac.uk/srsbin/cgi-bin/wgetz?-e+[IPI-acc:IPI00479722]+-vn+2">IPI00479722</a>	3	28705.8	100	10	10	49	IPI00479722	IPI00479722
PSME2 Putative uncharacterized protein PSME2	PSME2	<a target="_blank" href="http://srs.ebi.ac.uk/srsbin/cgi-bin/wgetz?-e+[IPI-acc:IPI00384051]+-vn+2">IPI00384051</a>	2	28584.8	100	2	3	7	IPI00384051	IPI00384051, IPI00746205, IPI00943181
PSME3 Isoform 1 of Proteasome activator complex subunit 3	PSME3	<a target="_blank" href="http://srs.ebi.ac.uk/srsbin/cgi-bin/wgetz?-e+[IPI-acc:IPI00030243]+-vn+2">IPI00030243</a>	3	29489.3	100	3	4	16	IPI00030243	IPI00030243, IPI00219445
PSPC1 Isoform 1 of Paraspeckle component 1	PSPC1	<a target="_blank" href="http://srs.ebi.ac.uk/srsbin/cgi-bin/wgetz?-e+[IPI-acc:IPI00103525]+-vn+2">IPI00103525</a>	3	58726.5	100	5	7	10	IPI00103525	IPI00103525, IPI00395775
PTBP1 Isoform 1 of Polypyrimidine tract-binding protein 1	PTBP1	<a target="_blank" href="http://srs.ebi.ac.uk/srsbin/cgi-bin/wgetz?-e+[IPI-acc:IPI00179964]+-vn+2">IPI00179964</a>	3	57204.5	100	11	15	110	IPI00179964	IPI00179964, IPI00183626, IPI00334175
PTGES3 Prostaglandin E synthase 3	PTGES3	<a target="_blank" href="http://srs.ebi.ac.uk/srsbin/cgi-bin/wgetz?-e+[IPI-acc:IPI00015029]+-vn+2">IPI00015029</a>	3	18679.9	100	4	5	32	IPI00015029	IPI00015029, IPI00789101, IPI00789698, IPI00908647
PTGR2 Isoform 1 of Prostaglandin reductase 2	PTGR2	<a target="_blank" href="http://srs.ebi.ac.uk/srsbin/cgi-bin/wgetz?-e+[IPI-acc:IPI00167515]+-vn+2">IPI00167515</a>	1	38481.2	99	2	2	2	IPI00167515	IPI00167515
PTK7 Isoform 5 of Tyrosine-protein kinase-like 7	PTK7	<a target="_blank" href="http://srs.ebi.ac.uk/srsbin/cgi-bin/wgetz?-e+[IPI-acc:IPI00174794]+-vn+2">IPI00174794</a>	3	89745.1	100	17	19	50	IPI00174794	IPI00174794, IPI00298292, IPI00555762
PTMS Parathymosin	PTMS	<a target="_blank" href="http://srs.ebi.ac.uk/srsbin/cgi-bin/wgetz?-e+[IPI-acc:IPI00550020]+-vn+2">IPI00550020</a>	3	11511.6	100	3	4	26	IPI00550020	IPI00550020
PTPN11 Isoform 2 of Tyrosine-protein phosphatase non-receptor type 11	PTPN11	<a target="_blank" href="http://srs.ebi.ac.uk/srsbin/cgi-bin/wgetz?-e+[IPI-acc:IPI00298347]+-vn+2">IPI00298347</a>	1	67992.6	100	2	2	2	IPI00298347	IPI00298347, IPI00658002, IPI00658023
PTPN12 Tyrosine-protein phosphatase non-receptor type 12	PTPN12	<a target="_blank" href="http://srs.ebi.ac.uk/srsbin/cgi-bin/wgetz?-e+[IPI-acc:IPI00289082]+-vn+2">IPI00289082</a>	2	88103.6	99.8	2	2	2	IPI00289082	IPI00289082, IPI00908446, IPI00911100
PTPRF Isoform 1 of Receptor-type tyrosine-protein phosphatase F	PTPRF	<a target="_blank" href="http://srs.ebi.ac.uk/srsbin/cgi-bin/wgetz?-e+[IPI-acc:IPI00107831]+-vn+2">IPI00107831</a>	3	212860	100	11	11	15	IPI00107831	IPI00107831, IPI00465186
PTPRJ Receptor-type tyrosine-protein phosphatase eta precursor	PTPRJ	<a target="_blank" href="http://srs.ebi.ac.uk/srsbin/cgi-bin/wgetz?-e+[IPI-acc:IPI00290328]+-vn+2">IPI00290328</a>	3	151840	100	9	10	18	IPI00290328	IPI00290328
PTPRK PTPRK protein	PTPRK	<a target="_blank" href="http://srs.ebi.ac.uk/srsbin/cgi-bin/wgetz?-e+[IPI-acc:IPI00470937]+-vn+2">IPI00470937</a>	3	164596	100	9	11	25	IPI00470937	IPI00470937, IPI00555714, IPI00644648, IPI00871253
PTPRN2 Isoform 1 of Receptor-type tyrosine-protein phosphatase N2	PTPRN2	<a target="_blank" href="http://srs.ebi.ac.uk/srsbin/cgi-bin/wgetz?-e+[IPI-acc:IPI00334666]+-vn+2">IPI00334666</a>	1	111255	100	2	2	2	IPI00334666	IPI00334666, IPI00472249, IPI00902906
PUF60 Isoform 1 of Poly(U)-binding-splicing factor PUF60	PUF60	<a target="_blank" href="http://srs.ebi.ac.uk/srsbin/cgi-bin/wgetz?-e+[IPI-acc:IPI00069750]+-vn+2">IPI00069750</a>	3	59857.6	100	5	5	11	IPI00069750	IPI00069750, IPI00100716, IPI00788826, IPI00797595, IPI00855912, IPI00856076
PVR Isoform Beta of Poliovirus receptor	PVR	<a target="_blank" href="http://srs.ebi.ac.uk/srsbin/cgi-bin/wgetz?-e+[IPI-acc:IPI00219425]+-vn+2">IPI00219425</a>	3	40105.9	100	3	3	8	IPI00219425	IPI00219425, IPI00219426, IPI00219427, IPI00299158
PVRL1 Isoform Delta of Poliovirus receptor-related protein 1	PVRL1	<a target="_blank" href="http://srs.ebi.ac.uk/srsbin/cgi-bin/wgetz?-e+[IPI-acc:IPI00003648]+-vn+2">IPI00003648</a>	3	57140	100	7	9	21	IPI00003648	IPI00003648, IPI00218887, IPI00218888
PVRL2 Isoform Delta of Poliovirus receptor-related protein 2	PVRL2	<a target="_blank" href="http://srs.ebi.ac.uk/srsbin/cgi-bin/wgetz?-e+[IPI-acc:IPI00022661]+-vn+2">IPI00022661</a>	3	57723.9	100	4	5	10	IPI00022661	IPI00022661, IPI00215980
PWP2;C21orf33 Isoform Long of ES1 protein homolog, mitochondrial	PWP2;C21orf33	<a target="_blank" href="http://srs.ebi.ac.uk/srsbin/cgi-bin/wgetz?-e+[IPI-acc:IPI00024913]+-vn+2">IPI00024913</a>	1	28151.6	100	2	2	3	IPI00024913	IPI00024913, IPI00218482, IPI00793677, IPI00916546
PYCARD Isoform 1 of Apoptosis-associated speck-like protein containing a CARD	PYCARD	<a target="_blank" href="http://srs.ebi.ac.uk/srsbin/cgi-bin/wgetz?-e+[IPI-acc:IPI00001699]+-vn+2">IPI00001699</a>	2	21609.8	99.9	2	2	5	IPI00001699	IPI00001699, IPI00221360, IPI00221362
QPCT Putative uncharacterized protein QPCT	QPCT	<a target="_blank" href="http://srs.ebi.ac.uk/srsbin/cgi-bin/wgetz?-e+[IPI-acc:IPI00892934]+-vn+2">IPI00892934</a>	3	32090.7	100	5	6	19	IPI00892934	IPI00892934
QSOX1 Isoform 1 of Sulfhydryl oxidase 1	QSOX1	<a target="_blank" href="http://srs.ebi.ac.uk/srsbin/cgi-bin/wgetz?-e+[IPI-acc:IPI00003590]+-vn+2">IPI00003590</a>	3	82560.7	100	23	31	183	IPI00003590	IPI00003590
QSOX2 Sulfhydryl oxidase 2	QSOX2	<a target="_blank" href="http://srs.ebi.ac.uk/srsbin/cgi-bin/wgetz?-e+[IPI-acc:IPI00376394]+-vn+2">IPI00376394</a>	1	77512.1	100	2	2	4	IPI00376394	IPI00376394
RAB10 Ras-related protein Rab-10	RAB10	<a target="_blank" href="http://srs.ebi.ac.uk/srsbin/cgi-bin/wgetz?-e+[IPI-acc:IPI00016513]+-vn+2">IPI00016513</a>	3	22524.1	99.8	2	2	6	IPI00016513	IPI00016513
RAB11B Ras-related protein Rab-11B	RAB11B	<a target="_blank" href="http://srs.ebi.ac.uk/srsbin/cgi-bin/wgetz?-e+[IPI-acc:IPI00020436]+-vn+2">IPI00020436</a>	3	24471	100	6	7	12	IPI00020436	IPI00020436
RAB7A Ras-related protein Rab-7a	RAB7A	<a target="_blank" href="http://srs.ebi.ac.uk/srsbin/cgi-bin/wgetz?-e+[IPI-acc:IPI00016342]+-vn+2">IPI00016342</a>	2	23472	100	2	2	3	IPI00016342	IPI00016342
RACGAP1 Rac GTPase-activating protein 1	RACGAP1	<a target="_blank" href="http://srs.ebi.ac.uk/srsbin/cgi-bin/wgetz?-e+[IPI-acc:IPI00152946]+-vn+2">IPI00152946</a>	3	71009.8	100	3	3	3	IPI00152946	IPI00152946
RAD23A UV excision repair protein RAD23 homolog A	RAD23A	<a target="_blank" href="http://srs.ebi.ac.uk/srsbin/cgi-bin/wgetz?-e+[IPI-acc:IPI00008219]+-vn+2">IPI00008219</a>	2	39591.1	100	4	4	4	IPI00008219	IPI00008219
RAD23B UV excision repair protein RAD23 homolog B	RAD23B	<a target="_blank" href="http://srs.ebi.ac.uk/srsbin/cgi-bin/wgetz?-e+[IPI-acc:IPI00008223]+-vn+2">IPI00008223</a>	3	43153.1	100	5	6	16	IPI00008223	IPI00008223
RAE1 mRNA export factor	RAE1	<a target="_blank" href="http://srs.ebi.ac.uk/srsbin/cgi-bin/wgetz?-e+[IPI-acc:IPI00019733]+-vn+2">IPI00019733</a>	3	40950.5	100	7	7	11	IPI00019733	IPI00019733
RAN;RANP1 GTP-binding nuclear protein Ran	RAN;RANP1	<a target="_blank" href="http://srs.ebi.ac.uk/srsbin/cgi-bin/wgetz?-e+[IPI-acc:IPI00643041]+-vn+2">IPI00643041</a>	3	24405.1	100	7	8	15	IPI00643041	IPI00643041, IPI00792352, IPI00795671, IPI00796462
RANBP1 Ran-specific GTPase-activating protein	RANBP1	<a target="_blank" href="http://srs.ebi.ac.uk/srsbin/cgi-bin/wgetz?-e+[IPI-acc:IPI00414127]+-vn+2">IPI00414127</a>	3	23292.8	100	5	5	12	IPI00414127	IPI00414127, IPI00878075
RANBP2 E3 SUMO-protein ligase RanBP2	RANBP2	<a target="_blank" href="http://srs.ebi.ac.uk/srsbin/cgi-bin/wgetz?-e+[IPI-acc:IPI00221325]+-vn+2">IPI00221325</a>	2	358180	100	5	5	6	IPI00221325	IPI00221325
RANBP3 Isoform 1 of Ran-binding protein 3	RANBP3	<a target="_blank" href="http://srs.ebi.ac.uk/srsbin/cgi-bin/wgetz?-e+[IPI-acc:IPI00026337]+-vn+2">IPI00026337</a>	3	60191.9	100	5	5	5	IPI00026337	IPI00026337, IPI00456729
RARRES2 Retinoic acid receptor responder protein 2	RARRES2	<a target="_blank" href="http://srs.ebi.ac.uk/srsbin/cgi-bin/wgetz?-e+[IPI-acc:IPI00019176]+-vn+2">IPI00019176</a>	3	18599.3	100	6	7	30	IPI00019176	IPI00019176
RBBP4 Histone-binding protein RBBP4	RBBP4	<a target="_blank" href="http://srs.ebi.ac.uk/srsbin/cgi-bin/wgetz?-e+[IPI-acc:IPI00328319]+-vn+2">IPI00328319</a>	3	47637.8	100	6	7	14	IPI00328319	IPI00328319, IPI00645329
RBBP7 Histone-binding protein RBBP7	RBBP7	<a target="_blank" href="http://srs.ebi.ac.uk/srsbin/cgi-bin/wgetz?-e+[IPI-acc:IPI00395865]+-vn+2">IPI00395865</a>	3	47802	100	4	4	5	IPI00395865	IPI00395865
RBM10 Putative uncharacterized protein DKFZp686E2459	RBM10	<a target="_blank" href="http://srs.ebi.ac.uk/srsbin/cgi-bin/wgetz?-e+[IPI-acc:IPI00375731]+-vn+2">IPI00375731</a>	3	110322	100	4	4	11	IPI00375731	IPI00375731
RBM3 Putative RNA-binding protein 3	RBM3	<a target="_blank" href="http://srs.ebi.ac.uk/srsbin/cgi-bin/wgetz?-e+[IPI-acc:IPI00024320]+-vn+2">IPI00024320</a>	1	17152.6	99.8	2	3	10	IPI00024320	IPI00024320
RBM39 Isoform 1 of RNA-binding protein 39	RBM39	<a target="_blank" href="http://srs.ebi.ac.uk/srsbin/cgi-bin/wgetz?-e+[IPI-acc:IPI00163505]+-vn+2">IPI00163505</a>	3	59363.4	99.8	2	3	4	IPI00163505	IPI00163505, IPI00215801, IPI00942853
RBM8A Isoform 1 of RNA-binding protein 8A	RBM8A	<a target="_blank" href="http://srs.ebi.ac.uk/srsbin/cgi-bin/wgetz?-e+[IPI-acc:IPI00001757]+-vn+2">IPI00001757</a>	3	19871.4	100	6	7	21	IPI00001757	IPI00001757
RBMX Heterogeneous nuclear ribonucleoprotein G	RBMX	<a target="_blank" href="http://srs.ebi.ac.uk/srsbin/cgi-bin/wgetz?-e+[IPI-acc:IPI00304692]+-vn+2">IPI00304692</a>	3	42315.7	100	5	6	20	IPI00304692	IPI00304692
RBP1 Retinol-binding protein 1	RBP1	<a target="_blank" href="http://srs.ebi.ac.uk/srsbin/cgi-bin/wgetz?-e+[IPI-acc:IPI00940513]+-vn+2">IPI00940513</a>	3	15832.1	100	9	9	33	IPI00940513	IPI00940513
RBP4 Retinol-binding protein 4	RBP4	<a target="_blank" href="http://srs.ebi.ac.uk/srsbin/cgi-bin/wgetz?-e+[IPI-acc:IPI00022420]+-vn+2">IPI00022420</a>	2	22992.3	99.8	2	2	3	IPI00022420	IPI00022420, IPI00480192, IPI00844536
RCC1 regulator of chromosome condensation 1 isoform a	RCC1	<a target="_blank" href="http://srs.ebi.ac.uk/srsbin/cgi-bin/wgetz?-e+[IPI-acc:IPI00001661]+-vn+2">IPI00001661</a>	3	48126.3	100	4	4	9	IPI00001661	IPI00001661, IPI00747309, IPI00787306
RCC2 Protein RCC2	RCC2	<a target="_blank" href="http://srs.ebi.ac.uk/srsbin/cgi-bin/wgetz?-e+[IPI-acc:IPI00465044]+-vn+2">IPI00465044</a>	3	56066.8	100	5	7	7	IPI00465044	IPI00465044
RCN1 Reticulocalbin-1	RCN1	<a target="_blank" href="http://srs.ebi.ac.uk/srsbin/cgi-bin/wgetz?-e+[IPI-acc:IPI00015842]+-vn+2">IPI00015842</a>	3	38873.2	100	6	6	24	IPI00015842	IPI00015842
RCSD1 Isoform 1 of Capz-interacting protein	RCSD1	<a target="_blank" href="http://srs.ebi.ac.uk/srsbin/cgi-bin/wgetz?-e+[IPI-acc:IPI00017659]+-vn+2">IPI00017659</a>	3	44485.1	100	11	12	19	IPI00017659	IPI00017659
RCTPI1;TPI1 triosephosphate isomerase 1 isoform 2	RCTPI1;TPI1	<a target="_blank" href="http://srs.ebi.ac.uk/srsbin/cgi-bin/wgetz?-e+[IPI-acc:IPI00465028]+-vn+2">IPI00465028</a>	3	30772.8	100	15	23	221	IPI00465028	IPI00465028, IPI00797270
RDBP cDNA FLJ56180, highly similar to Negative elongation factor E	RDBP	<a target="_blank" href="http://srs.ebi.ac.uk/srsbin/cgi-bin/wgetz?-e+[IPI-acc:IPI00000858]+-vn+2">IPI00000858</a>	1	43907.9	99.8	2	3	3	IPI00000858	IPI00000858, IPI00154408, IPI00793755, IPI00922214, IPI00941607, IPI00941723
RDX Radixin, isoform CRA_a	RDX	<a target="_blank" href="http://srs.ebi.ac.uk/srsbin/cgi-bin/wgetz?-e+[IPI-acc:IPI00017367]+-vn+2">IPI00017367</a>	2	71032.6	99.8	2	2	5	IPI00017367	IPI00017367, IPI00903145
RELT Tumor necrosis factor receptor superfamily member 19L	RELT	<a target="_blank" href="http://srs.ebi.ac.uk/srsbin/cgi-bin/wgetz?-e+[IPI-acc:IPI00064377]+-vn+2">IPI00064377</a>	1	46073.3	99.8	2	3	5	IPI00064377	IPI00064377
REXO2 Isoform 1 of Oligoribonuclease, mitochondrial (Fragment)	REXO2	<a target="_blank" href="http://srs.ebi.ac.uk/srsbin/cgi-bin/wgetz?-e+[IPI-acc:IPI00032830]+-vn+2">IPI00032830</a>	3	26815.7	100	5	5	7	IPI00032830	IPI00032830, IPI00217330
RHOA Transforming protein RhoA	RHOA	<a target="_blank" href="http://srs.ebi.ac.uk/srsbin/cgi-bin/wgetz?-e+[IPI-acc:IPI00478231]+-vn+2">IPI00478231</a>	1	21750.4	100	2	3	6	IPI00478231	IPI00478231, IPI00926710, IPI00927114
RIF1 Isoform 1 of Telomere-associated protein RIF1	RIF1	<a target="_blank" href="http://srs.ebi.ac.uk/srsbin/cgi-bin/wgetz?-e+[IPI-acc:IPI00293845]+-vn+2">IPI00293845</a>	2	274451	99.8	2	2	2	IPI00293845	IPI00293845, IPI00375454, IPI00924510, IPI00925200
RNASE4 Ribonuclease 4	RNASE4	<a target="_blank" href="http://srs.ebi.ac.uk/srsbin/cgi-bin/wgetz?-e+[IPI-acc:IPI00029699]+-vn+2">IPI00029699</a>	1	16822.4	100	3	4	6	IPI00029699	IPI00029699
RNASET2 Isoform 1 of Ribonuclease T2	RNASET2	<a target="_blank" href="http://srs.ebi.ac.uk/srsbin/cgi-bin/wgetz?-e+[IPI-acc:IPI00414896]+-vn+2">IPI00414896</a>	1	29463.2	100	4	4	4	IPI00414896	IPI00414896, IPI00855775, IPI00939604
RNF113A RING finger protein 113A	RNF113A	<a target="_blank" href="http://srs.ebi.ac.uk/srsbin/cgi-bin/wgetz?-e+[IPI-acc:IPI00007343]+-vn+2">IPI00007343</a>	1	38769.2	99.8	2	2	2	IPI00007343	IPI00007343
RNF25 E3 ubiquitin-protein ligase RNF25	RNF25	<a target="_blank" href="http://srs.ebi.ac.uk/srsbin/cgi-bin/wgetz?-e+[IPI-acc:IPI00059944]+-vn+2">IPI00059944</a>	1	51200.3	99.8	2	2	3	IPI00059944	IPI00059944
RNH1 Ribonuclease inhibitor	RNH1	<a target="_blank" href="http://srs.ebi.ac.uk/srsbin/cgi-bin/wgetz?-e+[IPI-acc:IPI00550069]+-vn+2">IPI00550069</a>	3	49956.4	100	6	7	17	IPI00550069	IPI00550069
RNPEP Putative uncharacterized protein RNPEP	RNPEP	<a target="_blank" href="http://srs.ebi.ac.uk/srsbin/cgi-bin/wgetz?-e+[IPI-acc:IPI00647400]+-vn+2">IPI00647400</a>	2	68152.3	100	4	4	6	IPI00647400	IPI00647400
ROBO1 Isoform 3 of Roundabout homolog 1	ROBO1	<a target="_blank" href="http://srs.ebi.ac.uk/srsbin/cgi-bin/wgetz?-e+[IPI-acc:IPI00418122]+-vn+2">IPI00418122</a>	3	176794	100	24	32	100	IPI00418122	IPI00418122, IPI00829739, IPI00896492
RPA3 Replication protein A 14 kDa subunit	RPA3	<a target="_blank" href="http://srs.ebi.ac.uk/srsbin/cgi-bin/wgetz?-e+[IPI-acc:IPI00017373]+-vn+2">IPI00017373</a>	3	13551	100	3	5	12	IPI00017373	IPI00017373
RPAP3 Isoform 1 of RNA polymerase II-associated protein 3	RPAP3	<a target="_blank" href="http://srs.ebi.ac.uk/srsbin/cgi-bin/wgetz?-e+[IPI-acc:IPI00002408]+-vn+2">IPI00002408</a>	3	75704.3	99.8	2	3	4	IPI00002408	IPI00002408, IPI00448515, IPI00924947
RPL12 Isoform 1 of 60S ribosomal protein L12	RPL12	<a target="_blank" href="http://srs.ebi.ac.uk/srsbin/cgi-bin/wgetz?-e+[IPI-acc:IPI00024933]+-vn+2">IPI00024933</a>	2	17801.1	100	3	3	6	IPI00024933	IPI00024933, IPI00816063
RPL17 60S ribosomal protein L17	RPL17	<a target="_blank" href="http://srs.ebi.ac.uk/srsbin/cgi-bin/wgetz?-e+[IPI-acc:IPI00413324]+-vn+2">IPI00413324</a>	1	21379.4	99.8	2	2	2	IPI00413324	IPI00413324, IPI00478208
RPL22 60S ribosomal protein L22	RPL22	<a target="_blank" href="http://srs.ebi.ac.uk/srsbin/cgi-bin/wgetz?-e+[IPI-acc:IPI00219153]+-vn+2">IPI00219153</a>	2	14769.3	100	3	3	6	IPI00219153	IPI00219153
RPL23 60S ribosomal protein L23	RPL23	<a target="_blank" href="http://srs.ebi.ac.uk/srsbin/cgi-bin/wgetz?-e+[IPI-acc:IPI00010153]+-vn+2">IPI00010153</a>	1	14847.9	100	3	3	4	IPI00010153	IPI00010153, IPI00795408
RPL36AP37;HNRNPH2 Heterogeneous nuclear ribonucleoprotein H2	RPL36AP37;HNRNPH2	<a target="_blank" href="http://srs.ebi.ac.uk/srsbin/cgi-bin/wgetz?-e+[IPI-acc:IPI00026230]+-vn+2">IPI00026230</a>	3	49246.1	99.8	2	3	9	IPI00026230	IPI00026230
RPLP0 60S acidic ribosomal protein P0	RPLP0	<a target="_blank" href="http://srs.ebi.ac.uk/srsbin/cgi-bin/wgetz?-e+[IPI-acc:IPI00008530]+-vn+2">IPI00008530</a>	3	34256.3	100	6	8	14	IPI00008530	IPI00008530
RPLP1 60S acidic ribosomal protein P1	RPLP1	<a target="_blank" href="http://srs.ebi.ac.uk/srsbin/cgi-bin/wgetz?-e+[IPI-acc:IPI00008527]+-vn+2">IPI00008527</a>	3	11496.1	99.8	2	3	35	IPI00008527	IPI00008527
RPLP2 60S acidic ribosomal protein P2	RPLP2	<a target="_blank" href="http://srs.ebi.ac.uk/srsbin/cgi-bin/wgetz?-e+[IPI-acc:IPI00008529]+-vn+2">IPI00008529</a>	3	11647.4	100	7	9	61	IPI00008529	IPI00008529
RPRD1B Regulation of nuclear pre-mRNA domain-containing protein 1B	RPRD1B	<a target="_blank" href="http://srs.ebi.ac.uk/srsbin/cgi-bin/wgetz?-e+[IPI-acc:IPI00009659]+-vn+2">IPI00009659</a>	3	36882.8	100	5	6	8	IPI00009659	IPI00009659
RPS10 40S ribosomal protein S10	RPS10	<a target="_blank" href="http://srs.ebi.ac.uk/srsbin/cgi-bin/wgetz?-e+[IPI-acc:IPI00008438]+-vn+2">IPI00008438</a>	3	18880.3	100	3	4	8	IPI00008438	IPI00008438, IPI00478810
RPS12 40S ribosomal protein S12	RPS12	<a target="_blank" href="http://srs.ebi.ac.uk/srsbin/cgi-bin/wgetz?-e+[IPI-acc:IPI00013917]+-vn+2">IPI00013917</a>	3	14496.8	100	6	6	18	IPI00013917	IPI00013917
RPS14 40S ribosomal protein S14	RPS14	<a target="_blank" href="http://srs.ebi.ac.uk/srsbin/cgi-bin/wgetz?-e+[IPI-acc:IPI00026271]+-vn+2">IPI00026271</a>	3	16254.9	100	3	3	6	IPI00026271	IPI00026271
RPS17 40S ribosomal protein S17	RPS17	<a target="_blank" href="http://srs.ebi.ac.uk/srsbin/cgi-bin/wgetz?-e+[IPI-acc:IPI00221093]+-vn+2">IPI00221093</a>	1	15532.5	100	3	3	4	IPI00221093	IPI00221093
RPS19 40S ribosomal protein S19	RPS19	<a target="_blank" href="http://srs.ebi.ac.uk/srsbin/cgi-bin/wgetz?-e+[IPI-acc:IPI00215780]+-vn+2">IPI00215780</a>	3	16042.5	100	3	3	4	IPI00215780	IPI00215780
RPS20 40S ribosomal protein S20	RPS20	<a target="_blank" href="http://srs.ebi.ac.uk/srsbin/cgi-bin/wgetz?-e+[IPI-acc:IPI00012493]+-vn+2">IPI00012493</a>	3	13355	99.8	2	2	4	IPI00012493	IPI00012493, IPI00794659
RPS28 40S ribosomal protein S28	RPS28	<a target="_blank" href="http://srs.ebi.ac.uk/srsbin/cgi-bin/wgetz?-e+[IPI-acc:IPI00719622]+-vn+2">IPI00719622</a>	3	7822.9	100	2	2	8	IPI00719622	IPI00719622
RPS3 40S ribosomal protein S3	RPS3	<a target="_blank" href="http://srs.ebi.ac.uk/srsbin/cgi-bin/wgetz?-e+[IPI-acc:IPI00011253]+-vn+2">IPI00011253</a>	3	26670.5	100	3	3	5	IPI00011253	IPI00011253, IPI00939811
RPS7 40S ribosomal protein S7	RPS7	<a target="_blank" href="http://srs.ebi.ac.uk/srsbin/cgi-bin/wgetz?-e+[IPI-acc:IPI00013415]+-vn+2">IPI00013415</a>	2	22109.5	99.8	2	2	3	IPI00013415	IPI00013415, IPI00893703
RPSAP15;RPSA 33 kDa protein	RPSAP15;RPSA	<a target="_blank" href="http://srs.ebi.ac.uk/srsbin/cgi-bin/wgetz?-e+[IPI-acc:IPI00413108]+-vn+2">IPI00413108</a>	3	33295.5	100	10	11	26	IPI00413108	IPI00413108, IPI00553164, IPI00927101
RRBP1 Isoform 3 of Ribosome-binding protein 1	RRBP1	<a target="_blank" href="http://srs.ebi.ac.uk/srsbin/cgi-bin/wgetz?-e+[IPI-acc:IPI00215743]+-vn+2">IPI00215743</a>	3	152452	100	11	11	15	IPI00215743	IPI00215743, IPI00220967, IPI00744135, IPI00856098
RTN4 Isoform 1 of Reticulon-4	RTN4	<a target="_blank" href="http://srs.ebi.ac.uk/srsbin/cgi-bin/wgetz?-e+[IPI-acc:IPI00021766]+-vn+2">IPI00021766</a>	3	129916	100	3	3	3	IPI00021766	IPI00021766, IPI00298289, IPI00478442
RWDD1 RWD domain-containing protein 1	RWDD1	<a target="_blank" href="http://srs.ebi.ac.uk/srsbin/cgi-bin/wgetz?-e+[IPI-acc:IPI00034010]+-vn+2">IPI00034010</a>	2	27922.2	99.8	2	3	9	IPI00034010	IPI00034010, IPI00479265
S100A10 Protein S100-A10	S100A10	<a target="_blank" href="http://srs.ebi.ac.uk/srsbin/cgi-bin/wgetz?-e+[IPI-acc:IPI00183695]+-vn+2">IPI00183695</a>	1	11185.5	99.8	2	2	6	IPI00183695	IPI00183695
S100A11 Protein S100-A11	S100A11	<a target="_blank" href="http://srs.ebi.ac.uk/srsbin/cgi-bin/wgetz?-e+[IPI-acc:IPI00013895]+-vn+2">IPI00013895</a>	3	11723.1	100	5	6	104	IPI00013895	IPI00013895
S100A13 Protein S100-A13	S100A13	<a target="_blank" href="http://srs.ebi.ac.uk/srsbin/cgi-bin/wgetz?-e+[IPI-acc:IPI00016179]+-vn+2">IPI00016179</a>	2	11453.7	100	4	4	5	IPI00016179	IPI00016179
S100A16 Protein S100-A16	S100A16	<a target="_blank" href="http://srs.ebi.ac.uk/srsbin/cgi-bin/wgetz?-e+[IPI-acc:IPI00062120]+-vn+2">IPI00062120</a>	3	11783.9	99.8	2	2	7	IPI00062120	IPI00062120
S100A3 Protein S100-A3	S100A3	<a target="_blank" href="http://srs.ebi.ac.uk/srsbin/cgi-bin/wgetz?-e+[IPI-acc:IPI00016752]+-vn+2">IPI00016752</a>	1	11695.3	99.8	2	2	3	IPI00016752	IPI00016752
S100A4 Protein S100-A4	S100A4	<a target="_blank" href="http://srs.ebi.ac.uk/srsbin/cgi-bin/wgetz?-e+[IPI-acc:IPI00032313]+-vn+2">IPI00032313</a>	3	11711	100	4	4	12	IPI00032313	IPI00032313
S100A9 Protein S100-A9	S100A9	<a target="_blank" href="http://srs.ebi.ac.uk/srsbin/cgi-bin/wgetz?-e+[IPI-acc:IPI00027462]+-vn+2">IPI00027462</a>	2	13224.3	100	3	4	6	IPI00027462	IPI00027462, IPI00939362
S100P Protein S100-P	S100P	<a target="_blank" href="http://srs.ebi.ac.uk/srsbin/cgi-bin/wgetz?-e+[IPI-acc:IPI00017526]+-vn+2">IPI00017526</a>	3	10382.3	99.9	2	2	5	IPI00017526	IPI00017526
SAE1 SUMO-activating enzyme subunit 1	SAE1	<a target="_blank" href="http://srs.ebi.ac.uk/srsbin/cgi-bin/wgetz?-e+[IPI-acc:IPI00033130]+-vn+2">IPI00033130</a>	2	38432.1	100	3	3	5	IPI00033130	IPI00033130, IPI00923557
SAFB Scaffold attachment factor B1	SAFB	<a target="_blank" href="http://srs.ebi.ac.uk/srsbin/cgi-bin/wgetz?-e+[IPI-acc:IPI00300631]+-vn+2">IPI00300631</a>	3	102625	100	7	8	13	IPI00300631	IPI00300631, IPI00646058
SAFB2 Scaffold attachment factor B2	SAFB2	<a target="_blank" href="http://srs.ebi.ac.uk/srsbin/cgi-bin/wgetz?-e+[IPI-acc:IPI00005648]+-vn+2">IPI00005648</a>	3	107456	99.8	2	2	4	IPI00005648	IPI00005648, IPI00872777, IPI00942551
SAP30BP Isoform 2 of SAP30-binding protein	SAP30BP	<a target="_blank" href="http://srs.ebi.ac.uk/srsbin/cgi-bin/wgetz?-e+[IPI-acc:IPI00333699]+-vn+2">IPI00333699</a>	2	32051.3	100	3	3	3	IPI00333699	IPI00333699, IPI00549296
SARNP SAP domain-containing ribonucleoprotein	SARNP	<a target="_blank" href="http://srs.ebi.ac.uk/srsbin/cgi-bin/wgetz?-e+[IPI-acc:IPI00014938]+-vn+2">IPI00014938</a>	3	23653.2	100	2	2	4	IPI00014938	IPI00014938, IPI00795769
SART1 U4/U6.U5 tri-snRNP-associated protein 1	SART1	<a target="_blank" href="http://srs.ebi.ac.uk/srsbin/cgi-bin/wgetz?-e+[IPI-acc:IPI00021417]+-vn+2">IPI00021417</a>	2	90239.1	99.8	2	2	2	IPI00021417	IPI00021417
SBSN Suprabasin	SBSN	<a target="_blank" href="http://srs.ebi.ac.uk/srsbin/cgi-bin/wgetz?-e+[IPI-acc:IPI00373937]+-vn+2">IPI00373937</a>	1	25316.6	100	3	3	3	IPI00373937	IPI00373937
SCG3 Secretogranin-3	SCG3	<a target="_blank" href="http://srs.ebi.ac.uk/srsbin/cgi-bin/wgetz?-e+[IPI-acc:IPI00292071]+-vn+2">IPI00292071</a>	3	52990.2	100	2	2	7	IPI00292071	IPI00292071
SCLY Isoform 1 of Selenocysteine lyase	SCLY	<a target="_blank" href="http://srs.ebi.ac.uk/srsbin/cgi-bin/wgetz?-e+[IPI-acc:IPI00101652]+-vn+2">IPI00101652</a>	1	48130.1	99.4	2	2	3	IPI00101652	IPI00101652, IPI00884890, IPI00909950
SDC4 Syndecan-4	SDC4	<a target="_blank" href="http://srs.ebi.ac.uk/srsbin/cgi-bin/wgetz?-e+[IPI-acc:IPI00011564]+-vn+2">IPI00011564</a>	3	21624.1	100	3	5	8	IPI00011564	IPI00011564
SDCBP Syntenin-1	SDCBP	<a target="_blank" href="http://srs.ebi.ac.uk/srsbin/cgi-bin/wgetz?-e+[IPI-acc:IPI00299086]+-vn+2">IPI00299086</a>	3	32427.3	100	4	5	8	IPI00299086	IPI00299086, IPI00479018, IPI00910606
SDF4 Isoform 1 of 45 kDa calcium-binding protein	SDF4	<a target="_blank" href="http://srs.ebi.ac.uk/srsbin/cgi-bin/wgetz?-e+[IPI-acc:IPI00106646]+-vn+2">IPI00106646</a>	3	41788.9	100	15	20	61	IPI00106646	IPI00106646
SEMA3A Semaphorin-3A	SEMA3A	<a target="_blank" href="http://srs.ebi.ac.uk/srsbin/cgi-bin/wgetz?-e+[IPI-acc:IPI00031510]+-vn+2">IPI00031510</a>	3	88872.8	100	13	13	24	IPI00031510	IPI00031510
SEMA3F Semaphorin-3F	SEMA3F	<a target="_blank" href="http://srs.ebi.ac.uk/srsbin/cgi-bin/wgetz?-e+[IPI-acc:IPI00298003]+-vn+2">IPI00298003</a>	1	88363.9	100	3	3	5	IPI00298003	IPI00298003, IPI00556643, IPI00927665
SEMG2 Semenogelin-2	SEMG2	<a target="_blank" href="http://srs.ebi.ac.uk/srsbin/cgi-bin/wgetz?-e+[IPI-acc:IPI00025415]+-vn+2">IPI00025415</a>	1	65425.1	99.8	2	2	18	IPI00025415	IPI00025415
SEP15 15 kDa selenoprotein isoform 1 precursor	2011-09-15	<a target="_blank" href="http://srs.ebi.ac.uk/srsbin/cgi-bin/wgetz?-e+[IPI-acc:IPI00030877]+-vn+2">IPI00030877</a>	3	18027.4	100	4	4	10	IPI00030877	IPI00030877
SEPHS1 Selenide, water dikinase 1	SEPHS1	<a target="_blank" href="http://srs.ebi.ac.uk/srsbin/cgi-bin/wgetz?-e+[IPI-acc:IPI00029056]+-vn+2">IPI00029056</a>	3	42892.5	100	5	5	5	IPI00029056	IPI00029056
SEPT11 cDNA FLJ53374, highly similar to Septin-11	2011-09-11	<a target="_blank" href="http://srs.ebi.ac.uk/srsbin/cgi-bin/wgetz?-e+[IPI-acc:IPI00019376]+-vn+2">IPI00019376</a>	2	50805.9	100	3	3	3	IPI00019376	IPI00019376
SEPT9 septin 9 isoform e	2011-09-09	<a target="_blank" href="http://srs.ebi.ac.uk/srsbin/cgi-bin/wgetz?-e+[IPI-acc:IPI00455033]+-vn+2">IPI00455033</a>	2	47483.9	99.8	2	3	6	IPI00455033	IPI00455033, IPI00748715, IPI00784614, IPI00784808, IPI00784936, IPI00871679, IPI00942991
SERBP1 Isoform 1 of Plasminogen activator inhibitor 1 RNA-binding protein	SERBP1	<a target="_blank" href="http://srs.ebi.ac.uk/srsbin/cgi-bin/wgetz?-e+[IPI-acc:IPI00410693]+-vn+2">IPI00410693</a>	3	44947.8	100	13	15	28	IPI00410693	IPI00410693
SERF2;C15orf63 Isoform 1 of Huntingtin-interacting protein K	SERF2;C15orf63	<a target="_blank" href="http://srs.ebi.ac.uk/srsbin/cgi-bin/wgetz?-e+[IPI-acc:IPI00335001]+-vn+2">IPI00335001</a>	3	19314	100	2	2	5	IPI00335001	IPI00335001, IPI00395462
SERPINA1 Isoform 1 of Alpha-1-antitrypsin	SERPINA1	<a target="_blank" href="http://srs.ebi.ac.uk/srsbin/cgi-bin/wgetz?-e+[IPI-acc:IPI00553177]+-vn+2">IPI00553177</a>	3	46719.9	100	17	27	238	IPI00553177	IPI00553177
SERPINA6 Corticosteroid-binding globulin	SERPINA6	<a target="_blank" href="http://srs.ebi.ac.uk/srsbin/cgi-bin/wgetz?-e+[IPI-acc:IPI00027482]+-vn+2">IPI00027482</a>	1	45124.1	99.8	2	2	2	IPI00027482	IPI00027482
SERPINB1 Leukocyte elastase inhibitor	SERPINB1	<a target="_blank" href="http://srs.ebi.ac.uk/srsbin/cgi-bin/wgetz?-e+[IPI-acc:IPI00027444]+-vn+2">IPI00027444</a>	1	42725.8	99.8	2	2	2	IPI00027444	IPI00027444
SERPINB6 Putative uncharacterized protein DKFZp686I04222	SERPINB6	<a target="_blank" href="http://srs.ebi.ac.uk/srsbin/cgi-bin/wgetz?-e+[IPI-acc:IPI00413451]+-vn+2">IPI00413451</a>	1	46353.4	100	3	3	4	IPI00413451	IPI00413451, IPI00749398
SERPINE1 Plasminogen activator inhibitor 1	SERPINE1	<a target="_blank" href="http://srs.ebi.ac.uk/srsbin/cgi-bin/wgetz?-e+[IPI-acc:IPI00007118]+-vn+2">IPI00007118</a>	3	45042.2	100	2	2	5	IPI00007118	IPI00007118, IPI00926949
SERPINF1 Pigment epithelium-derived factor	SERPINF1	<a target="_blank" href="http://srs.ebi.ac.uk/srsbin/cgi-bin/wgetz?-e+[IPI-acc:IPI00006114]+-vn+2">IPI00006114</a>	3	46326.4	100	12	15	85	IPI00006114	IPI00006114
SERPINH1 Serpin H1	SERPINH1	<a target="_blank" href="http://srs.ebi.ac.uk/srsbin/cgi-bin/wgetz?-e+[IPI-acc:IPI00032140]+-vn+2">IPI00032140</a>	3	46424	100	2	2	3	IPI00032140	IPI00032140
SERPINI1 Neuroserpin	SERPINI1	<a target="_blank" href="http://srs.ebi.ac.uk/srsbin/cgi-bin/wgetz?-e+[IPI-acc:IPI00016150]+-vn+2">IPI00016150</a>	3	46409.9	100	6	6	23	IPI00016150	IPI00016150
SET Isoform 1 of Protein SET	SET	<a target="_blank" href="http://srs.ebi.ac.uk/srsbin/cgi-bin/wgetz?-e+[IPI-acc:IPI00072377]+-vn+2">IPI00072377</a>	3	33471.4	100	12	15	82	IPI00072377	IPI00072377
SF1 Isoform 5 of Splicing factor 1	SF1	<a target="_blank" href="http://srs.ebi.ac.uk/srsbin/cgi-bin/wgetz?-e+[IPI-acc:IPI00386119]+-vn+2">IPI00386119</a>	3	80603.5	100	9	10	53	IPI00386119	IPI00386119
SF3A1 Splicing factor 3 subunit 1	SF3A1	<a target="_blank" href="http://srs.ebi.ac.uk/srsbin/cgi-bin/wgetz?-e+[IPI-acc:IPI00017451]+-vn+2">IPI00017451</a>	3	88868.1	100	13	17	32	IPI00017451	IPI00017451
SF3A2 SF3A2 protein (Fragment)	SF3A2	<a target="_blank" href="http://srs.ebi.ac.uk/srsbin/cgi-bin/wgetz?-e+[IPI-acc:IPI00017341]+-vn+2">IPI00017341</a>	3	51457.1	100	5	6	12	IPI00017341	IPI00017341
SF3A3 Splicing factor 3A subunit 3	SF3A3	<a target="_blank" href="http://srs.ebi.ac.uk/srsbin/cgi-bin/wgetz?-e+[IPI-acc:IPI00029764]+-vn+2">IPI00029764</a>	3	58833.3	100	3	3	4	IPI00029764	IPI00029764
SF3B1 Splicing factor 3B subunit 1	SF3B1	<a target="_blank" href="http://srs.ebi.ac.uk/srsbin/cgi-bin/wgetz?-e+[IPI-acc:IPI00026089]+-vn+2">IPI00026089</a>	3	145802	100	6	8	10	IPI00026089	IPI00026089
SF3B14 Pre-mRNA branch site protein p14	SF3B14	<a target="_blank" href="http://srs.ebi.ac.uk/srsbin/cgi-bin/wgetz?-e+[IPI-acc:IPI00032827]+-vn+2">IPI00032827</a>	2	14567.6	99.8	2	2	4	IPI00032827	IPI00032827
SF3B2 splicing factor 3B subunit 2	SF3B2	<a target="_blank" href="http://srs.ebi.ac.uk/srsbin/cgi-bin/wgetz?-e+[IPI-acc:IPI00221106]+-vn+2">IPI00221106</a>	3	100211	100	6	7	16	IPI00221106	IPI00221106
SF3B3 Isoform 1 of Splicing factor 3B subunit 3	SF3B3	<a target="_blank" href="http://srs.ebi.ac.uk/srsbin/cgi-bin/wgetz?-e+[IPI-acc:IPI00300371]+-vn+2">IPI00300371</a>	3	135561	100	5	5	5	IPI00300371	IPI00300371
SF3B4 Splicing factor 3B subunit 4	SF3B4	<a target="_blank" href="http://srs.ebi.ac.uk/srsbin/cgi-bin/wgetz?-e+[IPI-acc:IPI00017339]+-vn+2">IPI00017339</a>	3	44368.5	100	3	3	29	IPI00017339	IPI00017339
SF3B5 Splicing factor 3B subunit 5	SF3B5	<a target="_blank" href="http://srs.ebi.ac.uk/srsbin/cgi-bin/wgetz?-e+[IPI-acc:IPI00010404]+-vn+2">IPI00010404</a>	3	10117.5	100	3	3	4	IPI00010404	IPI00010404
SFN Isoform 1 of 14-3-3 protein sigma	SFN	<a target="_blank" href="http://srs.ebi.ac.uk/srsbin/cgi-bin/wgetz?-e+[IPI-acc:IPI00013890]+-vn+2">IPI00013890</a>	3	27756.8	100	10	13	35	IPI00013890	IPI00013890
SFPQ Isoform Long of Splicing factor, proline- and glutamine-rich	SFPQ	<a target="_blank" href="http://srs.ebi.ac.uk/srsbin/cgi-bin/wgetz?-e+[IPI-acc:IPI00010740]+-vn+2">IPI00010740</a>	3	76131.5	100	14	17	37	IPI00010740	IPI00010740
SFRP5 Secreted frizzled-related protein 5	SFRP5	<a target="_blank" href="http://srs.ebi.ac.uk/srsbin/cgi-bin/wgetz?-e+[IPI-acc:IPI00017558]+-vn+2">IPI00017558</a>	2	35545.7	100	3	4	5	IPI00017558	IPI00017558
SFRS1 Isoform ASF-1 of Splicing factor, arginine/serine-rich 1	SFRS1	<a target="_blank" href="http://srs.ebi.ac.uk/srsbin/cgi-bin/wgetz?-e+[IPI-acc:IPI00215884]+-vn+2">IPI00215884</a>	3	27727.1	100	10	10	17	IPI00215884	IPI00215884
SFRS11 Splicing factor, arginine/serine-rich 11	SFRS11	<a target="_blank" href="http://srs.ebi.ac.uk/srsbin/cgi-bin/wgetz?-e+[IPI-acc:IPI00464952]+-vn+2">IPI00464952</a>	3	53525.7	99.8	2	2	2	IPI00464952	IPI00464952, IPI00641287, IPI00641957
SFRS15 Isoform 1 of Splicing factor, arginine/serine-rich 15	SFRS15	<a target="_blank" href="http://srs.ebi.ac.uk/srsbin/cgi-bin/wgetz?-e+[IPI-acc:IPI00181702]+-vn+2">IPI00181702</a>	3	125850	99.8	2	2	3	IPI00181702	IPI00181702, IPI00923625, IPI00942450
SFRS2IP Isoform 2 of SFRS2-interacting protein	SFRS2IP	<a target="_blank" href="http://srs.ebi.ac.uk/srsbin/cgi-bin/wgetz?-e+[IPI-acc:IPI00181359]+-vn+2">IPI00181359</a>	2	128857	99.9	2	2	3	IPI00181359	IPI00181359, IPI00746412, IPI00795657
SFRS6 Isoform SRP55-1 of Splicing factor, arginine/serine-rich 6	SFRS6	<a target="_blank" href="http://srs.ebi.ac.uk/srsbin/cgi-bin/wgetz?-e+[IPI-acc:IPI00012345]+-vn+2">IPI00012345</a>	1	39570.4	99.8	2	2	2	IPI00012345	IPI00012345, IPI00018203, IPI00215879, IPI00556297
SFRS7 Isoform 1 of Splicing factor, arginine/serine-rich 7	SFRS7	<a target="_blank" href="http://srs.ebi.ac.uk/srsbin/cgi-bin/wgetz?-e+[IPI-acc:IPI00003377]+-vn+2">IPI00003377</a>	1	27349.5	99.8	2	2	3	IPI00003377	IPI00003377, IPI00744364, IPI00916448, IPI00939530
SGCE sarcoglycan, epsilon isoform 1	SGCE	<a target="_blank" href="http://srs.ebi.ac.uk/srsbin/cgi-bin/wgetz?-e+[IPI-acc:IPI00414984]+-vn+2">IPI00414984</a>	1	52507.8	100	2	2	4	IPI00414984	IPI00414984, IPI00418183, IPI00853589, IPI00910519, IPI00921928, IPI00924566, IPI00940398
SGTA Small glutamine-rich tetratricopeptide repeat-containing protein alpha	SGTA	<a target="_blank" href="http://srs.ebi.ac.uk/srsbin/cgi-bin/wgetz?-e+[IPI-acc:IPI00013949]+-vn+2">IPI00013949</a>	3	34045.9	100	7	8	28	IPI00013949	IPI00013949
SGTB Small glutamine-rich tetratricopeptide repeat-containing protein beta	SGTB	<a target="_blank" href="http://srs.ebi.ac.uk/srsbin/cgi-bin/wgetz?-e+[IPI-acc:IPI00061623]+-vn+2">IPI00061623</a>	1	33412	99.8	2	2	2	IPI00061623	IPI00061623
SH3BGRL SH3 domain-binding glutamic acid-rich-like protein	SH3BGRL	<a target="_blank" href="http://srs.ebi.ac.uk/srsbin/cgi-bin/wgetz?-e+[IPI-acc:IPI00025318]+-vn+2">IPI00025318</a>	3	12756.5	100	6	7	22	IPI00025318	IPI00025318
SH3BGRL3 Putative uncharacterized protein	SH3BGRL3	<a target="_blank" href="http://srs.ebi.ac.uk/srsbin/cgi-bin/wgetz?-e+[IPI-acc:IPI00010402]+-vn+2">IPI00010402</a>	3	23820.2	100	5	7	17	IPI00010402	IPI00010402, IPI00746352
SH3KBP1 Isoform 1 of SH3 domain-containing kinase-binding protein 1	SH3KBP1	<a target="_blank" href="http://srs.ebi.ac.uk/srsbin/cgi-bin/wgetz?-e+[IPI-acc:IPI00294962]+-vn+2">IPI00294962</a>	3	73110.9	100	3	3	6	IPI00294962	IPI00294962, IPI00477897, IPI00643458, IPI00645893
SKP1 Isoform 1 of S-phase kinase-associated protein 1	SKP1	<a target="_blank" href="http://srs.ebi.ac.uk/srsbin/cgi-bin/wgetz?-e+[IPI-acc:IPI00301364]+-vn+2">IPI00301364</a>	3	18640.3	100	5	6	21	IPI00301364	IPI00301364
SLC12A2 Isoform 1 of Solute carrier family 12 member 2	SLC12A2	<a target="_blank" href="http://srs.ebi.ac.uk/srsbin/cgi-bin/wgetz?-e+[IPI-acc:IPI00022649]+-vn+2">IPI00022649</a>	2	131434	99.8	2	2	3	IPI00022649	IPI00022649, IPI00220844
SLC1A5 Neutral amino acid transporter B(0)	SLC1A5	<a target="_blank" href="http://srs.ebi.ac.uk/srsbin/cgi-bin/wgetz?-e+[IPI-acc:IPI00019472]+-vn+2">IPI00019472</a>	1	56581.8	99.8	2	2	5	IPI00019472	IPI00019472, IPI00922487, IPI00922776
SLC38A10 Isoform 1 of Putative sodium-coupled neutral amino acid transporter 10	SLC38A10	<a target="_blank" href="http://srs.ebi.ac.uk/srsbin/cgi-bin/wgetz?-e+[IPI-acc:IPI00443799]+-vn+2">IPI00443799</a>	3	119743	100	3	4	5	IPI00443799	IPI00443799
SLC39A10 Zinc transporter ZIP10	SLC39A10	<a target="_blank" href="http://srs.ebi.ac.uk/srsbin/cgi-bin/wgetz?-e+[IPI-acc:IPI00008085]+-vn+2">IPI00008085</a>	3	94114.2	100	4	4	9	IPI00008085	IPI00008085
SLC4A1AP Kanadaptin	SLC4A1AP	<a target="_blank" href="http://srs.ebi.ac.uk/srsbin/cgi-bin/wgetz?-e+[IPI-acc:IPI00306749]+-vn+2">IPI00306749</a>	1	88798.4	99.8	2	2	2	IPI00306749	IPI00306749
SLC9A3R1 Na(+)/H(+) exchange regulatory cofactor NHE-RF1	SLC9A3R1	<a target="_blank" href="http://srs.ebi.ac.uk/srsbin/cgi-bin/wgetz?-e+[IPI-acc:IPI00003527]+-vn+2">IPI00003527</a>	3	38850.3	100	8	9	23	IPI00003527	IPI00003527
SLK Isoform 1 of STE20-like serine/threonine-protein kinase	SLK	<a target="_blank" href="http://srs.ebi.ac.uk/srsbin/cgi-bin/wgetz?-e+[IPI-acc:IPI00022827]+-vn+2">IPI00022827</a>	1	142680	99.8	2	3	4	IPI00022827	IPI00022827, IPI00247439
SMARCC2 Isoform 2 of SWI/SNF complex subunit SMARCC2	SMARCC2	<a target="_blank" href="http://srs.ebi.ac.uk/srsbin/cgi-bin/wgetz?-e+[IPI-acc:IPI00150057]+-vn+2">IPI00150057</a>	3	124824	100	5	6	11	IPI00150057	IPI00150057, IPI00216047
SMARCE1 Isoform 1 of SWI/SNF-related matrix-associated actin-dependent regulator of chromatin subfamily E member 1	SMARCE1	<a target="_blank" href="http://srs.ebi.ac.uk/srsbin/cgi-bin/wgetz?-e+[IPI-acc:IPI00017669]+-vn+2">IPI00017669</a>	2	46631.7	100	2	2	2	IPI00017669	IPI00017669, IPI00470489
SMNDC1 Survival of motor neuron-related-splicing factor 30	SMNDC1	<a target="_blank" href="http://srs.ebi.ac.uk/srsbin/cgi-bin/wgetz?-e+[IPI-acc:IPI00025176]+-vn+2">IPI00025176</a>	1	26693.4	100	2	2	3	IPI00025176	IPI00025176
SMOC2 Putative uncharacterized protein SMOC2	SMOC2	<a target="_blank" href="http://srs.ebi.ac.uk/srsbin/cgi-bin/wgetz?-e+[IPI-acc:IPI00644807]+-vn+2">IPI00644807</a>	3	49900	100	7	10	25	IPI00644807	IPI00644807
SMS Isoform 1 of Spermine synthase	SMS	<a target="_blank" href="http://srs.ebi.ac.uk/srsbin/cgi-bin/wgetz?-e+[IPI-acc:IPI00005102]+-vn+2">IPI00005102</a>	2	41251.5	100	3	3	4	IPI00005102	IPI00005102
SNRNP200 Isoform 2 of U5 small nuclear ribonucleoprotein 200 kDa helicase	SNRNP200	<a target="_blank" href="http://srs.ebi.ac.uk/srsbin/cgi-bin/wgetz?-e+[IPI-acc:IPI00168235]+-vn+2">IPI00168235</a>	2	71456.5	100	4	5	11	IPI00168235	IPI00168235, IPI00420014
SNRPA U1 small nuclear ribonucleoprotein A	SNRPA	<a target="_blank" href="http://srs.ebi.ac.uk/srsbin/cgi-bin/wgetz?-e+[IPI-acc:IPI00012382]+-vn+2">IPI00012382</a>	3	31262.4	100	5	6	17	IPI00012382	IPI00012382
SNRPA1 U2 small nuclear ribonucleoprotein A`	SNRPA1	<a target="_blank" href="http://srs.ebi.ac.uk/srsbin/cgi-bin/wgetz?-e+[IPI-acc:IPI00297477]+-vn+2">IPI00297477</a>	1	28399.1	99.8	2	2	2	IPI00297477	IPI00297477
SNRPB Isoform SM-B` of Small nuclear ribonucleoprotein-associated proteins B and B`	SNRPB	<a target="_blank" href="http://srs.ebi.ac.uk/srsbin/cgi-bin/wgetz?-e+[IPI-acc:IPI00027285]+-vn+2">IPI00027285</a>	3	24592.6	100	3	3	6	IPI00027285	IPI00027285, IPI00220360, IPI00329512, IPI00384173, IPI00395674, IPI00785142, IPI00844420, IPI00877103
SNRPB2 U2 small nuclear ribonucleoprotein B``	SNRPB2	<a target="_blank" href="http://srs.ebi.ac.uk/srsbin/cgi-bin/wgetz?-e+[IPI-acc:IPI00029267]+-vn+2">IPI00029267</a>	3	25469.5	99.8	2	3	4	IPI00029267	IPI00029267
SNRPC U1 small nuclear ribonucleoprotein C	SNRPC	<a target="_blank" href="http://srs.ebi.ac.uk/srsbin/cgi-bin/wgetz?-e+[IPI-acc:IPI00013396]+-vn+2">IPI00013396</a>	3	17375.9	99.8	2	2	3	IPI00013396	IPI00013396, IPI00641788
SNRPD2 Small nuclear ribonucleoprotein Sm D2	SNRPD2	<a target="_blank" href="http://srs.ebi.ac.uk/srsbin/cgi-bin/wgetz?-e+[IPI-acc:IPI00017963]+-vn+2">IPI00017963</a>	3	13509.1	100	5	6	10	IPI00017963	IPI00017963
SNRPD3 Small nuclear ribonucleoprotein Sm D3	SNRPD3	<a target="_blank" href="http://srs.ebi.ac.uk/srsbin/cgi-bin/wgetz?-e+[IPI-acc:IPI00017964]+-vn+2">IPI00017964</a>	2	13898.6	100	2	2	3	IPI00017964	IPI00017964, IPI00878876, IPI00879750
SNW1 SNW domain-containing protein 1	SNW1	<a target="_blank" href="http://srs.ebi.ac.uk/srsbin/cgi-bin/wgetz?-e+[IPI-acc:IPI00013830]+-vn+2">IPI00013830</a>	3	61477.9	99.8	2	2	3	IPI00013830	IPI00013830
SNX12 Isoform 1 of Sorting nexin-12	SNX12	<a target="_blank" href="http://srs.ebi.ac.uk/srsbin/cgi-bin/wgetz?-e+[IPI-acc:IPI00438170]+-vn+2">IPI00438170</a>	3	19713	100	3	3	4	IPI00438170	IPI00438170, IPI00743822, IPI00844112
SOD1 Superoxide dismutase [Cu-Zn]	SOD1	<a target="_blank" href="http://srs.ebi.ac.uk/srsbin/cgi-bin/wgetz?-e+[IPI-acc:IPI00218733]+-vn+2">IPI00218733</a>	3	15917.3	100	5	7	18	IPI00218733	IPI00218733
SORD Sorbitol dehydrogenase	SORD	<a target="_blank" href="http://srs.ebi.ac.uk/srsbin/cgi-bin/wgetz?-e+[IPI-acc:IPI00216057]+-vn+2">IPI00216057</a>	2	38278.7	100	2	2	2	IPI00216057	IPI00216057
SORT1 Sortilin	SORT1	<a target="_blank" href="http://srs.ebi.ac.uk/srsbin/cgi-bin/wgetz?-e+[IPI-acc:IPI00217882]+-vn+2">IPI00217882</a>	3	92051.6	100	5	5	7	IPI00217882	IPI00217882
SPAG7 Sperm-associated antigen 7	SPAG7	<a target="_blank" href="http://srs.ebi.ac.uk/srsbin/cgi-bin/wgetz?-e+[IPI-acc:IPI00006863]+-vn+2">IPI00006863</a>	1	32762.8	99.8	2	2	2	IPI00006863	IPI00006863, IPI00794341
SPINT1 Isoform 2 of Kunitz-type protease inhibitor 1	SPINT1	<a target="_blank" href="http://srs.ebi.ac.uk/srsbin/cgi-bin/wgetz?-e+[IPI-acc:IPI00011643]+-vn+2">IPI00011643</a>	3	56866.6	100	9	11	16	IPI00011643	IPI00011643, IPI00376403
SPINT2 Kunitz-type protease inhibitor 2	SPINT2	<a target="_blank" href="http://srs.ebi.ac.uk/srsbin/cgi-bin/wgetz?-e+[IPI-acc:IPI00011662]+-vn+2">IPI00011662</a>	1	28210.1	99.8	2	2	2	IPI00011662	IPI00011662
SPON2 Spondin-2	SPON2	<a target="_blank" href="http://srs.ebi.ac.uk/srsbin/cgi-bin/wgetz?-e+[IPI-acc:IPI00305975]+-vn+2">IPI00305975</a>	3	35812.3	100	4	5	13	IPI00305975	IPI00305975
SPR Sepiapterin reductase	SPR	<a target="_blank" href="http://srs.ebi.ac.uk/srsbin/cgi-bin/wgetz?-e+[IPI-acc:IPI00017469]+-vn+2">IPI00017469</a>	2	28031.5	99.8	2	3	4	IPI00017469	IPI00017469, IPI00909276
SPTAN1 Isoform 1 of Spectrin alpha chain, brain	SPTAN1	<a target="_blank" href="http://srs.ebi.ac.uk/srsbin/cgi-bin/wgetz?-e+[IPI-acc:IPI00844215]+-vn+2">IPI00844215</a>	3	284525	100	64	76	141	IPI00844215	IPI00844215
SPTBN1 Isoform Long of Spectrin beta chain, brain 1	SPTBN1	<a target="_blank" href="http://srs.ebi.ac.uk/srsbin/cgi-bin/wgetz?-e+[IPI-acc:IPI00005614]+-vn+2">IPI00005614</a>	3	274595	100	23	25	52	IPI00005614	IPI00005614
SRI Sorcin	SRI	<a target="_blank" href="http://srs.ebi.ac.uk/srsbin/cgi-bin/wgetz?-e+[IPI-acc:IPI00027175]+-vn+2">IPI00027175</a>	3	21658.7	100	3	3	9	IPI00027175	IPI00027175, IPI00414264
SRP14 Signal recognition particle 14 kDa protein	SRP14	<a target="_blank" href="http://srs.ebi.ac.uk/srsbin/cgi-bin/wgetz?-e+[IPI-acc:IPI00293434]+-vn+2">IPI00293434</a>	2	14552.6	100	3	3	11	IPI00293434	IPI00293434
SRP9;SRP9L1 Signal recognition particle 9 kDa protein	SRP9;SRP9L1	<a target="_blank" href="http://srs.ebi.ac.uk/srsbin/cgi-bin/wgetz?-e+[IPI-acc:IPI00642816]+-vn+2">IPI00642816</a>	3	10093.6	100	2	2	9	IPI00642816	IPI00642816
SRRM1 cDNA FLJ61739, highly similar to Serine/arginine repetitive matrix protein 1	SRRM1	<a target="_blank" href="http://srs.ebi.ac.uk/srsbin/cgi-bin/wgetz?-e+[IPI-acc:IPI00328293]+-vn+2">IPI00328293</a>	1	103781	99.8	2	2	2	IPI00328293	IPI00328293, IPI00647720
SRRM2 Isoform 1 of Serine/arginine repetitive matrix protein 2	SRRM2	<a target="_blank" href="http://srs.ebi.ac.uk/srsbin/cgi-bin/wgetz?-e+[IPI-acc:IPI00782992]+-vn+2">IPI00782992</a>	3	299604	100	5	6	10	IPI00782992	IPI00782992, IPI00785023
SSB Lupus La protein	SSB	<a target="_blank" href="http://srs.ebi.ac.uk/srsbin/cgi-bin/wgetz?-e+[IPI-acc:IPI00009032]+-vn+2">IPI00009032</a>	3	46821	100	10	10	14	IPI00009032	IPI00009032, IPI00916802
SSBP1 Single-stranded DNA-binding protein, mitochondrial	SSBP1	<a target="_blank" href="http://srs.ebi.ac.uk/srsbin/cgi-bin/wgetz?-e+[IPI-acc:IPI00029744]+-vn+2">IPI00029744</a>	1	17241.7	100	3	3	7	IPI00029744	IPI00029744, IPI00922415
SSRP1 FACT complex subunit SSRP1	SSRP1	<a target="_blank" href="http://srs.ebi.ac.uk/srsbin/cgi-bin/wgetz?-e+[IPI-acc:IPI00005154]+-vn+2">IPI00005154</a>	2	81059.6	99.8	2	3	3	IPI00005154	IPI00005154
SSSCA1 Sjoegren syndrome/scleroderma autoantigen 1	SSSCA1	<a target="_blank" href="http://srs.ebi.ac.uk/srsbin/cgi-bin/wgetz?-e+[IPI-acc:IPI00028412]+-vn+2">IPI00028412</a>	1	21456.5	100	3	3	4	IPI00028412	IPI00028412
ST13 Hsc70-interacting protein	ST13	<a target="_blank" href="http://srs.ebi.ac.uk/srsbin/cgi-bin/wgetz?-e+[IPI-acc:IPI00032826]+-vn+2">IPI00032826</a>	3	41314.4	100	10	12	37	IPI00032826	IPI00032826
ST6GAL1 Beta-galactoside alpha-2,6-sialyltransferase 1	ST6GAL1	<a target="_blank" href="http://srs.ebi.ac.uk/srsbin/cgi-bin/wgetz?-e+[IPI-acc:IPI00013887]+-vn+2">IPI00013887</a>	1	46588.2	99.8	2	2	3	IPI00013887	IPI00013887
STAM Isoform 1 of Signal transducing adapter molecule 1	STAM	<a target="_blank" href="http://srs.ebi.ac.uk/srsbin/cgi-bin/wgetz?-e+[IPI-acc:IPI00020178]+-vn+2">IPI00020178</a>	1	59161.9	100	3	3	5	IPI00020178	IPI00020178, IPI00607769
STAU1 Isoform Long of Double-stranded RNA-binding protein Staufen homolog 1	STAU1	<a target="_blank" href="http://srs.ebi.ac.uk/srsbin/cgi-bin/wgetz?-e+[IPI-acc:IPI00000001]+-vn+2">IPI00000001</a>	3	63165.1	100	4	4	6	IPI00000001	IPI00000001, IPI00218609, IPI00643664
STC2 Stanniocalcin-2	STC2	<a target="_blank" href="http://srs.ebi.ac.uk/srsbin/cgi-bin/wgetz?-e+[IPI-acc:IPI00008780]+-vn+2">IPI00008780</a>	3	33230.1	100	6	9	23	IPI00008780	IPI00008780
STIP1 Stress-induced-phosphoprotein 1	STIP1	<a target="_blank" href="http://srs.ebi.ac.uk/srsbin/cgi-bin/wgetz?-e+[IPI-acc:IPI00013894]+-vn+2">IPI00013894</a>	3	62624.1	100	18	23	100	IPI00013894	IPI00013894
STMN1 Stathmin	STMN1	<a target="_blank" href="http://srs.ebi.ac.uk/srsbin/cgi-bin/wgetz?-e+[IPI-acc:IPI00479997]+-vn+2">IPI00479997</a>	3	17285	100	8	9	21	IPI00479997	IPI00479997
STRAP cDNA FLJ51909, highly similar to Serine-threonine kinase receptor-associatedprotein	STRAP	<a target="_blank" href="http://srs.ebi.ac.uk/srsbin/cgi-bin/wgetz?-e+[IPI-acc:IPI00294536]+-vn+2">IPI00294536</a>	3	39760.8	100	8	8	10	IPI00294536	IPI00294536, IPI00941907
STX7 Isoform 1 of Syntaxin-7	STX7	<a target="_blank" href="http://srs.ebi.ac.uk/srsbin/cgi-bin/wgetz?-e+[IPI-acc:IPI00289876]+-vn+2">IPI00289876</a>	2	29797.6	99.8	2	2	3	IPI00289876	IPI00289876, IPI00552913
SUB1 Activated RNA polymerase II transcriptional coactivator p15	SUB1	<a target="_blank" href="http://srs.ebi.ac.uk/srsbin/cgi-bin/wgetz?-e+[IPI-acc:IPI00221222]+-vn+2">IPI00221222</a>	3	14377.9	100	4	5	10	IPI00221222	IPI00221222
SUGT1 Isoform 2 of Suppressor of G2 allele of SKP1 homolog	SUGT1	<a target="_blank" href="http://srs.ebi.ac.uk/srsbin/cgi-bin/wgetz?-e+[IPI-acc:IPI00791573]+-vn+2">IPI00791573</a>	3	37787.1	100	5	6	10	IPI00791573	IPI00791573
SULF2 Isoform 1 of Extracellular sulfatase Sulf-2	SULF2	<a target="_blank" href="http://srs.ebi.ac.uk/srsbin/cgi-bin/wgetz?-e+[IPI-acc:IPI00297252]+-vn+2">IPI00297252</a>	1	100440	99.8	2	3	3	IPI00297252	IPI00297252, IPI00555879, IPI00941316
SUPT5H Isoform 1 of Transcription elongation factor SPT5	SUPT5H	<a target="_blank" href="http://srs.ebi.ac.uk/srsbin/cgi-bin/wgetz?-e+[IPI-acc:IPI00298058]+-vn+2">IPI00298058</a>	1	120982	99.8	2	2	2	IPI00298058	IPI00298058, IPI00655641, IPI00903259
SYAP1 Synapse-associated protein 1	SYAP1	<a target="_blank" href="http://srs.ebi.ac.uk/srsbin/cgi-bin/wgetz?-e+[IPI-acc:IPI00059242]+-vn+2">IPI00059242</a>	3	39915.4	100	4	4	8	IPI00059242	IPI00059242
SYNCRIP Isoform 1 of Heterogeneous nuclear ribonucleoprotein Q	SYNCRIP	<a target="_blank" href="http://srs.ebi.ac.uk/srsbin/cgi-bin/wgetz?-e+[IPI-acc:IPI00018140]+-vn+2">IPI00018140</a>	3	69585.5	100	18	21	47	IPI00018140	IPI00018140, IPI00402183, IPI00930205
TACC3 Transforming acidic coiled-coil-containing protein 3	TACC3	<a target="_blank" href="http://srs.ebi.ac.uk/srsbin/cgi-bin/wgetz?-e+[IPI-acc:IPI00002135]+-vn+2">IPI00002135</a>	1	90341.7	99.8	2	2	2	IPI00002135	IPI00002135, IPI00908659
TAF15 Isoform Short of TATA-binding protein-associated factor 2N	TAF15	<a target="_blank" href="http://srs.ebi.ac.uk/srsbin/cgi-bin/wgetz?-e+[IPI-acc:IPI00020194]+-vn+2">IPI00020194</a>	3	61540.8	100	6	6	9	IPI00020194	IPI00020194, IPI00294426
TAGLN2 Transgelin-2	TAGLN2	<a target="_blank" href="http://srs.ebi.ac.uk/srsbin/cgi-bin/wgetz?-e+[IPI-acc:IPI00550363]+-vn+2">IPI00550363</a>	3	22373.9	100	10	13	84	IPI00550363	IPI00550363, IPI00647915
TALDO1 Transaldolase	TALDO1	<a target="_blank" href="http://srs.ebi.ac.uk/srsbin/cgi-bin/wgetz?-e+[IPI-acc:IPI00744692]+-vn+2">IPI00744692</a>	3	37523.7	100	7	7	9	IPI00744692	IPI00744692
TARDBP TDP43	TARDBP	<a target="_blank" href="http://srs.ebi.ac.uk/srsbin/cgi-bin/wgetz?-e+[IPI-acc:IPI00025815]+-vn+2">IPI00025815</a>	1	44972.9	100	3	3	7	IPI00025815	IPI00025815
TARS Threonyl-tRNA synthetase, cytoplasmic	TARS	<a target="_blank" href="http://srs.ebi.ac.uk/srsbin/cgi-bin/wgetz?-e+[IPI-acc:IPI00329633]+-vn+2">IPI00329633</a>	3	83419.8	100	6	6	10	IPI00329633	IPI00329633, IPI00908949
TAX1BP3 Tax1-binding protein 3	TAX1BP3	<a target="_blank" href="http://srs.ebi.ac.uk/srsbin/cgi-bin/wgetz?-e+[IPI-acc:IPI00005585]+-vn+2">IPI00005585</a>	1	13716.6	99.8	2	2	3	IPI00005585	IPI00005585
TBCA Tubulin-specific chaperone A	TBCA	<a target="_blank" href="http://srs.ebi.ac.uk/srsbin/cgi-bin/wgetz?-e+[IPI-acc:IPI00217236]+-vn+2">IPI00217236</a>	3	12837.2	100	8	9	18	IPI00217236	IPI00217236
TBL1XR1 F-box-like/WD repeat-containing protein TBL1XR1	TBL1XR1	<a target="_blank" href="http://srs.ebi.ac.uk/srsbin/cgi-bin/wgetz?-e+[IPI-acc:IPI00002922]+-vn+2">IPI00002922</a>	3	55576.8	100	8	8	9	IPI00002922	IPI00002922
TCEA1 Isoform 1 of Transcription elongation factor A protein 1	TCEA1	<a target="_blank" href="http://srs.ebi.ac.uk/srsbin/cgi-bin/wgetz?-e+[IPI-acc:IPI00333215]+-vn+2">IPI00333215</a>	3	33952.6	100	7	7	12	IPI00333215	IPI00333215, IPI00935732, IPI00943316
TCOF1 Isoform 2 of Treacle protein	TCOF1	<a target="_blank" href="http://srs.ebi.ac.uk/srsbin/cgi-bin/wgetz?-e+[IPI-acc:IPI00298696]+-vn+2">IPI00298696</a>	3	144392	100	7	8	10	IPI00298696	IPI00298696, IPI00815713, IPI00815731, IPI00815944
TCP1 T-complex protein 1 subunit alpha	TCP1	<a target="_blank" href="http://srs.ebi.ac.uk/srsbin/cgi-bin/wgetz?-e+[IPI-acc:IPI00290566]+-vn+2">IPI00290566</a>	1	60327.2	99.8	2	2	2	IPI00290566	IPI00290566
TERF2IP Telomeric repeat-binding factor 2-interacting protein 1	TERF2IP	<a target="_blank" href="http://srs.ebi.ac.uk/srsbin/cgi-bin/wgetz?-e+[IPI-acc:IPI00008961]+-vn+2">IPI00008961</a>	3	44242.5	100	6	6	7	IPI00008961	IPI00008961
TES Isoform 1 of Testin	TES	<a target="_blank" href="http://srs.ebi.ac.uk/srsbin/cgi-bin/wgetz?-e+[IPI-acc:IPI00024097]+-vn+2">IPI00024097</a>	3	47977.6	100	4	5	8	IPI00024097	IPI00024097, IPI00216425
TFAM Transcription factor A, mitochondrial	TFAM	<a target="_blank" href="http://srs.ebi.ac.uk/srsbin/cgi-bin/wgetz?-e+[IPI-acc:IPI00020928]+-vn+2">IPI00020928</a>	3	29079.8	100	3	3	5	IPI00020928	IPI00020928
TFF3 trefoil factor 3 precursor	TFF3	<a target="_blank" href="http://srs.ebi.ac.uk/srsbin/cgi-bin/wgetz?-e+[IPI-acc:IPI00018909]+-vn+2">IPI00018909</a>	3	14233.9	100	4	5	7	IPI00018909	IPI00018909, IPI00940158
TFG Protein TFG	TFG	<a target="_blank" href="http://srs.ebi.ac.uk/srsbin/cgi-bin/wgetz?-e+[IPI-acc:IPI00294619]+-vn+2">IPI00294619</a>	3	43430.3	100	4	4	4	IPI00294619	IPI00294619, IPI00788849
TGFB1 Transforming growth factor beta-1	TGFB1	<a target="_blank" href="http://srs.ebi.ac.uk/srsbin/cgi-bin/wgetz?-e+[IPI-acc:IPI00000075]+-vn+2">IPI00000075</a>	3	44324.2	100	10	10	15	IPI00000075	IPI00000075
TGFBI Transforming growth factor-beta-induced protein ig-h3	TGFBI	<a target="_blank" href="http://srs.ebi.ac.uk/srsbin/cgi-bin/wgetz?-e+[IPI-acc:IPI00018219]+-vn+2">IPI00018219</a>	3	74664.9	100	17	19	50	IPI00018219	IPI00018219
THBS1 Thrombospondin-1	THBS1	<a target="_blank" href="http://srs.ebi.ac.uk/srsbin/cgi-bin/wgetz?-e+[IPI-acc:IPI00296099]+-vn+2">IPI00296099</a>	2	129364	100	3	3	3	IPI00296099	IPI00296099
THOC3 THO complex subunit 3	THOC3	<a target="_blank" href="http://srs.ebi.ac.uk/srsbin/cgi-bin/wgetz?-e+[IPI-acc:IPI00063729]+-vn+2">IPI00063729</a>	1	41564.1	100	2	2	4	IPI00063729	IPI00063729, IPI00471934, IPI00941731
THOC4 THO complex 4	THOC4	<a target="_blank" href="http://srs.ebi.ac.uk/srsbin/cgi-bin/wgetz?-e+[IPI-acc:IPI00328840]+-vn+2">IPI00328840</a>	3	27540.5	100	5	5	11	IPI00328840	IPI00328840
THRAP3 Thyroid hormone receptor-associated protein 3	THRAP3	<a target="_blank" href="http://srs.ebi.ac.uk/srsbin/cgi-bin/wgetz?-e+[IPI-acc:IPI00104050]+-vn+2">IPI00104050</a>	3	108651	100	6	6	8	IPI00104050	IPI00104050
THUMPD1 Putative uncharacterized protein DKFZp686C1054	THUMPD1	<a target="_blank" href="http://srs.ebi.ac.uk/srsbin/cgi-bin/wgetz?-e+[IPI-acc:IPI00465054]+-vn+2">IPI00465054</a>	2	48530.9	99.8	2	2	4	IPI00465054	IPI00465054, IPI00550243
THYN1 Isoform 1 of Thymocyte nuclear protein 1	THYN1	<a target="_blank" href="http://srs.ebi.ac.uk/srsbin/cgi-bin/wgetz?-e+[IPI-acc:IPI00383163]+-vn+2">IPI00383163</a>	1	25679.9	99.8	2	2	2	IPI00383163	IPI00383163
TIA1 Isoform Long of Nucleolysin TIA-1 isoform p40	TIA1	<a target="_blank" href="http://srs.ebi.ac.uk/srsbin/cgi-bin/wgetz?-e+[IPI-acc:IPI00291398]+-vn+2">IPI00291398</a>	3	42944.2	100	2	3	4	IPI00291398	IPI00291398, IPI00926358
TIAL1 Nucleolysin TIAR	TIAL1	<a target="_blank" href="http://srs.ebi.ac.uk/srsbin/cgi-bin/wgetz?-e+[IPI-acc:IPI00005615]+-vn+2">IPI00005615</a>	3	41571.9	100	3	3	8	IPI00005615	IPI00005615, IPI00647436
TIMM13 Mitochondrial import inner membrane translocase subunit Tim13	TIMM13	<a target="_blank" href="http://srs.ebi.ac.uk/srsbin/cgi-bin/wgetz?-e+[IPI-acc:IPI00001589]+-vn+2">IPI00001589</a>	3	10482.2	100	3	3	13	IPI00001589	IPI00001589
TIMM8A Mitochondrial import inner membrane translocase subunit Tim8 A	TIMM8A	<a target="_blank" href="http://srs.ebi.ac.uk/srsbin/cgi-bin/wgetz?-e+[IPI-acc:IPI00028376]+-vn+2">IPI00028376</a>	3	10980.2	100	3	3	9	IPI00028376	IPI00028376
TIMP1 Metalloproteinase inhibitor 1	TIMP1	<a target="_blank" href="http://srs.ebi.ac.uk/srsbin/cgi-bin/wgetz?-e+[IPI-acc:IPI00032292]+-vn+2">IPI00032292</a>	3	23153.1	100	6	9	92	IPI00032292	IPI00032292, IPI00642739
TIMP2 Metalloproteinase inhibitor 2	TIMP2	<a target="_blank" href="http://srs.ebi.ac.uk/srsbin/cgi-bin/wgetz?-e+[IPI-acc:IPI00027166]+-vn+2">IPI00027166</a>	3	24381.9	100	12	15	96	IPI00027166	IPI00027166, IPI00788747, IPI00917285
TINAGL1 Isoform 1 of Tubulointerstitial nephritis antigen-like	TINAGL1	<a target="_blank" href="http://srs.ebi.ac.uk/srsbin/cgi-bin/wgetz?-e+[IPI-acc:IPI00005563]+-vn+2">IPI00005563</a>	3	52369	100	8	9	29	IPI00005563	IPI00005563, IPI00910801
TIPRL Isoform 1 of TIP41-like protein	TIPRL	<a target="_blank" href="http://srs.ebi.ac.uk/srsbin/cgi-bin/wgetz?-e+[IPI-acc:IPI00745568]+-vn+2">IPI00745568</a>	1	31426.8	99.8	2	2	4	IPI00745568	IPI00745568
TJP1 Isoform Long of Tight junction protein ZO-1	TJP1	<a target="_blank" href="http://srs.ebi.ac.uk/srsbin/cgi-bin/wgetz?-e+[IPI-acc:IPI00216219]+-vn+2">IPI00216219</a>	1	195442	99.8	2	2	2	IPI00216219	IPI00216219, IPI00335824, IPI00795990, IPI00941530
TJP2 cDNA FLJ53324, highly similar to Tight junction protein ZO-2	TJP2	<a target="_blank" href="http://srs.ebi.ac.uk/srsbin/cgi-bin/wgetz?-e+[IPI-acc:IPI00003843]+-vn+2">IPI00003843</a>	2	137315	100	3	3	3	IPI00003843	IPI00003843, IPI00216245
TKT cDNA FLJ54957, highly similar to Transketolase	TKT	<a target="_blank" href="http://srs.ebi.ac.uk/srsbin/cgi-bin/wgetz?-e+[IPI-acc:IPI00643920]+-vn+2">IPI00643920</a>	3	68725.4	100	10	12	57	IPI00643920	IPI00643920, IPI00942979
TLE3 Isoform 2 of Transducin-like enhancer protein 3	TLE3	<a target="_blank" href="http://srs.ebi.ac.uk/srsbin/cgi-bin/wgetz?-e+[IPI-acc:IPI00177938]+-vn+2">IPI00177938</a>	1	82204.7	99.8	2	2	2	IPI00177938	IPI00177938, IPI00182478, IPI00219368, IPI00221206, IPI00867718
TLN1 Talin-1	TLN1	<a target="_blank" href="http://srs.ebi.ac.uk/srsbin/cgi-bin/wgetz?-e+[IPI-acc:IPI00298994]+-vn+2">IPI00298994</a>	3	269747	100	6	8	9	IPI00298994	IPI00298994
TMED4 Isoform 1 of Transmembrane emp24 domain-containing protein 4	TMED4	<a target="_blank" href="http://srs.ebi.ac.uk/srsbin/cgi-bin/wgetz?-e+[IPI-acc:IPI00296259]+-vn+2">IPI00296259</a>	1	25925.1	99.9	2	2	3	IPI00296259	IPI00296259, IPI00914908
TMEM132A Isoform 1 of Transmembrane protein 132A	TMEM132A	<a target="_blank" href="http://srs.ebi.ac.uk/srsbin/cgi-bin/wgetz?-e+[IPI-acc:IPI00301865]+-vn+2">IPI00301865</a>	3	110089	100	8	9	16	IPI00301865	IPI00301865, IPI00383814
TMOD3 Tropomodulin-3	TMOD3	<a target="_blank" href="http://srs.ebi.ac.uk/srsbin/cgi-bin/wgetz?-e+[IPI-acc:IPI00005087]+-vn+2">IPI00005087</a>	3	39578.1	100	6	6	8	IPI00005087	IPI00005087
TMPO Isoform Beta of Lamina-associated polypeptide 2, isoforms beta/gamma	TMPO	<a target="_blank" href="http://srs.ebi.ac.uk/srsbin/cgi-bin/wgetz?-e+[IPI-acc:IPI00030131]+-vn+2">IPI00030131</a>	3	50653.4	100	10	13	36	IPI00030131	IPI00030131
TMSL3 Thymosin beta-4-like protein 3	TMSL3	<a target="_blank" href="http://srs.ebi.ac.uk/srsbin/cgi-bin/wgetz?-e+[IPI-acc:IPI00180240]+-vn+2">IPI00180240</a>	1	5044.9	99.8	2	3	3	IPI00180240	IPI00180240, IPI00220828, IPI00719405, IPI00815642, IPI00816288
TNC Isoform 4 of Tenascin	TNC	<a target="_blank" href="http://srs.ebi.ac.uk/srsbin/cgi-bin/wgetz?-e+[IPI-acc:IPI00220213]+-vn+2">IPI00220213</a>	3	230859	100	30	36	70	IPI00220213	IPI00220213
TNKS1BP1 Isoform 1 of 182 kDa tankyrase-1-binding protein	TNKS1BP1	<a target="_blank" href="http://srs.ebi.ac.uk/srsbin/cgi-bin/wgetz?-e+[IPI-acc:IPI00304589]+-vn+2">IPI00304589</a>	1	181763	100	2	2	3	IPI00304589	IPI00304589, IPI00855787
TNS3 Isoform 1 of Tensin-3	TNS3	<a target="_blank" href="http://srs.ebi.ac.uk/srsbin/cgi-bin/wgetz?-e+[IPI-acc:IPI00658152]+-vn+2">IPI00658152</a>	1	155248	100	2	2	2	IPI00658152	IPI00658152, IPI00924727
TOP2A 183 kDa protein	TOP2A	<a target="_blank" href="http://srs.ebi.ac.uk/srsbin/cgi-bin/wgetz?-e+[IPI-acc:IPI00178667]+-vn+2">IPI00178667</a>	3	183112	100	4	4	4	IPI00178667	IPI00178667, IPI00218753, IPI00414101, IPI00478232, IPI00879004, IPI00942088
TOP2B Isoform Beta-2 of DNA topoisomerase 2-beta	TOP2B	<a target="_blank" href="http://srs.ebi.ac.uk/srsbin/cgi-bin/wgetz?-e+[IPI-acc:IPI00027280]+-vn+2">IPI00027280</a>	2	183255	99.8	2	2	2	IPI00027280	IPI00027280, IPI00217709
TP53I3 Isoform 1 of Putative quinone oxidoreductase	TP53I3	<a target="_blank" href="http://srs.ebi.ac.uk/srsbin/cgi-bin/wgetz?-e+[IPI-acc:IPI00384643]+-vn+2">IPI00384643</a>	3	35519.3	100	4	5	5	IPI00384643	IPI00384643
TPD52 tumor protein D52 isoform 2	TPD52	<a target="_blank" href="http://srs.ebi.ac.uk/srsbin/cgi-bin/wgetz?-e+[IPI-acc:IPI00619951]+-vn+2">IPI00619951</a>	3	22459.4	100	8	10	23	IPI00619951	IPI00619951, IPI00619958, IPI00873344, IPI00896474, IPI00941154
TPD52L2 Isoform 1 of Tumor protein D54	TPD52L2	<a target="_blank" href="http://srs.ebi.ac.uk/srsbin/cgi-bin/wgetz?-e+[IPI-acc:IPI00306825]+-vn+2">IPI00306825</a>	3	22219.9	100	9	13	29	IPI00306825	IPI00306825, IPI00399265, IPI00399267, IPI00743469
TPM1 tropomyosin 1 alpha chain isoform 7	TPM1	<a target="_blank" href="http://srs.ebi.ac.uk/srsbin/cgi-bin/wgetz?-e+[IPI-acc:IPI00216134]+-vn+2">IPI00216134</a>	2	28729.8	100	2	2	2	IPI00216134	IPI00216134, IPI00384369, IPI00921977
TPM2 Tropomyosin 2	TPM2	<a target="_blank" href="http://srs.ebi.ac.uk/srsbin/cgi-bin/wgetz?-e+[IPI-acc:IPI00646748]+-vn+2">IPI00646748</a>	2	32797.4	99.8	2	2	3	IPI00646748	IPI00646748
TPM3 Isoform 2 of Tropomyosin alpha-3 chain	TPM3	<a target="_blank" href="http://srs.ebi.ac.uk/srsbin/cgi-bin/wgetz?-e+[IPI-acc:IPI00218319]+-vn+2">IPI00218319</a>	3	29015.3	100	13	15	48	IPI00218319	IPI00218319
TPM4 Isoform 1 of Tropomyosin alpha-4 chain	TPM4	<a target="_blank" href="http://srs.ebi.ac.uk/srsbin/cgi-bin/wgetz?-e+[IPI-acc:IPI00010779]+-vn+2">IPI00010779</a>	3	28504.4	100	10	14	32	IPI00010779	IPI00010779
TPP1 60 kDa protein	TPP1	<a target="_blank" href="http://srs.ebi.ac.uk/srsbin/cgi-bin/wgetz?-e+[IPI-acc:IPI00554538]+-vn+2">IPI00554538</a>	3	60350.4	100	9	11	27	IPI00554538	IPI00554538, IPI00939667
TPPP3 Tubulin polymerization-promoting protein family member 3	TPPP3	<a target="_blank" href="http://srs.ebi.ac.uk/srsbin/cgi-bin/wgetz?-e+[IPI-acc:IPI00306413]+-vn+2">IPI00306413</a>	1	18967.9	99.8	2	2	2	IPI00306413	IPI00306413
TPR Nucleoprotein TPR	TPR	<a target="_blank" href="http://srs.ebi.ac.uk/srsbin/cgi-bin/wgetz?-e+[IPI-acc:IPI00742682]+-vn+2">IPI00742682</a>	3	267271	100	10	12	19	IPI00742682	IPI00742682
TPT1 Tumor protein, translationally-controlled 1	TPT1	<a target="_blank" href="http://srs.ebi.ac.uk/srsbin/cgi-bin/wgetz?-e+[IPI-acc:IPI00009943]+-vn+2">IPI00009943</a>	3	21508.5	100	3	5	21	IPI00009943	IPI00009943, IPI00550900
TRIM25 Tripartite motif-containing protein 25	TRIM25	<a target="_blank" href="http://srs.ebi.ac.uk/srsbin/cgi-bin/wgetz?-e+[IPI-acc:IPI00029629]+-vn+2">IPI00029629</a>	2	70971.2	100	2	2	3	IPI00029629	IPI00029629
TRIM28 Isoform 1 of Transcription intermediary factor 1-beta	TRIM28	<a target="_blank" href="http://srs.ebi.ac.uk/srsbin/cgi-bin/wgetz?-e+[IPI-acc:IPI00438229]+-vn+2">IPI00438229</a>	3	88531	100	9	9	19	IPI00438229	IPI00438229
TRMT112 TRM112-like protein	TRMT112	<a target="_blank" href="http://srs.ebi.ac.uk/srsbin/cgi-bin/wgetz?-e+[IPI-acc:IPI00009010]+-vn+2">IPI00009010</a>	1	14181.4	99.8	2	2	2	IPI00009010	IPI00009010
TSN Translin	TSN	<a target="_blank" href="http://srs.ebi.ac.uk/srsbin/cgi-bin/wgetz?-e+[IPI-acc:IPI00018768]+-vn+2">IPI00018768</a>	2	26165.4	100	2	2	4	IPI00018768	IPI00018768, IPI00917623
TSNAX Translin-associated protein X	TSNAX	<a target="_blank" href="http://srs.ebi.ac.uk/srsbin/cgi-bin/wgetz?-e+[IPI-acc:IPI00293350]+-vn+2">IPI00293350</a>	1	33095.1	99.8	2	2	3	IPI00293350	IPI00293350
TSR2 Pre-rRNA-processing protein TSR2 homolog	TSR2	<a target="_blank" href="http://srs.ebi.ac.uk/srsbin/cgi-bin/wgetz?-e+[IPI-acc:IPI00056314]+-vn+2">IPI00056314</a>	1	20875.6	99.8	2	2	6	IPI00056314	IPI00056314
TTC1 Tetratricopeptide repeat protein 1	TTC1	<a target="_blank" href="http://srs.ebi.ac.uk/srsbin/cgi-bin/wgetz?-e+[IPI-acc:IPI00016912]+-vn+2">IPI00016912</a>	3	33509	100	4	5	6	IPI00016912	IPI00016912
TUBA1B cDNA FLJ60097, highly similar to Tubulin alpha-ubiquitous chain	TUBA1B	<a target="_blank" href="http://srs.ebi.ac.uk/srsbin/cgi-bin/wgetz?-e+[IPI-acc:IPI00792677]+-vn+2">IPI00792677</a>	3	46295.5	100	14	19	84	IPI00792677	IPI00792677, IPI00930688
TUBB Tubulin beta chain	TUBB	<a target="_blank" href="http://srs.ebi.ac.uk/srsbin/cgi-bin/wgetz?-e+[IPI-acc:IPI00011654]+-vn+2">IPI00011654</a>	3	49652.6	100	19	25	118	IPI00011654	IPI00011654
TUBB2C Tubulin beta-2C chain	TUBB2C	<a target="_blank" href="http://srs.ebi.ac.uk/srsbin/cgi-bin/wgetz?-e+[IPI-acc:IPI00007752]+-vn+2">IPI00007752</a>	3	49812.7	100	4	4	10	IPI00007752	IPI00007752
TUBB3 Tubulin beta-3 chain	TUBB3	<a target="_blank" href="http://srs.ebi.ac.uk/srsbin/cgi-bin/wgetz?-e+[IPI-acc:IPI00013683]+-vn+2">IPI00013683</a>	1	50414.7	100	3	3	4	IPI00013683	IPI00013683
TWF2 Twinfilin-2	TWF2	<a target="_blank" href="http://srs.ebi.ac.uk/srsbin/cgi-bin/wgetz?-e+[IPI-acc:IPI00550917]+-vn+2">IPI00550917</a>	1	39530.8	100	2	2	2	IPI00550917	IPI00550917
TWSG1 Isoform 1 of Twisted gastrulation protein homolog 1	TWSG1	<a target="_blank" href="http://srs.ebi.ac.uk/srsbin/cgi-bin/wgetz?-e+[IPI-acc:IPI00410487]+-vn+2">IPI00410487</a>	3	24997.8	100	4	5	21	IPI00410487	IPI00410487
TXN Thioredoxin	TXN	<a target="_blank" href="http://srs.ebi.ac.uk/srsbin/cgi-bin/wgetz?-e+[IPI-acc:IPI00216298]+-vn+2">IPI00216298</a>	3	11719.3	100	5	6	34	IPI00216298	IPI00216298
TXN2 cDNA FLJ55158, highly similar to Thioredoxin, mitochondrial	TXN2	<a target="_blank" href="http://srs.ebi.ac.uk/srsbin/cgi-bin/wgetz?-e+[IPI-acc:IPI00017799]+-vn+2">IPI00017799</a>	3	21807.1	100	3	4	7	IPI00017799	IPI00017799, IPI00878215
TXNDC12 Thioredoxin domain-containing protein 12	TXNDC12	<a target="_blank" href="http://srs.ebi.ac.uk/srsbin/cgi-bin/wgetz?-e+[IPI-acc:IPI00026328]+-vn+2">IPI00026328</a>	3	19188.4	100	2	3	6	IPI00026328	IPI00026328
TXNDC17 Thioredoxin domain-containing protein 17	TXNDC17	<a target="_blank" href="http://srs.ebi.ac.uk/srsbin/cgi-bin/wgetz?-e+[IPI-acc:IPI00646689]+-vn+2">IPI00646689</a>	3	13922.4	100	5	7	32	IPI00646689	IPI00646689
TXNDC5;MUTED Thioredoxin domain-containing protein 5	TXNDC5;MUTED	<a target="_blank" href="http://srs.ebi.ac.uk/srsbin/cgi-bin/wgetz?-e+[IPI-acc:IPI00171438]+-vn+2">IPI00171438</a>	3	47611.1	100	4	4	7	IPI00171438	IPI00171438, IPI00395646, IPI00939560
TXNL1 Thioredoxin-like protein 1	TXNL1	<a target="_blank" href="http://srs.ebi.ac.uk/srsbin/cgi-bin/wgetz?-e+[IPI-acc:IPI00305692]+-vn+2">IPI00305692</a>	1	32233.4	99.8	2	2	2	IPI00305692	IPI00305692, IPI00642032
TXNL4A Thioredoxin-like protein 4A	TXNL4A	<a target="_blank" href="http://srs.ebi.ac.uk/srsbin/cgi-bin/wgetz?-e+[IPI-acc:IPI00216338]+-vn+2">IPI00216338</a>	1	16768.5	99.8	2	2	3	IPI00216338	IPI00216338
TXNRD1 Isoform 5 of Thioredoxin reductase 1, cytoplasmic	TXNRD1	<a target="_blank" href="http://srs.ebi.ac.uk/srsbin/cgi-bin/wgetz?-e+[IPI-acc:IPI00554786]+-vn+2">IPI00554786</a>	3	54689.3	100	6	6	8	IPI00554786	IPI00554786, IPI00783641, IPI00847482, IPI00871867, IPI00884896, IPI00885213
U2AF2 Isoform 1 of Splicing factor U2AF 65 kDa subunit	U2AF2	<a target="_blank" href="http://srs.ebi.ac.uk/srsbin/cgi-bin/wgetz?-e+[IPI-acc:IPI00031556]+-vn+2">IPI00031556</a>	3	53483.1	100	8	11	34	IPI00031556	IPI00031556, IPI00830039
UBA1 Ubiquitin-like modifier-activating enzyme 1	UBA1	<a target="_blank" href="http://srs.ebi.ac.uk/srsbin/cgi-bin/wgetz?-e+[IPI-acc:IPI00645078]+-vn+2">IPI00645078</a>	3	117832	100	18	25	56	IPI00645078	IPI00645078
UBA2 SUMO-activating enzyme subunit 2	UBA2	<a target="_blank" href="http://srs.ebi.ac.uk/srsbin/cgi-bin/wgetz?-e+[IPI-acc:IPI00023234]+-vn+2">IPI00023234</a>	1	71207.2	99.8	2	2	3	IPI00023234	IPI00023234
UBAP2 cDNA FLJ61633, highly similar to Homo sapiens ubiquitin associated protein 2 (UBAP2), transcript variant 1, mRNA	UBAP2	<a target="_blank" href="http://srs.ebi.ac.uk/srsbin/cgi-bin/wgetz?-e+[IPI-acc:IPI00478960]+-vn+2">IPI00478960</a>	1	73063	99.8	2	2	3	IPI00478960	IPI00478960
UBAP2L Isoform 2 of Ubiquitin-associated protein 2-like	UBAP2L	<a target="_blank" href="http://srs.ebi.ac.uk/srsbin/cgi-bin/wgetz?-e+[IPI-acc:IPI00029019]+-vn+2">IPI00029019</a>	3	103912	100	4	5	5	IPI00029019	IPI00029019
UBB;UBC;RPS27A ubiquitin and ribosomal protein S27a precursor	UBB;UBC;RPS27A	<a target="_blank" href="http://srs.ebi.ac.uk/srsbin/cgi-bin/wgetz?-e+[IPI-acc:IPI00179330]+-vn+2">IPI00179330</a>	3	17947.6	100	4	4	11	IPI00179330	IPI00179330
UBE2D2 ubiquitin-conjugating enzyme E2D 2 isoform 2	UBE2D2	<a target="_blank" href="http://srs.ebi.ac.uk/srsbin/cgi-bin/wgetz?-e+[IPI-acc:IPI00019932]+-vn+2">IPI00019932</a>	2	13617.4	100	3	4	5	IPI00019932	IPI00019932, IPI00026965, IPI00332376, IPI00375142, IPI00478393, IPI00749013, IPI00939434
UBE2G1 Ubiquitin-conjugating enzyme E2 G1	UBE2G1	<a target="_blank" href="http://srs.ebi.ac.uk/srsbin/cgi-bin/wgetz?-e+[IPI-acc:IPI00219783]+-vn+2">IPI00219783</a>	1	19491.8	99.8	2	2	2	IPI00219783	IPI00219783
UBE2I SUMO-conjugating enzyme UBC9	UBE2I	<a target="_blank" href="http://srs.ebi.ac.uk/srsbin/cgi-bin/wgetz?-e+[IPI-acc:IPI00032957]+-vn+2">IPI00032957</a>	3	17989.5	100	7	7	16	IPI00032957	IPI00032957, IPI00450472
UBE2K Isoform 1 of Ubiquitin-conjugating enzyme E2 K	UBE2K	<a target="_blank" href="http://srs.ebi.ac.uk/srsbin/cgi-bin/wgetz?-e+[IPI-acc:IPI00021370]+-vn+2">IPI00021370</a>	3	22389.1	100	3	3	4	IPI00021370	IPI00021370
UBE2L3 Ubiquitin-conjugating enzyme E2 L3	UBE2L3	<a target="_blank" href="http://srs.ebi.ac.uk/srsbin/cgi-bin/wgetz?-e+[IPI-acc:IPI00021347]+-vn+2">IPI00021347</a>	3	17844.3	100	5	7	39	IPI00021347	IPI00021347, IPI00909773
UBE2N Ubiquitin-conjugating enzyme E2 N	UBE2N	<a target="_blank" href="http://srs.ebi.ac.uk/srsbin/cgi-bin/wgetz?-e+[IPI-acc:IPI00003949]+-vn+2">IPI00003949</a>	3	17120.6	100	4	5	23	IPI00003949	IPI00003949, IPI00874051
UBE2V2 Ubiquitin-conjugating enzyme E2 variant 2	UBE2V2	<a target="_blank" href="http://srs.ebi.ac.uk/srsbin/cgi-bin/wgetz?-e+[IPI-acc:IPI00019600]+-vn+2">IPI00019600</a>	3	16344.9	100	4	4	15	IPI00019600	IPI00019600
UBFD1 Ubiquitin domain-containing protein UBFD1	UBFD1	<a target="_blank" href="http://srs.ebi.ac.uk/srsbin/cgi-bin/wgetz?-e+[IPI-acc:IPI00005194]+-vn+2">IPI00005194</a>	3	56877.8	100	4	4	7	IPI00005194	IPI00005194, IPI00643653, IPI00790324
UBQLN1 Isoform 2 of Ubiquilin-1	UBQLN1	<a target="_blank" href="http://srs.ebi.ac.uk/srsbin/cgi-bin/wgetz?-e+[IPI-acc:IPI00071180]+-vn+2">IPI00071180</a>	3	59202.6	100	7	10	20	IPI00071180	IPI00071180, IPI00099550
UBQLN4 Ubiquilin-4	UBQLN4	<a target="_blank" href="http://srs.ebi.ac.uk/srsbin/cgi-bin/wgetz?-e+[IPI-acc:IPI00024502]+-vn+2">IPI00024502</a>	1	63836	99.8	2	2	2	IPI00024502	IPI00024502
UBR7 UBR7 protein	UBR7	<a target="_blank" href="http://srs.ebi.ac.uk/srsbin/cgi-bin/wgetz?-e+[IPI-acc:IPI00181504]+-vn+2">IPI00181504</a>	1	41225.1	99.8	2	2	2	IPI00181504	IPI00181504, IPI00221172
UBXN1 Isoform 1 of UBX domain-containing protein 1	UBXN1	<a target="_blank" href="http://srs.ebi.ac.uk/srsbin/cgi-bin/wgetz?-e+[IPI-acc:IPI00027378]+-vn+2">IPI00027378</a>	3	33307.4	100	3	3	5	IPI00027378	IPI00027378
UBXN7 UBX domain-containing protein 7	UBXN7	<a target="_blank" href="http://srs.ebi.ac.uk/srsbin/cgi-bin/wgetz?-e+[IPI-acc:IPI00742124]+-vn+2">IPI00742124</a>	3	54844.8	100	5	5	7	IPI00742124	IPI00742124
UCHL3 Ubiquitin carboxyl-terminal hydrolase isozyme L3	UCHL3	<a target="_blank" href="http://srs.ebi.ac.uk/srsbin/cgi-bin/wgetz?-e+[IPI-acc:IPI00011250]+-vn+2">IPI00011250</a>	3	26164.8	100	7	9	17	IPI00011250	IPI00011250
UFM1 Ubiquitin-fold modifier 1	UFM1	<a target="_blank" href="http://srs.ebi.ac.uk/srsbin/cgi-bin/wgetz?-e+[IPI-acc:IPI00010207]+-vn+2">IPI00010207</a>	2	9099.9	100	3	3	5	IPI00010207	IPI00010207
UGDH UDP-glucose 6-dehydrogenase	UGDH	<a target="_blank" href="http://srs.ebi.ac.uk/srsbin/cgi-bin/wgetz?-e+[IPI-acc:IPI00031420]+-vn+2">IPI00031420</a>	1	55007.3	100	2	2	3	IPI00031420	IPI00031420
UHRF1 ubiquitin-like with PHD and ring finger domains 1 isoform 2	UHRF1	<a target="_blank" href="http://srs.ebi.ac.uk/srsbin/cgi-bin/wgetz?-e+[IPI-acc:IPI00797279]+-vn+2">IPI00797279</a>	1	91082.3	99.9	2	2	3	IPI00797279	IPI00797279, IPI00797945, IPI00942199
ULBP2 NKG2D ligand 2	ULBP2	<a target="_blank" href="http://srs.ebi.ac.uk/srsbin/cgi-bin/wgetz?-e+[IPI-acc:IPI00018860]+-vn+2">IPI00018860</a>	2	27350.7	100	3	3	6	IPI00018860	IPI00018860, IPI00909250
USP14 Ubiquitin carboxyl-terminal hydrolase 14	USP14	<a target="_blank" href="http://srs.ebi.ac.uk/srsbin/cgi-bin/wgetz?-e+[IPI-acc:IPI00219913]+-vn+2">IPI00219913</a>	2	56052.3	100	2	2	2	IPI00219913	IPI00219913, IPI00640357, IPI00872664
USP5 Isoform Long of Ubiquitin carboxyl-terminal hydrolase 5	USP5	<a target="_blank" href="http://srs.ebi.ac.uk/srsbin/cgi-bin/wgetz?-e+[IPI-acc:IPI00024664]+-vn+2">IPI00024664</a>	2	95770.1	100	4	4	5	IPI00024664	IPI00024664, IPI00375145
VAPA Vesicle-associated membrane protein-associated protein A	VAPA	<a target="_blank" href="http://srs.ebi.ac.uk/srsbin/cgi-bin/wgetz?-e+[IPI-acc:IPI00170692]+-vn+2">IPI00170692</a>	3	27875.9	100	4	6	15	IPI00170692	IPI00170692
VASN Vasorin	VASN	<a target="_blank" href="http://srs.ebi.ac.uk/srsbin/cgi-bin/wgetz?-e+[IPI-acc:IPI00395488]+-vn+2">IPI00395488</a>	3	71696.1	100	5	6	15	IPI00395488	IPI00395488
VASP Vasodilator-stimulated phosphoprotein	VASP	<a target="_blank" href="http://srs.ebi.ac.uk/srsbin/cgi-bin/wgetz?-e+[IPI-acc:IPI00301058]+-vn+2">IPI00301058</a>	2	39811.1	100	3	4	8	IPI00301058	IPI00301058
VAT1 Synaptic vesicle membrane protein VAT-1 homolog	VAT1	<a target="_blank" href="http://srs.ebi.ac.uk/srsbin/cgi-bin/wgetz?-e+[IPI-acc:IPI00156689]+-vn+2">IPI00156689</a>	1	41901.8	100	2	2	2	IPI00156689	IPI00156689
VBP1 Von Hippel-Lindau binding protein 1	VBP1	<a target="_blank" href="http://srs.ebi.ac.uk/srsbin/cgi-bin/wgetz?-e+[IPI-acc:IPI00334159]+-vn+2">IPI00334159</a>	3	26518	100	5	7	40	IPI00334159	IPI00334159
VCL Isoform 1 of Vinculin	VCL	<a target="_blank" href="http://srs.ebi.ac.uk/srsbin/cgi-bin/wgetz?-e+[IPI-acc:IPI00291175]+-vn+2">IPI00291175</a>	3	116706	100	12	13	20	IPI00291175	IPI00291175, IPI00307162
VCP Transitional endoplasmic reticulum ATPase	VCP	<a target="_blank" href="http://srs.ebi.ac.uk/srsbin/cgi-bin/wgetz?-e+[IPI-acc:IPI00022774]+-vn+2">IPI00022774</a>	3	89306.8	100	7	9	17	IPI00022774	IPI00022774
VGF Neurosecretory protein VGF	VGF	<a target="_blank" href="http://srs.ebi.ac.uk/srsbin/cgi-bin/wgetz?-e+[IPI-acc:IPI00289501]+-vn+2">IPI00289501</a>	3	67239.9	100	2	3	3	IPI00289501	IPI00289501
VIL1 Villin-1	VIL1	<a target="_blank" href="http://srs.ebi.ac.uk/srsbin/cgi-bin/wgetz?-e+[IPI-acc:IPI00218852]+-vn+2">IPI00218852</a>	3	92677.2	100	11	11	17	IPI00218852	IPI00218852
VIM Vimentin	VIM	<a target="_blank" href="http://srs.ebi.ac.uk/srsbin/cgi-bin/wgetz?-e+[IPI-acc:IPI00418471]+-vn+2">IPI00418471</a>	3	53634.6	100	17	19	60	IPI00418471	IPI00418471
VPS26A Vacuolar protein sorting-associated protein 26A	VPS26A	<a target="_blank" href="http://srs.ebi.ac.uk/srsbin/cgi-bin/wgetz?-e+[IPI-acc:IPI00411426]+-vn+2">IPI00411426</a>	3	38153.1	100	3	3	3	IPI00411426	IPI00411426
VSNL1 Visinin-like protein 1	VSNL1	<a target="_blank" href="http://srs.ebi.ac.uk/srsbin/cgi-bin/wgetz?-e+[IPI-acc:IPI00216313]+-vn+2">IPI00216313</a>	3	22125.4	100	6	6	11	IPI00216313	IPI00216313
VTN Vitronectin	VTN	<a target="_blank" href="http://srs.ebi.ac.uk/srsbin/cgi-bin/wgetz?-e+[IPI-acc:IPI00298971]+-vn+2">IPI00298971</a>	1	54288.1	100	2	3	31	IPI00298971	IPI00298971
VWA1 Isoform 1 of von Willebrand factor A domain-containing protein 1	VWA1	<a target="_blank" href="http://srs.ebi.ac.uk/srsbin/cgi-bin/wgetz?-e+[IPI-acc:IPI00396383]+-vn+2">IPI00396383</a>	3	46786.2	100	4	4	4	IPI00396383	IPI00396383
VWA2 Isoform 1 of von Willebrand factor A domain-containing protein 2	VWA2	<a target="_blank" href="http://srs.ebi.ac.uk/srsbin/cgi-bin/wgetz?-e+[IPI-acc:IPI00394834]+-vn+2">IPI00394834</a>	3	81993.1	100	6	6	10	IPI00394834	IPI00394834, IPI00645921
WARS Tryptophanyl-tRNA synthetase, cytoplasmic	WARS	<a target="_blank" href="http://srs.ebi.ac.uk/srsbin/cgi-bin/wgetz?-e+[IPI-acc:IPI00295400]+-vn+2">IPI00295400</a>	1	53149.6	100	2	2	3	IPI00295400	IPI00295400
WBP11 WW domain-binding protein 11	WBP11	<a target="_blank" href="http://srs.ebi.ac.uk/srsbin/cgi-bin/wgetz?-e+[IPI-acc:IPI00170786]+-vn+2">IPI00170786</a>	2	69981.9	100	2	3	4	IPI00170786	IPI00170786, IPI00910819
WDHD1 WD repeat and HMG-box DNA-binding protein 1	WDHD1	<a target="_blank" href="http://srs.ebi.ac.uk/srsbin/cgi-bin/wgetz?-e+[IPI-acc:IPI00411614]+-vn+2">IPI00411614</a>	3	125952	99.8	2	2	3	IPI00411614	IPI00411614, IPI00513835
WDR1 Isoform 1 of WD repeat-containing protein 1	WDR1	<a target="_blank" href="http://srs.ebi.ac.uk/srsbin/cgi-bin/wgetz?-e+[IPI-acc:IPI00746165]+-vn+2">IPI00746165</a>	1	66175.2	100	3	3	4	IPI00746165	IPI00746165
WDR44 Isoform 1 of WD repeat-containing protein 44	WDR44	<a target="_blank" href="http://srs.ebi.ac.uk/srsbin/cgi-bin/wgetz?-e+[IPI-acc:IPI00444371]+-vn+2">IPI00444371</a>	3	101351	100	2	3	3	IPI00444371	IPI00444371, IPI00639995, IPI00872729, IPI00909478
WDR61 WD repeat-containing protein 61	WDR61	<a target="_blank" href="http://srs.ebi.ac.uk/srsbin/cgi-bin/wgetz?-e+[IPI-acc:IPI00019269]+-vn+2">IPI00019269</a>	1	33562.8	99.8	2	2	2	IPI00019269	IPI00019269
WDR77 Methylosome protein 50	WDR77	<a target="_blank" href="http://srs.ebi.ac.uk/srsbin/cgi-bin/wgetz?-e+[IPI-acc:IPI00012202]+-vn+2">IPI00012202</a>	1	36705.2	99.8	2	2	2	IPI00012202	IPI00012202, IPI00647794
WFDC2 Isoform 1 of WAP four-disulfide core domain protein 2	WFDC2	<a target="_blank" href="http://srs.ebi.ac.uk/srsbin/cgi-bin/wgetz?-e+[IPI-acc:IPI00291488]+-vn+2">IPI00291488</a>	3	12974.4	100	3	3	4	IPI00291488	IPI00291488
WFS1 Wolframin	WFS1	<a target="_blank" href="http://srs.ebi.ac.uk/srsbin/cgi-bin/wgetz?-e+[IPI-acc:IPI00008711]+-vn+2">IPI00008711</a>	1	100290	99.8	2	2	2	IPI00008711	IPI00008711
WIBG Isoform 1 of Partner of Y14 and mago	WIBG	<a target="_blank" href="http://srs.ebi.ac.uk/srsbin/cgi-bin/wgetz?-e+[IPI-acc:IPI00305092]+-vn+2">IPI00305092</a>	2	22637.9	100	3	3	3	IPI00305092	IPI00305092, IPI00790634, IPI00914992
XPNPEP1 Isoform 2 of Xaa-Pro aminopeptidase 1	XPNPEP1	<a target="_blank" href="http://srs.ebi.ac.uk/srsbin/cgi-bin/wgetz?-e+[IPI-acc:IPI00607814]+-vn+2">IPI00607814</a>	1	67210.1	99.8	2	2	2	IPI00607814	IPI00607814, IPI00645898, IPI00793375
XPO1 Exportin-1	XPO1	<a target="_blank" href="http://srs.ebi.ac.uk/srsbin/cgi-bin/wgetz?-e+[IPI-acc:IPI00298961]+-vn+2">IPI00298961</a>	3	123371	100	3	3	5	IPI00298961	IPI00298961, IPI00893013
XRCC5 ATP-dependent DNA helicase 2 subunit 2	XRCC5	<a target="_blank" href="http://srs.ebi.ac.uk/srsbin/cgi-bin/wgetz?-e+[IPI-acc:IPI00220834]+-vn+2">IPI00220834</a>	3	82689.1	100	5	5	8	IPI00220834	IPI00220834
XRCC6 ATP-dependent DNA helicase 2 subunit 1	XRCC6	<a target="_blank" href="http://srs.ebi.ac.uk/srsbin/cgi-bin/wgetz?-e+[IPI-acc:IPI00644712]+-vn+2">IPI00644712</a>	1	69828.4	100	3	4	4	IPI00644712	IPI00644712, IPI00889791, IPI00893062, IPI00893179
XRN2 Isoform 1 of 5`-3` exoribonuclease 2	XRN2	<a target="_blank" href="http://srs.ebi.ac.uk/srsbin/cgi-bin/wgetz?-e+[IPI-acc:IPI00100151]+-vn+2">IPI00100151</a>	1	108568	100	3	3	3	IPI00100151	IPI00100151, IPI00788157
YAP1 65 kDa Yes-associated protein	YAP1	<a target="_blank" href="http://srs.ebi.ac.uk/srsbin/cgi-bin/wgetz?-e+[IPI-acc:IPI00009326]+-vn+2">IPI00009326</a>	3	48736.9	100	6	7	14	IPI00009326	IPI00009326, IPI00216919
YARS Tyrosyl-tRNA synthetase, cytoplasmic	YARS	<a target="_blank" href="http://srs.ebi.ac.uk/srsbin/cgi-bin/wgetz?-e+[IPI-acc:IPI00007074]+-vn+2">IPI00007074</a>	1	59127.1	99.8	2	2	3	IPI00007074	IPI00007074
YBX1 Nuclease-sensitive element-binding protein 1	YBX1	<a target="_blank" href="http://srs.ebi.ac.uk/srsbin/cgi-bin/wgetz?-e+[IPI-acc:IPI00031812]+-vn+2">IPI00031812</a>	3	35905.7	100	10	12	30	IPI00031812	IPI00031812
YLPM1 YLP motif containing 1	YLPM1	<a target="_blank" href="http://srs.ebi.ac.uk/srsbin/cgi-bin/wgetz?-e+[IPI-acc:IPI00165434]+-vn+2">IPI00165434</a>	2	241629	100	5	6	7	IPI00165434	IPI00165434
YWHAB Isoform Long of 14-3-3 protein beta/alpha	YWHAB	<a target="_blank" href="http://srs.ebi.ac.uk/srsbin/cgi-bin/wgetz?-e+[IPI-acc:IPI00216318]+-vn+2">IPI00216318</a>	3	28065.1	100	6	8	22	IPI00216318	IPI00216318, IPI00759832
YWHAE 14-3-3 protein epsilon	YWHAE	<a target="_blank" href="http://srs.ebi.ac.uk/srsbin/cgi-bin/wgetz?-e+[IPI-acc:IPI00000816]+-vn+2">IPI00000816</a>	3	29157	100	10	12	87	IPI00000816	IPI00000816
YWHAG 14-3-3 protein gamma	YWHAG	<a target="_blank" href="http://srs.ebi.ac.uk/srsbin/cgi-bin/wgetz?-e+[IPI-acc:IPI00220642]+-vn+2">IPI00220642</a>	3	28285.1	100	5	7	15	IPI00220642	IPI00220642
YWHAH 14-3-3 protein eta	YWHAH	<a target="_blank" href="http://srs.ebi.ac.uk/srsbin/cgi-bin/wgetz?-e+[IPI-acc:IPI00216319]+-vn+2">IPI00216319</a>	3	28201.6	99.8	2	2	4	IPI00216319	IPI00216319
YWHAQ 14-3-3 protein theta	YWHAQ	<a target="_blank" href="http://srs.ebi.ac.uk/srsbin/cgi-bin/wgetz?-e+[IPI-acc:IPI00018146]+-vn+2">IPI00018146</a>	3	27747.4	100	8	10	36	IPI00018146	IPI00018146
YWHAZ 14-3-3 protein zeta/delta	YWHAZ	<a target="_blank" href="http://srs.ebi.ac.uk/srsbin/cgi-bin/wgetz?-e+[IPI-acc:IPI00021263]+-vn+2">IPI00021263</a>	3	27727.9	100	7	10	70	IPI00021263	IPI00021263
ZC3H15 Similar to Zinc finger CCCH domain-containing protein 15	ZC3H15	<a target="_blank" href="http://srs.ebi.ac.uk/srsbin/cgi-bin/wgetz?-e+[IPI-acc:IPI00000279]+-vn+2">IPI00000279</a>	1	49126.3	100	2	2	2	IPI00000279	IPI00000279
ZC3H4 Zinc finger CCCH domain-containing protein 4	ZC3H4	<a target="_blank" href="http://srs.ebi.ac.uk/srsbin/cgi-bin/wgetz?-e+[IPI-acc:IPI00187011]+-vn+2">IPI00187011</a>	3	140242	100	5	5	8	IPI00187011	IPI00187011
ZNF207 Isoform 1 of Zinc finger protein 207	ZNF207	<a target="_blank" href="http://srs.ebi.ac.uk/srsbin/cgi-bin/wgetz?-e+[IPI-acc:IPI00013457]+-vn+2">IPI00013457</a>	3	50733.1	100	3	3	5	IPI00013457	IPI00013457, IPI00219759, IPI00788670, IPI00792837, IPI00935311
ZNF259 Zinc finger protein ZPR1	ZNF259	<a target="_blank" href="http://srs.ebi.ac.uk/srsbin/cgi-bin/wgetz?-e+[IPI-acc:IPI00025244]+-vn+2">IPI00025244</a>	3	50907.9	100	5	5	7	IPI00025244	IPI00025244, IPI00657912
ZNF828 Zinc finger protein 828	ZNF828	<a target="_blank" href="http://srs.ebi.ac.uk/srsbin/cgi-bin/wgetz?-e+[IPI-acc:IPI00064212]+-vn+2">IPI00064212</a>	1	89082.9	99.8	2	2	2	IPI00064212	IPI00064212
ZRANB2 Isoform 1 of Zinc finger Ran-binding domain-containing protein 2	ZRANB2	<a target="_blank" href="http://srs.ebi.ac.uk/srsbin/cgi-bin/wgetz?-e+[IPI-acc:IPI00029400]+-vn+2">IPI00029400</a>	2	37387.4	100	2	2	3	IPI00029400	IPI00029400, IPI00219866
ZYX Zyxin	ZYX	<a target="_blank" href="http://srs.ebi.ac.uk/srsbin/cgi-bin/wgetz?-e+[IPI-acc:IPI00926625]+-vn+2">IPI00926625</a>	3	61258	100	6	6	11	IPI00926625	IPI00926625
