# Supplementary material for: Proteomic Signatures of the Desmoplastic Invasion Front Reveal Collagen Type XII as a Marker of Myofibroblastic Differentiation During Colorectal Cancer Metastasis
Source: Oncotarget. 2012 Mar 8;3(3):267–85. doi: 10.18632/oncotarget.451 (PMC3359884; doi:10.18632/oncotarget.451)
Supplement: Supplementary file 3 [file oncotarget-03-267-s003.xlsx]

## Sheet: tableContent (4)
---	---	---
Proteins	Gene	IPI_link	#Replicas	Prot Mol Weight	Prot Prob	# Unique Pepts	# Unique Spectra	# Total Spectra	First IPI	All IPIs
- 29 kDa protein	N/A 29 kDa protein	<a target="_blank" href="http://srs.ebi.ac.uk/srsbin/cgi-bin/wgetz?-e+[IPI-acc:IPI00453476]+-vn+2">IPI00453476</a>	2	28832.8	100	4	5	8	IPI00453476	IPI00453476, IPI00549725
A2M Alpha-2-macroglobulin	A2M	<a target="_blank" href="http://srs.ebi.ac.uk/srsbin/cgi-bin/wgetz?-e+[IPI-acc:IPI00478003]+-vn+2">IPI00478003</a>	3	163273	100	4	4	13	IPI00478003	IPI00478003
ACAT1 Acetyl-CoA acetyltransferase, mitochondrial	ACAT1	<a target="_blank" href="http://srs.ebi.ac.uk/srsbin/cgi-bin/wgetz?-e+[IPI-acc:IPI00030363]+-vn+2">IPI00030363</a>	1	45181.8	99.8	2	2	3	IPI00030363	IPI00030363, IPI00440499
ACTB Actin, cytoplasmic 1	ACTB	<a target="_blank" href="http://srs.ebi.ac.uk/srsbin/cgi-bin/wgetz?-e+[IPI-acc:IPI00021439]+-vn+2">IPI00021439</a>	3	41719.8	100	16	22	112	IPI00021439	IPI00021439, IPI00021440, IPI00894498
ACTN1 Alpha-actinin-1	ACTN1	<a target="_blank" href="http://srs.ebi.ac.uk/srsbin/cgi-bin/wgetz?-e+[IPI-acc:IPI00013508]+-vn+2">IPI00013508</a>	3	103043	100	23	26	55	IPI00013508	IPI00013508, IPI00759776, IPI00909239
ACTN4 Alpha-actinin-4	ACTN4	<a target="_blank" href="http://srs.ebi.ac.uk/srsbin/cgi-bin/wgetz?-e+[IPI-acc:IPI00013808]+-vn+2">IPI00013808</a>	3	104839	100	13	15	20	IPI00013808	IPI00013808
ACTR2 Actin-related protein 2	ACTR2	<a target="_blank" href="http://srs.ebi.ac.uk/srsbin/cgi-bin/wgetz?-e+[IPI-acc:IPI00005159]+-vn+2">IPI00005159</a>	1	44743.7	100	3	3	3	IPI00005159	IPI00005159
ACTR3 Actin-related protein 3	ACTR3	<a target="_blank" href="http://srs.ebi.ac.uk/srsbin/cgi-bin/wgetz?-e+[IPI-acc:IPI00028091]+-vn+2">IPI00028091</a>	1	47353.8	100	2	2	2	IPI00028091	IPI00028091
ADAM9 Isoform 1 of Disintegrin and metalloproteinase domain-containing protein 9	ADAM9	<a target="_blank" href="http://srs.ebi.ac.uk/srsbin/cgi-bin/wgetz?-e+[IPI-acc:IPI00440932]+-vn+2">IPI00440932</a>	3	90538.1	100	3	4	8	IPI00440932	IPI00440932, IPI00440933, IPI00945188, IPI00946948, IPI00947071
ADAMTS1 A disintegrin and metalloproteinase with thrombospondin motifs 1	ADAMTS1	<a target="_blank" href="http://srs.ebi.ac.uk/srsbin/cgi-bin/wgetz?-e+[IPI-acc:IPI00005908]+-vn+2">IPI00005908</a>	3	105340	100	3	3	12	IPI00005908	IPI00005908
ADAMTS2 Isoform SpNPI of A disintegrin and metalloproteinase with thrombospondin motifs 2	ADAMTS2	<a target="_blank" href="http://srs.ebi.ac.uk/srsbin/cgi-bin/wgetz?-e+[IPI-acc:IPI00012366]+-vn+2">IPI00012366</a>	1	61738.4	99.8	2	2	2	IPI00012366	IPI00012366, IPI00030757
ADAMTS5 A disintegrin and metalloproteinase with thrombospondin motifs 5	ADAMTS5	<a target="_blank" href="http://srs.ebi.ac.uk/srsbin/cgi-bin/wgetz?-e+[IPI-acc:IPI00009143]+-vn+2">IPI00009143</a>	2	101698	100	2	2	3	IPI00009143	IPI00009143
ADH5P4;ADH5 Alcohol dehydrogenase class-3	ADH5P4;ADH5	<a target="_blank" href="http://srs.ebi.ac.uk/srsbin/cgi-bin/wgetz?-e+[IPI-acc:IPI00746777]+-vn+2">IPI00746777</a>	1	39705.8	100	2	2	2	IPI00746777	IPI00746777
ADM ADM	ADM	<a target="_blank" href="http://srs.ebi.ac.uk/srsbin/cgi-bin/wgetz?-e+[IPI-acc:IPI00017968]+-vn+2">IPI00017968</a>	1	20403.1	100	3	3	5	IPI00017968	IPI00017968
AGRN Agrin	AGRN	<a target="_blank" href="http://srs.ebi.ac.uk/srsbin/cgi-bin/wgetz?-e+[IPI-acc:IPI00374563]+-vn+2">IPI00374563</a>	3	214820	100	7	7	9	IPI00374563	IPI00374563
AHNAK Neuroblast differentiation-associated protein AHNAK	AHNAK	<a target="_blank" href="http://srs.ebi.ac.uk/srsbin/cgi-bin/wgetz?-e+[IPI-acc:IPI00021812]+-vn+2">IPI00021812</a>	3	629086	100	33	33	42	IPI00021812	IPI00021812
AHSG cDNA FLJ55606, highly similar to Alpha-2-HS-glycoprotein	AHSG	<a target="_blank" href="http://srs.ebi.ac.uk/srsbin/cgi-bin/wgetz?-e+[IPI-acc:IPI00022431]+-vn+2">IPI00022431</a>	3	46607.5	100	3	4	9	IPI00022431	IPI00022431, IPI00795830, IPI00953689
AK1 Adenylate kinase isoenzyme 1	AK1	<a target="_blank" href="http://srs.ebi.ac.uk/srsbin/cgi-bin/wgetz?-e+[IPI-acc:IPI00018342]+-vn+2">IPI00018342</a>	2	21617.1	100	3	3	4	IPI00018342	IPI00018342, IPI00640817
AKR1A1 Alcohol dehydrogenase [NADP+]	AKR1A1	<a target="_blank" href="http://srs.ebi.ac.uk/srsbin/cgi-bin/wgetz?-e+[IPI-acc:IPI00220271]+-vn+2">IPI00220271</a>	2	36555.6	99.8	2	2	7	IPI00220271	IPI00220271
ALB Putative uncharacterized protein ALB	ALB	<a target="_blank" href="http://srs.ebi.ac.uk/srsbin/cgi-bin/wgetz?-e+[IPI-acc:IPI00022434]+-vn+2">IPI00022434</a>	3	71686.8	100	5	7	60	IPI00022434	IPI00022434, IPI00745872, IPI00908876
ALCAM Isoform 1 of CD166 antigen	ALCAM	<a target="_blank" href="http://srs.ebi.ac.uk/srsbin/cgi-bin/wgetz?-e+[IPI-acc:IPI00015102]+-vn+2">IPI00015102</a>	1	65085.8	99.8	2	2	2	IPI00015102	IPI00015102, IPI00795504, IPI00807403
ALDH1A1 Retinal dehydrogenase 1	ALDH1A1	<a target="_blank" href="http://srs.ebi.ac.uk/srsbin/cgi-bin/wgetz?-e+[IPI-acc:IPI00218914]+-vn+2">IPI00218914</a>	1	54844.8	100	3	3	4	IPI00218914	IPI00218914
ALDOA Fructose-bisphosphate aldolase A	ALDOA	<a target="_blank" href="http://srs.ebi.ac.uk/srsbin/cgi-bin/wgetz?-e+[IPI-acc:IPI00465439]+-vn+2">IPI00465439</a>	3	39402.6	100	5	6	21	IPI00465439	IPI00465439
ANGPTL2 Angiopoietin-related protein 2	ANGPTL2	<a target="_blank" href="http://srs.ebi.ac.uk/srsbin/cgi-bin/wgetz?-e+[IPI-acc:IPI00007800]+-vn+2">IPI00007800</a>	3	57086.9	100	14	17	29	IPI00007800	IPI00007800
ANGPTL4 Angiopoietin-related protein 4	ANGPTL4	<a target="_blank" href="http://srs.ebi.ac.uk/srsbin/cgi-bin/wgetz?-e+[IPI-acc:IPI00153060]+-vn+2">IPI00153060</a>	1	45196	100	2	2	2	IPI00153060	IPI00153060
ANXA1 Annexin A1	ANXA1	<a target="_blank" href="http://srs.ebi.ac.uk/srsbin/cgi-bin/wgetz?-e+[IPI-acc:IPI00218918]+-vn+2">IPI00218918</a>	3	38697.9	100	14	18	56	IPI00218918	IPI00218918
ANXA2 Isoform 2 of Annexin A2	ANXA2	<a target="_blank" href="http://srs.ebi.ac.uk/srsbin/cgi-bin/wgetz?-e+[IPI-acc:IPI00418169]+-vn+2">IPI00418169</a>	3	40395.3	100	18	23	69	IPI00418169	IPI00418169, IPI00455315
ANXA4 annexin IV	ANXA4	<a target="_blank" href="http://srs.ebi.ac.uk/srsbin/cgi-bin/wgetz?-e+[IPI-acc:IPI00793199]+-vn+2">IPI00793199</a>	1	36068.6	100	3	3	3	IPI00793199	IPI00793199, IPI00872780
ANXA5 Annexin A5	ANXA5	<a target="_blank" href="http://srs.ebi.ac.uk/srsbin/cgi-bin/wgetz?-e+[IPI-acc:IPI00329801]+-vn+2">IPI00329801</a>	3	35920.6	100	13	15	69	IPI00329801	IPI00329801, IPI00872379
ANXA6 annexin VI isoform 2	ANXA6	<a target="_blank" href="http://srs.ebi.ac.uk/srsbin/cgi-bin/wgetz?-e+[IPI-acc:IPI00002459]+-vn+2">IPI00002459</a>	3	75262.7	100	8	10	15	IPI00002459	IPI00002459, IPI00221226
APOE Apolipoprotein E	APOE	<a target="_blank" href="http://srs.ebi.ac.uk/srsbin/cgi-bin/wgetz?-e+[IPI-acc:IPI00021842]+-vn+2">IPI00021842</a>	3	36135.5	100	7	7	9	IPI00021842	IPI00021842
APP Isoform APP770 of Amyloid beta A4 protein (Fragment)	APP	<a target="_blank" href="http://srs.ebi.ac.uk/srsbin/cgi-bin/wgetz?-e+[IPI-acc:IPI00006608]+-vn+2">IPI00006608</a>	3	86923.3	100	7	7	16	IPI00006608	IPI00006608, IPI00412924, IPI00914602
ARHGAP1 Rho GTPase-activating protein 1	ARHGAP1	<a target="_blank" href="http://srs.ebi.ac.uk/srsbin/cgi-bin/wgetz?-e+[IPI-acc:IPI00020567]+-vn+2">IPI00020567</a>	1	50419.9	99.8	2	2	3	IPI00020567	IPI00020567
ARHGDIA Rho GDP-dissociation inhibitor 1	ARHGDIA	<a target="_blank" href="http://srs.ebi.ac.uk/srsbin/cgi-bin/wgetz?-e+[IPI-acc:IPI00003815]+-vn+2">IPI00003815</a>	3	23189.5	100	3	4	5	IPI00003815	IPI00003815, IPI00794402, IPI00796541, IPI00872531
ATP5A1 ATP synthase subunit alpha, mitochondrial	ATP5A1	<a target="_blank" href="http://srs.ebi.ac.uk/srsbin/cgi-bin/wgetz?-e+[IPI-acc:IPI00440493]+-vn+2">IPI00440493</a>	3	59734.1	100	7	7	8	IPI00440493	IPI00440493
ATP5B ATP synthase subunit beta, mitochondrial	ATP5B	<a target="_blank" href="http://srs.ebi.ac.uk/srsbin/cgi-bin/wgetz?-e+[IPI-acc:IPI00303476]+-vn+2">IPI00303476</a>	3	56542.5	100	10	13	37	IPI00303476	IPI00303476
ATP5H Isoform 1 of ATP synthase subunit d, mitochondrial	ATP5H	<a target="_blank" href="http://srs.ebi.ac.uk/srsbin/cgi-bin/wgetz?-e+[IPI-acc:IPI00220487]+-vn+2">IPI00220487</a>	1	18473.9	99.8	2	2	2	IPI00220487	IPI00220487, IPI00456049
ATP5O ATP synthase subunit O, mitochondrial	ATP5O	<a target="_blank" href="http://srs.ebi.ac.uk/srsbin/cgi-bin/wgetz?-e+[IPI-acc:IPI00007611]+-vn+2">IPI00007611</a>	1	23259.4	99.8	2	2	2	IPI00007611	IPI00007611, IPI00878218
ATP6AP1 V-type proton ATPase subunit S1	ATP6AP1	<a target="_blank" href="http://srs.ebi.ac.uk/srsbin/cgi-bin/wgetz?-e+[IPI-acc:IPI00784119]+-vn+2">IPI00784119</a>	2	52009.2	100	3	3	3	IPI00784119	IPI00784119
ATP6AP2 Renin receptor	ATP6AP2	<a target="_blank" href="http://srs.ebi.ac.uk/srsbin/cgi-bin/wgetz?-e+[IPI-acc:IPI00168884]+-vn+2">IPI00168884</a>	2	38991.1	100	2	2	4	IPI00168884	IPI00168884, IPI00921999
B2M Beta-2-microglobulin	B2M	<a target="_blank" href="http://srs.ebi.ac.uk/srsbin/cgi-bin/wgetz?-e+[IPI-acc:IPI00004656]+-vn+2">IPI00004656</a>	2	13696.9	100	2	2	8	IPI00004656	IPI00004656, IPI00796379
BASP1 Isoform 1 of Brain acid soluble protein 1	BASP1	<a target="_blank" href="http://srs.ebi.ac.uk/srsbin/cgi-bin/wgetz?-e+[IPI-acc:IPI00299024]+-vn+2">IPI00299024</a>	3	22675.3	100	3	3	8	IPI00299024	IPI00299024
BGN Biglycan	BGN	<a target="_blank" href="http://srs.ebi.ac.uk/srsbin/cgi-bin/wgetz?-e+[IPI-acc:IPI00010790]+-vn+2">IPI00010790</a>	3	41637.9	100	7	7	35	IPI00010790	IPI00010790, IPI00643384
BMP1 Isoform BMP1-3 of Bone morphogenetic protein 1	BMP1	<a target="_blank" href="http://srs.ebi.ac.uk/srsbin/cgi-bin/wgetz?-e+[IPI-acc:IPI00009054]+-vn+2">IPI00009054</a>	2	111231	100	3	3	6	IPI00009054	IPI00009054, IPI00014021, IPI00218042, IPI00218044, IPI00218045
C1R cDNA FLJ54471, highly similar to Complement C1r subcomponent	C1R	<a target="_blank" href="http://srs.ebi.ac.uk/srsbin/cgi-bin/wgetz?-e+[IPI-acc:IPI00296165]+-vn+2">IPI00296165</a>	3	81872.5	100	16	21	91	IPI00296165	IPI00296165
C1S Complement C1s subcomponent	C1S	<a target="_blank" href="http://srs.ebi.ac.uk/srsbin/cgi-bin/wgetz?-e+[IPI-acc:IPI00017696]+-vn+2">IPI00017696</a>	3	76666.2	100	19	22	84	IPI00017696	IPI00017696
C3 Complement C3 (Fragment)	C3	<a target="_blank" href="http://srs.ebi.ac.uk/srsbin/cgi-bin/wgetz?-e+[IPI-acc:IPI00783987]+-vn+2">IPI00783987</a>	2	187131	100	3	3	5	IPI00783987	IPI00783987, IPI00942927
C4A Complement C4-A	C4A	<a target="_blank" href="http://srs.ebi.ac.uk/srsbin/cgi-bin/wgetz?-e+[IPI-acc:IPI00032258]+-vn+2">IPI00032258</a>	1	192755	100	2	2	2	IPI00032258	IPI00032258, IPI00643525, IPI00654875, IPI00843913, IPI00889723, IPI00892547, IPI00937598
CALD1 Isoform 3 of Caldesmon	CALD1	<a target="_blank" href="http://srs.ebi.ac.uk/srsbin/cgi-bin/wgetz?-e+[IPI-acc:IPI00218695]+-vn+2">IPI00218695</a>	2	64238.8	100	4	4	5	IPI00218695	IPI00218695, IPI00333771, IPI00816770
CALR Calreticulin	CALR	<a target="_blank" href="http://srs.ebi.ac.uk/srsbin/cgi-bin/wgetz?-e+[IPI-acc:IPI00020599]+-vn+2">IPI00020599</a>	3	48124.9	100	2	2	7	IPI00020599	IPI00020599
CALU cDNA FLJ31776 fis, clone NT2RI2008141, highly similar to CALUMENIN	CALU	<a target="_blank" href="http://srs.ebi.ac.uk/srsbin/cgi-bin/wgetz?-e+[IPI-acc:IPI00789155]+-vn+2">IPI00789155</a>	3	38033.9	100	5	6	9	IPI00789155	IPI00789155, IPI00941900
CANX cDNA FLJ55574, highly similar to Calnexin	CANX	<a target="_blank" href="http://srs.ebi.ac.uk/srsbin/cgi-bin/wgetz?-e+[IPI-acc:IPI00020984]+-vn+2">IPI00020984</a>	2	71486.8	99.8	2	2	3	IPI00020984	IPI00020984, IPI00941747
CAP1 Isoform 1 of Adenylyl cyclase-associated protein 1	CAP1	<a target="_blank" href="http://srs.ebi.ac.uk/srsbin/cgi-bin/wgetz?-e+[IPI-acc:IPI00008274]+-vn+2">IPI00008274</a>	1	51837.5	100	2	2	2	IPI00008274	IPI00008274, IPI00639931
CAPN1 Calpain-1 catalytic subunit	CAPN1	<a target="_blank" href="http://srs.ebi.ac.uk/srsbin/cgi-bin/wgetz?-e+[IPI-acc:IPI00011285]+-vn+2">IPI00011285</a>	1	81874.6	99.8	2	2	2	IPI00011285	IPI00011285
CAPN2 Calpain-2 catalytic subunit	CAPN2	<a target="_blank" href="http://srs.ebi.ac.uk/srsbin/cgi-bin/wgetz?-e+[IPI-acc:IPI00289758]+-vn+2">IPI00289758</a>	2	79995.1	99.8	2	2	3	IPI00289758	IPI00289758
CAPZB Isoform 1 of F-actin-capping protein subunit beta	CAPZB	<a target="_blank" href="http://srs.ebi.ac.uk/srsbin/cgi-bin/wgetz?-e+[IPI-acc:IPI00026185]+-vn+2">IPI00026185</a>	2	31333.6	99.8	2	2	3	IPI00026185	IPI00026185, IPI00218782, IPI00642256
CBR1 Carbonyl reductase [NADPH] 1	CBR1	<a target="_blank" href="http://srs.ebi.ac.uk/srsbin/cgi-bin/wgetz?-e+[IPI-acc:IPI00295386]+-vn+2">IPI00295386</a>	3	30356.8	100	5	6	8	IPI00295386	IPI00295386
CCDC80 Isoform 1 of Coiled-coil domain-containing protein 80	CCDC80	<a target="_blank" href="http://srs.ebi.ac.uk/srsbin/cgi-bin/wgetz?-e+[IPI-acc:IPI00260630]+-vn+2">IPI00260630</a>	3	108158	100	8	8	15	IPI00260630	IPI00260630, IPI00844310
CD109 Isoform 1 of CD109 antigen	CD109	<a target="_blank" href="http://srs.ebi.ac.uk/srsbin/cgi-bin/wgetz?-e+[IPI-acc:IPI00152540]+-vn+2">IPI00152540</a>	3	161674	100	13	14	24	IPI00152540	IPI00152540
CD248 Isoform 1 of Endosialin	CD248	<a target="_blank" href="http://srs.ebi.ac.uk/srsbin/cgi-bin/wgetz?-e+[IPI-acc:IPI00006971]+-vn+2">IPI00006971</a>	2	80839.7	100	3	3	6	IPI00006971	IPI00006971
CD44 Isoform 12 of CD44 antigen	CD44	<a target="_blank" href="http://srs.ebi.ac.uk/srsbin/cgi-bin/wgetz?-e+[IPI-acc:IPI00297160]+-vn+2">IPI00297160</a>	3	39398.1	100	4	5	16	IPI00297160	IPI00297160, IPI00305064, IPI00418465, IPI00419219, IPI00827650, IPI00827658, IPI00827795, IPI00827893, IPI00827937, IPI00827982, IPI00828056, IPI00828064, IPI00828117, IPI00828192, IPI00918020, IPI00922478
CDH1 Cadherin-1	CDH1	<a target="_blank" href="http://srs.ebi.ac.uk/srsbin/cgi-bin/wgetz?-e+[IPI-acc:IPI00025861]+-vn+2">IPI00025861</a>	1	97439.6	99.8	2	2	2	IPI00025861	IPI00025861, IPI00744889, IPI00911003
CFL1 Cofilin-1	CFL1	<a target="_blank" href="http://srs.ebi.ac.uk/srsbin/cgi-bin/wgetz?-e+[IPI-acc:IPI00012011]+-vn+2">IPI00012011</a>	3	18485.1	100	6	6	20	IPI00012011	IPI00012011
CKAP4 Isoform 1 of Cytoskeleton-associated protein 4	CKAP4	<a target="_blank" href="http://srs.ebi.ac.uk/srsbin/cgi-bin/wgetz?-e+[IPI-acc:IPI00141318]+-vn+2">IPI00141318</a>	1	66004.2	99.8	2	2	2	IPI00141318	IPI00141318, IPI00604713, IPI00883950, IPI00939370
CLEC11A C-type lectin domain family 11 member A	CLEC11A	<a target="_blank" href="http://srs.ebi.ac.uk/srsbin/cgi-bin/wgetz?-e+[IPI-acc:IPI00033466]+-vn+2">IPI00033466</a>	3	35676.4	100	8	8	10	IPI00033466	IPI00033466
CLIC1 Chloride intracellular channel protein 1	CLIC1	<a target="_blank" href="http://srs.ebi.ac.uk/srsbin/cgi-bin/wgetz?-e+[IPI-acc:IPI00010896]+-vn+2">IPI00010896</a>	3	26905.3	100	5	5	13	IPI00010896	IPI00010896
CLSTN1 Isoform 2 of Calsyntenin-1 (Fragment)	CLSTN1	<a target="_blank" href="http://srs.ebi.ac.uk/srsbin/cgi-bin/wgetz?-e+[IPI-acc:IPI00007257]+-vn+2">IPI00007257</a>	3	108624	100	5	5	7	IPI00007257	IPI00007257, IPI00413959, IPI00644294
CLTC Isoform 1 of Clathrin heavy chain 1	CLTC	<a target="_blank" href="http://srs.ebi.ac.uk/srsbin/cgi-bin/wgetz?-e+[IPI-acc:IPI00024067]+-vn+2">IPI00024067</a>	3	191601	100	5	5	8	IPI00024067	IPI00024067, IPI00455383
CLU Isoform 1 of Clusterin	CLU	<a target="_blank" href="http://srs.ebi.ac.uk/srsbin/cgi-bin/wgetz?-e+[IPI-acc:IPI00291262]+-vn+2">IPI00291262</a>	3	52476.9	100	9	10	37	IPI00291262	IPI00291262, IPI00400826, IPI00795633
CNN2 Calponin-2	CNN2	<a target="_blank" href="http://srs.ebi.ac.uk/srsbin/cgi-bin/wgetz?-e+[IPI-acc:IPI00015262]+-vn+2">IPI00015262</a>	1	33679.6	99.8	2	2	4	IPI00015262	IPI00015262, IPI00398735, IPI00910593
CNN3 Calponin-3	CNN3	<a target="_blank" href="http://srs.ebi.ac.uk/srsbin/cgi-bin/wgetz?-e+[IPI-acc:IPI00216682]+-vn+2">IPI00216682</a>	1	36396.6	100	3	4	5	IPI00216682	IPI00216682, IPI00909623
COL12A1 Isoform 1 of Collagen alpha-1(XII) chain	COL12A1	<a target="_blank" href="http://srs.ebi.ac.uk/srsbin/cgi-bin/wgetz?-e+[IPI-acc:IPI00329573]+-vn+2">IPI00329573</a>	3	333127	100	63	78	216	IPI00329573	IPI00329573
COL14A1 Isoform 1 of Collagen alpha-1(XIV) chain	COL14A1	<a target="_blank" href="http://srs.ebi.ac.uk/srsbin/cgi-bin/wgetz?-e+[IPI-acc:IPI00176193]+-vn+2">IPI00176193</a>	3	193498	100	28	31	69	IPI00176193	IPI00176193
COL15A1 Collagen alpha-1(XV) chain	COL15A1	<a target="_blank" href="http://srs.ebi.ac.uk/srsbin/cgi-bin/wgetz?-e+[IPI-acc:IPI00295414]+-vn+2">IPI00295414</a>	1	141704	99.8	2	2	2	IPI00295414	IPI00295414
COL18A1 Isoform 2 of Collagen alpha-1(XVIII) chain	COL18A1	<a target="_blank" href="http://srs.ebi.ac.uk/srsbin/cgi-bin/wgetz?-e+[IPI-acc:IPI00022822]+-vn+2">IPI00022822</a>	2	154000	100	6	6	17	IPI00022822	IPI00022822, IPI00414694, IPI00783931
COL1A1 Collagen alpha-1(I) chain	COL1A1	<a target="_blank" href="http://srs.ebi.ac.uk/srsbin/cgi-bin/wgetz?-e+[IPI-acc:IPI00297646]+-vn+2">IPI00297646</a>	3	138893	100	35	43	231	IPI00297646	IPI00297646
COL1A2 Collagen alpha-2(I) chain	COL1A2	<a target="_blank" href="http://srs.ebi.ac.uk/srsbin/cgi-bin/wgetz?-e+[IPI-acc:IPI00304962]+-vn+2">IPI00304962</a>	3	129271	100	44	58	271	IPI00304962	IPI00304962
COL3A1 Isoform 1 of Collagen alpha-1(III) chain	COL3A1	<a target="_blank" href="http://srs.ebi.ac.uk/srsbin/cgi-bin/wgetz?-e+[IPI-acc:IPI00021033]+-vn+2">IPI00021033</a>	3	138547	100	38	41	129	IPI00021033	IPI00021033
COL4A2 Collagen alpha-2(IV) chain	COL4A2	<a target="_blank" href="http://srs.ebi.ac.uk/srsbin/cgi-bin/wgetz?-e+[IPI-acc:IPI00306322]+-vn+2">IPI00306322</a>	3	167540	100	10	10	20	IPI00306322	IPI00306322, IPI00936857
COL5A1 Collagen alpha-1(V) chain	COL5A1	<a target="_blank" href="http://srs.ebi.ac.uk/srsbin/cgi-bin/wgetz?-e+[IPI-acc:IPI00844090]+-vn+2">IPI00844090</a>	3	183545	100	8	10	21	IPI00844090	IPI00844090
COL5A2 Collagen alpha-2(V) chain	COL5A2	<a target="_blank" href="http://srs.ebi.ac.uk/srsbin/cgi-bin/wgetz?-e+[IPI-acc:IPI00739099]+-vn+2">IPI00739099</a>	3	144892	100	7	8	17	IPI00739099	IPI00739099
COL5A3 Collagen alpha-3(V) chain	COL5A3	<a target="_blank" href="http://srs.ebi.ac.uk/srsbin/cgi-bin/wgetz?-e+[IPI-acc:IPI00018279]+-vn+2">IPI00018279</a>	1	172104	99.8	2	3	3	IPI00018279	IPI00018279
COL6A1 Collagen alpha-1(VI) chain	COL6A1	<a target="_blank" href="http://srs.ebi.ac.uk/srsbin/cgi-bin/wgetz?-e+[IPI-acc:IPI00291136]+-vn+2">IPI00291136</a>	3	108513	100	23	32	145	IPI00291136	IPI00291136
COL6A2 Isoform 2C2 of Collagen alpha-2(VI) chain	COL6A2	<a target="_blank" href="http://srs.ebi.ac.uk/srsbin/cgi-bin/wgetz?-e+[IPI-acc:IPI00304840]+-vn+2">IPI00304840</a>	3	108563	100	12	13	32	IPI00304840	IPI00304840
COL6A3 Isoform 1 of Collagen alpha-3(VI) chain	COL6A3	<a target="_blank" href="http://srs.ebi.ac.uk/srsbin/cgi-bin/wgetz?-e+[IPI-acc:IPI00022200]+-vn+2">IPI00022200</a>	3	343645	100	41	51	118	IPI00022200	IPI00022200, IPI00072918, IPI00220701
CORO1C cDNA FLJ50992, highly similar to Coronin-1C	CORO1C	<a target="_blank" href="http://srs.ebi.ac.uk/srsbin/cgi-bin/wgetz?-e+[IPI-acc:IPI00798401]+-vn+2">IPI00798401</a>	1	49361.9	100	2	2	2	IPI00798401	IPI00798401, IPI00867509, IPI00943173
CPZ Isoform 2 of Carboxypeptidase Z	CPZ	<a target="_blank" href="http://srs.ebi.ac.uk/srsbin/cgi-bin/wgetz?-e+[IPI-acc:IPI00179185]+-vn+2">IPI00179185</a>	1	72489.8	100	3	3	3	IPI00179185	IPI00179185, IPI00396391
CSF1 Isoform 1 of Macrophage colony-stimulating factor 1	CSF1	<a target="_blank" href="http://srs.ebi.ac.uk/srsbin/cgi-bin/wgetz?-e+[IPI-acc:IPI00015881]+-vn+2">IPI00015881</a>	3	60101.4	100	6	7	17	IPI00015881	IPI00015881
CSPG4 Chondroitin sulfate proteoglycan 4	CSPG4	<a target="_blank" href="http://srs.ebi.ac.uk/srsbin/cgi-bin/wgetz?-e+[IPI-acc:IPI00019157]+-vn+2">IPI00019157</a>	1	250476	100	2	2	2	IPI00019157	IPI00019157
CSRP1 Cysteine and glycine-rich protein 1	CSRP1	<a target="_blank" href="http://srs.ebi.ac.uk/srsbin/cgi-bin/wgetz?-e+[IPI-acc:IPI00442073]+-vn+2">IPI00442073</a>	1	20549.1	99.8	2	2	4	IPI00442073	IPI00442073
CST3 Cystatin-C	CST3	<a target="_blank" href="http://srs.ebi.ac.uk/srsbin/cgi-bin/wgetz?-e+[IPI-acc:IPI00032293]+-vn+2">IPI00032293</a>	3	15781.2	100	4	5	12	IPI00032293	IPI00032293
CSTB Cystatin-B	CSTB	<a target="_blank" href="http://srs.ebi.ac.uk/srsbin/cgi-bin/wgetz?-e+[IPI-acc:IPI00021828]+-vn+2">IPI00021828</a>	3	11121.3	99.8	2	2	7	IPI00021828	IPI00021828
CTGF Isoform 1 of Connective tissue growth factor	CTGF	<a target="_blank" href="http://srs.ebi.ac.uk/srsbin/cgi-bin/wgetz?-e+[IPI-acc:IPI00020977]+-vn+2">IPI00020977</a>	1	38072.7	100	2	2	4	IPI00020977	IPI00020977
CTSA Lysosomal protective protein	CTSA	<a target="_blank" href="http://srs.ebi.ac.uk/srsbin/cgi-bin/wgetz?-e+[IPI-acc:IPI00021794]+-vn+2">IPI00021794</a>	3	54449.6	100	4	4	8	IPI00021794	IPI00021794, IPI00640525, IPI00641157
CTSB Cathepsin B	CTSB	<a target="_blank" href="http://srs.ebi.ac.uk/srsbin/cgi-bin/wgetz?-e+[IPI-acc:IPI00295741]+-vn+2">IPI00295741</a>	3	37803.2	100	9	10	29	IPI00295741	IPI00295741, IPI00909303
CTSD Cathepsin D	CTSD	<a target="_blank" href="http://srs.ebi.ac.uk/srsbin/cgi-bin/wgetz?-e+[IPI-acc:IPI00011229]+-vn+2">IPI00011229</a>	3	44535	100	9	10	34	IPI00011229	IPI00011229
CTSF Cathepsin F	CTSF	<a target="_blank" href="http://srs.ebi.ac.uk/srsbin/cgi-bin/wgetz?-e+[IPI-acc:IPI00002816]+-vn+2">IPI00002816</a>	3	53348.7	100	4	4	5	IPI00002816	IPI00002816
CTSK Cathepsin K	CTSK	<a target="_blank" href="http://srs.ebi.ac.uk/srsbin/cgi-bin/wgetz?-e+[IPI-acc:IPI00300599]+-vn+2">IPI00300599</a>	1	36948.4	100	4	4	7	IPI00300599	IPI00300599
CTSL1 Cathepsin L1	CTSL1	<a target="_blank" href="http://srs.ebi.ac.uk/srsbin/cgi-bin/wgetz?-e+[IPI-acc:IPI00012887]+-vn+2">IPI00012887</a>	3	37546.1	100	5	6	24	IPI00012887	IPI00012887
CTSZ Cathepsin Z	CTSZ	<a target="_blank" href="http://srs.ebi.ac.uk/srsbin/cgi-bin/wgetz?-e+[IPI-acc:IPI00002745]+-vn+2">IPI00002745</a>	3	33850.2	100	3	3	5	IPI00002745	IPI00002745, IPI00448792
CXCL12 chemokine (C-X-C motif) ligand 12 (stromal cell-derived factor 1) isoform gamma	CXCL12	<a target="_blank" href="http://srs.ebi.ac.uk/srsbin/cgi-bin/wgetz?-e+[IPI-acc:IPI00413781]+-vn+2">IPI00413781</a>	2	13687.7	100	2	2	5	IPI00413781	IPI00413781, IPI00651692, IPI00719836, IPI00848299, IPI00873019, IPI00942340
CYR61 CYR61 protein	CYR61	<a target="_blank" href="http://srs.ebi.ac.uk/srsbin/cgi-bin/wgetz?-e+[IPI-acc:IPI00006273]+-vn+2">IPI00006273</a>	2	37228.1	100	2	2	3	IPI00006273	IPI00006273, IPI00299219, IPI00909871
DAG1 Dystroglycan	DAG1	<a target="_blank" href="http://srs.ebi.ac.uk/srsbin/cgi-bin/wgetz?-e+[IPI-acc:IPI00028911]+-vn+2">IPI00028911</a>	2	97424.2	100	3	3	8	IPI00028911	IPI00028911
DCD Dermcidin	DCD	<a target="_blank" href="http://srs.ebi.ac.uk/srsbin/cgi-bin/wgetz?-e+[IPI-acc:IPI00027547]+-vn+2">IPI00027547</a>	2	11266.1	100	3	4	5	IPI00027547	IPI00027547, IPI00847793
DCHS1 Protocadherin-16	DCHS1	<a target="_blank" href="http://srs.ebi.ac.uk/srsbin/cgi-bin/wgetz?-e+[IPI-acc:IPI00064262]+-vn+2">IPI00064262</a>	1	346161	99.8	2	2	2	IPI00064262	IPI00064262
DCI Isoform 1 of 3,2-trans-enoyl-CoA isomerase, mitochondrial	DCI	<a target="_blank" href="http://srs.ebi.ac.uk/srsbin/cgi-bin/wgetz?-e+[IPI-acc:IPI00300567]+-vn+2">IPI00300567</a>	1	32798.5	99.8	2	2	2	IPI00300567	IPI00300567, IPI00398758
DCN Isoform A of Decorin	DCN	<a target="_blank" href="http://srs.ebi.ac.uk/srsbin/cgi-bin/wgetz?-e+[IPI-acc:IPI00012119]+-vn+2">IPI00012119</a>	3	39730.2	100	16	19	198	IPI00012119	IPI00012119
DDAH2 N(G),N(G)-dimethylarginine dimethylaminohydrolase 2	DDAH2	<a target="_blank" href="http://srs.ebi.ac.uk/srsbin/cgi-bin/wgetz?-e+[IPI-acc:IPI00000760]+-vn+2">IPI00000760</a>	1	29626.3	99.8	2	2	2	IPI00000760	IPI00000760
DKK3 cDNA FLJ52545, highly similar to Dickkopf-related protein 3	DKK3	<a target="_blank" href="http://srs.ebi.ac.uk/srsbin/cgi-bin/wgetz?-e+[IPI-acc:IPI00002714]+-vn+2">IPI00002714</a>	3	39832.3	100	4	5	12	IPI00002714	IPI00002714, IPI00910436, IPI00940990
DLD Dihydrolipoyl dehydrogenase, mitochondrial	DLD	<a target="_blank" href="http://srs.ebi.ac.uk/srsbin/cgi-bin/wgetz?-e+[IPI-acc:IPI00015911]+-vn+2">IPI00015911</a>	1	54159.4	99.7	2	2	2	IPI00015911	IPI00015911, IPI00909143, IPI00926319
DNAJB11 DnaJ homolog subfamily B member 11	DNAJB11	<a target="_blank" href="http://srs.ebi.ac.uk/srsbin/cgi-bin/wgetz?-e+[IPI-acc:IPI00008454]+-vn+2">IPI00008454</a>	1	40496.6	100	3	3	4	IPI00008454	IPI00008454
DPYSL2 Dihydropyrimidinase-related protein 2	DPYSL2	<a target="_blank" href="http://srs.ebi.ac.uk/srsbin/cgi-bin/wgetz?-e+[IPI-acc:IPI00257508]+-vn+2">IPI00257508</a>	2	62276	100	4	4	4	IPI00257508	IPI00257508
DPYSL3 Collapsin response mediator protein 4 long variant	DPYSL3	<a target="_blank" href="http://srs.ebi.ac.uk/srsbin/cgi-bin/wgetz?-e+[IPI-acc:IPI00029111]+-vn+2">IPI00029111</a>	2	73894	100	5	5	5	IPI00029111	IPI00029111
DSTN Destrin	DSTN	<a target="_blank" href="http://srs.ebi.ac.uk/srsbin/cgi-bin/wgetz?-e+[IPI-acc:IPI00473014]+-vn+2">IPI00473014</a>	1	18488.2	99.8	2	2	3	IPI00473014	IPI00473014, IPI00845388
ECM1 Isoform 1 of Extracellular matrix protein 1	ECM1	<a target="_blank" href="http://srs.ebi.ac.uk/srsbin/cgi-bin/wgetz?-e+[IPI-acc:IPI00003351]+-vn+2">IPI00003351</a>	3	60655.4	100	10	10	35	IPI00003351	IPI00003351, IPI00645849
EEF1A1 Elongation factor 1-alpha 1	EEF1A1	<a target="_blank" href="http://srs.ebi.ac.uk/srsbin/cgi-bin/wgetz?-e+[IPI-acc:IPI00396485]+-vn+2">IPI00396485</a>	3	50123.2	100	7	8	20	IPI00396485	IPI00396485, IPI00472724
EEF1B2 Elongation factor 1-beta	EEF1B2	<a target="_blank" href="http://srs.ebi.ac.uk/srsbin/cgi-bin/wgetz?-e+[IPI-acc:IPI00178440]+-vn+2">IPI00178440</a>	1	24746.2	99.8	2	2	4	IPI00178440	IPI00178440
EEF1D Isoform 1 of Elongation factor 1-delta	EEF1D	<a target="_blank" href="http://srs.ebi.ac.uk/srsbin/cgi-bin/wgetz?-e+[IPI-acc:IPI00023048]+-vn+2">IPI00023048</a>	2	31103.9	100	3	3	5	IPI00023048	IPI00023048, IPI00064086, IPI00642971, IPI00789435
EEF2 Elongation factor 2	EEF2	<a target="_blank" href="http://srs.ebi.ac.uk/srsbin/cgi-bin/wgetz?-e+[IPI-acc:IPI00186290]+-vn+2">IPI00186290</a>	3	95322.1	100	4	4	7	IPI00186290	IPI00186290
EFEMP1 Isoform 1 of EGF-containing fibulin-like extracellular matrix protein 1	EFEMP1	<a target="_blank" href="http://srs.ebi.ac.uk/srsbin/cgi-bin/wgetz?-e+[IPI-acc:IPI00029658]+-vn+2">IPI00029658</a>	3	54621.1	100	11	13	25	IPI00029658	IPI00029658, IPI00220813, IPI00220814, IPI00220815
EFEMP2 EGF-containing fibulin-like extracellular matrix protein 2	EFEMP2	<a target="_blank" href="http://srs.ebi.ac.uk/srsbin/cgi-bin/wgetz?-e+[IPI-acc:IPI00296058]+-vn+2">IPI00296058</a>	3	49386.1	100	4	4	4	IPI00296058	IPI00296058
EHD2 EH domain-containing protein 2	EHD2	<a target="_blank" href="http://srs.ebi.ac.uk/srsbin/cgi-bin/wgetz?-e+[IPI-acc:IPI00100980]+-vn+2">IPI00100980</a>	2	61145.2	100	3	3	3	IPI00100980	IPI00100980, IPI00922156
EIF4A1;SNORA67 Eukaryotic initiation factor 4A-I	EIF4A1;SNORA67	<a target="_blank" href="http://srs.ebi.ac.uk/srsbin/cgi-bin/wgetz?-e+[IPI-acc:IPI00025491]+-vn+2">IPI00025491</a>	1	46137.3	99.8	2	2	2	IPI00025491	IPI00025491
EIF5A2 Eukaryotic translation initiation factor 5A-2	EIF5A2	<a target="_blank" href="http://srs.ebi.ac.uk/srsbin/cgi-bin/wgetz?-e+[IPI-acc:IPI00006935]+-vn+2">IPI00006935</a>	1	16775.3	99.7	2	2	3	IPI00006935	IPI00006935, IPI00376005, IPI00411704, IPI00855924, IPI00945644, IPI00946502, IPI00946642
EMILIN1 EMILIN-1	EMILIN1	<a target="_blank" href="http://srs.ebi.ac.uk/srsbin/cgi-bin/wgetz?-e+[IPI-acc:IPI00013079]+-vn+2">IPI00013079</a>	3	106649	100	13	14	22	IPI00013079	IPI00013079
ENO1 Isoform alpha-enolase of Alpha-enolase	ENO1	<a target="_blank" href="http://srs.ebi.ac.uk/srsbin/cgi-bin/wgetz?-e+[IPI-acc:IPI00465248]+-vn+2">IPI00465248</a>	3	47152.2	100	14	16	73	IPI00465248	IPI00465248
ERP29 Endoplasmic reticulum resident protein 29	ERP29	<a target="_blank" href="http://srs.ebi.ac.uk/srsbin/cgi-bin/wgetz?-e+[IPI-acc:IPI00024911]+-vn+2">IPI00024911</a>	3	28976.9	100	3	3	4	IPI00024911	IPI00024911
ETFA Electron transfer flavoprotein subunit alpha, mitochondrial	ETFA	<a target="_blank" href="http://srs.ebi.ac.uk/srsbin/cgi-bin/wgetz?-e+[IPI-acc:IPI00010810]+-vn+2">IPI00010810</a>	1	35062.1	100	3	3	4	IPI00010810	IPI00010810, IPI00895865
EZR Ezrin	EZR	<a target="_blank" href="http://srs.ebi.ac.uk/srsbin/cgi-bin/wgetz?-e+[IPI-acc:IPI00843975]+-vn+2">IPI00843975</a>	2	69396.6	100	3	3	3	IPI00843975	IPI00843975, IPI00872684
F2 Prothrombin (Fragment)	F2	<a target="_blank" href="http://srs.ebi.ac.uk/srsbin/cgi-bin/wgetz?-e+[IPI-acc:IPI00019568]+-vn+2">IPI00019568</a>	1	70018.8	99.8	2	2	3	IPI00019568	IPI00019568
FASN Fatty acid synthase	FASN	<a target="_blank" href="http://srs.ebi.ac.uk/srsbin/cgi-bin/wgetz?-e+[IPI-acc:IPI00026781]+-vn+2">IPI00026781</a>	1	273409	99.8	2	2	2	IPI00026781	IPI00026781
FBLN1 Isoform C of Fibulin-1	FBLN1	<a target="_blank" href="http://srs.ebi.ac.uk/srsbin/cgi-bin/wgetz?-e+[IPI-acc:IPI00296537]+-vn+2">IPI00296537</a>	2	74413.8	100	2	2	4	IPI00296537	IPI00296537
FBLN1 Isoform D of Fibulin-1	FBLN1	<a target="_blank" href="http://srs.ebi.ac.uk/srsbin/cgi-bin/wgetz?-e+[IPI-acc:IPI00296534]+-vn+2">IPI00296534</a>	3	77193.6	100	14	16	42	IPI00296534	IPI00296534
FBLN5 Fibulin-5	FBLN5	<a target="_blank" href="http://srs.ebi.ac.uk/srsbin/cgi-bin/wgetz?-e+[IPI-acc:IPI00294615]+-vn+2">IPI00294615</a>	3	50162.1	100	4	5	13	IPI00294615	IPI00294615
FBN1 Fibrillin-1	FBN1	<a target="_blank" href="http://srs.ebi.ac.uk/srsbin/cgi-bin/wgetz?-e+[IPI-acc:IPI00328113]+-vn+2">IPI00328113</a>	3	312268	100	33	33	59	IPI00328113	IPI00328113
FBN2 Isoform 1 of Fibrillin-2	FBN2	<a target="_blank" href="http://srs.ebi.ac.uk/srsbin/cgi-bin/wgetz?-e+[IPI-acc:IPI00019439]+-vn+2">IPI00019439</a>	3	314744	100	30	31	59	IPI00019439	IPI00019439
FLNA Isoform 2 of Filamin-A	FLNA	<a target="_blank" href="http://srs.ebi.ac.uk/srsbin/cgi-bin/wgetz?-e+[IPI-acc:IPI00302592]+-vn+2">IPI00302592</a>	3	279991	100	44	50	93	IPI00302592	IPI00302592, IPI00333541
FLNB Isoform 1 of Filamin-B	FLNB	<a target="_blank" href="http://srs.ebi.ac.uk/srsbin/cgi-bin/wgetz?-e+[IPI-acc:IPI00289334]+-vn+2">IPI00289334</a>	2	278172	100	6	6	8	IPI00289334	IPI00289334, IPI00382696, IPI00477536, IPI00900293
FLNC Isoform 1 of Filamin-C	FLNC	<a target="_blank" href="http://srs.ebi.ac.uk/srsbin/cgi-bin/wgetz?-e+[IPI-acc:IPI00178352]+-vn+2">IPI00178352</a>	3	290997	100	17	17	20	IPI00178352	IPI00178352, IPI00413958
FN1 Isoform 1 of Fibronectin	FN1	<a target="_blank" href="http://srs.ebi.ac.uk/srsbin/cgi-bin/wgetz?-e+[IPI-acc:IPI00022418]+-vn+2">IPI00022418</a>	3	262581	100	53	74	374	IPI00022418	IPI00022418, IPI00339223
FSTL1 Follistatin-related protein 1	FSTL1	<a target="_blank" href="http://srs.ebi.ac.uk/srsbin/cgi-bin/wgetz?-e+[IPI-acc:IPI00029723]+-vn+2">IPI00029723</a>	3	34967.3	100	11	14	26	IPI00029723	IPI00029723
G3BP1 Ras GTPase-activating protein-binding protein 1	G3BP1	<a target="_blank" href="http://srs.ebi.ac.uk/srsbin/cgi-bin/wgetz?-e+[IPI-acc:IPI00012442]+-vn+2">IPI00012442</a>	1	52144.8	99.8	2	2	2	IPI00012442	IPI00012442
G6PD Isoform Long of Glucose-6-phosphate 1-dehydrogenase	G6PD	<a target="_blank" href="http://srs.ebi.ac.uk/srsbin/cgi-bin/wgetz?-e+[IPI-acc:IPI00216008]+-vn+2">IPI00216008</a>	3	63810.1	100	6	6	8	IPI00216008	IPI00216008, IPI00289800, IPI00853547
GAA Lysosomal alpha-glucosidase	GAA	<a target="_blank" href="http://srs.ebi.ac.uk/srsbin/cgi-bin/wgetz?-e+[IPI-acc:IPI00293088]+-vn+2">IPI00293088</a>	1	105301	100	2	2	2	IPI00293088	IPI00293088, IPI00883772
GAL Galanin	GAL	<a target="_blank" href="http://srs.ebi.ac.uk/srsbin/cgi-bin/wgetz?-e+[IPI-acc:IPI00026637]+-vn+2">IPI00026637</a>	1	13285.3	99.8	2	2	3	IPI00026637	IPI00026637
GALNT2 Polypeptide N-acetylgalactosaminyltransferase 2	GALNT2	<a target="_blank" href="http://srs.ebi.ac.uk/srsbin/cgi-bin/wgetz?-e+[IPI-acc:IPI00004669]+-vn+2">IPI00004669</a>	1	64715.1	99.8	2	2	2	IPI00004669	IPI00004669
GANAB Isoform 2 of Neutral alpha-glucosidase AB	GANAB	<a target="_blank" href="http://srs.ebi.ac.uk/srsbin/cgi-bin/wgetz?-e+[IPI-acc:IPI00011454]+-vn+2">IPI00011454</a>	3	109422	100	2	2	3	IPI00011454	IPI00011454, IPI00383581, IPI00441414
GAPDH Glyceraldehyde-3-phosphate dehydrogenase	GAPDH	<a target="_blank" href="http://srs.ebi.ac.uk/srsbin/cgi-bin/wgetz?-e+[IPI-acc:IPI00219018]+-vn+2">IPI00219018</a>	3	36035.3	100	11	14	53	IPI00219018	IPI00219018, IPI00789134, IPI00795257
GAS6 Isoform 2 of Growth arrest-specific protein 6	GAS6	<a target="_blank" href="http://srs.ebi.ac.uk/srsbin/cgi-bin/wgetz?-e+[IPI-acc:IPI00032532]+-vn+2">IPI00032532</a>	1	74906.6	100	3	3	3	IPI00032532	IPI00032532, IPI00412410, IPI00412412, IPI00921021, IPI00940478
GBA cDNA FLJ56157, highly similar to Glucosylceramidase	GBA	<a target="_blank" href="http://srs.ebi.ac.uk/srsbin/cgi-bin/wgetz?-e+[IPI-acc:IPI00021807]+-vn+2">IPI00021807</a>	1	68743.9	99.8	2	2	3	IPI00021807	IPI00021807, IPI00759616, IPI00940598
GC Isoform 1 of Vitamin D-binding protein	GC	<a target="_blank" href="http://srs.ebi.ac.uk/srsbin/cgi-bin/wgetz?-e+[IPI-acc:IPI00555812]+-vn+2">IPI00555812</a>	1	52946.6	100	2	2	4	IPI00555812	IPI00555812, IPI00742696, IPI00954102
GDF15 Growth/differentiation factor 15	GDF15	<a target="_blank" href="http://srs.ebi.ac.uk/srsbin/cgi-bin/wgetz?-e+[IPI-acc:IPI00306543]+-vn+2">IPI00306543</a>	3	34136.8	100	3	3	5	IPI00306543	IPI00306543, IPI00937613
GDI2 cDNA FLJ60299, highly similar to Rab GDP dissociation inhibitor beta	GDI2	<a target="_blank" href="http://srs.ebi.ac.uk/srsbin/cgi-bin/wgetz?-e+[IPI-acc:IPI00031461]+-vn+2">IPI00031461</a>	2	51138.5	100	5	6	10	IPI00031461	IPI00031461, IPI00940148
GLB1 Isoform 1 of Beta-galactosidase	GLB1	<a target="_blank" href="http://srs.ebi.ac.uk/srsbin/cgi-bin/wgetz?-e+[IPI-acc:IPI00441344]+-vn+2">IPI00441344</a>	1	76059.7	100	3	3	3	IPI00441344	IPI00441344, IPI00441550, IPI00796919, IPI00925615, IPI00927191
GLRX Glutaredoxin-1	GLRX	<a target="_blank" href="http://srs.ebi.ac.uk/srsbin/cgi-bin/wgetz?-e+[IPI-acc:IPI00219025]+-vn+2">IPI00219025</a>	2	11757.8	99.8	2	3	6	IPI00219025	IPI00219025
GLUD1 Glutamate dehydrogenase 1, mitochondrial	GLUD1	<a target="_blank" href="http://srs.ebi.ac.uk/srsbin/cgi-bin/wgetz?-e+[IPI-acc:IPI00016801]+-vn+2">IPI00016801</a>	3	61381.7	100	4	4	4	IPI00016801	IPI00016801
GNAI2 Isoform 1 of Guanine nucleotide-binding protein G(i) subunit alpha-2	GNAI2	<a target="_blank" href="http://srs.ebi.ac.uk/srsbin/cgi-bin/wgetz?-e+[IPI-acc:IPI00748145]+-vn+2">IPI00748145</a>	2	40434	100	3	3	4	IPI00748145	IPI00748145, IPI00926935
GNPTG N-acetylglucosamine-1-phosphotransferase subunit gamma	GNPTG	<a target="_blank" href="http://srs.ebi.ac.uk/srsbin/cgi-bin/wgetz?-e+[IPI-acc:IPI00000137]+-vn+2">IPI00000137</a>	1	33956	100	2	3	3	IPI00000137	IPI00000137
GNS N-acetylglucosamine-6-sulfatase	GNS	<a target="_blank" href="http://srs.ebi.ac.uk/srsbin/cgi-bin/wgetz?-e+[IPI-acc:IPI00012102]+-vn+2">IPI00012102</a>	2	62066	100	2	2	2	IPI00012102	IPI00012102, IPI00908404
GOT2 Aspartate aminotransferase, mitochondrial	GOT2	<a target="_blank" href="http://srs.ebi.ac.uk/srsbin/cgi-bin/wgetz?-e+[IPI-acc:IPI00018206]+-vn+2">IPI00018206</a>	2	47458.6	100	3	3	4	IPI00018206	IPI00018206
GPC1 Glypican-1	GPC1	<a target="_blank" href="http://srs.ebi.ac.uk/srsbin/cgi-bin/wgetz?-e+[IPI-acc:IPI00015688]+-vn+2">IPI00015688</a>	3	61663.3	100	9	11	25	IPI00015688	IPI00015688
GPI Glucose-6-phosphate isomerase	GPI	<a target="_blank" href="http://srs.ebi.ac.uk/srsbin/cgi-bin/wgetz?-e+[IPI-acc:IPI00027497]+-vn+2">IPI00027497</a>	3	63130.4	100	4	5	7	IPI00027497	IPI00027497, IPI00908881, IPI00910781
GRN Isoform 1 of Granulins	GRN	<a target="_blank" href="http://srs.ebi.ac.uk/srsbin/cgi-bin/wgetz?-e+[IPI-acc:IPI00296713]+-vn+2">IPI00296713</a>	2	63522	100	3	3	4	IPI00296713	IPI00296713
GSN Isoform 1 of Gelsolin	GSN	<a target="_blank" href="http://srs.ebi.ac.uk/srsbin/cgi-bin/wgetz?-e+[IPI-acc:IPI00026314]+-vn+2">IPI00026314</a>	3	85679.8	100	7	8	15	IPI00026314	IPI00026314, IPI00646773, IPI00647556
GSTM1 Isoform 2 of Glutathione S-transferase Mu 1	GSTM1	<a target="_blank" href="http://srs.ebi.ac.uk/srsbin/cgi-bin/wgetz?-e+[IPI-acc:IPI00152326]+-vn+2">IPI00152326</a>	1	21236.2	100	3	3	3	IPI00152326	IPI00152326, IPI00218831, IPI00640363
GSTP1 Glutathione S-transferase P	GSTP1	<a target="_blank" href="http://srs.ebi.ac.uk/srsbin/cgi-bin/wgetz?-e+[IPI-acc:IPI00219757]+-vn+2">IPI00219757</a>	3	23338.7	100	7	10	22	IPI00219757	IPI00219757
HBA2;HBA1 Hemoglobin subunit alpha	HBA2;HBA1	<a target="_blank" href="http://srs.ebi.ac.uk/srsbin/cgi-bin/wgetz?-e+[IPI-acc:IPI00410714]+-vn+2">IPI00410714</a>	2	15239.6	100	4	6	24	IPI00410714	IPI00410714
HBB Hemoglobin subunit beta	HBB	<a target="_blank" href="http://srs.ebi.ac.uk/srsbin/cgi-bin/wgetz?-e+[IPI-acc:IPI00654755]+-vn+2">IPI00654755</a>	1	15980	99.8	2	2	12	IPI00654755	IPI00654755, IPI00796636, IPI00884107, IPI00955799
HEBP1 Heme-binding protein 1	HEBP1	<a target="_blank" href="http://srs.ebi.ac.uk/srsbin/cgi-bin/wgetz?-e+[IPI-acc:IPI00148063]+-vn+2">IPI00148063</a>	2	21079.4	100	2	3	4	IPI00148063	IPI00148063
HEBP2 Isoform 2 of Heme-binding protein 2	HEBP2	<a target="_blank" href="http://srs.ebi.ac.uk/srsbin/cgi-bin/wgetz?-e+[IPI-acc:IPI00003799]+-vn+2">IPI00003799</a>	1	20841.7	99.8	2	2	3	IPI00003799	IPI00003799, IPI00644697
HEXA cDNA FLJ53927, highly similar to Beta-hexosaminidase alpha chain	HEXA	<a target="_blank" href="http://srs.ebi.ac.uk/srsbin/cgi-bin/wgetz?-e+[IPI-acc:IPI00027851]+-vn+2">IPI00027851</a>	2	61996.4	100	5	5	9	IPI00027851	IPI00027851, IPI00941167
HEXB Beta-hexosaminidase subunit beta	HEXB	<a target="_blank" href="http://srs.ebi.ac.uk/srsbin/cgi-bin/wgetz?-e+[IPI-acc:IPI00012585]+-vn+2">IPI00012585</a>	3	63095.3	100	8	9	16	IPI00012585	IPI00012585
HIST1H1C Histone H1.2	HIST1H1C	<a target="_blank" href="http://srs.ebi.ac.uk/srsbin/cgi-bin/wgetz?-e+[IPI-acc:IPI00217465]+-vn+2">IPI00217465</a>	3	21347.8	100	3	3	4	IPI00217465	IPI00217465, IPI00217466, IPI00217467
HIST1H2AH;HIST1H2AK;HIST1H2AL;HIST1H2AM;HIST1H2AJ;HIST1H2AI;HIST1H2AG Histone H2A type 1-H	HIST1H2AH;HIST1H2AK;HIST1H2AL;HIST1H2AM;HIST1H2AJ;HIST1	<a target="_blank" href="http://srs.ebi.ac.uk/srsbin/cgi-bin/wgetz?-e+[IPI-acc:IPI00081836]+-vn+2">IPI00081836</a>	3	13888.8	100	3	4	34	IPI00081836	IPI00081836, IPI00216457, IPI00220855, IPI00255316, IPI00291764, IPI00339274, IPI00552873
HIST1H2BH Histone H2B type 1-H	HIST1H2BH	<a target="_blank" href="http://srs.ebi.ac.uk/srsbin/cgi-bin/wgetz?-e+[IPI-acc:IPI00303133]+-vn+2">IPI00303133</a>	2	13874.6	100	2	3	25	IPI00303133	IPI00303133, IPI00329665, IPI00646240, IPI00930174
HIST1H4K;HIST1H4F;HIST1H4I;HIST2H4A;HIST1H4A;HIST1H4C;HIST2H4B;HIST1H4L;HIST1H4E;HIST1H4H;HIST1H4B;HIST1H4J;HIST1H4D;HIST4H4 Histone H4	HIST1H4K;HIST1H4F;HIST1H4I;HIST2H4A;HIST1H4A;HIST1H4C;H	<a target="_blank" href="http://srs.ebi.ac.uk/srsbin/cgi-bin/wgetz?-e+[IPI-acc:IPI00453473]+-vn+2">IPI00453473</a>	3	11349.7	100	5	5	9	IPI00453473	IPI00453473
HLA-A HLA class I histocompatibility antigen, A-33 alpha chain	HLA-A	<a target="_blank" href="http://srs.ebi.ac.uk/srsbin/cgi-bin/wgetz?-e+[IPI-acc:IPI00472013]+-vn+2">IPI00472013</a>	3	40873.5	100	6	7	15	IPI00472013	IPI00472013, IPI00743503, IPI00936210
HNRNPD Isoform 1 of Heterogeneous nuclear ribonucleoprotein D0	HNRNPD	<a target="_blank" href="http://srs.ebi.ac.uk/srsbin/cgi-bin/wgetz?-e+[IPI-acc:IPI00028888]+-vn+2">IPI00028888</a>	2	38416.5	99.8	2	2	3	IPI00028888	IPI00028888, IPI00220683, IPI00220684, IPI00220685, IPI00903278, IPI00915340
HNRNPF Heterogeneous nuclear ribonucleoprotein F	HNRNPF	<a target="_blank" href="http://srs.ebi.ac.uk/srsbin/cgi-bin/wgetz?-e+[IPI-acc:IPI00003881]+-vn+2">IPI00003881</a>	1	45653.8	99.8	2	2	2	IPI00003881	IPI00003881
HNRNPK Isoform 1 of Heterogeneous nuclear ribonucleoprotein K	HNRNPK	<a target="_blank" href="http://srs.ebi.ac.uk/srsbin/cgi-bin/wgetz?-e+[IPI-acc:IPI00216049]+-vn+2">IPI00216049</a>	3	50960.5	100	2	2	8	IPI00216049	IPI00216049, IPI00216746, IPI00514561, IPI00807545, IPI00910458
HPRT1 Hypoxanthine-guanine phosphoribosyltransferase	HPRT1	<a target="_blank" href="http://srs.ebi.ac.uk/srsbin/cgi-bin/wgetz?-e+[IPI-acc:IPI00218493]+-vn+2">IPI00218493</a>	1	24562.2	99.8	2	2	2	IPI00218493	IPI00218493
HSP90AA1 Isoform 2 of Heat shock protein HSP 90-alpha	HSP90AA1	<a target="_blank" href="http://srs.ebi.ac.uk/srsbin/cgi-bin/wgetz?-e+[IPI-acc:IPI00382470]+-vn+2">IPI00382470</a>	3	98147.1	100	8	9	22	IPI00382470	IPI00382470, IPI00784295
HSP90AB1 Heat shock protein HSP 90-beta	HSP90AB1	<a target="_blank" href="http://srs.ebi.ac.uk/srsbin/cgi-bin/wgetz?-e+[IPI-acc:IPI00414676]+-vn+2">IPI00414676</a>	2	83249.3	100	2	2	4	IPI00414676	IPI00414676
HSP90B1 Endoplasmin	HSP90B1	<a target="_blank" href="http://srs.ebi.ac.uk/srsbin/cgi-bin/wgetz?-e+[IPI-acc:IPI00027230]+-vn+2">IPI00027230</a>	3	92453.7	100	9	9	15	IPI00027230	IPI00027230
HSPA1A;HSPA1B Heat shock 70 kDa protein 1A/1B	HSPA1A;HSPA1B	<a target="_blank" href="http://srs.ebi.ac.uk/srsbin/cgi-bin/wgetz?-e+[IPI-acc:IPI00304925]+-vn+2">IPI00304925</a>	3	70036	100	7	8	16	IPI00304925	IPI00304925, IPI00845339
HSPA2 Heat shock-related 70 kDa protein 2	HSPA2	<a target="_blank" href="http://srs.ebi.ac.uk/srsbin/cgi-bin/wgetz?-e+[IPI-acc:IPI00007702]+-vn+2">IPI00007702</a>	2	70005	100	3	3	3	IPI00007702	IPI00007702
HSPA4 Heat shock 70 kDa protein 4	HSPA4	<a target="_blank" href="http://srs.ebi.ac.uk/srsbin/cgi-bin/wgetz?-e+[IPI-acc:IPI00002966]+-vn+2">IPI00002966</a>	2	94313.9	100	3	4	4	IPI00002966	IPI00002966
HSPA5 HSPA5 protein	HSPA5	<a target="_blank" href="http://srs.ebi.ac.uk/srsbin/cgi-bin/wgetz?-e+[IPI-acc:IPI00003362]+-vn+2">IPI00003362</a>	3	72405.6	100	14	15	31	IPI00003362	IPI00003362
HSPA8 Isoform 1 of Heat shock cognate 71 kDa protein	HSPA8	<a target="_blank" href="http://srs.ebi.ac.uk/srsbin/cgi-bin/wgetz?-e+[IPI-acc:IPI00003865]+-vn+2">IPI00003865</a>	3	70881.8	100	15	17	39	IPI00003865	IPI00003865
HSPA9 Stress-70 protein, mitochondrial	HSPA9	<a target="_blank" href="http://srs.ebi.ac.uk/srsbin/cgi-bin/wgetz?-e+[IPI-acc:IPI00007765]+-vn+2">IPI00007765</a>	2	73663.3	100	4	4	5	IPI00007765	IPI00007765
HSPB1 Heat shock protein beta-1	HSPB1	<a target="_blank" href="http://srs.ebi.ac.uk/srsbin/cgi-bin/wgetz?-e+[IPI-acc:IPI00025512]+-vn+2">IPI00025512</a>	3	22764.6	100	6	7	31	IPI00025512	IPI00025512
HSPB6 Heat shock protein beta-6	HSPB6	<a target="_blank" href="http://srs.ebi.ac.uk/srsbin/cgi-bin/wgetz?-e+[IPI-acc:IPI00022433]+-vn+2">IPI00022433</a>	2	18765.1	100	2	2	3	IPI00022433	IPI00022433, IPI00908768
HSPD1 60 kDa heat shock protein, mitochondrial	HSPD1	<a target="_blank" href="http://srs.ebi.ac.uk/srsbin/cgi-bin/wgetz?-e+[IPI-acc:IPI00784154]+-vn+2">IPI00784154</a>	3	61037.7	100	9	10	15	IPI00784154	IPI00784154
HSPE1 10 kDa heat shock protein, mitochondrial	HSPE1	<a target="_blank" href="http://srs.ebi.ac.uk/srsbin/cgi-bin/wgetz?-e+[IPI-acc:IPI00220362]+-vn+2">IPI00220362</a>	1	10913.7	100	2	2	3	IPI00220362	IPI00220362
HSPG2 Basement membrane-specific heparan sulfate proteoglycan core protein variant	HSPG2	<a target="_blank" href="http://srs.ebi.ac.uk/srsbin/cgi-bin/wgetz?-e+[IPI-acc:IPI00943326]+-vn+2">IPI00943326</a>	3	467077	100	35	39	64	IPI00943326	IPI00943326
HTRA1 Serine protease HTRA1	HTRA1	<a target="_blank" href="http://srs.ebi.ac.uk/srsbin/cgi-bin/wgetz?-e+[IPI-acc:IPI00003176]+-vn+2">IPI00003176</a>	3	51269.3	100	2	2	6	IPI00003176	IPI00003176, IPI00902529
IGF2 Isoform 1 of Insulin-like growth factor II	IGF2	<a target="_blank" href="http://srs.ebi.ac.uk/srsbin/cgi-bin/wgetz?-e+[IPI-acc:IPI00001611]+-vn+2">IPI00001611</a>	3	20122.8	100	2	3	9	IPI00001611	IPI00001611, IPI00215977, IPI00940065
IGFBP3 Insulin-like growth factor-binding protein 3	IGFBP3	<a target="_blank" href="http://srs.ebi.ac.uk/srsbin/cgi-bin/wgetz?-e+[IPI-acc:IPI00018305]+-vn+2">IPI00018305</a>	3	31656.1	100	4	6	20	IPI00018305	IPI00018305, IPI00556155
IGFBP4 Insulin-like growth factor-binding protein 4	IGFBP4	<a target="_blank" href="http://srs.ebi.ac.uk/srsbin/cgi-bin/wgetz?-e+[IPI-acc:IPI00305380]+-vn+2">IPI00305380</a>	3	27915.7	100	5	8	23	IPI00305380	IPI00305380
IGFBP5 Insulin-like growth factor-binding protein 5	IGFBP5	<a target="_blank" href="http://srs.ebi.ac.uk/srsbin/cgi-bin/wgetz?-e+[IPI-acc:IPI00029236]+-vn+2">IPI00029236</a>	3	30552	100	9	10	54	IPI00029236	IPI00029236
IGFBP6 Insulin-like growth factor-binding protein 6	IGFBP6	<a target="_blank" href="http://srs.ebi.ac.uk/srsbin/cgi-bin/wgetz?-e+[IPI-acc:IPI00029235]+-vn+2">IPI00029235</a>	2	25303.8	100	2	4	22	IPI00029235	IPI00029235
IGFBP7 Insulin-like growth factor-binding protein 7	IGFBP7	<a target="_blank" href="http://srs.ebi.ac.uk/srsbin/cgi-bin/wgetz?-e+[IPI-acc:IPI00016915]+-vn+2">IPI00016915</a>	3	29111.8	100	12	16	42	IPI00016915	IPI00016915
INA Alpha-internexin	INA	<a target="_blank" href="http://srs.ebi.ac.uk/srsbin/cgi-bin/wgetz?-e+[IPI-acc:IPI00001453]+-vn+2">IPI00001453</a>	1	55374.3	99.8	2	2	3	IPI00001453	IPI00001453, IPI00217507, IPI00853115, IPI00868727, IPI00869219, IPI00908745
IQGAP1 Ras GTPase-activating-like protein IQGAP1	IQGAP1	<a target="_blank" href="http://srs.ebi.ac.uk/srsbin/cgi-bin/wgetz?-e+[IPI-acc:IPI00009342]+-vn+2">IPI00009342</a>	1	189241	100	4	5	5	IPI00009342	IPI00009342
ISLR Immunoglobulin superfamily containing leucine-rich repeat protein	ISLR	<a target="_blank" href="http://srs.ebi.ac.uk/srsbin/cgi-bin/wgetz?-e+[IPI-acc:IPI00023648]+-vn+2">IPI00023648</a>	1	45980.3	100	2	2	2	IPI00023648	IPI00023648
ISOC1 Isochorismatase domain-containing protein 1	ISOC1	<a target="_blank" href="http://srs.ebi.ac.uk/srsbin/cgi-bin/wgetz?-e+[IPI-acc:IPI00304082]+-vn+2">IPI00304082</a>	2	32218.7	100	2	2	3	IPI00304082	IPI00304082, IPI00884070
ITGB1 Isoform Beta-1C of Integrin beta-1	ITGB1	<a target="_blank" href="http://srs.ebi.ac.uk/srsbin/cgi-bin/wgetz?-e+[IPI-acc:IPI00217561]+-vn+2">IPI00217561</a>	1	91602	99.8	2	2	3	IPI00217561	IPI00217561, IPI00217562, IPI00217563, IPI00293305, IPI00549336
ITIH2 Inter-alpha (Globulin) inhibitor H2, isoform CRA_a	ITIH2	<a target="_blank" href="http://srs.ebi.ac.uk/srsbin/cgi-bin/wgetz?-e+[IPI-acc:IPI00305461]+-vn+2">IPI00305461</a>	3	106553	100	3	3	6	IPI00305461	IPI00305461, IPI00645038
KIAA1199 Isoform 1 of Protein KIAA1199	KIAA1199	<a target="_blank" href="http://srs.ebi.ac.uk/srsbin/cgi-bin/wgetz?-e+[IPI-acc:IPI00376689]+-vn+2">IPI00376689</a>	3	152982	100	5	5	6	IPI00376689	IPI00376689
KPNB1 Importin subunit beta-1	KPNB1	<a target="_blank" href="http://srs.ebi.ac.uk/srsbin/cgi-bin/wgetz?-e+[IPI-acc:IPI00001639]+-vn+2">IPI00001639</a>	2	97153.3	100	3	4	6	IPI00001639	IPI00001639
KRT1 Keratin, type II cytoskeletal 1	KRT1	<a target="_blank" href="http://srs.ebi.ac.uk/srsbin/cgi-bin/wgetz?-e+[IPI-acc:IPI00220327]+-vn+2">IPI00220327</a>	3	66022.3	100	5	5	13	IPI00220327	IPI00220327
KRT10 Keratin, type I cytoskeletal 10	KRT10	<a target="_blank" href="http://srs.ebi.ac.uk/srsbin/cgi-bin/wgetz?-e+[IPI-acc:IPI00009865]+-vn+2">IPI00009865</a>	1	58810.8	100	3	3	3	IPI00009865	IPI00009865
KRT19 Keratin, type I cytoskeletal 19	KRT19	<a target="_blank" href="http://srs.ebi.ac.uk/srsbin/cgi-bin/wgetz?-e+[IPI-acc:IPI00479145]+-vn+2">IPI00479145</a>	1	44075	100	3	3	3	IPI00479145	IPI00479145
KRT8 Keratin, type II cytoskeletal 8	KRT8	<a target="_blank" href="http://srs.ebi.ac.uk/srsbin/cgi-bin/wgetz?-e+[IPI-acc:IPI00554648]+-vn+2">IPI00554648</a>	1	53688.2	100	3	3	6	IPI00554648	IPI00554648
LAMA2 laminin alpha 2 subunit isoform b precursor	LAMA2	<a target="_blank" href="http://srs.ebi.ac.uk/srsbin/cgi-bin/wgetz?-e+[IPI-acc:IPI00218725]+-vn+2">IPI00218725</a>	2	343497	100	5	5	6	IPI00218725	IPI00218725, IPI00479834, IPI00844276, IPI00873889, IPI00940615, IPI00942809
LAMA4 Isoform 1 of Laminin subunit alpha-4	LAMA4	<a target="_blank" href="http://srs.ebi.ac.uk/srsbin/cgi-bin/wgetz?-e+[IPI-acc:IPI00329482]+-vn+2">IPI00329482</a>	3	202508	100	20	25	46	IPI00329482	IPI00329482, IPI00735310
LAMA5 Laminin subunit alpha-5	LAMA5	<a target="_blank" href="http://srs.ebi.ac.uk/srsbin/cgi-bin/wgetz?-e+[IPI-acc:IPI00783665]+-vn+2">IPI00783665</a>	1	399769	100	2	2	2	IPI00783665	IPI00783665
LAMB1 Laminin subunit beta-1	LAMB1	<a target="_blank" href="http://srs.ebi.ac.uk/srsbin/cgi-bin/wgetz?-e+[IPI-acc:IPI00013976]+-vn+2">IPI00013976</a>	3	198045	100	16	17	28	IPI00013976	IPI00013976
LAMB2 Laminin subunit beta-2	LAMB2	<a target="_blank" href="http://srs.ebi.ac.uk/srsbin/cgi-bin/wgetz?-e+[IPI-acc:IPI00296922]+-vn+2">IPI00296922</a>	1	195958	100	6	6	6	IPI00296922	IPI00296922
LAMC1 Laminin subunit gamma-1	LAMC1	<a target="_blank" href="http://srs.ebi.ac.uk/srsbin/cgi-bin/wgetz?-e+[IPI-acc:IPI00298281]+-vn+2">IPI00298281</a>	3	177583	100	28	35	75	IPI00298281	IPI00298281
LASP1 Isoform 1 of LIM and SH3 domain protein 1	LASP1	<a target="_blank" href="http://srs.ebi.ac.uk/srsbin/cgi-bin/wgetz?-e+[IPI-acc:IPI00000861]+-vn+2">IPI00000861</a>	2	29698.8	99.8	2	2	6	IPI00000861	IPI00000861, IPI00386803, IPI00883946
LDHA Isoform 1 of L-lactate dehydrogenase A chain	LDHA	<a target="_blank" href="http://srs.ebi.ac.uk/srsbin/cgi-bin/wgetz?-e+[IPI-acc:IPI00217966]+-vn+2">IPI00217966</a>	3	36671.2	100	5	5	7	IPI00217966	IPI00217966
LDHB L-lactate dehydrogenase B chain	LDHB	<a target="_blank" href="http://srs.ebi.ac.uk/srsbin/cgi-bin/wgetz?-e+[IPI-acc:IPI00219217]+-vn+2">IPI00219217</a>	3	36620.6	100	5	5	8	IPI00219217	IPI00219217
LGALS1 Galectin-1	LGALS1	<a target="_blank" href="http://srs.ebi.ac.uk/srsbin/cgi-bin/wgetz?-e+[IPI-acc:IPI00219219]+-vn+2">IPI00219219</a>	3	14697.8	100	6	9	45	IPI00219219	IPI00219219
LGALS3 Galectin-3	LGALS3	<a target="_blank" href="http://srs.ebi.ac.uk/srsbin/cgi-bin/wgetz?-e+[IPI-acc:IPI00465431]+-vn+2">IPI00465431</a>	2	26134.8	100	3	4	8	IPI00465431	IPI00465431
LGALS3BP Galectin-3-binding protein	LGALS3BP	<a target="_blank" href="http://srs.ebi.ac.uk/srsbin/cgi-bin/wgetz?-e+[IPI-acc:IPI00023673]+-vn+2">IPI00023673</a>	3	65314.1	100	9	11	36	IPI00023673	IPI00023673
LMAN2 Vesicular integral-membrane protein VIP36	LMAN2	<a target="_blank" href="http://srs.ebi.ac.uk/srsbin/cgi-bin/wgetz?-e+[IPI-acc:IPI00009950]+-vn+2">IPI00009950</a>	1	40211.5	100	2	2	2	IPI00009950	IPI00009950
LMNA Isoform A of Lamin-A/C	LMNA	<a target="_blank" href="http://srs.ebi.ac.uk/srsbin/cgi-bin/wgetz?-e+[IPI-acc:IPI00021405]+-vn+2">IPI00021405</a>	3	74122.6	100	15	17	35	IPI00021405	IPI00021405, IPI00216952, IPI00644087
LOC442497;SLC3A2 Isoform 2 of 4F2 cell-surface antigen heavy chain	LOC442497;SLC3A2	<a target="_blank" href="http://srs.ebi.ac.uk/srsbin/cgi-bin/wgetz?-e+[IPI-acc:IPI00027493]+-vn+2">IPI00027493</a>	2	57929.4	100	2	2	9	IPI00027493	IPI00027493, IPI00554481, IPI00554611, IPI00554702, IPI00554722, IPI00604710
LRP1 Prolow-density lipoprotein receptor-related protein 1	LRP1	<a target="_blank" href="http://srs.ebi.ac.uk/srsbin/cgi-bin/wgetz?-e+[IPI-acc:IPI00020557]+-vn+2">IPI00020557</a>	2	504543	100	4	4	5	IPI00020557	IPI00020557
LTBP4 Isoform 2 of Latent-transforming growth factor beta-binding protein 4	LTBP4	<a target="_blank" href="http://srs.ebi.ac.uk/srsbin/cgi-bin/wgetz?-e+[IPI-acc:IPI00783492]+-vn+2">IPI00783492</a>	3	165717	100	13	14	18	IPI00783492	IPI00783492
LTF cDNA FLJ78440, highly similar to Human lactoferrin	LTF	<a target="_blank" href="http://srs.ebi.ac.uk/srsbin/cgi-bin/wgetz?-e+[IPI-acc:IPI00298860]+-vn+2">IPI00298860</a>	3	78350.5	99.8	2	2	14	IPI00298860	IPI00298860, IPI00789477, IPI00903112, IPI00925547
LUM Lumican	LUM	<a target="_blank" href="http://srs.ebi.ac.uk/srsbin/cgi-bin/wgetz?-e+[IPI-acc:IPI00020986]+-vn+2">IPI00020986</a>	3	38413.5	100	9	12	84	IPI00020986	IPI00020986
MAN1A1 Mannosyl-oligosaccharide 1,2-alpha-mannosidase IA	MAN1A1	<a target="_blank" href="http://srs.ebi.ac.uk/srsbin/cgi-bin/wgetz?-e+[IPI-acc:IPI00844511]+-vn+2">IPI00844511</a>	1	72953.7	100	2	2	2	IPI00844511	IPI00844511
MANBA Beta-mannosidase	MANBA	<a target="_blank" href="http://srs.ebi.ac.uk/srsbin/cgi-bin/wgetz?-e+[IPI-acc:IPI00298793]+-vn+2">IPI00298793</a>	2	100879	100	4	4	4	IPI00298793	IPI00298793
MAP1B Microtubule-associated protein 1B	MAP1B	<a target="_blank" href="http://srs.ebi.ac.uk/srsbin/cgi-bin/wgetz?-e+[IPI-acc:IPI00008868]+-vn+2">IPI00008868</a>	3	270602	100	4	4	4	IPI00008868	IPI00008868
MAP4 Isoform 1 of Microtubule-associated protein 4	MAP4	<a target="_blank" href="http://srs.ebi.ac.uk/srsbin/cgi-bin/wgetz?-e+[IPI-acc:IPI00396171]+-vn+2">IPI00396171</a>	2	120988	100	3	3	3	IPI00396171	IPI00396171, IPI00878314, IPI00888475
MASP1 Isoform 2 of Mannan-binding lectin serine protease 1	MASP1	<a target="_blank" href="http://srs.ebi.ac.uk/srsbin/cgi-bin/wgetz?-e+[IPI-acc:IPI00290283]+-vn+2">IPI00290283</a>	3	81841.6	100	4	5	16	IPI00290283	IPI00290283, IPI00924973
MATN2 Isoform 2 of Matrilin-2	MATN2	<a target="_blank" href="http://srs.ebi.ac.uk/srsbin/cgi-bin/wgetz?-e+[IPI-acc:IPI00168520]+-vn+2">IPI00168520</a>	1	104869	99.8	2	2	3	IPI00168520	IPI00168520, IPI00473118, IPI00554542
MDH1 Malate dehydrogenase	MDH1	<a target="_blank" href="http://srs.ebi.ac.uk/srsbin/cgi-bin/wgetz?-e+[IPI-acc:IPI00291005]+-vn+2">IPI00291005</a>	2	38638.5	99.8	2	2	3	IPI00291005	IPI00291005, IPI00915869, IPI00916111
MDH2 Malate dehydrogenase, mitochondrial	MDH2	<a target="_blank" href="http://srs.ebi.ac.uk/srsbin/cgi-bin/wgetz?-e+[IPI-acc:IPI00291006]+-vn+2">IPI00291006</a>	3	35485.7	100	9	10	27	IPI00291006	IPI00291006
MFGE8 Lactadherin	MFGE8	<a target="_blank" href="http://srs.ebi.ac.uk/srsbin/cgi-bin/wgetz?-e+[IPI-acc:IPI00002236]+-vn+2">IPI00002236</a>	3	43104.9	100	3	3	9	IPI00002236	IPI00002236
MGAT1 Alpha-1,3-mannosyl-glycoprotein 2-beta-N-acetylglucosaminyltransferase	MGAT1	<a target="_blank" href="http://srs.ebi.ac.uk/srsbin/cgi-bin/wgetz?-e+[IPI-acc:IPI00000138]+-vn+2">IPI00000138</a>	1	50845.1	100	2	2	2	IPI00000138	IPI00000138
MGAT5 Alpha-1,6-mannosylglycoprotein 6-beta-N-acetylglucosaminyltransferase A	MGAT5	<a target="_blank" href="http://srs.ebi.ac.uk/srsbin/cgi-bin/wgetz?-e+[IPI-acc:IPI00020407]+-vn+2">IPI00020407</a>	2	84526.8	100	3	3	7	IPI00020407	IPI00020407
MIF Macrophage migration inhibitory factor	MIF	<a target="_blank" href="http://srs.ebi.ac.uk/srsbin/cgi-bin/wgetz?-e+[IPI-acc:IPI00293276]+-vn+2">IPI00293276</a>	2	12458.5	99.8	2	2	15	IPI00293276	IPI00293276
MINPP1 Isoform 2 of Multiple inositol polyphosphate phosphatase 1	MINPP1	<a target="_blank" href="http://srs.ebi.ac.uk/srsbin/cgi-bin/wgetz?-e+[IPI-acc:IPI00028553]+-vn+2">IPI00028553</a>	1	34643.9	99.8	2	2	2	IPI00028553	IPI00028553, IPI00293748, IPI00607763
MMP1 Interstitial collagenase	MMP1	<a target="_blank" href="http://srs.ebi.ac.uk/srsbin/cgi-bin/wgetz?-e+[IPI-acc:IPI00008561]+-vn+2">IPI00008561</a>	3	53989.9	100	12	14	32	IPI00008561	IPI00008561
MMP14 Matrix metalloproteinase-14	MMP14	<a target="_blank" href="http://srs.ebi.ac.uk/srsbin/cgi-bin/wgetz?-e+[IPI-acc:IPI00218398]+-vn+2">IPI00218398</a>	3	65867.7	99.9	2	3	13	IPI00218398	IPI00218398, IPI00896498
MMP2 72 kDa type IV collagenase	MMP2	<a target="_blank" href="http://srs.ebi.ac.uk/srsbin/cgi-bin/wgetz?-e+[IPI-acc:IPI00027780]+-vn+2">IPI00027780</a>	3	73867.1	100	21	26	121	IPI00027780	IPI00027780
MSLN Isoform 2 of Mesothelin	MSLN	<a target="_blank" href="http://srs.ebi.ac.uk/srsbin/cgi-bin/wgetz?-e+[IPI-acc:IPI00025110]+-vn+2">IPI00025110</a>	1	68054	100	5	5	6	IPI00025110	IPI00025110, IPI00793522, IPI00793649, IPI00798210
MSN Moesin	MSN	<a target="_blank" href="http://srs.ebi.ac.uk/srsbin/cgi-bin/wgetz?-e+[IPI-acc:IPI00219365]+-vn+2">IPI00219365</a>	3	67803.8	100	13	13	28	IPI00219365	IPI00219365, IPI00872814
MVP Major vault protein	MVP	<a target="_blank" href="http://srs.ebi.ac.uk/srsbin/cgi-bin/wgetz?-e+[IPI-acc:IPI00000105]+-vn+2">IPI00000105</a>	3	99308	100	3	3	6	IPI00000105	IPI00000105
MXRA5 Matrix-remodeling-associated protein 5	MXRA5	<a target="_blank" href="http://srs.ebi.ac.uk/srsbin/cgi-bin/wgetz?-e+[IPI-acc:IPI00012347]+-vn+2">IPI00012347</a>	3	312262	100	11	11	20	IPI00012347	IPI00012347
MYH10 Isoform 1 of Myosin-10	MYH10	<a target="_blank" href="http://srs.ebi.ac.uk/srsbin/cgi-bin/wgetz?-e+[IPI-acc:IPI00397526]+-vn+2">IPI00397526</a>	1	228987	100	3	3	3	IPI00397526	IPI00397526, IPI00479307, IPI00790503
MYH9 Isoform 1 of Myosin-9	MYH9	<a target="_blank" href="http://srs.ebi.ac.uk/srsbin/cgi-bin/wgetz?-e+[IPI-acc:IPI00019502]+-vn+2">IPI00019502</a>	3	226520	100	31	36	73	IPI00019502	IPI00019502
MYL12B Myosin regulatory light chain 12B	MYL12B	<a target="_blank" href="http://srs.ebi.ac.uk/srsbin/cgi-bin/wgetz?-e+[IPI-acc:IPI00033494]+-vn+2">IPI00033494</a>	3	19762.3	100	4	5	12	IPI00033494	IPI00033494, IPI00220573, IPI00604523
MYL6B;MYL6 Isoform Non-muscle of Myosin light polypeptide 6	MYL6B;MYL6	<a target="_blank" href="http://srs.ebi.ac.uk/srsbin/cgi-bin/wgetz?-e+[IPI-acc:IPI00335168]+-vn+2">IPI00335168</a>	3	16911.8	100	7	10	34	IPI00335168	IPI00335168, IPI00789605, IPI00796366, IPI00930599
MYO1C Isoform 2 of Myosin-Ic	MYO1C	<a target="_blank" href="http://srs.ebi.ac.uk/srsbin/cgi-bin/wgetz?-e+[IPI-acc:IPI00010418]+-vn+2">IPI00010418</a>	2	117935	100	3	3	3	IPI00010418	IPI00010418, IPI00743335, IPI00829992
NACA Nascent polypeptide-associated complex subunit alpha	NACA	<a target="_blank" href="http://srs.ebi.ac.uk/srsbin/cgi-bin/wgetz?-e+[IPI-acc:IPI00023748]+-vn+2">IPI00023748</a>	1	23365.3	99.8	2	2	4	IPI00023748	IPI00023748, IPI00797126, IPI00797259, IPI00909970
NAGLU Alpha-N-acetylglucosaminidase	NAGLU	<a target="_blank" href="http://srs.ebi.ac.uk/srsbin/cgi-bin/wgetz?-e+[IPI-acc:IPI00008787]+-vn+2">IPI00008787</a>	1	82149.5	100	2	2	3	IPI00008787	IPI00008787, IPI00555656, IPI00746033
NCL cDNA FLJ45706 fis, clone FEBRA2028457, highly similar to Nucleolin	NCL	<a target="_blank" href="http://srs.ebi.ac.uk/srsbin/cgi-bin/wgetz?-e+[IPI-acc:IPI00444262]+-vn+2">IPI00444262</a>	1	65945.8	99.8	2	2	2	IPI00444262	IPI00444262, IPI00604620
NID1 Isoform 1 of Nidogen-1	NID1	<a target="_blank" href="http://srs.ebi.ac.uk/srsbin/cgi-bin/wgetz?-e+[IPI-acc:IPI00026944]+-vn+2">IPI00026944</a>	3	136358	100	19	25	67	IPI00026944	IPI00026944, IPI00384542
NID2 Isoform 1 of Nidogen-2	NID2	<a target="_blank" href="http://srs.ebi.ac.uk/srsbin/cgi-bin/wgetz?-e+[IPI-acc:IPI00028908]+-vn+2">IPI00028908</a>	3	151235	100	5	5	7	IPI00028908	IPI00028908
NME1-NME2;NME1;NME2 Nucleoside diphosphate kinase	NME1-NME2;NME1;NME2	<a target="_blank" href="http://srs.ebi.ac.uk/srsbin/cgi-bin/wgetz?-e+[IPI-acc:IPI00604590]+-vn+2">IPI00604590</a>	2	32624.2	100	2	2	3	IPI00604590	IPI00604590, IPI00795292
NOTUM Protein notum homolog	NOTUM	<a target="_blank" href="http://srs.ebi.ac.uk/srsbin/cgi-bin/wgetz?-e+[IPI-acc:IPI00465159]+-vn+2">IPI00465159</a>	1	55681.2	99.8	2	3	4	IPI00465159	IPI00465159, IPI00925728, IPI00936838
NPC2 cDNA FLJ59142, highly similar to Epididymal secretory protein E1	NPC2	<a target="_blank" href="http://srs.ebi.ac.uk/srsbin/cgi-bin/wgetz?-e+[IPI-acc:IPI00301579]+-vn+2">IPI00301579</a>	2	22390.9	100	2	2	8	IPI00301579	IPI00301579, IPI00940960
NPEPPS Puromycin-sensitive aminopeptidase	NPEPPS	<a target="_blank" href="http://srs.ebi.ac.uk/srsbin/cgi-bin/wgetz?-e+[IPI-acc:IPI00026216]+-vn+2">IPI00026216</a>	3	103261	100	4	4	6	IPI00026216	IPI00026216
NPTX1 Neuronal pentraxin-1	NPTX1	<a target="_blank" href="http://srs.ebi.ac.uk/srsbin/cgi-bin/wgetz?-e+[IPI-acc:IPI00220562]+-vn+2">IPI00220562</a>	1	47104.9	99.8	2	2	2	IPI00220562	IPI00220562
NQO1 NAD(P)H dehydrogenase [quinone] 1	NQO1	<a target="_blank" href="http://srs.ebi.ac.uk/srsbin/cgi-bin/wgetz?-e+[IPI-acc:IPI00012069]+-vn+2">IPI00012069</a>	3	30851	100	3	3	5	IPI00012069	IPI00012069, IPI00619898, IPI00619966, IPI00910902
NT5E 5`-nucleotidase	NT5E	<a target="_blank" href="http://srs.ebi.ac.uk/srsbin/cgi-bin/wgetz?-e+[IPI-acc:IPI00009456]+-vn+2">IPI00009456</a>	2	63351	100	2	2	3	IPI00009456	IPI00009456, IPI00552302, IPI00647259
NUCB1 Nucleobindin-1	NUCB1	<a target="_blank" href="http://srs.ebi.ac.uk/srsbin/cgi-bin/wgetz?-e+[IPI-acc:IPI00295542]+-vn+2">IPI00295542</a>	3	53861.6	100	15	18	48	IPI00295542	IPI00295542
OAF Out at first protein homolog	OAF	<a target="_blank" href="http://srs.ebi.ac.uk/srsbin/cgi-bin/wgetz?-e+[IPI-acc:IPI00328703]+-vn+2">IPI00328703</a>	1	30670.4	99.8	2	2	3	IPI00328703	IPI00328703
OLA1 Isoform 3 of Obg-like ATPase 1	OLA1	<a target="_blank" href="http://srs.ebi.ac.uk/srsbin/cgi-bin/wgetz?-e+[IPI-acc:IPI00216106]+-vn+2">IPI00216106</a>	1	31423.7	99.8	2	2	2	IPI00216106	IPI00216106, IPI00290416, IPI00908669, IPI00916847
OLFML3 Isoform 1 of Olfactomedin-like protein 3	OLFML3	<a target="_blank" href="http://srs.ebi.ac.uk/srsbin/cgi-bin/wgetz?-e+[IPI-acc:IPI00024621]+-vn+2">IPI00024621</a>	3	45993.2	100	3	3	6	IPI00024621	IPI00024621
P4HB Protein disulfide-isomerase	P4HB	<a target="_blank" href="http://srs.ebi.ac.uk/srsbin/cgi-bin/wgetz?-e+[IPI-acc:IPI00010796]+-vn+2">IPI00010796</a>	3	57100.1	100	12	14	27	IPI00010796	IPI00010796
PAM Isoform 5 of Peptidyl-glycine alpha-amidating monooxygenase	PAM	<a target="_blank" href="http://srs.ebi.ac.uk/srsbin/cgi-bin/wgetz?-e+[IPI-acc:IPI00177543]+-vn+2">IPI00177543</a>	2	108386	100	3	3	7	IPI00177543	IPI00177543, IPI00219042, IPI00219043, IPI00940221
PARK7 Protein DJ-1	PARK7	<a target="_blank" href="http://srs.ebi.ac.uk/srsbin/cgi-bin/wgetz?-e+[IPI-acc:IPI00298547]+-vn+2">IPI00298547</a>	2	19873.1	100	3	3	4	IPI00298547	IPI00298547
PCBP1 Poly(rC)-binding protein 1	PCBP1	<a target="_blank" href="http://srs.ebi.ac.uk/srsbin/cgi-bin/wgetz?-e+[IPI-acc:IPI00016610]+-vn+2">IPI00016610</a>	1	37480.2	100	3	3	3	IPI00016610	IPI00016610
PCOLCE Procollagen C-endopeptidase enhancer 1	PCOLCE	<a target="_blank" href="http://srs.ebi.ac.uk/srsbin/cgi-bin/wgetz?-e+[IPI-acc:IPI00299738]+-vn+2">IPI00299738</a>	3	47954.5	100	9	11	23	IPI00299738	IPI00299738
PCSK9 Isoform 1 of Proprotein convertase subtilisin/kexin type 9	PCSK9	<a target="_blank" href="http://srs.ebi.ac.uk/srsbin/cgi-bin/wgetz?-e+[IPI-acc:IPI00387168]+-vn+2">IPI00387168</a>	1	74352.6	100	3	3	5	IPI00387168	IPI00387168
PDGFD Isoform 2 of Platelet-derived growth factor D	PDGFD	<a target="_blank" href="http://srs.ebi.ac.uk/srsbin/cgi-bin/wgetz?-e+[IPI-acc:IPI00011865]+-vn+2">IPI00011865</a>	1	42149.4	99.8	2	2	4	IPI00011865	IPI00011865, IPI00018822
PDIA3 Protein disulfide-isomerase A3	PDIA3	<a target="_blank" href="http://srs.ebi.ac.uk/srsbin/cgi-bin/wgetz?-e+[IPI-acc:IPI00025252]+-vn+2">IPI00025252</a>	3	56766.6	100	7	7	21	IPI00025252	IPI00025252
PDIA4 Protein disulfide-isomerase A4	PDIA4	<a target="_blank" href="http://srs.ebi.ac.uk/srsbin/cgi-bin/wgetz?-e+[IPI-acc:IPI00009904]+-vn+2">IPI00009904</a>	2	72916	99.8	2	2	3	IPI00009904	IPI00009904
PDIA6 Isoform 2 of Protein disulfide-isomerase A6	PDIA6	<a target="_blank" href="http://srs.ebi.ac.uk/srsbin/cgi-bin/wgetz?-e+[IPI-acc:IPI00299571]+-vn+2">IPI00299571</a>	3	53883.9	100	4	4	9	IPI00299571	IPI00299571, IPI00644989
PEBP1 Phosphatidylethanolamine-binding protein 1	PEBP1	<a target="_blank" href="http://srs.ebi.ac.uk/srsbin/cgi-bin/wgetz?-e+[IPI-acc:IPI00219446]+-vn+2">IPI00219446</a>	3	21038.9	100	4	5	10	IPI00219446	IPI00219446
PFN1 Profilin-1	PFN1	<a target="_blank" href="http://srs.ebi.ac.uk/srsbin/cgi-bin/wgetz?-e+[IPI-acc:IPI00216691]+-vn+2">IPI00216691</a>	3	15036.3	100	7	8	34	IPI00216691	IPI00216691
PGCP Putative uncharacterized protein ENSP00000323500	PGCP	<a target="_blank" href="http://srs.ebi.ac.uk/srsbin/cgi-bin/wgetz?-e+[IPI-acc:IPI00005794]+-vn+2">IPI00005794</a>	1	59742	100	4	4	8	IPI00005794	IPI00005794, IPI00007664
PGD 6-phosphogluconate dehydrogenase, decarboxylating	PGD	<a target="_blank" href="http://srs.ebi.ac.uk/srsbin/cgi-bin/wgetz?-e+[IPI-acc:IPI00219525]+-vn+2">IPI00219525</a>	3	53123.9	100	6	7	16	IPI00219525	IPI00219525
PGK1 Phosphoglycerate kinase 1	PGK1	<a target="_blank" href="http://srs.ebi.ac.uk/srsbin/cgi-bin/wgetz?-e+[IPI-acc:IPI00169383]+-vn+2">IPI00169383</a>	3	44597.3	100	8	9	22	IPI00169383	IPI00169383
PHB2 Prohibitin-2	PHB2	<a target="_blank" href="http://srs.ebi.ac.uk/srsbin/cgi-bin/wgetz?-e+[IPI-acc:IPI00027252]+-vn+2">IPI00027252</a>	1	33279.6	99.9	2	2	2	IPI00027252	IPI00027252, IPI00797822
PHPT1 14 kDa phosphohistidine phosphatase	PHPT1	<a target="_blank" href="http://srs.ebi.ac.uk/srsbin/cgi-bin/wgetz?-e+[IPI-acc:IPI00299977]+-vn+2">IPI00299977</a>	2	13814.6	99.8	2	2	3	IPI00299977	IPI00299977
PKM2 Isoform M2 of Pyruvate kinase isozymes M1/M2	PKM2	<a target="_blank" href="http://srs.ebi.ac.uk/srsbin/cgi-bin/wgetz?-e+[IPI-acc:IPI00479186]+-vn+2">IPI00479186</a>	3	57919.5	100	11	12	25	IPI00479186	IPI00479186
PLAT Isoform 1 of Tissue-type plasminogen activator	PLAT	<a target="_blank" href="http://srs.ebi.ac.uk/srsbin/cgi-bin/wgetz?-e+[IPI-acc:IPI00019590]+-vn+2">IPI00019590</a>	3	62898.6	100	10	10	25	IPI00019590	IPI00019590
PLAU Isoform 1 of Urokinase-type plasminogen activator	PLAU	<a target="_blank" href="http://srs.ebi.ac.uk/srsbin/cgi-bin/wgetz?-e+[IPI-acc:IPI00296180]+-vn+2">IPI00296180</a>	3	48489.5	100	3	3	15	IPI00296180	IPI00296180, IPI00645018
PLBD2 Putative phospholipase B-like 2	PLBD2	<a target="_blank" href="http://srs.ebi.ac.uk/srsbin/cgi-bin/wgetz?-e+[IPI-acc:IPI00169285]+-vn+2">IPI00169285</a>	2	65455.3	100	3	4	5	IPI00169285	IPI00169285
PLEC Isoform 1 of Plectin-1	PLEC	<a target="_blank" href="http://srs.ebi.ac.uk/srsbin/cgi-bin/wgetz?-e+[IPI-acc:IPI00014898]+-vn+2">IPI00014898</a>	3	531766	100	13	13	16	IPI00014898	IPI00014898, IPI00186711, IPI00398002, IPI00398775, IPI00398776, IPI00398777, IPI00398778, IPI00398779, IPI00420096
PLIN3 mannose 6 phosphate receptor binding protein 1 isoform 3	PLIN3	<a target="_blank" href="http://srs.ebi.ac.uk/srsbin/cgi-bin/wgetz?-e+[IPI-acc:IPI00106668]+-vn+2">IPI00106668</a>	3	45784.1	100	5	5	5	IPI00106668	IPI00106668, IPI00303882, IPI00943550
PLOD1 cDNA, FLJ79184, highly similar to Procollagen-lysine, 2-oxoglutarate 5-dioxygenase 1	PLOD1	<a target="_blank" href="http://srs.ebi.ac.uk/srsbin/cgi-bin/wgetz?-e+[IPI-acc:IPI00027192]+-vn+2">IPI00027192</a>	3	88256.9	100	4	4	7	IPI00027192	IPI00027192, IPI00943008
PLOD2 Isoform 2 of Procollagen-lysine,2-oxoglutarate 5-dioxygenase 2	PLOD2	<a target="_blank" href="http://srs.ebi.ac.uk/srsbin/cgi-bin/wgetz?-e+[IPI-acc:IPI00337495]+-vn+2">IPI00337495</a>	1	87082.2	100	2	2	4	IPI00337495	IPI00337495, IPI00472165, IPI00947400
PLOD3 Procollagen-lysine,2-oxoglutarate 5-dioxygenase 3	PLOD3	<a target="_blank" href="http://srs.ebi.ac.uk/srsbin/cgi-bin/wgetz?-e+[IPI-acc:IPI00030255]+-vn+2">IPI00030255</a>	2	84768.8	100	3	3	4	IPI00030255	IPI00030255
PODN Isoform 1 of Podocan	PODN	<a target="_blank" href="http://srs.ebi.ac.uk/srsbin/cgi-bin/wgetz?-e+[IPI-acc:IPI00419440]+-vn+2">IPI00419440</a>	1	68961.1	100	6	6	12	IPI00419440	IPI00419440, IPI00645660, IPI00941131
POSTN Isoform 1 of Periostin	POSTN	<a target="_blank" href="http://srs.ebi.ac.uk/srsbin/cgi-bin/wgetz?-e+[IPI-acc:IPI00007960]+-vn+2">IPI00007960</a>	1	93300	100	4	7	15	IPI00007960	IPI00007960, IPI00218585, IPI00410241, IPI00641231, IPI00910262
PPIA Peptidyl-prolyl cis-trans isomerase A	PPIA	<a target="_blank" href="http://srs.ebi.ac.uk/srsbin/cgi-bin/wgetz?-e+[IPI-acc:IPI00419585]+-vn+2">IPI00419585</a>	3	17994.9	100	9	10	33	IPI00419585	IPI00419585
PPIB Peptidyl-prolyl cis-trans isomerase B	PPIB	<a target="_blank" href="http://srs.ebi.ac.uk/srsbin/cgi-bin/wgetz?-e+[IPI-acc:IPI00646304]+-vn+2">IPI00646304</a>	3	23725.2	100	6	8	19	IPI00646304	IPI00646304
PPP1CA protein phosphatase 1, catalytic subunit, alpha isoform 3	PPP1CA	<a target="_blank" href="http://srs.ebi.ac.uk/srsbin/cgi-bin/wgetz?-e+[IPI-acc:IPI00027423]+-vn+2">IPI00027423</a>	1	38615.1	99.8	2	2	3	IPI00027423	IPI00027423, IPI00410128, IPI00550451, IPI00902512
PRDX1 Peroxiredoxin-1	PRDX1	<a target="_blank" href="http://srs.ebi.ac.uk/srsbin/cgi-bin/wgetz?-e+[IPI-acc:IPI00000874]+-vn+2">IPI00000874</a>	3	22092.9	100	10	10	24	IPI00000874	IPI00000874
PRDX2 Peroxiredoxin-2	PRDX2	<a target="_blank" href="http://srs.ebi.ac.uk/srsbin/cgi-bin/wgetz?-e+[IPI-acc:IPI00027350]+-vn+2">IPI00027350</a>	3	21874.4	99.8	2	2	7	IPI00027350	IPI00027350, IPI00909207
PRDX3 Thioredoxin-dependent peroxide reductase, mitochondrial	PRDX3	<a target="_blank" href="http://srs.ebi.ac.uk/srsbin/cgi-bin/wgetz?-e+[IPI-acc:IPI00024919]+-vn+2">IPI00024919</a>	3	27674.7	100	4	4	8	IPI00024919	IPI00024919, IPI00374151
PRDX5 Isoform Mitochondrial of Peroxiredoxin-5, mitochondrial	PRDX5	<a target="_blank" href="http://srs.ebi.ac.uk/srsbin/cgi-bin/wgetz?-e+[IPI-acc:IPI00024915]+-vn+2">IPI00024915</a>	3	22008.3	100	3	3	6	IPI00024915	IPI00024915, IPI00759663
PRDX6 Peroxiredoxin-6	PRDX6	<a target="_blank" href="http://srs.ebi.ac.uk/srsbin/cgi-bin/wgetz?-e+[IPI-acc:IPI00220301]+-vn+2">IPI00220301</a>	3	25018.1	100	7	7	13	IPI00220301	IPI00220301
PRELP Prolargin	PRELP	<a target="_blank" href="http://srs.ebi.ac.uk/srsbin/cgi-bin/wgetz?-e+[IPI-acc:IPI00020987]+-vn+2">IPI00020987</a>	1	43794.4	100	2	2	5	IPI00020987	IPI00020987
PRKCSH cDNA FLJ59211, highly similar to Glucosidase 2 subunit beta	PRKCSH	<a target="_blank" href="http://srs.ebi.ac.uk/srsbin/cgi-bin/wgetz?-e+[IPI-acc:IPI00026154]+-vn+2">IPI00026154</a>	1	60116.4	100	2	2	2	IPI00026154	IPI00026154, IPI00792916, IPI00943074
PSAP Isoform Sap-mu-0 of Proactivator polypeptide	PSAP	<a target="_blank" href="http://srs.ebi.ac.uk/srsbin/cgi-bin/wgetz?-e+[IPI-acc:IPI00012503]+-vn+2">IPI00012503</a>	3	58094	100	10	11	21	IPI00012503	IPI00012503, IPI00219825, IPI00744835, IPI00873020, IPI00873201
PSMA6 Proteasome subunit alpha type-6	PSMA6	<a target="_blank" href="http://srs.ebi.ac.uk/srsbin/cgi-bin/wgetz?-e+[IPI-acc:IPI00029623]+-vn+2">IPI00029623</a>	1	27381.5	99.8	2	2	2	IPI00029623	IPI00029623
PSME1 Proteasome activator complex subunit 1	PSME1	<a target="_blank" href="http://srs.ebi.ac.uk/srsbin/cgi-bin/wgetz?-e+[IPI-acc:IPI00479722]+-vn+2">IPI00479722</a>	2	28705.8	100	2	2	4	IPI00479722	IPI00479722
PTGDS Prostaglandin-H2 D-isomerase	PTGDS	<a target="_blank" href="http://srs.ebi.ac.uk/srsbin/cgi-bin/wgetz?-e+[IPI-acc:IPI00013179]+-vn+2">IPI00013179</a>	3	21011.1	99.8	2	3	13	IPI00013179	IPI00013179, IPI00513767, IPI00514285
PTK7 Isoform 2 of Tyrosine-protein kinase-like 7	PTK7	<a target="_blank" href="http://srs.ebi.ac.uk/srsbin/cgi-bin/wgetz?-e+[IPI-acc:IPI00170814]+-vn+2">IPI00170814</a>	3	113787	100	5	5	9	IPI00170814	IPI00170814, IPI00174794, IPI00298292, IPI00478565, IPI00555762, IPI00946792
PTPRK Isoform 1 of Receptor-type tyrosine-protein phosphatase kappa	PTPRK	<a target="_blank" href="http://srs.ebi.ac.uk/srsbin/cgi-bin/wgetz?-e+[IPI-acc:IPI00015756]+-vn+2">IPI00015756</a>	1	162085	100	2	2	2	IPI00015756	IPI00015756, IPI00470937, IPI00555714, IPI00644648, IPI00871253
PTPRS Isoform PTPS of Receptor-type tyrosine-protein phosphatase S	PTPRS	<a target="_blank" href="http://srs.ebi.ac.uk/srsbin/cgi-bin/wgetz?-e+[IPI-acc:IPI00289831]+-vn+2">IPI00289831</a>	1	217075	99.8	2	2	2	IPI00289831	IPI00289831, IPI00332271, IPI00332272, IPI00332273, IPI00743517
PTRF Isoform 1 of Polymerase I and transcript release factor	PTRF	<a target="_blank" href="http://srs.ebi.ac.uk/srsbin/cgi-bin/wgetz?-e+[IPI-acc:IPI00176903]+-vn+2">IPI00176903</a>	3	43458.5	100	3	5	7	IPI00176903	IPI00176903, IPI00514023
PTX3 Pentraxin-related protein PTX3	PTX3	<a target="_blank" href="http://srs.ebi.ac.uk/srsbin/cgi-bin/wgetz?-e+[IPI-acc:IPI00029568]+-vn+2">IPI00029568</a>	3	42001.9	100	8	8	22	IPI00029568	IPI00029568
PXDN Isoform 1 of Peroxidasin homolog	PXDN	<a target="_blank" href="http://srs.ebi.ac.uk/srsbin/cgi-bin/wgetz?-e+[IPI-acc:IPI00016112]+-vn+2">IPI00016112</a>	3	165258	100	12	12	27	IPI00016112	IPI00016112
QSOX1 Isoform 1 of Sulfhydryl oxidase 1	QSOX1	<a target="_blank" href="http://srs.ebi.ac.uk/srsbin/cgi-bin/wgetz?-e+[IPI-acc:IPI00003590]+-vn+2">IPI00003590</a>	3	82560.7	100	20	26	148	IPI00003590	IPI00003590
RARRES2 Retinoic acid receptor responder protein 2	RARRES2	<a target="_blank" href="http://srs.ebi.ac.uk/srsbin/cgi-bin/wgetz?-e+[IPI-acc:IPI00019176]+-vn+2">IPI00019176</a>	3	18599.3	100	4	5	14	IPI00019176	IPI00019176
RCN1 Reticulocalbin-1	RCN1	<a target="_blank" href="http://srs.ebi.ac.uk/srsbin/cgi-bin/wgetz?-e+[IPI-acc:IPI00015842]+-vn+2">IPI00015842</a>	3	38873.2	100	4	4	8	IPI00015842	IPI00015842
RCN3 Reticulocalbin-3	RCN3	<a target="_blank" href="http://srs.ebi.ac.uk/srsbin/cgi-bin/wgetz?-e+[IPI-acc:IPI00101037]+-vn+2">IPI00101037</a>	1	37474.9	99.8	2	2	2	IPI00101037	IPI00101037
RCTPI1;TPI1 triosephosphate isomerase 1 isoform 2	RCTPI1;TPI1	<a target="_blank" href="http://srs.ebi.ac.uk/srsbin/cgi-bin/wgetz?-e+[IPI-acc:IPI00465028]+-vn+2">IPI00465028</a>	3	30772.8	100	9	13	32	IPI00465028	IPI00465028, IPI00797270
RNASE4 Ribonuclease 4	RNASE4	<a target="_blank" href="http://srs.ebi.ac.uk/srsbin/cgi-bin/wgetz?-e+[IPI-acc:IPI00029699]+-vn+2">IPI00029699</a>	1	16822.4	100	2	2	2	IPI00029699	IPI00029699
RNH1 Ribonuclease inhibitor	RNH1	<a target="_blank" href="http://srs.ebi.ac.uk/srsbin/cgi-bin/wgetz?-e+[IPI-acc:IPI00550069]+-vn+2">IPI00550069</a>	2	49956.4	99.8	2	2	3	IPI00550069	IPI00550069
RPL18 60S ribosomal protein L18	RPL18	<a target="_blank" href="http://srs.ebi.ac.uk/srsbin/cgi-bin/wgetz?-e+[IPI-acc:IPI00215719]+-vn+2">IPI00215719</a>	1	21617.2	99.8	2	2	2	IPI00215719	IPI00215719
RPL7P32;RPL7 60S ribosomal protein L7	RPL7P32;RPL7	<a target="_blank" href="http://srs.ebi.ac.uk/srsbin/cgi-bin/wgetz?-e+[IPI-acc:IPI00030179]+-vn+2">IPI00030179</a>	1	29209.7	99.8	2	2	3	IPI00030179	IPI00030179, IPI00472171, IPI00794746, IPI00871827, IPI00872387, IPI00953028
RPLP0 60S acidic ribosomal protein P0	RPLP0	<a target="_blank" href="http://srs.ebi.ac.uk/srsbin/cgi-bin/wgetz?-e+[IPI-acc:IPI00008530]+-vn+2">IPI00008530</a>	1	34256.3	99.8	2	3	3	IPI00008530	IPI00008530, IPI00556485, IPI00791448
RPLP2 60S acidic ribosomal protein P2	RPLP2	<a target="_blank" href="http://srs.ebi.ac.uk/srsbin/cgi-bin/wgetz?-e+[IPI-acc:IPI00008529]+-vn+2">IPI00008529</a>	3	11647.4	100	4	5	11	IPI00008529	IPI00008529
RPS4X 40S ribosomal protein S4, X isoform	RPS4X	<a target="_blank" href="http://srs.ebi.ac.uk/srsbin/cgi-bin/wgetz?-e+[IPI-acc:IPI00217030]+-vn+2">IPI00217030</a>	1	29581.3	99.8	2	2	2	IPI00217030	IPI00217030
RPSA;RPSAP15 33 kDa protein	RPSA;RPSAP15	<a target="_blank" href="http://srs.ebi.ac.uk/srsbin/cgi-bin/wgetz?-e+[IPI-acc:IPI00413108]+-vn+2">IPI00413108</a>	2	33295.5	100	3	3	4	IPI00413108	IPI00413108, IPI00553164, IPI00793137, IPI00847766, IPI00927101
RTN4 Isoform 1 of Reticulon-4	RTN4	<a target="_blank" href="http://srs.ebi.ac.uk/srsbin/cgi-bin/wgetz?-e+[IPI-acc:IPI00021766]+-vn+2">IPI00021766</a>	2	129916	100	2	2	13	IPI00021766	IPI00021766, IPI00298289, IPI00478442
S100A10 Protein S100-A10	S100A10	<a target="_blank" href="http://srs.ebi.ac.uk/srsbin/cgi-bin/wgetz?-e+[IPI-acc:IPI00183695]+-vn+2">IPI00183695</a>	2	11185.5	99.8	2	2	4	IPI00183695	IPI00183695
S100A11 Protein S100-A11	S100A11	<a target="_blank" href="http://srs.ebi.ac.uk/srsbin/cgi-bin/wgetz?-e+[IPI-acc:IPI00013895]+-vn+2">IPI00013895</a>	3	11723.1	100	3	3	17	IPI00013895	IPI00013895
SCPEP1 Isoform 1 of Retinoid-inducible serine carboxypeptidase	SCPEP1	<a target="_blank" href="http://srs.ebi.ac.uk/srsbin/cgi-bin/wgetz?-e+[IPI-acc:IPI00012426]+-vn+2">IPI00012426</a>	1	50814	99.8	2	2	2	IPI00012426	IPI00012426
SDF4 Isoform 1 of 45 kDa calcium-binding protein	SDF4	<a target="_blank" href="http://srs.ebi.ac.uk/srsbin/cgi-bin/wgetz?-e+[IPI-acc:IPI00106646]+-vn+2">IPI00106646</a>	2	41788.9	100	2	2	3	IPI00106646	IPI00106646
SEC22B Vesicle-trafficking protein SEC22b	SEC22B	<a target="_blank" href="http://srs.ebi.ac.uk/srsbin/cgi-bin/wgetz?-e+[IPI-acc:IPI00006865]+-vn+2">IPI00006865</a>	1	24723.4	99.8	2	2	2	IPI00006865	IPI00006865
SEPT11 Isoform 2 of Septin-11	2011-09-11	<a target="_blank" href="http://srs.ebi.ac.uk/srsbin/cgi-bin/wgetz?-e+[IPI-acc:IPI00019376]+-vn+2">IPI00019376</a>	2	50805.9	100	5	5	5	IPI00019376	IPI00019376
SEPT2 Isoform 1 of Septin-2	2011-09-02	<a target="_blank" href="http://srs.ebi.ac.uk/srsbin/cgi-bin/wgetz?-e+[IPI-acc:IPI00014177]+-vn+2">IPI00014177</a>	3	41470.1	100	5	6	12	IPI00014177	IPI00014177, IPI00871851
SEPT7 51 kDa protein	2011-09-07	<a target="_blank" href="http://srs.ebi.ac.uk/srsbin/cgi-bin/wgetz?-e+[IPI-acc:IPI00033025]+-vn+2">IPI00033025</a>	1	50549.1	99.8	2	2	3	IPI00033025	IPI00033025, IPI00816201, IPI00941534
SEPT9 septin 9 isoform e	2011-09-09	<a target="_blank" href="http://srs.ebi.ac.uk/srsbin/cgi-bin/wgetz?-e+[IPI-acc:IPI00455033]+-vn+2">IPI00455033</a>	2	47483.9	100	2	2	3	IPI00455033	IPI00455033, IPI00784614, IPI00784808, IPI00784936, IPI00871679, IPI00942991
SERPINA1 Isoform 1 of Alpha-1-antitrypsin	SERPINA1	<a target="_blank" href="http://srs.ebi.ac.uk/srsbin/cgi-bin/wgetz?-e+[IPI-acc:IPI00553177]+-vn+2">IPI00553177</a>	2	46719.9	100	3	4	10	IPI00553177	IPI00553177
SERPINA7 Thyroxine-binding globulin	SERPINA7	<a target="_blank" href="http://srs.ebi.ac.uk/srsbin/cgi-bin/wgetz?-e+[IPI-acc:IPI00292946]+-vn+2">IPI00292946</a>	1	46307.6	99.8	2	2	4	IPI00292946	IPI00292946
SERPINB1 Leukocyte elastase inhibitor	SERPINB1	<a target="_blank" href="http://srs.ebi.ac.uk/srsbin/cgi-bin/wgetz?-e+[IPI-acc:IPI00027444]+-vn+2">IPI00027444</a>	1	42725.8	99.8	2	2	2	IPI00027444	IPI00027444
SERPINE2 Isoform 2 of Glia-derived nexin	SERPINE2	<a target="_blank" href="http://srs.ebi.ac.uk/srsbin/cgi-bin/wgetz?-e+[IPI-acc:IPI00914848]+-vn+2">IPI00914848</a>	3	43983.3	100	11	14	48	IPI00914848	IPI00914848, IPI00914871, IPI00940397
SERPINF1 Pigment epithelium-derived factor	SERPINF1	<a target="_blank" href="http://srs.ebi.ac.uk/srsbin/cgi-bin/wgetz?-e+[IPI-acc:IPI00006114]+-vn+2">IPI00006114</a>	3	46326.4	100	11	15	47	IPI00006114	IPI00006114
SERPINH1 Serpin H1	SERPINH1	<a target="_blank" href="http://srs.ebi.ac.uk/srsbin/cgi-bin/wgetz?-e+[IPI-acc:IPI00032140]+-vn+2">IPI00032140</a>	3	46424	100	9	9	27	IPI00032140	IPI00032140
SET Isoform 1 of Protein SET	SET	<a target="_blank" href="http://srs.ebi.ac.uk/srsbin/cgi-bin/wgetz?-e+[IPI-acc:IPI00072377]+-vn+2">IPI00072377</a>	1	33471.4	99.8	2	2	4	IPI00072377	IPI00072377, IPI00301311, IPI00735319, IPI00844040, IPI00896523, IPI00917753
SFRP1 Secreted frizzled-related protein 1	SFRP1	<a target="_blank" href="http://srs.ebi.ac.uk/srsbin/cgi-bin/wgetz?-e+[IPI-acc:IPI00749245]+-vn+2">IPI00749245</a>	1	35368.3	100	3	3	6	IPI00749245	IPI00749245
SH3BGRL SH3 domain-binding glutamic acid-rich-like protein	SH3BGRL	<a target="_blank" href="http://srs.ebi.ac.uk/srsbin/cgi-bin/wgetz?-e+[IPI-acc:IPI00025318]+-vn+2">IPI00025318</a>	2	12756.5	100	4	4	6	IPI00025318	IPI00025318
SH3BGRL3 Putative uncharacterized protein	SH3BGRL3	<a target="_blank" href="http://srs.ebi.ac.uk/srsbin/cgi-bin/wgetz?-e+[IPI-acc:IPI00010402]+-vn+2">IPI00010402</a>	1	23820.2	99.8	2	2	2	IPI00010402	IPI00010402, IPI00514669, IPI00746352
SLC1A5 Neutral amino acid transporter B(0)	SLC1A5	<a target="_blank" href="http://srs.ebi.ac.uk/srsbin/cgi-bin/wgetz?-e+[IPI-acc:IPI00019472]+-vn+2">IPI00019472</a>	1	56581.8	99.8	2	2	3	IPI00019472	IPI00019472
SMPD1 Isoform 1 of Sphingomyelin phosphodiesterase	SMPD1	<a target="_blank" href="http://srs.ebi.ac.uk/srsbin/cgi-bin/wgetz?-e+[IPI-acc:IPI00296461]+-vn+2">IPI00296461</a>	1	69735.5	100	3	3	3	IPI00296461	IPI00296461
SOD1 Superoxide dismutase [Cu-Zn]	SOD1	<a target="_blank" href="http://srs.ebi.ac.uk/srsbin/cgi-bin/wgetz?-e+[IPI-acc:IPI00218733]+-vn+2">IPI00218733</a>	2	15917.3	100	2	2	5	IPI00218733	IPI00218733
SOD2 Superoxide dismutase [Mn], mitochondrial	SOD2	<a target="_blank" href="http://srs.ebi.ac.uk/srsbin/cgi-bin/wgetz?-e+[IPI-acc:IPI00022314]+-vn+2">IPI00022314</a>	2	24704.6	100	3	5	12	IPI00022314	IPI00022314, IPI00847322, IPI00896370
SOD3 Extracellular superoxide dismutase [Cu-Zn]	SOD3	<a target="_blank" href="http://srs.ebi.ac.uk/srsbin/cgi-bin/wgetz?-e+[IPI-acc:IPI00027827]+-vn+2">IPI00027827</a>	3	25832.3	100	3	5	15	IPI00027827	IPI00027827
SPARC Secreted protein, acidic, cysteine-rich (Osteonectin), isoform CRA_a	SPARC	<a target="_blank" href="http://srs.ebi.ac.uk/srsbin/cgi-bin/wgetz?-e+[IPI-acc:IPI00014572]+-vn+2">IPI00014572</a>	3	36032.6	100	10	12	71	IPI00014572	IPI00014572
SPOCK1 Testican-1	SPOCK1	<a target="_blank" href="http://srs.ebi.ac.uk/srsbin/cgi-bin/wgetz?-e+[IPI-acc:IPI00005292]+-vn+2">IPI00005292</a>	3	49106.7	100	4	4	4	IPI00005292	IPI00005292
SQRDL Sulfide:quinone oxidoreductase, mitochondrial	SQRDL	<a target="_blank" href="http://srs.ebi.ac.uk/srsbin/cgi-bin/wgetz?-e+[IPI-acc:IPI00009634]+-vn+2">IPI00009634</a>	2	49943.9	100	5	6	8	IPI00009634	IPI00009634
SQSTM1 Isoform 1 of Sequestosome-1	SQSTM1	<a target="_blank" href="http://srs.ebi.ac.uk/srsbin/cgi-bin/wgetz?-e+[IPI-acc:IPI00179473]+-vn+2">IPI00179473</a>	3	47669.4	100	2	2	3	IPI00179473	IPI00179473, IPI00784104, IPI00908710
SRPX Isoform 2 of Sushi repeat-containing protein SRPX	SRPX	<a target="_blank" href="http://srs.ebi.ac.uk/srsbin/cgi-bin/wgetz?-e+[IPI-acc:IPI00215899]+-vn+2">IPI00215899</a>	3	49916	100	3	3	6	IPI00215899	IPI00215899, IPI00289795
ST13 Hsc70-interacting protein	ST13	<a target="_blank" href="http://srs.ebi.ac.uk/srsbin/cgi-bin/wgetz?-e+[IPI-acc:IPI00032826]+-vn+2">IPI00032826</a>	1	41314.4	100	3	3	4	IPI00032826	IPI00032826, IPI00218038, IPI00847961, IPI00892521, IPI00892883
STAT1 Isoform Alpha of Signal transducer and activator of transcription 1-alpha/beta	STAT1	<a target="_blank" href="http://srs.ebi.ac.uk/srsbin/cgi-bin/wgetz?-e+[IPI-acc:IPI00030781]+-vn+2">IPI00030781</a>	2	87318.9	100	3	3	4	IPI00030781	IPI00030781, IPI00218188, IPI00795482
STATH Statherin	STATH	<a target="_blank" href="http://srs.ebi.ac.uk/srsbin/cgi-bin/wgetz?-e+[IPI-acc:IPI00022990]+-vn+2">IPI00022990</a>	1	7286.8	99.8	2	2	2	IPI00022990	IPI00022990
STC2 Stanniocalcin-2	STC2	<a target="_blank" href="http://srs.ebi.ac.uk/srsbin/cgi-bin/wgetz?-e+[IPI-acc:IPI00008780]+-vn+2">IPI00008780</a>	1	33230.1	100	2	2	4	IPI00008780	IPI00008780
STOM Erythrocyte band 7 integral membrane protein	STOM	<a target="_blank" href="http://srs.ebi.ac.uk/srsbin/cgi-bin/wgetz?-e+[IPI-acc:IPI00219682]+-vn+2">IPI00219682</a>	2	31714.1	100	4	7	11	IPI00219682	IPI00219682
SVEP1 polydom	SVEP1	<a target="_blank" href="http://srs.ebi.ac.uk/srsbin/cgi-bin/wgetz?-e+[IPI-acc:IPI00301288]+-vn+2">IPI00301288</a>	3	390143	100	52	58	129	IPI00301288	IPI00301288
SYNCRIP Isoform 1 of Heterogeneous nuclear ribonucleoprotein Q	SYNCRIP	<a target="_blank" href="http://srs.ebi.ac.uk/srsbin/cgi-bin/wgetz?-e+[IPI-acc:IPI00018140]+-vn+2">IPI00018140</a>	1	69585.5	99.8	2	2	3	IPI00018140	IPI00018140, IPI00402182, IPI00402183, IPI00402184, IPI00402185, IPI00930205
TAGLN Transgelin	TAGLN	<a target="_blank" href="http://srs.ebi.ac.uk/srsbin/cgi-bin/wgetz?-e+[IPI-acc:IPI00216138]+-vn+2">IPI00216138</a>	3	22592.9	100	6	6	11	IPI00216138	IPI00216138
TAGLN2 Transgelin-2	TAGLN2	<a target="_blank" href="http://srs.ebi.ac.uk/srsbin/cgi-bin/wgetz?-e+[IPI-acc:IPI00550363]+-vn+2">IPI00550363</a>	3	22373.9	100	7	9	22	IPI00550363	IPI00550363, IPI00647915
TALDO1 Transaldolase	TALDO1	<a target="_blank" href="http://srs.ebi.ac.uk/srsbin/cgi-bin/wgetz?-e+[IPI-acc:IPI00744692]+-vn+2">IPI00744692</a>	3	37523.7	100	3	3	5	IPI00744692	IPI00744692
Tax_Id=9606 TUBB Tubulin beta chain		<a target="_blank" href="http://srs.ebi.ac.uk/srsbin/cgi-bin/wgetz?-e+[IPI-acc:IPI00011654]+-vn+2">IPI00011654</a>	3	0	100	18	22	119	IPI00011654	IPI00011654, IPI00909140
Tax_Id=9606 WDR1 Isoform 2 of WD repeat-containing protein 1		<a target="_blank" href="http://srs.ebi.ac.uk/srsbin/cgi-bin/wgetz?-e+[IPI-acc:IPI00216256]+-vn+2">IPI00216256</a>	1	0	100	2	2	2	IPI00216256	IPI00216256, IPI00746165, IPI00873622
TFPI Isoform Alpha of Tissue factor pathway inhibitor	TFPI	<a target="_blank" href="http://srs.ebi.ac.uk/srsbin/cgi-bin/wgetz?-e+[IPI-acc:IPI00021834]+-vn+2">IPI00021834</a>	3	34998.1	100	5	5	10	IPI00021834	IPI00021834
TFPI2 Tissue factor pathway inhibitor 2	TFPI2	<a target="_blank" href="http://srs.ebi.ac.uk/srsbin/cgi-bin/wgetz?-e+[IPI-acc:IPI00009198]+-vn+2">IPI00009198</a>	3	26916.9	100	4	5	8	IPI00009198	IPI00009198
TGFBI Transforming growth factor-beta-induced protein ig-h3	TGFBI	<a target="_blank" href="http://srs.ebi.ac.uk/srsbin/cgi-bin/wgetz?-e+[IPI-acc:IPI00018219]+-vn+2">IPI00018219</a>	3	74664.9	100	18	21	171	IPI00018219	IPI00018219
TGM2 Isoform 1 of Protein-glutamine gamma-glutamyltransferase 2	TGM2	<a target="_blank" href="http://srs.ebi.ac.uk/srsbin/cgi-bin/wgetz?-e+[IPI-acc:IPI00294578]+-vn+2">IPI00294578</a>	3	77311.1	100	5	6	10	IPI00294578	IPI00294578
THBS1 Thrombospondin-1	THBS1	<a target="_blank" href="http://srs.ebi.ac.uk/srsbin/cgi-bin/wgetz?-e+[IPI-acc:IPI00296099]+-vn+2">IPI00296099</a>	3	129364	100	26	33	183	IPI00296099	IPI00296099
THBS2 Thrombospondin-2	THBS2	<a target="_blank" href="http://srs.ebi.ac.uk/srsbin/cgi-bin/wgetz?-e+[IPI-acc:IPI00018769]+-vn+2">IPI00018769</a>	1	129971	100	3	3	3	IPI00018769	IPI00018769, IPI00642455
THY1 Thy-1 membrane glycoprotein	THY1	<a target="_blank" href="http://srs.ebi.ac.uk/srsbin/cgi-bin/wgetz?-e+[IPI-acc:IPI00022892]+-vn+2">IPI00022892</a>	2	17917.2	100	3	4	15	IPI00022892	IPI00022892, IPI00555577
TIMP1 Metalloproteinase inhibitor 1	TIMP1	<a target="_blank" href="http://srs.ebi.ac.uk/srsbin/cgi-bin/wgetz?-e+[IPI-acc:IPI00032292]+-vn+2">IPI00032292</a>	3	23153.1	100	6	9	33	IPI00032292	IPI00032292, IPI00642739
TIMP2 Metalloproteinase inhibitor 2	TIMP2	<a target="_blank" href="http://srs.ebi.ac.uk/srsbin/cgi-bin/wgetz?-e+[IPI-acc:IPI00027166]+-vn+2">IPI00027166</a>	3	24381.9	100	3	3	8	IPI00027166	IPI00027166, IPI00788747, IPI00917285
TKT cDNA FLJ54957, highly similar to Transketolase	TKT	<a target="_blank" href="http://srs.ebi.ac.uk/srsbin/cgi-bin/wgetz?-e+[IPI-acc:IPI00643920]+-vn+2">IPI00643920</a>	3	68725.4	100	6	8	13	IPI00643920	IPI00643920, IPI00942979
TLN1 Talin-1	TLN1	<a target="_blank" href="http://srs.ebi.ac.uk/srsbin/cgi-bin/wgetz?-e+[IPI-acc:IPI00298994]+-vn+2">IPI00298994</a>	3	269747	100	11	11	14	IPI00298994	IPI00298994
TMSL3 Thymosin beta-4-like protein 3	TMSL3	<a target="_blank" href="http://srs.ebi.ac.uk/srsbin/cgi-bin/wgetz?-e+[IPI-acc:IPI00180240]+-vn+2">IPI00180240</a>	1	5044.9	99.8	2	3	4	IPI00180240	IPI00180240, IPI00220828, IPI00719405, IPI00815642, IPI00816288
TNC Isoform 1 of Tenascin	TNC	<a target="_blank" href="http://srs.ebi.ac.uk/srsbin/cgi-bin/wgetz?-e+[IPI-acc:IPI00031008]+-vn+2">IPI00031008</a>	1	240832	100	3	3	5	IPI00031008	IPI00031008, IPI00220213
TNFRSF11B Tumor necrosis factor receptor superfamily member 11B	TNFRSF11B	<a target="_blank" href="http://srs.ebi.ac.uk/srsbin/cgi-bin/wgetz?-e+[IPI-acc:IPI00298362]+-vn+2">IPI00298362</a>	3	46022.2	100	4	5	7	IPI00298362	IPI00298362
TPD52L2 Isoform 1 of Tumor protein D54	TPD52L2	<a target="_blank" href="http://srs.ebi.ac.uk/srsbin/cgi-bin/wgetz?-e+[IPI-acc:IPI00306825]+-vn+2">IPI00306825</a>	2	22219.9	99.8	2	2	2	IPI00306825	IPI00306825, IPI00399265, IPI00399267, IPI00743469
TPM3 Isoform 2 of Tropomyosin alpha-3 chain	TPM3	<a target="_blank" href="http://srs.ebi.ac.uk/srsbin/cgi-bin/wgetz?-e+[IPI-acc:IPI00218319]+-vn+2">IPI00218319</a>	3	29015.3	100	8	10	19	IPI00218319	IPI00218319, IPI00479185
TPM4 Isoform 1 of Tropomyosin alpha-4 chain	TPM4	<a target="_blank" href="http://srs.ebi.ac.uk/srsbin/cgi-bin/wgetz?-e+[IPI-acc:IPI00010779]+-vn+2">IPI00010779</a>	3	28504.4	100	5	7	13	IPI00010779	IPI00010779
TPP1 Putative uncharacterized protein TPP1	TPP1	<a target="_blank" href="http://srs.ebi.ac.uk/srsbin/cgi-bin/wgetz?-e+[IPI-acc:IPI00554538]+-vn+2">IPI00554538</a>	1	60350.4	100	2	2	2	IPI00554538	IPI00554538, IPI00922058, IPI00939667
TPT1 Tumor protein, translationally-controlled 1	TPT1	<a target="_blank" href="http://srs.ebi.ac.uk/srsbin/cgi-bin/wgetz?-e+[IPI-acc:IPI00009943]+-vn+2">IPI00009943</a>	1	21508.5	99.8	2	2	2	IPI00009943	IPI00009943, IPI00550900
TUBA1A Tubulin alpha-1A chain	TUBA1A	<a target="_blank" href="http://srs.ebi.ac.uk/srsbin/cgi-bin/wgetz?-e+[IPI-acc:IPI00180675]+-vn+2">IPI00180675</a>	1	50117.7	99.8	2	2	3	IPI00180675	IPI00180675
TUBA1B cDNA FLJ60097, highly similar to Tubulin alpha-ubiquitous chain	TUBA1B	<a target="_blank" href="http://srs.ebi.ac.uk/srsbin/cgi-bin/wgetz?-e+[IPI-acc:IPI00792677]+-vn+2">IPI00792677</a>	3	46295.5	100	12	16	59	IPI00792677	IPI00792677, IPI00930688
TUBB2C Tubulin beta-2C chain	TUBB2C	<a target="_blank" href="http://srs.ebi.ac.uk/srsbin/cgi-bin/wgetz?-e+[IPI-acc:IPI00007752]+-vn+2">IPI00007752</a>	3	49812.7	100	4	5	17	IPI00007752	IPI00007752
TUBB3 Tubulin beta-3 chain	TUBB3	<a target="_blank" href="http://srs.ebi.ac.uk/srsbin/cgi-bin/wgetz?-e+[IPI-acc:IPI00013683]+-vn+2">IPI00013683</a>	2	50414.7	100	3	3	10	IPI00013683	IPI00013683
TUBB6 cDNA FLJ52712, highly similar to Tubulin beta-6 chain	TUBB6	<a target="_blank" href="http://srs.ebi.ac.uk/srsbin/cgi-bin/wgetz?-e+[IPI-acc:IPI00908469]+-vn+2">IPI00908469</a>	1	46683.9	99.8	2	2	5	IPI00908469	IPI00908469
TUT1;EEF1G cDNA FLJ56389, highly similar to Elongation factor 1-gamma	TUT1;EEF1G	<a target="_blank" href="http://srs.ebi.ac.uk/srsbin/cgi-bin/wgetz?-e+[IPI-acc:IPI00000875]+-vn+2">IPI00000875</a>	2	56132.9	100	2	2	2	IPI00000875	IPI00000875, IPI00937615
TWSG1 Isoform 1 of Twisted gastrulation protein homolog 1	TWSG1	<a target="_blank" href="http://srs.ebi.ac.uk/srsbin/cgi-bin/wgetz?-e+[IPI-acc:IPI00410487]+-vn+2">IPI00410487</a>	1	24997.8	99.8	2	2	2	IPI00410487	IPI00410487, IPI00830092
TXN Thioredoxin	TXN	<a target="_blank" href="http://srs.ebi.ac.uk/srsbin/cgi-bin/wgetz?-e+[IPI-acc:IPI00216298]+-vn+2">IPI00216298</a>	3	11719.3	100	4	4	14	IPI00216298	IPI00216298
TXNDC5 Thioredoxin domain-containing protein 5	TXNDC5	<a target="_blank" href="http://srs.ebi.ac.uk/srsbin/cgi-bin/wgetz?-e+[IPI-acc:IPI00171438]+-vn+2">IPI00171438</a>	3	47611.1	100	3	3	8	IPI00171438	IPI00171438, IPI00395646, IPI00939560, IPI00946258
TXNRD1 Isoform 5 of Thioredoxin reductase 1, cytoplasmic	TXNRD1	<a target="_blank" href="http://srs.ebi.ac.uk/srsbin/cgi-bin/wgetz?-e+[IPI-acc:IPI00554786]+-vn+2">IPI00554786</a>	3	54689.3	100	6	7	19	IPI00554786	IPI00554786, IPI00783641, IPI00847482, IPI00871867, IPI00884896, IPI00885213
UBA1 Ubiquitin-like modifier-activating enzyme 1	UBA1	<a target="_blank" href="http://srs.ebi.ac.uk/srsbin/cgi-bin/wgetz?-e+[IPI-acc:IPI00645078]+-vn+2">IPI00645078</a>	3	117832	100	7	9	17	IPI00645078	IPI00645078
UBE2N Ubiquitin-conjugating enzyme E2 N	UBE2N	<a target="_blank" href="http://srs.ebi.ac.uk/srsbin/cgi-bin/wgetz?-e+[IPI-acc:IPI00003949]+-vn+2">IPI00003949</a>	1	17120.6	100	2	2	2	IPI00003949	IPI00003949, IPI00874051
UCHL1 Ubiquitin carboxyl-terminal hydrolase isozyme L1	UCHL1	<a target="_blank" href="http://srs.ebi.ac.uk/srsbin/cgi-bin/wgetz?-e+[IPI-acc:IPI00018352]+-vn+2">IPI00018352</a>	3	24806.3	100	7	9	16	IPI00018352	IPI00018352
UQCRC1 Cytochrome b-c1 complex subunit 1, mitochondrial	UQCRC1	<a target="_blank" href="http://srs.ebi.ac.uk/srsbin/cgi-bin/wgetz?-e+[IPI-acc:IPI00013847]+-vn+2">IPI00013847</a>	1	52627.9	99.8	2	2	2	IPI00013847	IPI00013847
VASN Vasorin	VASN	<a target="_blank" href="http://srs.ebi.ac.uk/srsbin/cgi-bin/wgetz?-e+[IPI-acc:IPI00395488]+-vn+2">IPI00395488</a>	3	71696.1	100	4	5	11	IPI00395488	IPI00395488
VAT1 Synaptic vesicle membrane protein VAT-1 homolog	VAT1	<a target="_blank" href="http://srs.ebi.ac.uk/srsbin/cgi-bin/wgetz?-e+[IPI-acc:IPI00156689]+-vn+2">IPI00156689</a>	3	41901.8	100	5	5	15	IPI00156689	IPI00156689
VCAM1 Isoform 1 of Vascular cell adhesion protein 1	VCAM1	<a target="_blank" href="http://srs.ebi.ac.uk/srsbin/cgi-bin/wgetz?-e+[IPI-acc:IPI00018136]+-vn+2">IPI00018136</a>	3	81259.8	100	3	4	4	IPI00018136	IPI00018136, IPI00082827, IPI00643090
VCL Isoform 1 of Vinculin	VCL	<a target="_blank" href="http://srs.ebi.ac.uk/srsbin/cgi-bin/wgetz?-e+[IPI-acc:IPI00291175]+-vn+2">IPI00291175</a>	3	116706	100	12	12	16	IPI00291175	IPI00291175, IPI00307162
VCP Transitional endoplasmic reticulum ATPase	VCP	<a target="_blank" href="http://srs.ebi.ac.uk/srsbin/cgi-bin/wgetz?-e+[IPI-acc:IPI00022774]+-vn+2">IPI00022774</a>	3	89306.8	100	9	9	18	IPI00022774	IPI00022774
VIM Vimentin	VIM	<a target="_blank" href="http://srs.ebi.ac.uk/srsbin/cgi-bin/wgetz?-e+[IPI-acc:IPI00418471]+-vn+2">IPI00418471</a>	3	53634.6	100	37	47	266	IPI00418471	IPI00418471
VTN Vitronectin	VTN	<a target="_blank" href="http://srs.ebi.ac.uk/srsbin/cgi-bin/wgetz?-e+[IPI-acc:IPI00298971]+-vn+2">IPI00298971</a>	2	54288.1	100	2	2	7	IPI00298971	IPI00298971
WARS Isoform 1 of Tryptophanyl-tRNA synthetase, cytoplasmic	WARS	<a target="_blank" href="http://srs.ebi.ac.uk/srsbin/cgi-bin/wgetz?-e+[IPI-acc:IPI00295400]+-vn+2">IPI00295400</a>	1	53149.6	99.8	2	2	2	IPI00295400	IPI00295400, IPI00412737
YWHAB Isoform Long of 14-3-3 protein beta/alpha	YWHAB	<a target="_blank" href="http://srs.ebi.ac.uk/srsbin/cgi-bin/wgetz?-e+[IPI-acc:IPI00216318]+-vn+2">IPI00216318</a>	1	28065.1	100	2	2	2	IPI00216318	IPI00216318, IPI00759832
YWHAE 14-3-3 protein epsilon	YWHAE	<a target="_blank" href="http://srs.ebi.ac.uk/srsbin/cgi-bin/wgetz?-e+[IPI-acc:IPI00000816]+-vn+2">IPI00000816</a>	1	29157	100	3	3	6	IPI00000816	IPI00000816
YWHAQ 14-3-3 protein theta	YWHAQ	<a target="_blank" href="http://srs.ebi.ac.uk/srsbin/cgi-bin/wgetz?-e+[IPI-acc:IPI00018146]+-vn+2">IPI00018146</a>	1	27747.4	99.9	2	2	2	IPI00018146	IPI00018146
YWHAZ 14-3-3 protein zeta/delta	YWHAZ	<a target="_blank" href="http://srs.ebi.ac.uk/srsbin/cgi-bin/wgetz?-e+[IPI-acc:IPI00021263]+-vn+2">IPI00021263</a>	3	27727.9	100	5	5	10	IPI00021263	IPI00021263
ZYX Zyxin	ZYX	<a target="_blank" href="http://srs.ebi.ac.uk/srsbin/cgi-bin/wgetz?-e+[IPI-acc:IPI00926625]+-vn+2">IPI00926625</a>	2	61258	100	3	3	5	IPI00926625	IPI00926625
