# Supplementary material for: Proteomic Signatures of the Desmoplastic Invasion Front Reveal Collagen Type XII as a Marker of Myofibroblastic Differentiation During Colorectal Cancer Metastasis
Source: Oncotarget. 2012 Mar 8;3(3):267–85. doi: 10.18632/oncotarget.451 (PMC3359884; doi:10.18632/oncotarget.451)
Supplement: Supplementary file 4 [file oncotarget-03-267-s004.xlsx]

## Sheet: tableContent (5)
---	---	---
Proteins	Gene	IPI_link	#Replicas	Prot Mol Weight	Prot Prob	# Unique Pepts	# Unique Spectra	# Total Spectra	First IPI	All IPIs
- 14 kDa protein	N/A 14 kDa protein	<a target="_blank" href="http://srs.ebi.ac.uk/srsbin/cgi-bin/wgetz?-e+[IPI-acc:IPI00179589]+-vn+2">IPI00179589</a>	3	14328.3	100	3	3	4	IPI00179589	IPI00179589, IPI00924816
- 29 kDa protein	N/A 29 kDa protein	<a target="_blank" href="http://srs.ebi.ac.uk/srsbin/cgi-bin/wgetz?-e+[IPI-acc:IPI00453476]+-vn+2">IPI00453476</a>	3	28832.8	100	12	17	27	IPI00453476	IPI00453476, IPI00549725
#NAME?	N/A Prothymosin alpha	<a target="_blank" href="http://srs.ebi.ac.uk/srsbin/cgi-bin/wgetz?-e+[IPI-acc:IPI00412977]+-vn+2">IPI00412977</a>	3	11940.2	100	3	4	6	IPI00412977	IPI00412977, IPI00455510, IPI00479214, IPI00827535, IPI00916480, IPI00916962, IPI00917228, IPI00917401
A2M Alpha-2-macroglobulin	A2M	<a target="_blank" href="http://srs.ebi.ac.uk/srsbin/cgi-bin/wgetz?-e+[IPI-acc:IPI00478003]+-vn+2">IPI00478003</a>	3	163259	100	5	6	13	IPI00478003	IPI00478003
AARS Alanyl-tRNA synthetase, cytoplasmic	AARS	<a target="_blank" href="http://srs.ebi.ac.uk/srsbin/cgi-bin/wgetz?-e+[IPI-acc:IPI00027442]+-vn+2">IPI00027442</a>	3	106795	100	3	4	4	IPI00027442	IPI00027442, IPI00910701
AASDHPPT L-aminoadipate-semialdehyde dehydrogenase-phosphopantetheinyl transferase	AASDHPPT	<a target="_blank" href="http://srs.ebi.ac.uk/srsbin/cgi-bin/wgetz?-e+[IPI-acc:IPI00250297]+-vn+2">IPI00250297</a>	1	35759.1	99.8	2	2	2	IPI00250297	IPI00250297
ABHD14B Isoform 1 of Abhydrolase domain-containing protein 14B	ABHD14B	<a target="_blank" href="http://srs.ebi.ac.uk/srsbin/cgi-bin/wgetz?-e+[IPI-acc:IPI00063827]+-vn+2">IPI00063827</a>	2	22328	99.8	2	2	2	IPI00063827	IPI00063827, IPI00747859, IPI00910706
ABP1 Isoform 1 of Amiloride-sensitive amine oxidase [copper-containing]	ABP1	<a target="_blank" href="http://srs.ebi.ac.uk/srsbin/cgi-bin/wgetz?-e+[IPI-acc:IPI00020982]+-vn+2">IPI00020982</a>	3	85359.9	100	7	7	9	IPI00020982	IPI00020982, IPI00219832
ACADVL cDNA FLJ56425, highly similar to Very-long-chain specific acyl-CoAdehydrogenase, mitochondrial	ACADVL	<a target="_blank" href="http://srs.ebi.ac.uk/srsbin/cgi-bin/wgetz?-e+[IPI-acc:IPI00028031]+-vn+2">IPI00028031</a>	1	75192.9	99.8	2	2	2	IPI00028031	IPI00028031, IPI00178744, IPI00937735
ACAT1 Acetyl-CoA acetyltransferase, mitochondrial	ACAT1	<a target="_blank" href="http://srs.ebi.ac.uk/srsbin/cgi-bin/wgetz?-e+[IPI-acc:IPI00030363]+-vn+2">IPI00030363</a>	1	45181.8	99.8	2	2	3	IPI00030363	IPI00030363, IPI00440499
ACAT2 cDNA FLJ53975, highly similar to Acetyl-CoA acetyltransferase, cytosolic	ACAT2	<a target="_blank" href="http://srs.ebi.ac.uk/srsbin/cgi-bin/wgetz?-e+[IPI-acc:IPI00291419]+-vn+2">IPI00291419</a>	3	44624.3	100	4	5	5	IPI00291419	IPI00291419
ACE Isoform Somatic-1 of Angiotensin-converting enzyme	ACE	<a target="_blank" href="http://srs.ebi.ac.uk/srsbin/cgi-bin/wgetz?-e+[IPI-acc:IPI00437751]+-vn+2">IPI00437751</a>	3	149701	100	3	3	3	IPI00437751	IPI00437751, IPI00877100
ACLY ATP-citrate synthase	ACLY	<a target="_blank" href="http://srs.ebi.ac.uk/srsbin/cgi-bin/wgetz?-e+[IPI-acc:IPI00021290]+-vn+2">IPI00021290</a>	3	120825	100	8	8	9	IPI00021290	IPI00021290, IPI00394838, IPI00939422
ACO1 Cytoplasmic aconitate hydratase	ACO1	<a target="_blank" href="http://srs.ebi.ac.uk/srsbin/cgi-bin/wgetz?-e+[IPI-acc:IPI00008485]+-vn+2">IPI00008485</a>	3	98383	100	3	3	3	IPI00008485	IPI00008485
ACOT7 Isoform 1 of Cytosolic acyl coenzyme A thioester hydrolase	ACOT7	<a target="_blank" href="http://srs.ebi.ac.uk/srsbin/cgi-bin/wgetz?-e+[IPI-acc:IPI00010415]+-vn+2">IPI00010415</a>	1	41777	100	3	3	4	IPI00010415	IPI00010415, IPI00219452, IPI00395469, IPI00395748, IPI00746126, IPI00883762
ACP1 Isoform 2 of Low molecular weight phosphotyrosine protein phosphatase	ACP1	<a target="_blank" href="http://srs.ebi.ac.uk/srsbin/cgi-bin/wgetz?-e+[IPI-acc:IPI00218847]+-vn+2">IPI00218847</a>	2	17959.4	100	3	3	3	IPI00218847	IPI00218847, IPI00219861, IPI00410615
ACTA1 Actin, alpha skeletal muscle	ACTA1	<a target="_blank" href="http://srs.ebi.ac.uk/srsbin/cgi-bin/wgetz?-e+[IPI-acc:IPI00021428]+-vn+2">IPI00021428</a>	1	42034.1	100	2	3	10	IPI00021428	IPI00021428, IPI00023006, IPI00930343
ACTB Actin, cytoplasmic 1	ACTB	<a target="_blank" href="http://srs.ebi.ac.uk/srsbin/cgi-bin/wgetz?-e+[IPI-acc:IPI00021439]+-vn+2">IPI00021439</a>	3	41719.8	100	18	25	219	IPI00021439	IPI00021439, IPI00021440, IPI00894498
ACTN1 Alpha-actinin-1	ACTN1	<a target="_blank" href="http://srs.ebi.ac.uk/srsbin/cgi-bin/wgetz?-e+[IPI-acc:IPI00013508]+-vn+2">IPI00013508</a>	3	103043	100	30	41	76	IPI00013508	IPI00013508, IPI00759776
ACTN4 Alpha-actinin-4	ACTN4	<a target="_blank" href="http://srs.ebi.ac.uk/srsbin/cgi-bin/wgetz?-e+[IPI-acc:IPI00013808]+-vn+2">IPI00013808</a>	3	104839	100	51	70	223	IPI00013808	IPI00013808
ACTR1A Alpha-centractin	ACTR1A	<a target="_blank" href="http://srs.ebi.ac.uk/srsbin/cgi-bin/wgetz?-e+[IPI-acc:IPI00029468]+-vn+2">IPI00029468</a>	1	42597.2	100	4	5	5	IPI00029468	IPI00029468, IPI00908883
ACTR2 Actin-related protein 2	ACTR2	<a target="_blank" href="http://srs.ebi.ac.uk/srsbin/cgi-bin/wgetz?-e+[IPI-acc:IPI00005159]+-vn+2">IPI00005159</a>	3	44743.7	100	6	7	8	IPI00005159	IPI00005159
ACTR3 Actin-related protein 3	ACTR3	<a target="_blank" href="http://srs.ebi.ac.uk/srsbin/cgi-bin/wgetz?-e+[IPI-acc:IPI00028091]+-vn+2">IPI00028091</a>	3	47353.8	100	9	11	14	IPI00028091	IPI00028091
ACY1 cDNA FLJ60317, highly similar to Aminoacylase-1	ACY1	<a target="_blank" href="http://srs.ebi.ac.uk/srsbin/cgi-bin/wgetz?-e+[IPI-acc:IPI00009268]+-vn+2">IPI00009268</a>	2	55975.8	100	3	3	3	IPI00009268	IPI00009268, IPI00940464
ADAM10 Disintegrin and metalloproteinase domain-containing protein 10	ADAM10	<a target="_blank" href="http://srs.ebi.ac.uk/srsbin/cgi-bin/wgetz?-e+[IPI-acc:IPI00013897]+-vn+2">IPI00013897</a>	2	84125	100	3	5	6	IPI00013897	IPI00013897
ADAM15 Disintegrin and metalloproteinase domain-containing protein 15	ADAM15	<a target="_blank" href="http://srs.ebi.ac.uk/srsbin/cgi-bin/wgetz?-e+[IPI-acc:IPI00013302]+-vn+2">IPI00013302</a>	2	87698.9	100	3	3	3	IPI00013302	IPI00013302, IPI00420067, IPI00420068, IPI00420069, IPI00420070, IPI00742904, IPI00843806
ADAM17 Isoform B of Disintegrin and metalloproteinase domain-containing protein 17	ADAM17	<a target="_blank" href="http://srs.ebi.ac.uk/srsbin/cgi-bin/wgetz?-e+[IPI-acc:IPI00029606]+-vn+2">IPI00029606</a>	3	78525.4	100	4	6	12	IPI00029606	IPI00029606, IPI00288894
ADAM19 Isoform A of Disintegrin and metalloproteinase domain-containing protein 19	ADAM19	<a target="_blank" href="http://srs.ebi.ac.uk/srsbin/cgi-bin/wgetz?-e+[IPI-acc:IPI00011901]+-vn+2">IPI00011901</a>	3	105021	100	2	2	2	IPI00011901	IPI00011901, IPI00249735, IPI00941096, IPI00943011
ADAM9 Isoform 1 of Disintegrin and metalloproteinase domain-containing protein 9	ADAM9	<a target="_blank" href="http://srs.ebi.ac.uk/srsbin/cgi-bin/wgetz?-e+[IPI-acc:IPI00440932]+-vn+2">IPI00440932</a>	3	90538.1	100	4	5	9	IPI00440932	IPI00440932, IPI00440933
ADAMTS12 ADAM metallopeptidase with thrombospondin type 1 motif, 12 preproprotein	ADAMTS12	<a target="_blank" href="http://srs.ebi.ac.uk/srsbin/cgi-bin/wgetz?-e+[IPI-acc:IPI00036578]+-vn+2">IPI00036578</a>	1	177656	99.8	2	2	2	IPI00036578	IPI00036578, IPI00944649
ADAMTS2 Isoform SpNPI of A disintegrin and metalloproteinase with thrombospondin motifs 2	ADAMTS2	<a target="_blank" href="http://srs.ebi.ac.uk/srsbin/cgi-bin/wgetz?-e+[IPI-acc:IPI00012366]+-vn+2">IPI00012366</a>	3	61738.4	100	3	3	3	IPI00012366	IPI00012366, IPI00030757
ADAMTS8 A disintegrin and metalloproteinase with thrombospondin motifs 8	ADAMTS8	<a target="_blank" href="http://srs.ebi.ac.uk/srsbin/cgi-bin/wgetz?-e+[IPI-acc:IPI00298650]+-vn+2">IPI00298650</a>	2	96653.9	100	3	3	3	IPI00298650	IPI00298650
ADH5P4;ADH5 Alcohol dehydrogenase class-3	ADH5P4;ADH5	<a target="_blank" href="http://srs.ebi.ac.uk/srsbin/cgi-bin/wgetz?-e+[IPI-acc:IPI00746777]+-vn+2">IPI00746777</a>	1	39705.8	99.8	2	2	2	IPI00746777	IPI00746777
ADRM1 Proteasomal ubiquitin receptor ADRM1	ADRM1	<a target="_blank" href="http://srs.ebi.ac.uk/srsbin/cgi-bin/wgetz?-e+[IPI-acc:IPI00033030]+-vn+2">IPI00033030</a>	3	42136.2	99.8	2	2	2	IPI00033030	IPI00033030, IPI00470921, IPI00911048
ADSL cDNA FLJ59367, highly similar to Adenylosuccinate lyase	ADSL	<a target="_blank" href="http://srs.ebi.ac.uk/srsbin/cgi-bin/wgetz?-e+[IPI-acc:IPI00026904]+-vn+2">IPI00026904</a>	2	56213.6	100	3	3	3	IPI00026904	IPI00026904, IPI00942092
AFP Alpha-fetoprotein	AFP	<a target="_blank" href="http://srs.ebi.ac.uk/srsbin/cgi-bin/wgetz?-e+[IPI-acc:IPI00022443]+-vn+2">IPI00022443</a>	2	68660.2	100	3	4	10	IPI00022443	IPI00022443
AGRN Agrin	AGRN	<a target="_blank" href="http://srs.ebi.ac.uk/srsbin/cgi-bin/wgetz?-e+[IPI-acc:IPI00374563]+-vn+2">IPI00374563</a>	3	214820	100	53	64	142	IPI00374563	IPI00374563
AGT Angiotensinogen	AGT	<a target="_blank" href="http://srs.ebi.ac.uk/srsbin/cgi-bin/wgetz?-e+[IPI-acc:IPI00032220]+-vn+2">IPI00032220</a>	1	53136.8	100	4	4	5	IPI00032220	IPI00032220
AHCY Adenosylhomocysteinase	AHCY	<a target="_blank" href="http://srs.ebi.ac.uk/srsbin/cgi-bin/wgetz?-e+[IPI-acc:IPI00012007]+-vn+2">IPI00012007</a>	3	47699.1	100	11	12	18	IPI00012007	IPI00012007
AHNAK Neuroblast differentiation-associated protein AHNAK	AHNAK	<a target="_blank" href="http://srs.ebi.ac.uk/srsbin/cgi-bin/wgetz?-e+[IPI-acc:IPI00021812]+-vn+2">IPI00021812</a>	3	629086	100	105	113	140	IPI00021812	IPI00021812
AHSA1 Activator of 90 kDa heat shock protein ATPase homolog 1	AHSA1	<a target="_blank" href="http://srs.ebi.ac.uk/srsbin/cgi-bin/wgetz?-e+[IPI-acc:IPI00030706]+-vn+2">IPI00030706</a>	3	38256.4	100	4	4	6	IPI00030706	IPI00030706
AHSG cDNA FLJ55606, highly similar to Alpha-2-HS-glycoprotein	AHSG	<a target="_blank" href="http://srs.ebi.ac.uk/srsbin/cgi-bin/wgetz?-e+[IPI-acc:IPI00022431]+-vn+2">IPI00022431</a>	3	46607.5	99.8	2	3	15	IPI00022431	IPI00022431, IPI00795830, IPI00922262, IPI00953689
AIFM1 Isoform 1 of Apoptosis-inducing factor 1, mitochondrial	AIFM1	<a target="_blank" href="http://srs.ebi.ac.uk/srsbin/cgi-bin/wgetz?-e+[IPI-acc:IPI00000690]+-vn+2">IPI00000690</a>	2	66883.5	100	5	5	5	IPI00000690	IPI00000690, IPI00157908
AIMP1 Aminoacyl tRNA synthetase complex-interacting multifunctional protein 1	AIMP1	<a target="_blank" href="http://srs.ebi.ac.uk/srsbin/cgi-bin/wgetz?-e+[IPI-acc:IPI00006252]+-vn+2">IPI00006252</a>	2	34335	100	3	3	3	IPI00006252	IPI00006252, IPI00793201
AK1 Adenylate kinase isoenzyme 1	AK1	<a target="_blank" href="http://srs.ebi.ac.uk/srsbin/cgi-bin/wgetz?-e+[IPI-acc:IPI00018342]+-vn+2">IPI00018342</a>	3	21617.1	100	4	4	5	IPI00018342	IPI00018342, IPI00640817
AK2 Isoform 1 of Adenylate kinase 2, mitochondrial	AK2	<a target="_blank" href="http://srs.ebi.ac.uk/srsbin/cgi-bin/wgetz?-e+[IPI-acc:IPI00215901]+-vn+2">IPI00215901</a>	3	26461	100	5	7	14	IPI00215901	IPI00215901, IPI00218988
AK3 GTP:AMP phosphotransferase mitochondrial	AK3	<a target="_blank" href="http://srs.ebi.ac.uk/srsbin/cgi-bin/wgetz?-e+[IPI-acc:IPI00465256]+-vn+2">IPI00465256</a>	1	25548.3	99.8	2	2	3	IPI00465256	IPI00465256, IPI00478236
AKAP12 A kinase (PRKA) anchor protein 12 isoform 2	AKAP12	<a target="_blank" href="http://srs.ebi.ac.uk/srsbin/cgi-bin/wgetz?-e+[IPI-acc:IPI00217683]+-vn+2">IPI00217683</a>	2	181664	100	4	4	4	IPI00217683	IPI00217683, IPI00237884, IPI00867627, IPI00940222
AKAP2;PALM2-AKAP2 Isoform 2 of A-kinase anchor protein 2	AKAP2;PALM2-AKAP2	<a target="_blank" href="http://srs.ebi.ac.uk/srsbin/cgi-bin/wgetz?-e+[IPI-acc:IPI00032064]+-vn+2">IPI00032064</a>	1	122054	99.8	2	2	2	IPI00032064	IPI00032064, IPI00171217, IPI00816415, IPI00914995, IPI00942356, IPI00946775
AKR1A1 Alcohol dehydrogenase [NADP+]	AKR1A1	<a target="_blank" href="http://srs.ebi.ac.uk/srsbin/cgi-bin/wgetz?-e+[IPI-acc:IPI00220271]+-vn+2">IPI00220271</a>	3	36555.6	100	3	3	5	IPI00220271	IPI00220271
AKR7A2 Aflatoxin B1 aldehyde reductase member 2	AKR7A2	<a target="_blank" href="http://srs.ebi.ac.uk/srsbin/cgi-bin/wgetz?-e+[IPI-acc:IPI00305978]+-vn+2">IPI00305978</a>	1	39571	99.8	2	2	2	IPI00305978	IPI00305978, IPI00940335, IPI00946527
ALB Putative uncharacterized protein ALB	ALB	<a target="_blank" href="http://srs.ebi.ac.uk/srsbin/cgi-bin/wgetz?-e+[IPI-acc:IPI00022434]+-vn+2">IPI00022434</a>	3	71686.8	100	8	10	77	IPI00022434	IPI00022434, IPI00745872, IPI00908876
ALCAM Isoform 1 of CD166 antigen	ALCAM	<a target="_blank" href="http://srs.ebi.ac.uk/srsbin/cgi-bin/wgetz?-e+[IPI-acc:IPI00015102]+-vn+2">IPI00015102</a>	3	65085.8	100	9	9	12	IPI00015102	IPI00015102, IPI00795504, IPI00807403
ALDH1A3 Aldehyde dehydrogenase family 1 member A3	ALDH1A3	<a target="_blank" href="http://srs.ebi.ac.uk/srsbin/cgi-bin/wgetz?-e+[IPI-acc:IPI00026663]+-vn+2">IPI00026663</a>	2	56091.3	100	3	3	4	IPI00026663	IPI00026663
ALDOA Fructose-bisphosphate aldolase A	ALDOA	<a target="_blank" href="http://srs.ebi.ac.uk/srsbin/cgi-bin/wgetz?-e+[IPI-acc:IPI00465439]+-vn+2">IPI00465439</a>	3	39402.6	100	21	26	88	IPI00465439	IPI00465439
ANGPTL2 Angiopoietin-related protein 2	ANGPTL2	<a target="_blank" href="http://srs.ebi.ac.uk/srsbin/cgi-bin/wgetz?-e+[IPI-acc:IPI00007800]+-vn+2">IPI00007800</a>	3	57086.9	100	6	7	12	IPI00007800	IPI00007800
ANGPTL4 Angiopoietin-related protein 4	ANGPTL4	<a target="_blank" href="http://srs.ebi.ac.uk/srsbin/cgi-bin/wgetz?-e+[IPI-acc:IPI00153060]+-vn+2">IPI00153060</a>	2	45196	100	3	3	3	IPI00153060	IPI00153060, IPI00740170
ANP32B Isoform 1 of Acidic leucine-rich nuclear phosphoprotein 32 family member B	ANP32B	<a target="_blank" href="http://srs.ebi.ac.uk/srsbin/cgi-bin/wgetz?-e+[IPI-acc:IPI00007423]+-vn+2">IPI00007423</a>	3	28770.6	100	6	7	20	IPI00007423	IPI00007423, IPI00759824
ANXA1 Annexin A1	ANXA1	<a target="_blank" href="http://srs.ebi.ac.uk/srsbin/cgi-bin/wgetz?-e+[IPI-acc:IPI00218918]+-vn+2">IPI00218918</a>	3	38697.9	100	13	17	42	IPI00218918	IPI00218918
ANXA2 annexin A2 isoform 1	ANXA2	<a target="_blank" href="http://srs.ebi.ac.uk/srsbin/cgi-bin/wgetz?-e+[IPI-acc:IPI00418169]+-vn+2">IPI00418169</a>	3	40395.3	100	22	30	114	IPI00418169	IPI00418169, IPI00455315
ANXA3 Annexin A3	ANXA3	<a target="_blank" href="http://srs.ebi.ac.uk/srsbin/cgi-bin/wgetz?-e+[IPI-acc:IPI00024095]+-vn+2">IPI00024095</a>	3	36359.4	100	8	8	11	IPI00024095	IPI00024095, IPI00745868
ANXA5 Annexin A5	ANXA5	<a target="_blank" href="http://srs.ebi.ac.uk/srsbin/cgi-bin/wgetz?-e+[IPI-acc:IPI00329801]+-vn+2">IPI00329801</a>	3	35920.6	100	15	20	42	IPI00329801	IPI00329801, IPI00872379
ANXA6 annexin VI isoform 2	ANXA6	<a target="_blank" href="http://srs.ebi.ac.uk/srsbin/cgi-bin/wgetz?-e+[IPI-acc:IPI00002459]+-vn+2">IPI00002459</a>	2	75262.7	100	4	4	4	IPI00002459	IPI00002459, IPI00221226
AP1B1 Isoform A of AP-1 complex subunit beta-1	AP1B1	<a target="_blank" href="http://srs.ebi.ac.uk/srsbin/cgi-bin/wgetz?-e+[IPI-acc:IPI00328257]+-vn+2">IPI00328257</a>	1	104591	99.8	2	3	3	IPI00328257	IPI00328257, IPI00413947
AP1G1 adaptor-related protein complex 1, gamma 1 subunit isoform a	AP1G1	<a target="_blank" href="http://srs.ebi.ac.uk/srsbin/cgi-bin/wgetz?-e+[IPI-acc:IPI00293396]+-vn+2">IPI00293396</a>	1	91707.6	99.8	2	2	2	IPI00293396	IPI00293396, IPI00643591, IPI00909354, IPI00939879
AP2A1 Isoform B of AP-2 complex subunit alpha-1	AP2A1	<a target="_blank" href="http://srs.ebi.ac.uk/srsbin/cgi-bin/wgetz?-e+[IPI-acc:IPI00256684]+-vn+2">IPI00256684</a>	3	105355	100	6	6	6	IPI00256684	IPI00256684, IPI00304577, IPI00942271
AP2B1 Isoform 1 of AP-2 complex subunit beta-1	AP2B1	<a target="_blank" href="http://srs.ebi.ac.uk/srsbin/cgi-bin/wgetz?-e+[IPI-acc:IPI00784156]+-vn+2">IPI00784156</a>	3	104537	100	5	5	6	IPI00784156	IPI00784156, IPI00784366, IPI00790702
APEH Acylamino-acid-releasing enzyme	APEH	<a target="_blank" href="http://srs.ebi.ac.uk/srsbin/cgi-bin/wgetz?-e+[IPI-acc:IPI00337741]+-vn+2">IPI00337741</a>	3	81206	100	9	9	12	IPI00337741	IPI00337741, IPI00926648
APEX1 DNA-(apurinic or apyrimidinic site) lyase	APEX1	<a target="_blank" href="http://srs.ebi.ac.uk/srsbin/cgi-bin/wgetz?-e+[IPI-acc:IPI00215911]+-vn+2">IPI00215911</a>	3	35537.7	100	8	9	9	IPI00215911	IPI00215911
API5 Isoform 2 of Apoptosis inhibitor 5	API5	<a target="_blank" href="http://srs.ebi.ac.uk/srsbin/cgi-bin/wgetz?-e+[IPI-acc:IPI00554742]+-vn+2">IPI00554742</a>	3	56754.3	100	5	5	8	IPI00554742	IPI00554742, IPI00555572, IPI00555743, IPI00855856
APLP2 Isoform 1 of Amyloid-like protein 2	APLP2	<a target="_blank" href="http://srs.ebi.ac.uk/srsbin/cgi-bin/wgetz?-e+[IPI-acc:IPI00031030]+-vn+2">IPI00031030</a>	3	86937	100	12	16	30	IPI00031030	IPI00031030, IPI00220978
APOA1BP cDNA FLJ56357, highly similar to Homo sapiens apolipoprotein A-I binding protein (APOA1BP), mRNA	APOA1BP	<a target="_blank" href="http://srs.ebi.ac.uk/srsbin/cgi-bin/wgetz?-e+[IPI-acc:IPI00168479]+-vn+2">IPI00168479</a>	3	33610.8	100	4	4	6	IPI00168479	IPI00168479, IPI00848298, IPI00941988
APOB Apolipoprotein B-100	APOB	<a target="_blank" href="http://srs.ebi.ac.uk/srsbin/cgi-bin/wgetz?-e+[IPI-acc:IPI00022229]+-vn+2">IPI00022229</a>	1	515554	99	2	2	2	IPI00022229	IPI00022229, IPI00894122
APOE Apolipoprotein E	APOE	<a target="_blank" href="http://srs.ebi.ac.uk/srsbin/cgi-bin/wgetz?-e+[IPI-acc:IPI00021842]+-vn+2">IPI00021842</a>	3	36135.5	100	8	10	16	IPI00021842	IPI00021842
APOH Beta-2-glycoprotein 1	APOH	<a target="_blank" href="http://srs.ebi.ac.uk/srsbin/cgi-bin/wgetz?-e+[IPI-acc:IPI00298828]+-vn+2">IPI00298828</a>	1	38280.5	99.8	2	2	3	IPI00298828	IPI00298828, IPI00910625
APP Isoform APP770 of Amyloid beta A4 protein (Fragment)	APP	<a target="_blank" href="http://srs.ebi.ac.uk/srsbin/cgi-bin/wgetz?-e+[IPI-acc:IPI00006608]+-vn+2">IPI00006608</a>	3	86923.3	100	19	21	51	IPI00006608	IPI00006608, IPI00412924
ARF1 ADP-ribosylation factor 1	ARF1	<a target="_blank" href="http://srs.ebi.ac.uk/srsbin/cgi-bin/wgetz?-e+[IPI-acc:IPI00215914]+-vn+2">IPI00215914</a>	3	20679.6	100	7	8	28	IPI00215914	IPI00215914, IPI00215917
ARFGAP3;PACSIN2 Isoform 1 of Protein kinase C and casein kinase substrate in neurons protein 2	ARFGAP3;PACSIN2	<a target="_blank" href="http://srs.ebi.ac.uk/srsbin/cgi-bin/wgetz?-e+[IPI-acc:IPI00027009]+-vn+2">IPI00027009</a>	1	55720.9	99.8	2	2	2	IPI00027009	IPI00027009, IPI00221111
ARHGAP1 Rho GTPase-activating protein 1	ARHGAP1	<a target="_blank" href="http://srs.ebi.ac.uk/srsbin/cgi-bin/wgetz?-e+[IPI-acc:IPI00020567]+-vn+2">IPI00020567</a>	2	50419.9	100	4	4	4	IPI00020567	IPI00020567
ARHGDIA Rho GDP-dissociation inhibitor 1	ARHGDIA	<a target="_blank" href="http://srs.ebi.ac.uk/srsbin/cgi-bin/wgetz?-e+[IPI-acc:IPI00003815]+-vn+2">IPI00003815</a>	3	23189.5	100	5	7	11	IPI00003815	IPI00003815, IPI00794402
ARPC1B Actin-related protein 2/3 complex subunit 1B	ARPC1B	<a target="_blank" href="http://srs.ebi.ac.uk/srsbin/cgi-bin/wgetz?-e+[IPI-acc:IPI00005160]+-vn+2">IPI00005160</a>	1	40931.8	99.8	2	2	2	IPI00005160	IPI00005160, IPI00737530
ARPC2 Actin-related protein 2/3 complex subunit 2	ARPC2	<a target="_blank" href="http://srs.ebi.ac.uk/srsbin/cgi-bin/wgetz?-e+[IPI-acc:IPI00005161]+-vn+2">IPI00005161</a>	1	34315.7	100	3	4	4	IPI00005161	IPI00005161
ARPC3 Actin-related protein 2/3 complex subunit 3	ARPC3	<a target="_blank" href="http://srs.ebi.ac.uk/srsbin/cgi-bin/wgetz?-e+[IPI-acc:IPI00005162]+-vn+2">IPI00005162</a>	1	20529.8	99.9	2	2	2	IPI00005162	IPI00005162, IPI00796102, IPI00911088
ARPC4;TTLL3 Actin-related protein 2/3 complex subunit 4	ARPC4;TTLL3	<a target="_blank" href="http://srs.ebi.ac.uk/srsbin/cgi-bin/wgetz?-e+[IPI-acc:IPI00554811]+-vn+2">IPI00554811</a>	2	19649.4	100	3	3	3	IPI00554811	IPI00554811, IPI00790262, IPI00925052, IPI00925334, IPI00926232
ARPC5 Isoform 1 of Actin-related protein 2/3 complex subunit 5	ARPC5	<a target="_blank" href="http://srs.ebi.ac.uk/srsbin/cgi-bin/wgetz?-e+[IPI-acc:IPI00550234]+-vn+2">IPI00550234</a>	3	16302.6	99.8	2	2	2	IPI00550234	IPI00550234
ASAH1 Isoform 1 of Acid ceramidase	ASAH1	<a target="_blank" href="http://srs.ebi.ac.uk/srsbin/cgi-bin/wgetz?-e+[IPI-acc:IPI00013698]+-vn+2">IPI00013698</a>	2	44643.1	100	3	3	4	IPI00013698	IPI00013698, IPI00418446, IPI00940046
ASNS Asparagine synthetase [glutamine-hydrolyzing]	ASNS	<a target="_blank" href="http://srs.ebi.ac.uk/srsbin/cgi-bin/wgetz?-e+[IPI-acc:IPI00554777]+-vn+2">IPI00554777</a>	3	64353.7	100	4	4	6	IPI00554777	IPI00554777, IPI00925572
ASPH Aspartyl/asparaginyl beta-hydroxylase	ASPH	<a target="_blank" href="http://srs.ebi.ac.uk/srsbin/cgi-bin/wgetz?-e+[IPI-acc:IPI00294834]+-vn+2">IPI00294834</a>	1	85844.6	99.8	2	2	2	IPI00294834	IPI00294834, IPI00944640
ASS1 Argininosuccinate synthase	ASS1	<a target="_blank" href="http://srs.ebi.ac.uk/srsbin/cgi-bin/wgetz?-e+[IPI-acc:IPI00020632]+-vn+2">IPI00020632</a>	3	50800.3	100	3	3	4	IPI00020632	IPI00020632
ATIC Bifunctional purine biosynthesis protein PURH	ATIC	<a target="_blank" href="http://srs.ebi.ac.uk/srsbin/cgi-bin/wgetz?-e+[IPI-acc:IPI00289499]+-vn+2">IPI00289499</a>	3	64598.5	100	10	10	10	IPI00289499	IPI00289499
ATP5A1 ATP synthase subunit alpha, mitochondrial	ATP5A1	<a target="_blank" href="http://srs.ebi.ac.uk/srsbin/cgi-bin/wgetz?-e+[IPI-acc:IPI00440493]+-vn+2">IPI00440493</a>	1	59734.1	100	4	4	4	IPI00440493	IPI00440493, IPI00908963
ATP5B ATP synthase subunit beta, mitochondrial	ATP5B	<a target="_blank" href="http://srs.ebi.ac.uk/srsbin/cgi-bin/wgetz?-e+[IPI-acc:IPI00303476]+-vn+2">IPI00303476</a>	3	56542.5	100	7	8	9	IPI00303476	IPI00303476
ATP5J ATP synthase-coupling factor 6, mitochondrial	ATP5J	<a target="_blank" href="http://srs.ebi.ac.uk/srsbin/cgi-bin/wgetz?-e+[IPI-acc:IPI00002521]+-vn+2">IPI00002521</a>	2	12569.9	99.8	2	2	2	IPI00002521	IPI00002521, IPI00456008
ATP6AP1 V-type proton ATPase subunit S1	ATP6AP1	<a target="_blank" href="http://srs.ebi.ac.uk/srsbin/cgi-bin/wgetz?-e+[IPI-acc:IPI00784119]+-vn+2">IPI00784119</a>	3	52009.2	100	5	7	12	IPI00784119	IPI00784119
ATP6AP2 Renin receptor	ATP6AP2	<a target="_blank" href="http://srs.ebi.ac.uk/srsbin/cgi-bin/wgetz?-e+[IPI-acc:IPI00168884]+-vn+2">IPI00168884</a>	3	38991.1	100	8	8	11	IPI00168884	IPI00168884, IPI00921999
ATP6V1A V-type proton ATPase catalytic subunit A	ATP6V1A	<a target="_blank" href="http://srs.ebi.ac.uk/srsbin/cgi-bin/wgetz?-e+[IPI-acc:IPI00007682]+-vn+2">IPI00007682</a>	3	68287.4	100	7	7	7	IPI00007682	IPI00007682
ATP6V1B2 V-type proton ATPase subunit B, brain isoform	ATP6V1B2	<a target="_blank" href="http://srs.ebi.ac.uk/srsbin/cgi-bin/wgetz?-e+[IPI-acc:IPI00007812]+-vn+2">IPI00007812</a>	2	56484.1	100	3	3	3	IPI00007812	IPI00007812
ATP6V1F V-type proton ATPase subunit F	ATP6V1F	<a target="_blank" href="http://srs.ebi.ac.uk/srsbin/cgi-bin/wgetz?-e+[IPI-acc:IPI00004488]+-vn+2">IPI00004488</a>	2	13352.9	99.8	2	2	2	IPI00004488	IPI00004488, IPI00946714
ATP6V1G1 V-type proton ATPase subunit G 1	ATP6V1G1	<a target="_blank" href="http://srs.ebi.ac.uk/srsbin/cgi-bin/wgetz?-e+[IPI-acc:IPI00025285]+-vn+2">IPI00025285</a>	3	13739.7	99.8	2	2	3	IPI00025285	IPI00025285
ATRN Isoform 1 of Attractin	ATRN	<a target="_blank" href="http://srs.ebi.ac.uk/srsbin/cgi-bin/wgetz?-e+[IPI-acc:IPI00027235]+-vn+2">IPI00027235</a>	1	158518	99.8	2	2	2	IPI00027235	IPI00027235, IPI00162735, IPI00218460, IPI00939169, IPI00940485
ATXN10 Ataxin-10	ATXN10	<a target="_blank" href="http://srs.ebi.ac.uk/srsbin/cgi-bin/wgetz?-e+[IPI-acc:IPI00001636]+-vn+2">IPI00001636</a>	1	53472.7	99.8	2	2	2	IPI00001636	IPI00001636, IPI00913912, IPI00940152
AXL Isoform Long of Tyrosine-protein kinase receptor UFO	AXL	<a target="_blank" href="http://srs.ebi.ac.uk/srsbin/cgi-bin/wgetz?-e+[IPI-acc:IPI00296992]+-vn+2">IPI00296992</a>	3	98317.2	100	5	7	13	IPI00296992	IPI00296992, IPI00397361
B2M Beta-2-microglobulin	B2M	<a target="_blank" href="http://srs.ebi.ac.uk/srsbin/cgi-bin/wgetz?-e+[IPI-acc:IPI00004656]+-vn+2">IPI00004656</a>	3	13696.9	100	5	6	39	IPI00004656	IPI00004656, IPI00796379
B3GNT1 N-acetyllactosaminide beta-1,3-N-acetylglucosaminyltransferase	B3GNT1	<a target="_blank" href="http://srs.ebi.ac.uk/srsbin/cgi-bin/wgetz?-e+[IPI-acc:IPI00009997]+-vn+2">IPI00009997</a>	2	47101.4	100	3	3	3	IPI00009997	IPI00009997
B3GNT2 Isoform 2 of UDP-GlcNAc:betaGal beta-1,3-N-acetylglucosaminyltransferase 2	B3GNT2	<a target="_blank" href="http://srs.ebi.ac.uk/srsbin/cgi-bin/wgetz?-e+[IPI-acc:IPI00217345]+-vn+2">IPI00217345</a>	2	45467.9	100	3	3	3	IPI00217345	IPI00217345, IPI00257239, IPI00745207
B4GALT1 Isoform Long of Beta-1,4-galactosyltransferase 1	B4GALT1	<a target="_blank" href="http://srs.ebi.ac.uk/srsbin/cgi-bin/wgetz?-e+[IPI-acc:IPI00215767]+-vn+2">IPI00215767</a>	3	43903	100	5	7	15	IPI00215767	IPI00215767, IPI00759755
B4GALT4 Beta-1,4-galactosyltransferase 4	B4GALT4	<a target="_blank" href="http://srs.ebi.ac.uk/srsbin/cgi-bin/wgetz?-e+[IPI-acc:IPI00030128]+-vn+2">IPI00030128</a>	3	40023.9	99.8	2	3	3	IPI00030128	IPI00030128, IPI00945621, IPI00946167
BAG3 BAG family molecular chaperone regulator 3	BAG3	<a target="_blank" href="http://srs.ebi.ac.uk/srsbin/cgi-bin/wgetz?-e+[IPI-acc:IPI00641582]+-vn+2">IPI00641582</a>	1	61575.2	100	2	2	2	IPI00641582	IPI00641582
BANF1 Barrier-to-autointegration factor	BANF1	<a target="_blank" href="http://srs.ebi.ac.uk/srsbin/cgi-bin/wgetz?-e+[IPI-acc:IPI00026087]+-vn+2">IPI00026087</a>	3	10040.7	100	2	2	7	IPI00026087	IPI00026087, IPI00186338
BASP1 Brain acid soluble protein 1	BASP1	<a target="_blank" href="http://srs.ebi.ac.uk/srsbin/cgi-bin/wgetz?-e+[IPI-acc:IPI00299024]+-vn+2">IPI00299024</a>	2	22675.3	100	5	6	6	IPI00299024	IPI00299024
BAT1 Isoform 2 of Spliceosome RNA helicase BAT1	BAT1	<a target="_blank" href="http://srs.ebi.ac.uk/srsbin/cgi-bin/wgetz?-e+[IPI-acc:IPI00641829]+-vn+2">IPI00641829</a>	3	50662.1	100	9	9	11	IPI00641829	IPI00641829, IPI00848161
BAT2 Isoform 1 of Large proline-rich protein BAT2	BAT2	<a target="_blank" href="http://srs.ebi.ac.uk/srsbin/cgi-bin/wgetz?-e+[IPI-acc:IPI00010700]+-vn+2">IPI00010700</a>	1	228845	100	3	3	3	IPI00010700	IPI00010700, IPI00084746, IPI00642817, IPI00844237, IPI00854786, IPI00885161, IPI00893641, IPI00894143, IPI00939969, IPI00940155, IPI00940401, IPI00940543, IPI00940875, IPI00941272, IPI00941364, IPI00941514, IPI00942384, IPI00943144, IPI00943318, IPI00952705, IPI00953633
BAX Isoform Alpha of Apoptosis regulator BAX	BAX	<a target="_blank" href="http://srs.ebi.ac.uk/srsbin/cgi-bin/wgetz?-e+[IPI-acc:IPI00443773]+-vn+2">IPI00443773</a>	1	21167.2	99.8	2	2	2	IPI00443773	IPI00443773, IPI00444945, IPI00845474, IPI00885203
BCAM Lutheran blood group glycoprotein	BCAM	<a target="_blank" href="http://srs.ebi.ac.uk/srsbin/cgi-bin/wgetz?-e+[IPI-acc:IPI00002406]+-vn+2">IPI00002406</a>	2	67385.9	100	5	5	5	IPI00002406	IPI00002406, IPI00554618
BCAP31 B-cell receptor-associated protein 31	BCAP31	<a target="_blank" href="http://srs.ebi.ac.uk/srsbin/cgi-bin/wgetz?-e+[IPI-acc:IPI00218200]+-vn+2">IPI00218200</a>	1	27974.6	99.8	2	2	2	IPI00218200	IPI00218200, IPI00642984
BCCIP Isoform 1 of BRCA2 and CDKN1A-interacting protein	BCCIP	<a target="_blank" href="http://srs.ebi.ac.uk/srsbin/cgi-bin/wgetz?-e+[IPI-acc:IPI00002203]+-vn+2">IPI00002203</a>	1	35962.3	100	3	3	3	IPI00002203	IPI00002203
BGN Biglycan	BGN	<a target="_blank" href="http://srs.ebi.ac.uk/srsbin/cgi-bin/wgetz?-e+[IPI-acc:IPI00010790]+-vn+2">IPI00010790</a>	3	41637.9	100	15	20	68	IPI00010790	IPI00010790, IPI00643384
BLVRA Biliverdin reductase A	BLVRA	<a target="_blank" href="http://srs.ebi.ac.uk/srsbin/cgi-bin/wgetz?-e+[IPI-acc:IPI00294158]+-vn+2">IPI00294158</a>	3	33411	100	2	2	2	IPI00294158	IPI00294158
BMP1 Isoform BMP1-3 of Bone morphogenetic protein 1	BMP1	<a target="_blank" href="http://srs.ebi.ac.uk/srsbin/cgi-bin/wgetz?-e+[IPI-acc:IPI00009054]+-vn+2">IPI00009054</a>	3	111231	100	7	7	9	IPI00009054	IPI00009054
BMP4 Bone morphogenetic protein 4	BMP4	<a target="_blank" href="http://srs.ebi.ac.uk/srsbin/cgi-bin/wgetz?-e+[IPI-acc:IPI00292640]+-vn+2">IPI00292640</a>	3	46536.5	100	3	3	5	IPI00292640	IPI00292640
BOLA2B;BOLA2 BolA-like protein 2	BOLA2B;BOLA2	<a target="_blank" href="http://srs.ebi.ac.uk/srsbin/cgi-bin/wgetz?-e+[IPI-acc:IPI00301434]+-vn+2">IPI00301434</a>	1	16914.1	99.8	2	3	3	IPI00301434	IPI00301434, IPI00747913
BSG Isoform 2 of Basigin	BSG	<a target="_blank" href="http://srs.ebi.ac.uk/srsbin/cgi-bin/wgetz?-e+[IPI-acc:IPI00019906]+-vn+2">IPI00019906</a>	3	29203.1	100	4	6	6	IPI00019906	IPI00019906, IPI00218019
BTD Biotinidase	BTD	<a target="_blank" href="http://srs.ebi.ac.uk/srsbin/cgi-bin/wgetz?-e+[IPI-acc:IPI00218413]+-vn+2">IPI00218413</a>	3	61115.4	100	5	6	15	IPI00218413	IPI00218413, IPI00744685, IPI00927683
BTF3 Isoform 1 of Transcription factor BTF3	BTF3	<a target="_blank" href="http://srs.ebi.ac.uk/srsbin/cgi-bin/wgetz?-e+[IPI-acc:IPI00221035]+-vn+2">IPI00221035</a>	3	22150.3	100	6	7	14	IPI00221035	IPI00221035, IPI00419473
BUB3 Mitotic checkpoint protein BUB3	BUB3	<a target="_blank" href="http://srs.ebi.ac.uk/srsbin/cgi-bin/wgetz?-e+[IPI-acc:IPI00013468]+-vn+2">IPI00013468</a>	1	37136.7	100	3	3	3	IPI00013468	IPI00013468, IPI00514701, IPI00644108
C10orf116 Adipose most abundant gene transcript 2 protein	C10orf116	<a target="_blank" href="http://srs.ebi.ac.uk/srsbin/cgi-bin/wgetz?-e+[IPI-acc:IPI00020017]+-vn+2">IPI00020017</a>	1	7836.7	99.8	2	2	2	IPI00020017	IPI00020017
C12orf10 C12orf10 protein	C12orf10	<a target="_blank" href="http://srs.ebi.ac.uk/srsbin/cgi-bin/wgetz?-e+[IPI-acc:IPI00304163]+-vn+2">IPI00304163</a>	1	33802	99.8	2	2	2	IPI00304163	IPI00304163, IPI00796436
C12orf5 Probable fructose-2,6-bisphosphatase TIGAR	C12orf5	<a target="_blank" href="http://srs.ebi.ac.uk/srsbin/cgi-bin/wgetz?-e+[IPI-acc:IPI00006907]+-vn+2">IPI00006907</a>	2	30045.1	99.8	2	2	4	IPI00006907	IPI00006907
C14orf156 SRA stem-loop-interacting RNA-binding protein, mitochondrial	C14orf156	<a target="_blank" href="http://srs.ebi.ac.uk/srsbin/cgi-bin/wgetz?-e+[IPI-acc:IPI00009922]+-vn+2">IPI00009922</a>	1	12331	99.8	2	2	2	IPI00009922	IPI00009922
C14orf166 UPF0568 protein C14orf166	C14orf166	<a target="_blank" href="http://srs.ebi.ac.uk/srsbin/cgi-bin/wgetz?-e+[IPI-acc:IPI00006980]+-vn+2">IPI00006980</a>	3	28051.3	100	6	6	9	IPI00006980	IPI00006980, IPI00792100
C19orf10 UPF0556 protein C19orf10	C19orf10	<a target="_blank" href="http://srs.ebi.ac.uk/srsbin/cgi-bin/wgetz?-e+[IPI-acc:IPI00056357]+-vn+2">IPI00056357</a>	3	18776.9	100	3	3	3	IPI00056357	IPI00056357
C1orf123 UPF0587 protein C1orf123	C1orf123	<a target="_blank" href="http://srs.ebi.ac.uk/srsbin/cgi-bin/wgetz?-e+[IPI-acc:IPI00016605]+-vn+2">IPI00016605</a>	1	18030.7	99.7	2	2	2	IPI00016605	IPI00016605, IPI00514522
C1QBP Complement component 1 Q subcomponent-binding protein, mitochondrial	C1QBP	<a target="_blank" href="http://srs.ebi.ac.uk/srsbin/cgi-bin/wgetz?-e+[IPI-acc:IPI00014230]+-vn+2">IPI00014230</a>	3	31344.6	100	4	5	7	IPI00014230	IPI00014230
C1QTNF5 Complement C1q tumor necrosis factor-related protein 5	C1QTNF5	<a target="_blank" href="http://srs.ebi.ac.uk/srsbin/cgi-bin/wgetz?-e+[IPI-acc:IPI00024105]+-vn+2">IPI00024105</a>	3	25280.5	100	2	2	4	IPI00024105	IPI00024105
C1R cDNA FLJ54471, highly similar to Complement C1r subcomponent	C1R	<a target="_blank" href="http://srs.ebi.ac.uk/srsbin/cgi-bin/wgetz?-e+[IPI-acc:IPI00296165]+-vn+2">IPI00296165</a>	3	81872.5	100	22	26	67	IPI00296165	IPI00296165
C1S Complement C1s subcomponent	C1S	<a target="_blank" href="http://srs.ebi.ac.uk/srsbin/cgi-bin/wgetz?-e+[IPI-acc:IPI00017696]+-vn+2">IPI00017696</a>	3	76666.2	100	20	23	46	IPI00017696	IPI00017696
C22orf28 UPF0027 protein C22orf28	C22orf28	<a target="_blank" href="http://srs.ebi.ac.uk/srsbin/cgi-bin/wgetz?-e+[IPI-acc:IPI00550689]+-vn+2">IPI00550689</a>	1	55192.2	100	3	3	3	IPI00550689	IPI00550689
C3 Complement C3 (Fragment)	C3	<a target="_blank" href="http://srs.ebi.ac.uk/srsbin/cgi-bin/wgetz?-e+[IPI-acc:IPI00783987]+-vn+2">IPI00783987</a>	3	187131	100	32	40	66	IPI00783987	IPI00783987
C4A Putative uncharacterized protein C4A	C4A	<a target="_blank" href="http://srs.ebi.ac.uk/srsbin/cgi-bin/wgetz?-e+[IPI-acc:IPI00643525]+-vn+2">IPI00643525</a>	3	192726	100	6	6	6	IPI00643525	IPI00643525, IPI00843913, IPI00889723, IPI00892547, IPI00937598
C6orf108 Deoxyribonucleoside 5`-monophosphate N-glycosidase	C6orf108	<a target="_blank" href="http://srs.ebi.ac.uk/srsbin/cgi-bin/wgetz?-e+[IPI-acc:IPI00007926]+-vn+2">IPI00007926</a>	1	19090.3	99.8	2	2	2	IPI00007926	IPI00007926, IPI00395835
C8orf62 Phosphoserine aminotransferase	C8orf62	<a target="_blank" href="http://srs.ebi.ac.uk/srsbin/cgi-bin/wgetz?-e+[IPI-acc:IPI00001734]+-vn+2">IPI00001734</a>	3	45338.1	100	6	6	8	IPI00001734	IPI00001734, IPI00930609, IPI00941072
CACYBP Isoform 1 of Calcyclin-binding protein	CACYBP	<a target="_blank" href="http://srs.ebi.ac.uk/srsbin/cgi-bin/wgetz?-e+[IPI-acc:IPI00395627]+-vn+2">IPI00395627</a>	3	26192.3	100	5	7	9	IPI00395627	IPI00395627, IPI00552308, IPI00940004
CALD1 Isoform 1 of Caldesmon	CALD1	<a target="_blank" href="http://srs.ebi.ac.uk/srsbin/cgi-bin/wgetz?-e+[IPI-acc:IPI00014516]+-vn+2">IPI00014516</a>	3	93232.8	100	11	12	14	IPI00014516	IPI00014516, IPI00218694, IPI00218695, IPI00218696, IPI00333771, IPI00816770, IPI00925125
CALM3;CALM2;CALM1;C2orf61 Calmodulin	CALM3;CALM2;CALM1;C2orf61	<a target="_blank" href="http://srs.ebi.ac.uk/srsbin/cgi-bin/wgetz?-e+[IPI-acc:IPI00075248]+-vn+2">IPI00075248</a>	3	16820	100	2	4	8	IPI00075248	IPI00075248, IPI00386621, IPI00794543, IPI00916600, IPI00916768
CALR Calreticulin	CALR	<a target="_blank" href="http://srs.ebi.ac.uk/srsbin/cgi-bin/wgetz?-e+[IPI-acc:IPI00020599]+-vn+2">IPI00020599</a>	3	48124.9	100	12	13	23	IPI00020599	IPI00020599
CALU cDNA FLJ31776 fis, clone NT2RI2008141, highly similar to CALUMENIN	CALU	<a target="_blank" href="http://srs.ebi.ac.uk/srsbin/cgi-bin/wgetz?-e+[IPI-acc:IPI00789155]+-vn+2">IPI00789155</a>	3	38033.9	100	16	20	30	IPI00789155	IPI00789155, IPI00941900
CAND1 Isoform 1 of Cullin-associated NEDD8-dissociated protein 1	CAND1	<a target="_blank" href="http://srs.ebi.ac.uk/srsbin/cgi-bin/wgetz?-e+[IPI-acc:IPI00100160]+-vn+2">IPI00100160</a>	3	136363	100	11	12	20	IPI00100160	IPI00100160
CANT1 Isoform 1 of Soluble calcium-activated nucleotidase 1	CANT1	<a target="_blank" href="http://srs.ebi.ac.uk/srsbin/cgi-bin/wgetz?-e+[IPI-acc:IPI00103175]+-vn+2">IPI00103175</a>	3	44822.1	100	7	7	7	IPI00103175	IPI00103175, IPI00909245
CANX cDNA FLJ55574, highly similar to Calnexin	CANX	<a target="_blank" href="http://srs.ebi.ac.uk/srsbin/cgi-bin/wgetz?-e+[IPI-acc:IPI00020984]+-vn+2">IPI00020984</a>	3	71486.8	100	4	4	6	IPI00020984	IPI00020984, IPI00941747
CAP1 47 kDa protein	CAP1	<a target="_blank" href="http://srs.ebi.ac.uk/srsbin/cgi-bin/wgetz?-e+[IPI-acc:IPI00939159]+-vn+2">IPI00939159</a>	2	47331.3	99.8	2	2	2	IPI00939159	IPI00939159
CAP1 Isoform 2 of Adenylyl cyclase-associated protein 1	CAP1	<a target="_blank" href="http://srs.ebi.ac.uk/srsbin/cgi-bin/wgetz?-e+[IPI-acc:IPI00639931]+-vn+2">IPI00639931</a>	3	51766.5	100	6	8	9	IPI00639931	IPI00639931
CAPG Macrophage-capping protein	CAPG	<a target="_blank" href="http://srs.ebi.ac.uk/srsbin/cgi-bin/wgetz?-e+[IPI-acc:IPI00027341]+-vn+2">IPI00027341</a>	3	38499.9	100	5	6	6	IPI00027341	IPI00027341
CAPN1 Calpain-1 catalytic subunit	CAPN1	<a target="_blank" href="http://srs.ebi.ac.uk/srsbin/cgi-bin/wgetz?-e+[IPI-acc:IPI00011285]+-vn+2">IPI00011285</a>	3	81874.6	100	6	7	7	IPI00011285	IPI00011285
CAPN2 Calpain-2 catalytic subunit	CAPN2	<a target="_blank" href="http://srs.ebi.ac.uk/srsbin/cgi-bin/wgetz?-e+[IPI-acc:IPI00289758]+-vn+2">IPI00289758</a>	3	79995.1	100	5	5	6	IPI00289758	IPI00289758
CAPNS1 Calpain small subunit 1	CAPNS1	<a target="_blank" href="http://srs.ebi.ac.uk/srsbin/cgi-bin/wgetz?-e+[IPI-acc:IPI00025084]+-vn+2">IPI00025084</a>	1	28298.6	99.8	2	3	3	IPI00025084	IPI00025084
CAPRIN1 Isoform 1 of Caprin-1	CAPRIN1	<a target="_blank" href="http://srs.ebi.ac.uk/srsbin/cgi-bin/wgetz?-e+[IPI-acc:IPI00783872]+-vn+2">IPI00783872</a>	3	78346.4	100	6	8	11	IPI00783872	IPI00783872, IPI00873926
CAPZA1 F-actin-capping protein subunit alpha-1	CAPZA1	<a target="_blank" href="http://srs.ebi.ac.uk/srsbin/cgi-bin/wgetz?-e+[IPI-acc:IPI00005969]+-vn+2">IPI00005969</a>	3	32905.1	100	9	11	12	IPI00005969	IPI00005969, IPI00873484
CAPZA2 F-actin-capping protein subunit alpha-2	CAPZA2	<a target="_blank" href="http://srs.ebi.ac.uk/srsbin/cgi-bin/wgetz?-e+[IPI-acc:IPI00026182]+-vn+2">IPI00026182</a>	1	32931.2	100	3	3	4	IPI00026182	IPI00026182, IPI00873113
CAPZB Isoform 1 of F-actin-capping protein subunit beta	CAPZB	<a target="_blank" href="http://srs.ebi.ac.uk/srsbin/cgi-bin/wgetz?-e+[IPI-acc:IPI00026185]+-vn+2">IPI00026185</a>	3	31333.6	100	5	6	7	IPI00026185	IPI00026185, IPI00642256
CARS cysteinyl-tRNA synthetase isoform c	CARS	<a target="_blank" href="http://srs.ebi.ac.uk/srsbin/cgi-bin/wgetz?-e+[IPI-acc:IPI00027443]+-vn+2">IPI00027443</a>	3	94622.2	100	5	5	6	IPI00027443	IPI00027443, IPI00556365, IPI00556541, IPI00909763, IPI00939491
CAST Isoform 2 of Calpastatin	CAST	<a target="_blank" href="http://srs.ebi.ac.uk/srsbin/cgi-bin/wgetz?-e+[IPI-acc:IPI00220857]+-vn+2">IPI00220857</a>	3	75288.8	100	8	8	9	IPI00220857	IPI00220857, IPI00220859, IPI00305750, IPI00413492, IPI00760715, IPI00760909, IPI00761035, IPI00761069, IPI00761140, IPI00761160
CBFB Isoform 1 of Core-binding factor subunit beta	CBFB	<a target="_blank" href="http://srs.ebi.ac.uk/srsbin/cgi-bin/wgetz?-e+[IPI-acc:IPI00016746]+-vn+2">IPI00016746</a>	2	21490.1	99.8	2	2	2	IPI00016746	IPI00016746, IPI00024871
CBR1 Carbonyl reductase [NADPH] 1	CBR1	<a target="_blank" href="http://srs.ebi.ac.uk/srsbin/cgi-bin/wgetz?-e+[IPI-acc:IPI00295386]+-vn+2">IPI00295386</a>	3	30356.8	100	10	11	13	IPI00295386	IPI00295386
CBX1 Chromobox protein homolog 1	CBX1	<a target="_blank" href="http://srs.ebi.ac.uk/srsbin/cgi-bin/wgetz?-e+[IPI-acc:IPI00010320]+-vn+2">IPI00010320</a>	3	21400.1	99.8	2	2	2	IPI00010320	IPI00010320, IPI00878669
CBX3 Chromobox protein homolog 3	CBX3	<a target="_blank" href="http://srs.ebi.ac.uk/srsbin/cgi-bin/wgetz?-e+[IPI-acc:IPI00297579]+-vn+2">IPI00297579</a>	3	20794	100	8	9	13	IPI00297579	IPI00297579
CCDC72 Coiled-coil domain-containing protein 72	CCDC72	<a target="_blank" href="http://srs.ebi.ac.uk/srsbin/cgi-bin/wgetz?-e+[IPI-acc:IPI00006378]+-vn+2">IPI00006378</a>	1	7048.8	99.8	2	2	2	IPI00006378	IPI00006378
CCDC80 Isoform 1 of Coiled-coil domain-containing protein 80	CCDC80	<a target="_blank" href="http://srs.ebi.ac.uk/srsbin/cgi-bin/wgetz?-e+[IPI-acc:IPI00260630]+-vn+2">IPI00260630</a>	3	108158	100	8	9	12	IPI00260630	IPI00260630, IPI00844310
CCT2 T-complex protein 1 subunit beta	CCT2	<a target="_blank" href="http://srs.ebi.ac.uk/srsbin/cgi-bin/wgetz?-e+[IPI-acc:IPI00297779]+-vn+2">IPI00297779</a>	3	57471.9	100	12	14	17	IPI00297779	IPI00297779
CCT3 chaperonin containing TCP1, subunit 3 isoform b	CCT3	<a target="_blank" href="http://srs.ebi.ac.uk/srsbin/cgi-bin/wgetz?-e+[IPI-acc:IPI00290770]+-vn+2">IPI00290770</a>	3	60446.3	100	9	10	10	IPI00290770	IPI00290770, IPI00553185
CCT4;ILK-2 T-complex protein 1 subunit delta	CCT4;ILK-2	<a target="_blank" href="http://srs.ebi.ac.uk/srsbin/cgi-bin/wgetz?-e+[IPI-acc:IPI00302927]+-vn+2">IPI00302927</a>	3	57907.9	100	9	9	9	IPI00302927	IPI00302927, IPI00893358, IPI00921414
CCT5 T-complex protein 1 subunit epsilon	CCT5	<a target="_blank" href="http://srs.ebi.ac.uk/srsbin/cgi-bin/wgetz?-e+[IPI-acc:IPI00010720]+-vn+2">IPI00010720</a>	3	59654.3	100	9	9	11	IPI00010720	IPI00010720
CCT6A T-complex protein 1 subunit zeta	CCT6A	<a target="_blank" href="http://srs.ebi.ac.uk/srsbin/cgi-bin/wgetz?-e+[IPI-acc:IPI00027626]+-vn+2">IPI00027626</a>	3	58007.3	100	10	12	21	IPI00027626	IPI00027626
CCT7 T-complex protein 1 subunit eta	CCT7	<a target="_blank" href="http://srs.ebi.ac.uk/srsbin/cgi-bin/wgetz?-e+[IPI-acc:IPI00018465]+-vn+2">IPI00018465</a>	3	59349.8	100	7	7	7	IPI00018465	IPI00018465
CCT8 59 kDa protein	CCT8	<a target="_blank" href="http://srs.ebi.ac.uk/srsbin/cgi-bin/wgetz?-e+[IPI-acc:IPI00302925]+-vn+2">IPI00302925</a>	3	59460.9	100	11	11	12	IPI00302925	IPI00302925, IPI00784090
CD109 Isoform 1 of CD109 antigen	CD109	<a target="_blank" href="http://srs.ebi.ac.uk/srsbin/cgi-bin/wgetz?-e+[IPI-acc:IPI00152540]+-vn+2">IPI00152540</a>	3	161674	100	10	10	15	IPI00152540	IPI00152540, IPI00795801
CD248 Isoform 1 of Endosialin	CD248	<a target="_blank" href="http://srs.ebi.ac.uk/srsbin/cgi-bin/wgetz?-e+[IPI-acc:IPI00006971]+-vn+2">IPI00006971</a>	3	80839.7	100	6	7	12	IPI00006971	IPI00006971
CD44 Isoform 12 of CD44 antigen	CD44	<a target="_blank" href="http://srs.ebi.ac.uk/srsbin/cgi-bin/wgetz?-e+[IPI-acc:IPI00297160]+-vn+2">IPI00297160</a>	3	39398.1	100	3	4	18	IPI00297160	IPI00297160, IPI00305064, IPI00418465, IPI00419219, IPI00827555, IPI00827650, IPI00827658, IPI00827795, IPI00827893, IPI00827937, IPI00827982, IPI00828056, IPI00828064, IPI00828108, IPI00828117, IPI00828192, IPI00854669, IPI00918020, IPI00922478, IPI00955768, IPI00955953, IPI00956122
CD59 CD59 glycoprotein	CD59	<a target="_blank" href="http://srs.ebi.ac.uk/srsbin/cgi-bin/wgetz?-e+[IPI-acc:IPI00011302]+-vn+2">IPI00011302</a>	1	14159.2	99.8	2	2	2	IPI00011302	IPI00011302
CD81 CD81 antigen	CD81	<a target="_blank" href="http://srs.ebi.ac.uk/srsbin/cgi-bin/wgetz?-e+[IPI-acc:IPI00000190]+-vn+2">IPI00000190</a>	2	25791.8	99.8	2	2	2	IPI00000190	IPI00000190, IPI00657752
CD9 CD9 antigen	CD9	<a target="_blank" href="http://srs.ebi.ac.uk/srsbin/cgi-bin/wgetz?-e+[IPI-acc:IPI00215997]+-vn+2">IPI00215997</a>	2	25399	99.8	2	2	3	IPI00215997	IPI00215997, IPI00657796, IPI00795937
CD99 Isoform I of CD99 antigen	CD99	<a target="_blank" href="http://srs.ebi.ac.uk/srsbin/cgi-bin/wgetz?-e+[IPI-acc:IPI00253036]+-vn+2">IPI00253036</a>	1	18830.1	99.5	2	2	2	IPI00253036	IPI00253036, IPI00642948
CDC37 Hsp90 co-chaperone Cdc37	CDC37	<a target="_blank" href="http://srs.ebi.ac.uk/srsbin/cgi-bin/wgetz?-e+[IPI-acc:IPI00013122]+-vn+2">IPI00013122</a>	3	44450.2	100	7	7	8	IPI00013122	IPI00013122
CDC42 Isoform 2 of Cell division control protein 42 homolog	CDC42	<a target="_blank" href="http://srs.ebi.ac.uk/srsbin/cgi-bin/wgetz?-e+[IPI-acc:IPI00016786]+-vn+2">IPI00016786</a>	3	21240.7	100	3	4	7	IPI00016786	IPI00016786, IPI00909484, IPI00910473
CDC5L Cell division cycle 5-like protein	CDC5L	<a target="_blank" href="http://srs.ebi.ac.uk/srsbin/cgi-bin/wgetz?-e+[IPI-acc:IPI00465294]+-vn+2">IPI00465294</a>	2	92236.1	100	2	3	3	IPI00465294	IPI00465294, IPI00909093
CDH1 Cadherin-1	CDH1	<a target="_blank" href="http://srs.ebi.ac.uk/srsbin/cgi-bin/wgetz?-e+[IPI-acc:IPI00025861]+-vn+2">IPI00025861</a>	1	97439.6	100	3	3	3	IPI00025861	IPI00025861, IPI00744889, IPI00911003
CDH11 Isoform 2 of Cadherin-11	CDH11	<a target="_blank" href="http://srs.ebi.ac.uk/srsbin/cgi-bin/wgetz?-e+[IPI-acc:IPI00293539]+-vn+2">IPI00293539</a>	1	76439.6	100	3	3	3	IPI00293539	IPI00293539, IPI00304227, IPI00909283
CDH13 cDNA FLJ52398, highly similar to Cadherin-13	CDH13	<a target="_blank" href="http://srs.ebi.ac.uk/srsbin/cgi-bin/wgetz?-e+[IPI-acc:IPI00024046]+-vn+2">IPI00024046</a>	2	83391.3	100	4	4	5	IPI00024046	IPI00024046
CDH2 Cadherin-2	CDH2	<a target="_blank" href="http://srs.ebi.ac.uk/srsbin/cgi-bin/wgetz?-e+[IPI-acc:IPI00290085]+-vn+2">IPI00290085</a>	1	99793.8	99.8	2	2	2	IPI00290085	IPI00290085, IPI00658202
CDH3 Isoform 2 of Cadherin-3	CDH3	<a target="_blank" href="http://srs.ebi.ac.uk/srsbin/cgi-bin/wgetz?-e+[IPI-acc:IPI00645614]+-vn+2">IPI00645614</a>	1	86534.7	99.8	2	2	2	IPI00645614	IPI00645614, IPI00747243
CDH6 Isoform 1 of Cadherin-6	CDH6	<a target="_blank" href="http://srs.ebi.ac.uk/srsbin/cgi-bin/wgetz?-e+[IPI-acc:IPI00024035]+-vn+2">IPI00024035</a>	2	88293.2	100	3	3	3	IPI00024035	IPI00024035, IPI00217314
CDV3 Isoform 1 of Protein CDV3 homolog	CDV3	<a target="_blank" href="http://srs.ebi.ac.uk/srsbin/cgi-bin/wgetz?-e+[IPI-acc:IPI00014197]+-vn+2">IPI00014197</a>	1	27316.7	100	2	2	2	IPI00014197	IPI00014197, IPI00798278
CFH Isoform 1 of Complement factor H	CFH	<a target="_blank" href="http://srs.ebi.ac.uk/srsbin/cgi-bin/wgetz?-e+[IPI-acc:IPI00029739]+-vn+2">IPI00029739</a>	3	139078	100	5	6	6	IPI00029739	IPI00029739
CFL1 Cofilin-1	CFL1	<a target="_blank" href="http://srs.ebi.ac.uk/srsbin/cgi-bin/wgetz?-e+[IPI-acc:IPI00012011]+-vn+2">IPI00012011</a>	3	18485.1	100	13	18	89	IPI00012011	IPI00012011
CFL2 Cofilin-2	CFL2	<a target="_blank" href="http://srs.ebi.ac.uk/srsbin/cgi-bin/wgetz?-e+[IPI-acc:IPI00413344]+-vn+2">IPI00413344</a>	3	18719.3	100	3	3	5	IPI00413344	IPI00413344
CGREF1 Cell growth regulator with EF hand domain protein 1	CGREF1	<a target="_blank" href="http://srs.ebi.ac.uk/srsbin/cgi-bin/wgetz?-e+[IPI-acc:IPI00337548]+-vn+2">IPI00337548</a>	3	31887.3	100	5	6	8	IPI00337548	IPI00337548, IPI00892572, IPI00903089
CHD4 Isoform 1 of Chromodomain-helicase-DNA-binding protein 4	CHD4	<a target="_blank" href="http://srs.ebi.ac.uk/srsbin/cgi-bin/wgetz?-e+[IPI-acc:IPI00000846]+-vn+2">IPI00000846</a>	2	217977	100	3	3	3	IPI00000846	IPI00000846, IPI00455210
CHGA Chromogranin-A	CHGA	<a target="_blank" href="http://srs.ebi.ac.uk/srsbin/cgi-bin/wgetz?-e+[IPI-acc:IPI00290315]+-vn+2">IPI00290315</a>	3	50670.1	100	10	13	18	IPI00290315	IPI00290315
CHGB Secretogranin-1	CHGB	<a target="_blank" href="http://srs.ebi.ac.uk/srsbin/cgi-bin/wgetz?-e+[IPI-acc:IPI00006601]+-vn+2">IPI00006601</a>	3	78228.1	100	5	5	5	IPI00006601	IPI00006601
CHMP4B Charged multivesicular body protein 4b	CHMP4B	<a target="_blank" href="http://srs.ebi.ac.uk/srsbin/cgi-bin/wgetz?-e+[IPI-acc:IPI00025974]+-vn+2">IPI00025974</a>	2	24933.2	100	2	2	2	IPI00025974	IPI00025974
CHMP5 Charged multivesicular body protein 5	CHMP5	<a target="_blank" href="http://srs.ebi.ac.uk/srsbin/cgi-bin/wgetz?-e+[IPI-acc:IPI00100796]+-vn+2">IPI00100796</a>	1	24553.8	99.8	2	2	2	IPI00100796	IPI00100796
CHST11 Isoform 1 of Carbohydrate sulfotransferase 11	CHST11	<a target="_blank" href="http://srs.ebi.ac.uk/srsbin/cgi-bin/wgetz?-e+[IPI-acc:IPI00099831]+-vn+2">IPI00099831</a>	3	41537.6	100	8	9	14	IPI00099831	IPI00099831, IPI00554485
CHST14 Carbohydrate sulfotransferase 14	CHST14	<a target="_blank" href="http://srs.ebi.ac.uk/srsbin/cgi-bin/wgetz?-e+[IPI-acc:IPI00044326]+-vn+2">IPI00044326</a>	2	42980	99.8	2	2	2	IPI00044326	IPI00044326
CIRBP Cold-inducible RNA-binding protein	CIRBP	<a target="_blank" href="http://srs.ebi.ac.uk/srsbin/cgi-bin/wgetz?-e+[IPI-acc:IPI00180954]+-vn+2">IPI00180954</a>	1	18630.3	100	3	3	3	IPI00180954	IPI00180954, IPI00443657, IPI00641579, IPI00646241, IPI00909097, IPI00910502
CLEC11A C-type lectin domain family 11 member A	CLEC11A	<a target="_blank" href="http://srs.ebi.ac.uk/srsbin/cgi-bin/wgetz?-e+[IPI-acc:IPI00033466]+-vn+2">IPI00033466</a>	3	35676.4	100	11	13	28	IPI00033466	IPI00033466
CLIC1 Chloride intracellular channel protein 1	CLIC1	<a target="_blank" href="http://srs.ebi.ac.uk/srsbin/cgi-bin/wgetz?-e+[IPI-acc:IPI00010896]+-vn+2">IPI00010896</a>	3	26905.3	100	10	11	18	IPI00010896	IPI00010896
CLIC4 Chloride intracellular channel protein 4	CLIC4	<a target="_blank" href="http://srs.ebi.ac.uk/srsbin/cgi-bin/wgetz?-e+[IPI-acc:IPI00001960]+-vn+2">IPI00001960</a>	3	28755.6	100	5	6	6	IPI00001960	IPI00001960, IPI00903323
CLINT1 cDNA FLJ61629, highly similar to Clathrin interactor 1	CLINT1	<a target="_blank" href="http://srs.ebi.ac.uk/srsbin/cgi-bin/wgetz?-e+[IPI-acc:IPI00291930]+-vn+2">IPI00291930</a>	2	70277.8	100	4	4	10	IPI00291930	IPI00291930, IPI00397519, IPI00939839
CLSTN1 Isoform 1 of Calsyntenin-1 (Fragment)	CLSTN1	<a target="_blank" href="http://srs.ebi.ac.uk/srsbin/cgi-bin/wgetz?-e+[IPI-acc:IPI00413959]+-vn+2">IPI00413959</a>	3	109774	100	15	18	39	IPI00413959	IPI00413959, IPI00644294
CLSTN2 Calsyntenin-2	CLSTN2	<a target="_blank" href="http://srs.ebi.ac.uk/srsbin/cgi-bin/wgetz?-e+[IPI-acc:IPI00005491]+-vn+2">IPI00005491</a>	3	107002	100	6	6	7	IPI00005491	IPI00005491
CLSTN3 Calsyntenin 3, isoform CRA_b	CLSTN3	<a target="_blank" href="http://srs.ebi.ac.uk/srsbin/cgi-bin/wgetz?-e+[IPI-acc:IPI00396423]+-vn+2">IPI00396423</a>	3	107016	100	7	8	10	IPI00396423	IPI00396423, IPI00747063
CLTC Isoform 1 of Clathrin heavy chain 1	CLTC	<a target="_blank" href="http://srs.ebi.ac.uk/srsbin/cgi-bin/wgetz?-e+[IPI-acc:IPI00024067]+-vn+2">IPI00024067</a>	3	191601	100	23	26	37	IPI00024067	IPI00024067, IPI00455383
CLU CLU	CLU	<a target="_blank" href="http://srs.ebi.ac.uk/srsbin/cgi-bin/wgetz?-e+[IPI-acc:IPI00291262]+-vn+2">IPI00291262</a>	3	52347.8	100	16	21	71	IPI00291262	IPI00291262, IPI00400826, IPI00795633
CMPK1 UMP-CMP kinase 1 isoform a	CMPK1	<a target="_blank" href="http://srs.ebi.ac.uk/srsbin/cgi-bin/wgetz?-e+[IPI-acc:IPI00219953]+-vn+2">IPI00219953</a>	3	25837.8	100	7	7	10	IPI00219953	IPI00219953
CNBP Isoform 1 of Cellular nucleic acid-binding protein	CNBP	<a target="_blank" href="http://srs.ebi.ac.uk/srsbin/cgi-bin/wgetz?-e+[IPI-acc:IPI00430812]+-vn+2">IPI00430812</a>	3	19444.1	100	4	4	4	IPI00430812	IPI00430812, IPI00430813
CNDP2 Cytosolic non-specific dipeptidase	CNDP2	<a target="_blank" href="http://srs.ebi.ac.uk/srsbin/cgi-bin/wgetz?-e+[IPI-acc:IPI00177728]+-vn+2">IPI00177728</a>	3	52861.7	100	3	5	6	IPI00177728	IPI00177728
CNN2 Calponin-2	CNN2	<a target="_blank" href="http://srs.ebi.ac.uk/srsbin/cgi-bin/wgetz?-e+[IPI-acc:IPI00015262]+-vn+2">IPI00015262</a>	3	33679.6	100	4	5	11	IPI00015262	IPI00015262, IPI00910593
CNN3 Calponin-3	CNN3	<a target="_blank" href="http://srs.ebi.ac.uk/srsbin/cgi-bin/wgetz?-e+[IPI-acc:IPI00216682]+-vn+2">IPI00216682</a>	3	36396.6	100	6	7	10	IPI00216682	IPI00216682
CNPY2 Isoform 1 of Protein canopy homolog 2	CNPY2	<a target="_blank" href="http://srs.ebi.ac.uk/srsbin/cgi-bin/wgetz?-e+[IPI-acc:IPI00443909]+-vn+2">IPI00443909</a>	3	20634.5	100	3	4	6	IPI00443909	IPI00443909
COL12A1 Isoform 4 of Collagen alpha-1(XII) chain	COL12A1	<a target="_blank" href="http://srs.ebi.ac.uk/srsbin/cgi-bin/wgetz?-e+[IPI-acc:IPI00302944]+-vn+2">IPI00302944</a>	3	324550	100	68	81	128	IPI00302944	IPI00302944, IPI00329573
COL14A1 Isoform 1 of Collagen alpha-1(XIV) chain	COL14A1	<a target="_blank" href="http://srs.ebi.ac.uk/srsbin/cgi-bin/wgetz?-e+[IPI-acc:IPI00176193]+-vn+2">IPI00176193</a>	3	193498	100	6	6	6	IPI00176193	IPI00176193, IPI00550918
COL15A1 Collagen alpha-1(XV) chain	COL15A1	<a target="_blank" href="http://srs.ebi.ac.uk/srsbin/cgi-bin/wgetz?-e+[IPI-acc:IPI00295414]+-vn+2">IPI00295414</a>	3	141704	100	5	6	6	IPI00295414	IPI00295414
COL16A1 Isoform 1 of Collagen alpha-1(XVI) chain	COL16A1	<a target="_blank" href="http://srs.ebi.ac.uk/srsbin/cgi-bin/wgetz?-e+[IPI-acc:IPI00400935]+-vn+2">IPI00400935</a>	2	157734	100	2	2	2	IPI00400935	IPI00400935, IPI00641471, IPI00854728, IPI00935394
COL18A1 Isoform 2 of Collagen alpha-1(XVIII) chain	COL18A1	<a target="_blank" href="http://srs.ebi.ac.uk/srsbin/cgi-bin/wgetz?-e+[IPI-acc:IPI00022822]+-vn+2">IPI00022822</a>	3	154000	100	13	16	28	IPI00022822	IPI00022822, IPI00414694, IPI00783931
COL1A1 Collagen alpha-1(I) chain	COL1A1	<a target="_blank" href="http://srs.ebi.ac.uk/srsbin/cgi-bin/wgetz?-e+[IPI-acc:IPI00297646]+-vn+2">IPI00297646</a>	3	138893	100	55	79	334	IPI00297646	IPI00297646
COL1A2 Collagen alpha-2(I) chain	COL1A2	<a target="_blank" href="http://srs.ebi.ac.uk/srsbin/cgi-bin/wgetz?-e+[IPI-acc:IPI00304962]+-vn+2">IPI00304962</a>	3	129271	100	58	83	353	IPI00304962	IPI00304962
COL3A1 Isoform 1 of Collagen alpha-1(III) chain	COL3A1	<a target="_blank" href="http://srs.ebi.ac.uk/srsbin/cgi-bin/wgetz?-e+[IPI-acc:IPI00021033]+-vn+2">IPI00021033</a>	3	138547	100	44	52	117	IPI00021033	IPI00021033
COL4A1 Putative uncharacterized protein COL4A1	COL4A1	<a target="_blank" href="http://srs.ebi.ac.uk/srsbin/cgi-bin/wgetz?-e+[IPI-acc:IPI00743696]+-vn+2">IPI00743696</a>	3	160728	100	11	14	28	IPI00743696	IPI00743696
COL4A2 Collagen alpha-2(IV) chain	COL4A2	<a target="_blank" href="http://srs.ebi.ac.uk/srsbin/cgi-bin/wgetz?-e+[IPI-acc:IPI00306322]+-vn+2">IPI00306322</a>	3	167540	100	25	32	64	IPI00306322	IPI00306322, IPI00936857
COL5A1 Collagen alpha-1(V) chain	COL5A1	<a target="_blank" href="http://srs.ebi.ac.uk/srsbin/cgi-bin/wgetz?-e+[IPI-acc:IPI00844090]+-vn+2">IPI00844090</a>	3	183545	100	18	23	63	IPI00844090	IPI00844090
COL5A1 Putative uncharacterized protein COL5A1	COL5A1	<a target="_blank" href="http://srs.ebi.ac.uk/srsbin/cgi-bin/wgetz?-e+[IPI-acc:IPI00552815]+-vn+2">IPI00552815</a>	3	23966.7	99.8	2	3	5	IPI00552815	IPI00552815
COL5A2 Collagen alpha-2(V) chain	COL5A2	<a target="_blank" href="http://srs.ebi.ac.uk/srsbin/cgi-bin/wgetz?-e+[IPI-acc:IPI00739099]+-vn+2">IPI00739099</a>	3	144892	100	18	19	30	IPI00739099	IPI00739099
COL5A3 Collagen alpha-3(V) chain	COL5A3	<a target="_blank" href="http://srs.ebi.ac.uk/srsbin/cgi-bin/wgetz?-e+[IPI-acc:IPI00018279]+-vn+2">IPI00018279</a>	3	172035	100	5	7	7	IPI00018279	IPI00018279
COL6A1 Collagen alpha-1(VI) chain	COL6A1	<a target="_blank" href="http://srs.ebi.ac.uk/srsbin/cgi-bin/wgetz?-e+[IPI-acc:IPI00291136]+-vn+2">IPI00291136</a>	3	108513	100	35	47	202	IPI00291136	IPI00291136
COL6A2 Isoform 2C2 of Collagen alpha-2(VI) chain	COL6A2	<a target="_blank" href="http://srs.ebi.ac.uk/srsbin/cgi-bin/wgetz?-e+[IPI-acc:IPI00304840]+-vn+2">IPI00304840</a>	3	108563	100	19	22	33	IPI00304840	IPI00304840
COL6A3 Isoform 1 of Collagen alpha-3(VI) chain	COL6A3	<a target="_blank" href="http://srs.ebi.ac.uk/srsbin/cgi-bin/wgetz?-e+[IPI-acc:IPI00022200]+-vn+2">IPI00022200</a>	3	343645	100	62	77	125	IPI00022200	IPI00022200, IPI00220701
COL7A1 Isoform 1 of Collagen alpha-1(VII) chain	COL7A1	<a target="_blank" href="http://srs.ebi.ac.uk/srsbin/cgi-bin/wgetz?-e+[IPI-acc:IPI00025418]+-vn+2">IPI00025418</a>	3	295200	100	11	11	11	IPI00025418	IPI00025418, IPI00795118
COLEC12 Isoform 1 of Collectin-12	COLEC12	<a target="_blank" href="http://srs.ebi.ac.uk/srsbin/cgi-bin/wgetz?-e+[IPI-acc:IPI00414467]+-vn+2">IPI00414467</a>	1	81509	99.4	2	2	2	IPI00414467	IPI00414467
COPA Isoform 1 of Coatomer subunit alpha	COPA	<a target="_blank" href="http://srs.ebi.ac.uk/srsbin/cgi-bin/wgetz?-e+[IPI-acc:IPI00295857]+-vn+2">IPI00295857</a>	1	138331	100	2	2	2	IPI00295857	IPI00295857, IPI00646493
COPB1 Coatomer subunit beta	COPB1	<a target="_blank" href="http://srs.ebi.ac.uk/srsbin/cgi-bin/wgetz?-e+[IPI-acc:IPI00295851]+-vn+2">IPI00295851</a>	1	107128	100	2	2	2	IPI00295851	IPI00295851
COPS3 COP9 signalosome complex subunit 3	COPS3	<a target="_blank" href="http://srs.ebi.ac.uk/srsbin/cgi-bin/wgetz?-e+[IPI-acc:IPI00025721]+-vn+2">IPI00025721</a>	1	47856.5	100	3	3	3	IPI00025721	IPI00025721
COPS8 COP9 signalosome complex subunit 8	COPS8	<a target="_blank" href="http://srs.ebi.ac.uk/srsbin/cgi-bin/wgetz?-e+[IPI-acc:IPI00009480]+-vn+2">IPI00009480</a>	1	23208.1	99.8	2	2	2	IPI00009480	IPI00009480, IPI00377080, IPI00916030, IPI00916489
COPZ1 Coatomer subunit zeta-1	COPZ1	<a target="_blank" href="http://srs.ebi.ac.uk/srsbin/cgi-bin/wgetz?-e+[IPI-acc:IPI00032851]+-vn+2">IPI00032851</a>	1	20180.9	99.8	2	2	2	IPI00032851	IPI00032851, IPI00792696
CORO1B Coronin-1B	CORO1B	<a target="_blank" href="http://srs.ebi.ac.uk/srsbin/cgi-bin/wgetz?-e+[IPI-acc:IPI00007058]+-vn+2">IPI00007058</a>	3	54216.9	100	5	6	6	IPI00007058	IPI00007058
CORO1C cDNA FLJ50992, highly similar to Coronin-1C	CORO1C	<a target="_blank" href="http://srs.ebi.ac.uk/srsbin/cgi-bin/wgetz?-e+[IPI-acc:IPI00798401]+-vn+2">IPI00798401</a>	3	49361.9	100	5	6	13	IPI00798401	IPI00798401, IPI00867509, IPI00943173
COTL1 Coactosin-like protein	COTL1	<a target="_blank" href="http://srs.ebi.ac.uk/srsbin/cgi-bin/wgetz?-e+[IPI-acc:IPI00017704]+-vn+2">IPI00017704</a>	3	15927.2	100	4	5	13	IPI00017704	IPI00017704
COX6B1 Cytochrome c oxidase subunit 6B1	COX6B1	<a target="_blank" href="http://srs.ebi.ac.uk/srsbin/cgi-bin/wgetz?-e+[IPI-acc:IPI00216085]+-vn+2">IPI00216085</a>	2	10174.3	100	3	3	3	IPI00216085	IPI00216085, IPI00797738
CPA4 Carboxypeptidase A4	CPA4	<a target="_blank" href="http://srs.ebi.ac.uk/srsbin/cgi-bin/wgetz?-e+[IPI-acc:IPI00008894]+-vn+2">IPI00008894</a>	2	47334.4	100	3	3	3	IPI00008894	IPI00008894
CPNE1 Copine-1	CPNE1	<a target="_blank" href="http://srs.ebi.ac.uk/srsbin/cgi-bin/wgetz?-e+[IPI-acc:IPI00018452]+-vn+2">IPI00018452</a>	3	59040.6	100	4	5	6	IPI00018452	IPI00018452, IPI00852917, IPI00894409, IPI00917016
CPNE1;RBM12 RNA-binding protein 12	CPNE1;RBM12	<a target="_blank" href="http://srs.ebi.ac.uk/srsbin/cgi-bin/wgetz?-e+[IPI-acc:IPI00550308]+-vn+2">IPI00550308</a>	1	97378.8	100	3	3	3	IPI00550308	IPI00550308, IPI00954006
CPPED1 Isoform 1 of Calcineurin-like phosphoesterase domain-containing protein 1	CPPED1	<a target="_blank" href="http://srs.ebi.ac.uk/srsbin/cgi-bin/wgetz?-e+[IPI-acc:IPI00305010]+-vn+2">IPI00305010</a>	3	35558.6	100	3	3	4	IPI00305010	IPI00305010
CPSF6 Isoform 1 of Cleavage and polyadenylation specificity factor subunit 6	CPSF6	<a target="_blank" href="http://srs.ebi.ac.uk/srsbin/cgi-bin/wgetz?-e+[IPI-acc:IPI00012998]+-vn+2">IPI00012998</a>	1	59193	99.8	2	3	3	IPI00012998	IPI00012998, IPI00030654, IPI00647126, IPI00797184, IPI00910864
CRABP2 Cellular retinoic acid-binding protein 2	CRABP2	<a target="_blank" href="http://srs.ebi.ac.uk/srsbin/cgi-bin/wgetz?-e+[IPI-acc:IPI00216088]+-vn+2">IPI00216088</a>	3	15674.9	100	4	5	8	IPI00216088	IPI00216088
CRK Isoform Crk-II of Proto-oncogene C-crk	CRK	<a target="_blank" href="http://srs.ebi.ac.uk/srsbin/cgi-bin/wgetz?-e+[IPI-acc:IPI00004838]+-vn+2">IPI00004838</a>	3	33812.8	100	4	5	8	IPI00004838	IPI00004838
CRKL Crk-like protein	CRKL	<a target="_blank" href="http://srs.ebi.ac.uk/srsbin/cgi-bin/wgetz?-e+[IPI-acc:IPI00004839]+-vn+2">IPI00004839</a>	3	33759.3	100	3	3	5	IPI00004839	IPI00004839
CRYZ Quinone oxidoreductase	CRYZ	<a target="_blank" href="http://srs.ebi.ac.uk/srsbin/cgi-bin/wgetz?-e+[IPI-acc:IPI00000792]+-vn+2">IPI00000792</a>	1	35189.3	99.8	2	2	2	IPI00000792	IPI00000792, IPI00641565, IPI00642016, IPI00647366
CSE1L Isoform 1 of Exportin-2	CSE1L	<a target="_blank" href="http://srs.ebi.ac.uk/srsbin/cgi-bin/wgetz?-e+[IPI-acc:IPI00022744]+-vn+2">IPI00022744</a>	3	110404	100	12	12	14	IPI00022744	IPI00022744, IPI00219994
CSF1 Isoform 1 of Macrophage colony-stimulating factor 1	CSF1	<a target="_blank" href="http://srs.ebi.ac.uk/srsbin/cgi-bin/wgetz?-e+[IPI-acc:IPI00015881]+-vn+2">IPI00015881</a>	3	60101.4	100	7	9	15	IPI00015881	IPI00015881
CSF2 Granulocyte-macrophage colony-stimulating factor	CSF2	<a target="_blank" href="http://srs.ebi.ac.uk/srsbin/cgi-bin/wgetz?-e+[IPI-acc:IPI00022270]+-vn+2">IPI00022270</a>	1	16277	100	3	3	4	IPI00022270	IPI00022270
CSNK2A1 CSNK2A1 protein	CSNK2A1	<a target="_blank" href="http://srs.ebi.ac.uk/srsbin/cgi-bin/wgetz?-e+[IPI-acc:IPI00016613]+-vn+2">IPI00016613</a>	2	45891.5	100	4	4	4	IPI00016613	IPI00016613, IPI00741317, IPI00744507
CSRP1 Cysteine and glycine-rich protein 1	CSRP1	<a target="_blank" href="http://srs.ebi.ac.uk/srsbin/cgi-bin/wgetz?-e+[IPI-acc:IPI00442073]+-vn+2">IPI00442073</a>	3	20549.1	100	4	5	6	IPI00442073	IPI00442073
CST1 Cystatin-SN	CST1	<a target="_blank" href="http://srs.ebi.ac.uk/srsbin/cgi-bin/wgetz?-e+[IPI-acc:IPI00305477]+-vn+2">IPI00305477</a>	3	16343.8	100	7	9	27	IPI00305477	IPI00305477
CST3 Cystatin-C	CST3	<a target="_blank" href="http://srs.ebi.ac.uk/srsbin/cgi-bin/wgetz?-e+[IPI-acc:IPI00032293]+-vn+2">IPI00032293</a>	3	15781.2	100	8	11	64	IPI00032293	IPI00032293
CST6 Cystatin-M	CST6	<a target="_blank" href="http://srs.ebi.ac.uk/srsbin/cgi-bin/wgetz?-e+[IPI-acc:IPI00019954]+-vn+2">IPI00019954</a>	1	16493.1	99.8	2	2	2	IPI00019954	IPI00019954
CST7 cystatin F	CST7	<a target="_blank" href="http://srs.ebi.ac.uk/srsbin/cgi-bin/wgetz?-e+[IPI-acc:IPI00216569]+-vn+2">IPI00216569</a>	3	18838.8	100	3	3	6	IPI00216569	IPI00216569, IPI00946872
CSTB Cystatin-B	CSTB	<a target="_blank" href="http://srs.ebi.ac.uk/srsbin/cgi-bin/wgetz?-e+[IPI-acc:IPI00021828]+-vn+2">IPI00021828</a>	3	11121.3	100	3	4	8	IPI00021828	IPI00021828
CSTF2 Isoform 1 of Cleavage stimulation factor 64 kDa subunit	CSTF2	<a target="_blank" href="http://srs.ebi.ac.uk/srsbin/cgi-bin/wgetz?-e+[IPI-acc:IPI00013256]+-vn+2">IPI00013256</a>	1	60941.1	100	3	3	3	IPI00013256	IPI00013256, IPI00607841, IPI00902991, IPI00909622
CTBP1 C-terminal-binding protein 1	CTBP1	<a target="_blank" href="http://srs.ebi.ac.uk/srsbin/cgi-bin/wgetz?-e+[IPI-acc:IPI00012835]+-vn+2">IPI00012835</a>	1	47517.4	99.8	2	2	2	IPI00012835	IPI00012835, IPI00554626
CTGF Isoform 1 of Connective tissue growth factor	CTGF	<a target="_blank" href="http://srs.ebi.ac.uk/srsbin/cgi-bin/wgetz?-e+[IPI-acc:IPI00020977]+-vn+2">IPI00020977</a>	3	38072.7	100	8	9	12	IPI00020977	IPI00020977
CTHRC1 Isoform 1 of Collagen triple helix repeat-containing protein 1	CTHRC1	<a target="_blank" href="http://srs.ebi.ac.uk/srsbin/cgi-bin/wgetz?-e+[IPI-acc:IPI00060423]+-vn+2">IPI00060423</a>	2	26206.8	100	3	3	3	IPI00060423	IPI00060423
CTNNA1 Isoform 1 of Catenin alpha-1	CTNNA1	<a target="_blank" href="http://srs.ebi.ac.uk/srsbin/cgi-bin/wgetz?-e+[IPI-acc:IPI00215948]+-vn+2">IPI00215948</a>	3	100055	100	11	11	14	IPI00215948	IPI00215948
CTNNB1 Isoform 1 of Catenin beta-1	CTNNB1	<a target="_blank" href="http://srs.ebi.ac.uk/srsbin/cgi-bin/wgetz?-e+[IPI-acc:IPI00017292]+-vn+2">IPI00017292</a>	2	85479	100	7	8	8	IPI00017292	IPI00017292, IPI00219893, IPI00927799
CTSA Lysosomal protective protein	CTSA	<a target="_blank" href="http://srs.ebi.ac.uk/srsbin/cgi-bin/wgetz?-e+[IPI-acc:IPI00021794]+-vn+2">IPI00021794</a>	1	54449.6	100	3	3	6	IPI00021794	IPI00021794, IPI00640525
CTSB Cathepsin B	CTSB	<a target="_blank" href="http://srs.ebi.ac.uk/srsbin/cgi-bin/wgetz?-e+[IPI-acc:IPI00295741]+-vn+2">IPI00295741</a>	3	37803.2	100	17	22	57	IPI00295741	IPI00295741, IPI00909303
CTSC Dipeptidyl-peptidase 1	CTSC	<a target="_blank" href="http://srs.ebi.ac.uk/srsbin/cgi-bin/wgetz?-e+[IPI-acc:IPI00022810]+-vn+2">IPI00022810</a>	3	51824.2	100	4	5	5	IPI00022810	IPI00022810
CTSD Cathepsin D	CTSD	<a target="_blank" href="http://srs.ebi.ac.uk/srsbin/cgi-bin/wgetz?-e+[IPI-acc:IPI00011229]+-vn+2">IPI00011229</a>	3	44535	100	9	9	21	IPI00011229	IPI00011229
CTSL1 Cathepsin L1	CTSL1	<a target="_blank" href="http://srs.ebi.ac.uk/srsbin/cgi-bin/wgetz?-e+[IPI-acc:IPI00012887]+-vn+2">IPI00012887</a>	3	37546.1	100	6	6	9	IPI00012887	IPI00012887
CTSL2 Cathepsin L2	CTSL2	<a target="_blank" href="http://srs.ebi.ac.uk/srsbin/cgi-bin/wgetz?-e+[IPI-acc:IPI00000013]+-vn+2">IPI00000013</a>	1	37311.2	99.8	2	2	2	IPI00000013	IPI00000013
CTSZ Cathepsin Z	CTSZ	<a target="_blank" href="http://srs.ebi.ac.uk/srsbin/cgi-bin/wgetz?-e+[IPI-acc:IPI00002745]+-vn+2">IPI00002745</a>	3	33850.2	100	5	5	6	IPI00002745	IPI00002745
CTTN Src substrate cortactin	CTTN	<a target="_blank" href="http://srs.ebi.ac.uk/srsbin/cgi-bin/wgetz?-e+[IPI-acc:IPI00029601]+-vn+2">IPI00029601</a>	2	61567.4	100	3	3	4	IPI00029601	IPI00029601, IPI00062884
CUTA Isoform A of Protein CutA	CUTA	<a target="_blank" href="http://srs.ebi.ac.uk/srsbin/cgi-bin/wgetz?-e+[IPI-acc:IPI00034319]+-vn+2">IPI00034319</a>	3	20906.9	100	4	6	19	IPI00034319	IPI00034319, IPI00554556, IPI00554634
CXCL1 Growth-regulated alpha protein	CXCL1	<a target="_blank" href="http://srs.ebi.ac.uk/srsbin/cgi-bin/wgetz?-e+[IPI-acc:IPI00013874]+-vn+2">IPI00013874</a>	3	11283.7	100	4	6	14	IPI00013874	IPI00013874
CXCL10 C-X-C motif chemokine 10	CXCL10	<a target="_blank" href="http://srs.ebi.ac.uk/srsbin/cgi-bin/wgetz?-e+[IPI-acc:IPI00022448]+-vn+2">IPI00022448</a>	1	10863.5	98.3	2	2	3	IPI00022448	IPI00022448, IPI00872038
CXCL3 C-X-C motif chemokine 3	CXCL3	<a target="_blank" href="http://srs.ebi.ac.uk/srsbin/cgi-bin/wgetz?-e+[IPI-acc:IPI00218180]+-vn+2">IPI00218180</a>	1	11324.6	99.8	2	3	8	IPI00218180	IPI00218180
CYCS Cytochrome c	CYCS	<a target="_blank" href="http://srs.ebi.ac.uk/srsbin/cgi-bin/wgetz?-e+[IPI-acc:IPI00465315]+-vn+2">IPI00465315</a>	3	11731.4	100	7	7	19	IPI00465315	IPI00465315, IPI00917605
CYR61 CYR61 protein	CYR61	<a target="_blank" href="http://srs.ebi.ac.uk/srsbin/cgi-bin/wgetz?-e+[IPI-acc:IPI00006273]+-vn+2">IPI00006273</a>	2	37228.1	99.8	2	2	2	IPI00006273	IPI00006273, IPI00299219, IPI00909871
DAG1 Dystroglycan	DAG1	<a target="_blank" href="http://srs.ebi.ac.uk/srsbin/cgi-bin/wgetz?-e+[IPI-acc:IPI00028911]+-vn+2">IPI00028911</a>	3	97424.2	100	10	12	21	IPI00028911	IPI00028911
DAK Bifunctional ATP-dependent dihydroxyacetone kinase/FAD-AMP lyase (cyclizing)	DAK	<a target="_blank" href="http://srs.ebi.ac.uk/srsbin/cgi-bin/wgetz?-e+[IPI-acc:IPI00551024]+-vn+2">IPI00551024</a>	3	58960.1	100	3	3	3	IPI00551024	IPI00551024
DBI Isoform 1 of Acyl-CoA-binding protein	DBI	<a target="_blank" href="http://srs.ebi.ac.uk/srsbin/cgi-bin/wgetz?-e+[IPI-acc:IPI00010182]+-vn+2">IPI00010182</a>	3	10026.8	100	5	7	20	IPI00010182	IPI00010182, IPI00218836, IPI00815745, IPI00921830, IPI00922055
DBN1 Isoform 1 of Drebrin	DBN1	<a target="_blank" href="http://srs.ebi.ac.uk/srsbin/cgi-bin/wgetz?-e+[IPI-acc:IPI00003406]+-vn+2">IPI00003406</a>	3	71410.6	100	4	5	5	IPI00003406	IPI00003406, IPI00295624, IPI00794221
DBNL Isoform 3 of Drebrin-like protein	DBNL	<a target="_blank" href="http://srs.ebi.ac.uk/srsbin/cgi-bin/wgetz?-e+[IPI-acc:IPI00101968]+-vn+2">IPI00101968</a>	3	49023.2	100	7	7	8	IPI00101968	IPI00101968, IPI00396437, IPI00456925
DCD Dermcidin	DCD	<a target="_blank" href="http://srs.ebi.ac.uk/srsbin/cgi-bin/wgetz?-e+[IPI-acc:IPI00027547]+-vn+2">IPI00027547</a>	1	11266.1	99.8	2	2	3	IPI00027547	IPI00027547
DCI Isoform 1 of 3,2-trans-enoyl-CoA isomerase, mitochondrial	DCI	<a target="_blank" href="http://srs.ebi.ac.uk/srsbin/cgi-bin/wgetz?-e+[IPI-acc:IPI00300567]+-vn+2">IPI00300567</a>	1	32798.5	99.8	2	2	2	IPI00300567	IPI00300567
DCN Isoform A of Decorin	DCN	<a target="_blank" href="http://srs.ebi.ac.uk/srsbin/cgi-bin/wgetz?-e+[IPI-acc:IPI00012119]+-vn+2">IPI00012119</a>	3	39730.2	100	14	19	69	IPI00012119	IPI00012119
DCPS Scavenger mRNA-decapping enzyme DcpS	DCPS	<a target="_blank" href="http://srs.ebi.ac.uk/srsbin/cgi-bin/wgetz?-e+[IPI-acc:IPI00335385]+-vn+2">IPI00335385</a>	2	38591.8	100	4	4	4	IPI00335385	IPI00335385
DCTN2 dynactin 2	DCTN2	<a target="_blank" href="http://srs.ebi.ac.uk/srsbin/cgi-bin/wgetz?-e+[IPI-acc:IPI00220503]+-vn+2">IPI00220503</a>	3	44802.3	100	7	7	7	IPI00220503	IPI00220503
DCTPP1 dCTP pyrophosphatase 1	DCTPP1	<a target="_blank" href="http://srs.ebi.ac.uk/srsbin/cgi-bin/wgetz?-e+[IPI-acc:IPI00012197]+-vn+2">IPI00012197</a>	1	18663.2	99.8	2	2	2	IPI00012197	IPI00012197
DDAH1 N(G),N(G)-dimethylarginine dimethylaminohydrolase 1	DDAH1	<a target="_blank" href="http://srs.ebi.ac.uk/srsbin/cgi-bin/wgetz?-e+[IPI-acc:IPI00220342]+-vn+2">IPI00220342</a>	1	31103.7	100	2	3	3	IPI00220342	IPI00220342, IPI00910124
DDAH2 N(G),N(G)-dimethylarginine dimethylaminohydrolase 2	DDAH2	<a target="_blank" href="http://srs.ebi.ac.uk/srsbin/cgi-bin/wgetz?-e+[IPI-acc:IPI00000760]+-vn+2">IPI00000760</a>	3	29626.3	100	8	8	9	IPI00000760	IPI00000760
DDB1;LOC100290337 DNA damage-binding protein 1	DDB1;LOC100290337	<a target="_blank" href="http://srs.ebi.ac.uk/srsbin/cgi-bin/wgetz?-e+[IPI-acc:IPI00293464]+-vn+2">IPI00293464</a>	3	126952	100	5	5	6	IPI00293464	IPI00293464
DDR1 Isoform 1 of Epithelial discoidin domain-containing receptor 1	DDR1	<a target="_blank" href="http://srs.ebi.ac.uk/srsbin/cgi-bin/wgetz?-e+[IPI-acc:IPI00001477]+-vn+2">IPI00001477</a>	3	101112	100	3	3	3	IPI00001477	IPI00001477, IPI00219996, IPI00657861, IPI00796394, IPI00910318, IPI00922197, IPI00925878
DDRGK1 Isoform 1 of DDRGK domain-containing protein 1	DDRGK1	<a target="_blank" href="http://srs.ebi.ac.uk/srsbin/cgi-bin/wgetz?-e+[IPI-acc:IPI00028387]+-vn+2">IPI00028387</a>	3	35593	99.8	2	3	5	IPI00028387	IPI00028387, IPI00942981
DDT D-dopachrome decarboxylase	DDT	<a target="_blank" href="http://srs.ebi.ac.uk/srsbin/cgi-bin/wgetz?-e+[IPI-acc:IPI00293867]+-vn+2">IPI00293867</a>	3	12694.2	100	4	5	11	IPI00293867	IPI00293867
DDX1 ATP-dependent RNA helicase DDX1	DDX1	<a target="_blank" href="http://srs.ebi.ac.uk/srsbin/cgi-bin/wgetz?-e+[IPI-acc:IPI00293655]+-vn+2">IPI00293655</a>	3	82415.1	100	4	4	4	IPI00293655	IPI00293655
DDX17 Isoform 1 of Probable ATP-dependent RNA helicase DDX17	DDX17	<a target="_blank" href="http://srs.ebi.ac.uk/srsbin/cgi-bin/wgetz?-e+[IPI-acc:IPI00023785]+-vn+2">IPI00023785</a>	3	72354.9	100	5	5	5	IPI00023785	IPI00023785, IPI00651653, IPI00651677, IPI00889541, IPI00940000, IPI00941799
DDX21 Isoform 1 of Nucleolar RNA helicase 2	DDX21	<a target="_blank" href="http://srs.ebi.ac.uk/srsbin/cgi-bin/wgetz?-e+[IPI-acc:IPI00015953]+-vn+2">IPI00015953</a>	1	87328	99.8	2	2	2	IPI00015953	IPI00015953, IPI00477179
DDX3X ATP-dependent RNA helicase DDX3X	DDX3X	<a target="_blank" href="http://srs.ebi.ac.uk/srsbin/cgi-bin/wgetz?-e+[IPI-acc:IPI00215637]+-vn+2">IPI00215637</a>	2	73227.7	100	2	2	2	IPI00215637	IPI00215637
DDX42 Isoform 1 of ATP-dependent RNA helicase DDX42	DDX42	<a target="_blank" href="http://srs.ebi.ac.uk/srsbin/cgi-bin/wgetz?-e+[IPI-acc:IPI00409671]+-vn+2">IPI00409671</a>	3	102959	100	3	3	3	IPI00409671	IPI00409671, IPI00829889
DDX6 Probable ATP-dependent RNA helicase DDX6	DDX6	<a target="_blank" href="http://srs.ebi.ac.uk/srsbin/cgi-bin/wgetz?-e+[IPI-acc:IPI00030320]+-vn+2">IPI00030320</a>	2	54400.6	100	3	3	3	IPI00030320	IPI00030320
DENR Density-regulated protein	DENR	<a target="_blank" href="http://srs.ebi.ac.uk/srsbin/cgi-bin/wgetz?-e+[IPI-acc:IPI00306280]+-vn+2">IPI00306280</a>	1	22074.4	100	2	2	2	IPI00306280	IPI00306280
DFFA Isoform DFF45 of DNA fragmentation factor subunit alpha (Fragment)	DFFA	<a target="_blank" href="http://srs.ebi.ac.uk/srsbin/cgi-bin/wgetz?-e+[IPI-acc:IPI00010882]+-vn+2">IPI00010882</a>	1	36504.5	99.8	2	3	3	IPI00010882	IPI00010882
DHX9 ATP-dependent RNA helicase A	DHX9	<a target="_blank" href="http://srs.ebi.ac.uk/srsbin/cgi-bin/wgetz?-e+[IPI-acc:IPI00844578]+-vn+2">IPI00844578</a>	3	140944	100	4	4	4	IPI00844578	IPI00844578
DKK3 Dickkopf-related protein 3	DKK3	<a target="_blank" href="http://srs.ebi.ac.uk/srsbin/cgi-bin/wgetz?-e+[IPI-acc:IPI00940990]+-vn+2">IPI00940990</a>	3	38272.3	100	9	10	37	IPI00940990	IPI00940990
DLD Dihydrolipoyl dehydrogenase, mitochondrial	DLD	<a target="_blank" href="http://srs.ebi.ac.uk/srsbin/cgi-bin/wgetz?-e+[IPI-acc:IPI00015911]+-vn+2">IPI00015911</a>	3	54132.3	100	5	6	7	IPI00015911	IPI00015911, IPI00926319
DNAJA1 DnaJ homolog subfamily A member 1	DNAJA1	<a target="_blank" href="http://srs.ebi.ac.uk/srsbin/cgi-bin/wgetz?-e+[IPI-acc:IPI00012535]+-vn+2">IPI00012535</a>	3	44850.6	100	4	4	5	IPI00012535	IPI00012535
DNAJA2 DnaJ homolog subfamily A member 2	DNAJA2	<a target="_blank" href="http://srs.ebi.ac.uk/srsbin/cgi-bin/wgetz?-e+[IPI-acc:IPI00032406]+-vn+2">IPI00032406</a>	2	45727.7	100	4	4	4	IPI00032406	IPI00032406
DNAJB1 DnaJ homolog subfamily B member 1	DNAJB1	<a target="_blank" href="http://srs.ebi.ac.uk/srsbin/cgi-bin/wgetz?-e+[IPI-acc:IPI00015947]+-vn+2">IPI00015947</a>	3	38027.6	100	3	3	4	IPI00015947	IPI00015947
DNAJB11 DnaJ homolog subfamily B member 11	DNAJB11	<a target="_blank" href="http://srs.ebi.ac.uk/srsbin/cgi-bin/wgetz?-e+[IPI-acc:IPI00008454]+-vn+2">IPI00008454</a>	3	40496.6	100	5	5	6	IPI00008454	IPI00008454
DNAJC3 Isoform 1 of DnaJ homolog subfamily C member 3	DNAJC3	<a target="_blank" href="http://srs.ebi.ac.uk/srsbin/cgi-bin/wgetz?-e+[IPI-acc:IPI00006713]+-vn+2">IPI00006713</a>	1	57564.2	99.8	2	2	2	IPI00006713	IPI00006713
DNAJC8 DnaJ homolog subfamily C member 8	DNAJC8	<a target="_blank" href="http://srs.ebi.ac.uk/srsbin/cgi-bin/wgetz?-e+[IPI-acc:IPI00003438]+-vn+2">IPI00003438</a>	2	29824.2	100	3	3	5	IPI00003438	IPI00003438
DNAJC9 DnaJ homolog subfamily C member 9	DNAJC9	<a target="_blank" href="http://srs.ebi.ac.uk/srsbin/cgi-bin/wgetz?-e+[IPI-acc:IPI00154975]+-vn+2">IPI00154975</a>	3	29892.3	100	4	5	5	IPI00154975	IPI00154975
DNASE2 Deoxyribonuclease-2-alpha	DNASE2	<a target="_blank" href="http://srs.ebi.ac.uk/srsbin/cgi-bin/wgetz?-e+[IPI-acc:IPI00010348]+-vn+2">IPI00010348</a>	1	39563	99.8	2	2	2	IPI00010348	IPI00010348, IPI00922554
DNM1L Isoform 5 of Dynamin-1-like protein	DNM1L	<a target="_blank" href="http://srs.ebi.ac.uk/srsbin/cgi-bin/wgetz?-e+[IPI-acc:IPI00037283]+-vn+2">IPI00037283</a>	3	79093.2	100	4	4	4	IPI00037283	IPI00037283, IPI00146935, IPI00235412, IPI00473085, IPI00555883, IPI00871742, IPI00942042
DNPEP cDNA FLJ56420, highly similar to Aspartyl aminopeptidase	DNPEP	<a target="_blank" href="http://srs.ebi.ac.uk/srsbin/cgi-bin/wgetz?-e+[IPI-acc:IPI00015856]+-vn+2">IPI00015856</a>	2	54476.1	100	2	2	4	IPI00015856	IPI00015856, IPI00029820, IPI00658188, IPI00658215
DPP3 Isoform 1 of Dipeptidyl-peptidase 3	DPP3	<a target="_blank" href="http://srs.ebi.ac.uk/srsbin/cgi-bin/wgetz?-e+[IPI-acc:IPI00020672]+-vn+2">IPI00020672</a>	3	82573.6	100	5	5	6	IPI00020672	IPI00020672
DPY30 Protein dpy-30 homolog	DPY30	<a target="_blank" href="http://srs.ebi.ac.uk/srsbin/cgi-bin/wgetz?-e+[IPI-acc:IPI00028109]+-vn+2">IPI00028109</a>	3	11231.8	99.8	2	4	12	IPI00028109	IPI00028109
DPYSL2 Dihydropyrimidinase-related protein 2	DPYSL2	<a target="_blank" href="http://srs.ebi.ac.uk/srsbin/cgi-bin/wgetz?-e+[IPI-acc:IPI00257508]+-vn+2">IPI00257508</a>	3	62276	100	12	12	13	IPI00257508	IPI00257508
DPYSL3 Collapsin response mediator protein 4 long variant	DPYSL3	<a target="_blank" href="http://srs.ebi.ac.uk/srsbin/cgi-bin/wgetz?-e+[IPI-acc:IPI00029111]+-vn+2">IPI00029111</a>	1	73894	100	2	2	2	IPI00029111	IPI00029111
DSTN Destrin	DSTN	<a target="_blank" href="http://srs.ebi.ac.uk/srsbin/cgi-bin/wgetz?-e+[IPI-acc:IPI00473014]+-vn+2">IPI00473014</a>	3	18488.2	100	3	4	16	IPI00473014	IPI00473014, IPI00845388
DUT Isoform 1 of Deoxyuridine 5`-triphosphate nucleotidohydrolase, mitochondrial	DUT	<a target="_blank" href="http://srs.ebi.ac.uk/srsbin/cgi-bin/wgetz?-e+[IPI-acc:IPI00013679]+-vn+2">IPI00013679</a>	2	26689	100	5	6	6	IPI00013679	IPI00013679, IPI00375015, IPI00749113, IPI00793322
DYNC1H1 Cytoplasmic dynein 1 heavy chain 1	DYNC1H1	<a target="_blank" href="http://srs.ebi.ac.uk/srsbin/cgi-bin/wgetz?-e+[IPI-acc:IPI00456969]+-vn+2">IPI00456969</a>	3	532388	100	3	3	3	IPI00456969	IPI00456969
DYNC1I2 Isoform 2C of Cytoplasmic dynein 1 intermediate chain 2	DYNC1I2	<a target="_blank" href="http://srs.ebi.ac.uk/srsbin/cgi-bin/wgetz?-e+[IPI-acc:IPI00216348]+-vn+2">IPI00216348</a>	2	68407.5	100	3	3	3	IPI00216348	IPI00216348, IPI00302712, IPI00827813
DYNLRB1 Dynein, light chain, roadblock-type 1	DYNLRB1	<a target="_blank" href="http://srs.ebi.ac.uk/srsbin/cgi-bin/wgetz?-e+[IPI-acc:IPI00412497]+-vn+2">IPI00412497</a>	2	16235	100	3	3	4	IPI00412497	IPI00412497, IPI00643583, IPI00910924
ECH1 Delta(3,5)-Delta(2,4)-dienoyl-CoA isomerase, mitochondrial	ECH1	<a target="_blank" href="http://srs.ebi.ac.uk/srsbin/cgi-bin/wgetz?-e+[IPI-acc:IPI00011416]+-vn+2">IPI00011416</a>	1	35798.2	99.8	2	2	2	IPI00011416	IPI00011416
ECM1 Isoform 1 of Extracellular matrix protein 1	ECM1	<a target="_blank" href="http://srs.ebi.ac.uk/srsbin/cgi-bin/wgetz?-e+[IPI-acc:IPI00003351]+-vn+2">IPI00003351</a>	3	60655.4	100	22	26	71	IPI00003351	IPI00003351, IPI00645849
EEF1A1 Elongation factor 1-alpha 1	EEF1A1	<a target="_blank" href="http://srs.ebi.ac.uk/srsbin/cgi-bin/wgetz?-e+[IPI-acc:IPI00396485]+-vn+2">IPI00396485</a>	3	50123.2	100	12	15	52	IPI00396485	IPI00396485, IPI00472724
EEF1A2 Elongation factor 1-alpha 2	EEF1A2	<a target="_blank" href="http://srs.ebi.ac.uk/srsbin/cgi-bin/wgetz?-e+[IPI-acc:IPI00014424]+-vn+2">IPI00014424</a>	3	50452.6	100	3	3	6	IPI00014424	IPI00014424
EEF1B2 Elongation factor 1-beta	EEF1B2	<a target="_blank" href="http://srs.ebi.ac.uk/srsbin/cgi-bin/wgetz?-e+[IPI-acc:IPI00178440]+-vn+2">IPI00178440</a>	3	24746.2	100	6	7	15	IPI00178440	IPI00178440
EEF1D Elongation factor 1-delta	EEF1D	<a target="_blank" href="http://srs.ebi.ac.uk/srsbin/cgi-bin/wgetz?-e+[IPI-acc:IPI00023048]+-vn+2">IPI00023048</a>	3	31103.9	100	7	9	15	IPI00023048	IPI00023048, IPI00642971, IPI00789435
EEF1E1 Eukaryotic translation elongation factor 1 epsilon-1	EEF1E1	<a target="_blank" href="http://srs.ebi.ac.uk/srsbin/cgi-bin/wgetz?-e+[IPI-acc:IPI00003588]+-vn+2">IPI00003588</a>	1	19793.1	99.8	2	2	2	IPI00003588	IPI00003588, IPI00913838
EEF1G;TUT1 cDNA FLJ56389, highly similar to Elongation factor 1-gamma	EEF1G;TUT1	<a target="_blank" href="http://srs.ebi.ac.uk/srsbin/cgi-bin/wgetz?-e+[IPI-acc:IPI00000875]+-vn+2">IPI00000875</a>	3	56132.9	100	11	14	25	IPI00000875	IPI00000875, IPI00937615
EEF2 Elongation factor 2	EEF2	<a target="_blank" href="http://srs.ebi.ac.uk/srsbin/cgi-bin/wgetz?-e+[IPI-acc:IPI00186290]+-vn+2">IPI00186290</a>	3	95322.1	100	29	35	84	IPI00186290	IPI00186290
EFEMP1 Isoform 1 of EGF-containing fibulin-like extracellular matrix protein 1	EFEMP1	<a target="_blank" href="http://srs.ebi.ac.uk/srsbin/cgi-bin/wgetz?-e+[IPI-acc:IPI00029658]+-vn+2">IPI00029658</a>	3	54621.1	100	7	8	8	IPI00029658	IPI00029658, IPI00220813, IPI00220814, IPI00220815, IPI00893517
EFEMP2 EGF-containing fibulin-like extracellular matrix protein 2	EFEMP2	<a target="_blank" href="http://srs.ebi.ac.uk/srsbin/cgi-bin/wgetz?-e+[IPI-acc:IPI00296058]+-vn+2">IPI00296058</a>	3	49386.1	100	7	8	10	IPI00296058	IPI00296058
EFHD2 EF-hand domain-containing protein D2	EFHD2	<a target="_blank" href="http://srs.ebi.ac.uk/srsbin/cgi-bin/wgetz?-e+[IPI-acc:IPI00060181]+-vn+2">IPI00060181</a>	3	26680.4	100	8	8	9	IPI00060181	IPI00060181
EFNB1 Ephrin-B1	EFNB1	<a target="_blank" href="http://srs.ebi.ac.uk/srsbin/cgi-bin/wgetz?-e+[IPI-acc:IPI00024307]+-vn+2">IPI00024307</a>	3	37989.4	100	6	6	8	IPI00024307	IPI00024307
EFTUD2 116 kDa U5 small nuclear ribonucleoprotein component	EFTUD2	<a target="_blank" href="http://srs.ebi.ac.uk/srsbin/cgi-bin/wgetz?-e+[IPI-acc:IPI00003519]+-vn+2">IPI00003519</a>	3	109420	100	5	5	6	IPI00003519	IPI00003519, IPI00917777
EHD1 EH domain-containing protein 1	EHD1	<a target="_blank" href="http://srs.ebi.ac.uk/srsbin/cgi-bin/wgetz?-e+[IPI-acc:IPI00017184]+-vn+2">IPI00017184</a>	3	60611.1	100	4	4	4	IPI00017184	IPI00017184
EIF1 Eukaryotic translation initiation factor 1	EIF1	<a target="_blank" href="http://srs.ebi.ac.uk/srsbin/cgi-bin/wgetz?-e+[IPI-acc:IPI00015077]+-vn+2">IPI00015077</a>	3	12714.9	100	5	5	7	IPI00015077	IPI00015077
EIF1AY Eukaryotic translation initiation factor 1A, Y-chromosomal	EIF1AY	<a target="_blank" href="http://srs.ebi.ac.uk/srsbin/cgi-bin/wgetz?-e+[IPI-acc:IPI00023004]+-vn+2">IPI00023004</a>	2	16425.3	100	3	3	3	IPI00023004	IPI00023004, IPI00232533
EIF2S1 Eukaryotic translation initiation factor 2 subunit 1	EIF2S1	<a target="_blank" href="http://srs.ebi.ac.uk/srsbin/cgi-bin/wgetz?-e+[IPI-acc:IPI00219678]+-vn+2">IPI00219678</a>	3	36094.7	100	4	4	4	IPI00219678	IPI00219678
EIF2S2 Eukaryotic translation initiation factor 2 subunit 2	EIF2S2	<a target="_blank" href="http://srs.ebi.ac.uk/srsbin/cgi-bin/wgetz?-e+[IPI-acc:IPI00021728]+-vn+2">IPI00021728</a>	3	38371.7	100	5	5	6	IPI00021728	IPI00021728, IPI00176637
EIF2S3 Eukaryotic translation initiation factor 2 subunit 3	EIF2S3	<a target="_blank" href="http://srs.ebi.ac.uk/srsbin/cgi-bin/wgetz?-e+[IPI-acc:IPI00297982]+-vn+2">IPI00297982</a>	3	51092.2	100	5	5	5	IPI00297982	IPI00297982
EIF3A Eukaryotic translation initiation factor 3 subunit A	EIF3A	<a target="_blank" href="http://srs.ebi.ac.uk/srsbin/cgi-bin/wgetz?-e+[IPI-acc:IPI00029012]+-vn+2">IPI00029012</a>	3	166557	100	3	4	4	IPI00029012	IPI00029012
EIF3B Isoform 1 of Eukaryotic translation initiation factor 3 subunit B	EIF3B	<a target="_blank" href="http://srs.ebi.ac.uk/srsbin/cgi-bin/wgetz?-e+[IPI-acc:IPI00396370]+-vn+2">IPI00396370</a>	3	92464.8	100	5	6	7	IPI00396370	IPI00396370, IPI00719752
EIF3C;EIF3CL Eukaryotic translation initiation factor 3 subunit C	EIF3C;EIF3CL	<a target="_blank" href="http://srs.ebi.ac.uk/srsbin/cgi-bin/wgetz?-e+[IPI-acc:IPI00016910]+-vn+2">IPI00016910</a>	2	105329	100	3	3	3	IPI00016910	IPI00016910, IPI00646839, IPI00873286, IPI00910003, IPI00922360, IPI00939953
EIF3E Eukaryotic translation initiation factor 3 subunit E	EIF3E	<a target="_blank" href="http://srs.ebi.ac.uk/srsbin/cgi-bin/wgetz?-e+[IPI-acc:IPI00013068]+-vn+2">IPI00013068</a>	3	52204.6	100	7	8	11	IPI00013068	IPI00013068
EIF3F HCG1784554, isoform CRA_a	EIF3F	<a target="_blank" href="http://srs.ebi.ac.uk/srsbin/cgi-bin/wgetz?-e+[IPI-acc:IPI00654777]+-vn+2">IPI00654777</a>	3	39128.5	100	4	6	8	IPI00654777	IPI00654777, IPI00941255
EIF3G Eukaryotic translation initiation factor 3 subunit G	EIF3G	<a target="_blank" href="http://srs.ebi.ac.uk/srsbin/cgi-bin/wgetz?-e+[IPI-acc:IPI00290460]+-vn+2">IPI00290460</a>	2	35593.9	100	3	4	4	IPI00290460	IPI00290460
EIF3I Eukaryotic translation initiation factor 3 subunit I	EIF3I	<a target="_blank" href="http://srs.ebi.ac.uk/srsbin/cgi-bin/wgetz?-e+[IPI-acc:IPI00012795]+-vn+2">IPI00012795</a>	2	36484	100	4	4	4	IPI00012795	IPI00012795
EIF3J Eukaryotic translation initiation factor 3 subunit J	EIF3J	<a target="_blank" href="http://srs.ebi.ac.uk/srsbin/cgi-bin/wgetz?-e+[IPI-acc:IPI00290461]+-vn+2">IPI00290461</a>	3	29045.3	100	3	4	4	IPI00290461	IPI00290461
EIF3K Eukaryotic translation initiation factor 3 subunit K	EIF3K	<a target="_blank" href="http://srs.ebi.ac.uk/srsbin/cgi-bin/wgetz?-e+[IPI-acc:IPI00033143]+-vn+2">IPI00033143</a>	3	25042.4	99.8	2	2	3	IPI00033143	IPI00033143
EIF3L Eukaryotic translation initiation factor 3, subunit E interacting protein	EIF3L	<a target="_blank" href="http://srs.ebi.ac.uk/srsbin/cgi-bin/wgetz?-e+[IPI-acc:IPI00465233]+-vn+2">IPI00465233</a>	3	70886.5	100	4	4	4	IPI00465233	IPI00465233, IPI00745266, IPI00910633
EIF3M Eukaryotic translation initiation factor 3 subunit M	EIF3M	<a target="_blank" href="http://srs.ebi.ac.uk/srsbin/cgi-bin/wgetz?-e+[IPI-acc:IPI00102069]+-vn+2">IPI00102069</a>	2	42485.8	100	3	3	3	IPI00102069	IPI00102069
EIF4A1;SNORA67 Eukaryotic initiation factor 4A-I	EIF4A1;SNORA67	<a target="_blank" href="http://srs.ebi.ac.uk/srsbin/cgi-bin/wgetz?-e+[IPI-acc:IPI00025491]+-vn+2">IPI00025491</a>	3	46137.3	100	8	10	12	IPI00025491	IPI00025491
EIF4B Eukaryotic translation initiation factor 4B	EIF4B	<a target="_blank" href="http://srs.ebi.ac.uk/srsbin/cgi-bin/wgetz?-e+[IPI-acc:IPI00012079]+-vn+2">IPI00012079</a>	2	69135.9	100	7	8	11	IPI00012079	IPI00012079, IPI00908588, IPI00942600
EIF4G1 Isoform B of Eukaryotic translation initiation factor 4 gamma 1	EIF4G1	<a target="_blank" href="http://srs.ebi.ac.uk/srsbin/cgi-bin/wgetz?-e+[IPI-acc:IPI00479262]+-vn+2">IPI00479262</a>	3	175604	100	5	5	5	IPI00479262	IPI00479262, IPI00552639, IPI00759560, IPI00798400, IPI00924828, IPI00925413, IPI00926411, IPI00927510, IPI00927765
EIF4G2 cDNA FLJ59571, highly similar to Eukaryotic translation initiation factor 4gamma 2	EIF4G2	<a target="_blank" href="http://srs.ebi.ac.uk/srsbin/cgi-bin/wgetz?-e+[IPI-acc:IPI00015952]+-vn+2">IPI00015952</a>	1	110248	99.8	2	2	2	IPI00015952	IPI00015952, IPI00654814, IPI00782985, IPI00941589
EIF4H Isoform Long of Eukaryotic translation initiation factor 4H	EIF4H	<a target="_blank" href="http://srs.ebi.ac.uk/srsbin/cgi-bin/wgetz?-e+[IPI-acc:IPI00014263]+-vn+2">IPI00014263</a>	3	27368	100	3	3	4	IPI00014263	IPI00014263
EIF5 Eukaryotic translation initiation factor 5	EIF5	<a target="_blank" href="http://srs.ebi.ac.uk/srsbin/cgi-bin/wgetz?-e+[IPI-acc:IPI00022648]+-vn+2">IPI00022648</a>	3	49205.4	100	3	3	6	IPI00022648	IPI00022648
EIF5A Isoform 2 of Eukaryotic translation initiation factor 5A-1	EIF5A	<a target="_blank" href="http://srs.ebi.ac.uk/srsbin/cgi-bin/wgetz?-e+[IPI-acc:IPI00376005]+-vn+2">IPI00376005</a>	3	20152.8	100	7	9	25	IPI00376005	IPI00376005, IPI00411704
EIF6 Eukaryotic translation initiation factor 6	EIF6	<a target="_blank" href="http://srs.ebi.ac.uk/srsbin/cgi-bin/wgetz?-e+[IPI-acc:IPI00010105]+-vn+2">IPI00010105</a>	3	26580.2	100	3	4	6	IPI00010105	IPI00010105
ELAVL1 cDNA FLJ60076, highly similar to ELAV-like protein 1	ELAVL1	<a target="_blank" href="http://srs.ebi.ac.uk/srsbin/cgi-bin/wgetz?-e+[IPI-acc:IPI00301936]+-vn+2">IPI00301936</a>	3	38979	100	6	6	6	IPI00301936	IPI00301936, IPI00940851
EMILIN1 EMILIN-1	EMILIN1	<a target="_blank" href="http://srs.ebi.ac.uk/srsbin/cgi-bin/wgetz?-e+[IPI-acc:IPI00013079]+-vn+2">IPI00013079</a>	3	106649	100	16	19	31	IPI00013079	IPI00013079
ENAH Isoform 2 of Protein enabled homolog	ENAH	<a target="_blank" href="http://srs.ebi.ac.uk/srsbin/cgi-bin/wgetz?-e+[IPI-acc:IPI00374054]+-vn+2">IPI00374054</a>	2	63906.9	99.9	2	2	2	IPI00374054	IPI00374054, IPI00411623
ENO1 Isoform alpha-enolase of Alpha-enolase	ENO1	<a target="_blank" href="http://srs.ebi.ac.uk/srsbin/cgi-bin/wgetz?-e+[IPI-acc:IPI00465248]+-vn+2">IPI00465248</a>	3	47152.2	100	26	37	241	IPI00465248	IPI00465248
ENO2 Gamma-enolase	ENO2	<a target="_blank" href="http://srs.ebi.ac.uk/srsbin/cgi-bin/wgetz?-e+[IPI-acc:IPI00216171]+-vn+2">IPI00216171</a>	3	47251.7	100	7	7	8	IPI00216171	IPI00216171, IPI00791564
EPB41L2 Band 4.1-like protein 2	EPB41L2	<a target="_blank" href="http://srs.ebi.ac.uk/srsbin/cgi-bin/wgetz?-e+[IPI-acc:IPI00015973]+-vn+2">IPI00015973</a>	1	112570	99.8	2	2	2	IPI00015973	IPI00015973, IPI00556351, IPI00788953
EPCAM Epithelial cell adhesion molecule	EPCAM	<a target="_blank" href="http://srs.ebi.ac.uk/srsbin/cgi-bin/wgetz?-e+[IPI-acc:IPI00296215]+-vn+2">IPI00296215</a>	3	34914.3	100	3	3	3	IPI00296215	IPI00296215, IPI00893715
EPHA4 Ephrin type-A receptor 4	EPHA4	<a target="_blank" href="http://srs.ebi.ac.uk/srsbin/cgi-bin/wgetz?-e+[IPI-acc:IPI00008318]+-vn+2">IPI00008318</a>	3	109843	100	5	5	6	IPI00008318	IPI00008318, IPI00917056
EPN1 Isoform 1 of Epsin-1	EPN1	<a target="_blank" href="http://srs.ebi.ac.uk/srsbin/cgi-bin/wgetz?-e+[IPI-acc:IPI00002495]+-vn+2">IPI00002495</a>	1	57558.1	99.8	2	2	2	IPI00002495	IPI00002495, IPI00027082, IPI00397365, IPI00647389
EPPK1 epiplakin 1	EPPK1	<a target="_blank" href="http://srs.ebi.ac.uk/srsbin/cgi-bin/wgetz?-e+[IPI-acc:IPI00010951]+-vn+2">IPI00010951</a>	1	555597	99.8	2	2	2	IPI00010951	IPI00010951
EPRS Bifunctional aminoacyl-tRNA synthetase	EPRS	<a target="_blank" href="http://srs.ebi.ac.uk/srsbin/cgi-bin/wgetz?-e+[IPI-acc:IPI00013452]+-vn+2">IPI00013452</a>	2	170589	100	3	3	4	IPI00013452	IPI00013452, IPI00923606
EPS15L1 cDNA FLJ60624, highly similar to Epidermal growth factor receptor substrate 15-like 1	EPS15L1	<a target="_blank" href="http://srs.ebi.ac.uk/srsbin/cgi-bin/wgetz?-e+[IPI-acc:IPI00163849]+-vn+2">IPI00163849</a>	1	99592.4	99.8	2	2	2	IPI00163849	IPI00163849, IPI00645613, IPI00646339, IPI00942431
ERAP1 Isoform 2 of Endoplasmic reticulum aminopeptidase 1	ERAP1	<a target="_blank" href="http://srs.ebi.ac.uk/srsbin/cgi-bin/wgetz?-e+[IPI-acc:IPI00165949]+-vn+2">IPI00165949</a>	2	107826	99.8	2	2	2	IPI00165949	IPI00165949, IPI00477831
ERH Enhancer of rudimentary homolog	ERH	<a target="_blank" href="http://srs.ebi.ac.uk/srsbin/cgi-bin/wgetz?-e+[IPI-acc:IPI00029631]+-vn+2">IPI00029631</a>	2	12241.3	100	3	3	3	IPI00029631	IPI00029631
ERP29 Endoplasmic reticulum protein ERp29	ERP29	<a target="_blank" href="http://srs.ebi.ac.uk/srsbin/cgi-bin/wgetz?-e+[IPI-acc:IPI00024911]+-vn+2">IPI00024911</a>	3	28976.9	100	6	6	9	IPI00024911	IPI00024911
ERP44 Endoplasmic reticulum resident protein ERp44	ERP44	<a target="_blank" href="http://srs.ebi.ac.uk/srsbin/cgi-bin/wgetz?-e+[IPI-acc:IPI00401264]+-vn+2">IPI00401264</a>	1	46954.5	99.8	2	2	2	IPI00401264	IPI00401264
ETFA Electron transfer flavoprotein subunit alpha, mitochondrial	ETFA	<a target="_blank" href="http://srs.ebi.ac.uk/srsbin/cgi-bin/wgetz?-e+[IPI-acc:IPI00010810]+-vn+2">IPI00010810</a>	1	35062.1	99.8	2	2	2	IPI00010810	IPI00010810, IPI00792673, IPI00895865
EWSR1 Ewing sarcoma breakpoint region 1 isoform EWS-b	EWSR1	<a target="_blank" href="http://srs.ebi.ac.uk/srsbin/cgi-bin/wgetz?-e+[IPI-acc:IPI00009841]+-vn+2">IPI00009841</a>	3	68947.8	100	3	3	5	IPI00009841	IPI00009841, IPI00065554, IPI00293254, IPI00872855, IPI00878484, IPI00879242, IPI00879259, IPI00953325
EXT1 Exostosin-1	EXT1	<a target="_blank" href="http://srs.ebi.ac.uk/srsbin/cgi-bin/wgetz?-e+[IPI-acc:IPI00293128]+-vn+2">IPI00293128</a>	3	86239.4	100	4	4	4	IPI00293128	IPI00293128
EXT2 Isoform 1 of Exostosin-2	EXT2	<a target="_blank" href="http://srs.ebi.ac.uk/srsbin/cgi-bin/wgetz?-e+[IPI-acc:IPI00004047]+-vn+2">IPI00004047</a>	3	82238	100	12	12	13	IPI00004047	IPI00004047
EXTL2 EXTL2 protein (Fragment)	EXTL2	<a target="_blank" href="http://srs.ebi.ac.uk/srsbin/cgi-bin/wgetz?-e+[IPI-acc:IPI00002732]+-vn+2">IPI00002732</a>	3	37563.9	100	4	5	5	IPI00002732	IPI00002732, IPI00939725
EZR Ezrin	EZR	<a target="_blank" href="http://srs.ebi.ac.uk/srsbin/cgi-bin/wgetz?-e+[IPI-acc:IPI00843975]+-vn+2">IPI00843975</a>	3	69396.6	100	19	22	37	IPI00843975	IPI00843975, IPI00872684
F11R Junctional adhesion molecule A	F11R	<a target="_blank" href="http://srs.ebi.ac.uk/srsbin/cgi-bin/wgetz?-e+[IPI-acc:IPI00001754]+-vn+2">IPI00001754</a>	1	32565.1	99.8	2	2	2	IPI00001754	IPI00001754, IPI00069985, IPI00922511, IPI00940512
F2 Prothrombin (Fragment)	F2	<a target="_blank" href="http://srs.ebi.ac.uk/srsbin/cgi-bin/wgetz?-e+[IPI-acc:IPI00019568]+-vn+2">IPI00019568</a>	1	70018.8	99.8	2	2	2	IPI00019568	IPI00019568
F5 252 kDa protein	F5	<a target="_blank" href="http://srs.ebi.ac.uk/srsbin/cgi-bin/wgetz?-e+[IPI-acc:IPI00022937]+-vn+2">IPI00022937</a>	1	252197	100	2	2	2	IPI00022937	IPI00022937, IPI00478809
FABP5L7;FABP5L9;FABP5L2;FABP5 Fatty acid-binding protein, epidermal	FABP5L7;FABP5L9;FABP5L2;FABP5	<a target="_blank" href="http://srs.ebi.ac.uk/srsbin/cgi-bin/wgetz?-e+[IPI-acc:IPI00007797]+-vn+2">IPI00007797</a>	3	15146.4	100	4	5	8	IPI00007797	IPI00007797
FAH Fumarylacetoacetase	FAH	<a target="_blank" href="http://srs.ebi.ac.uk/srsbin/cgi-bin/wgetz?-e+[IPI-acc:IPI00031708]+-vn+2">IPI00031708</a>	3	46357.6	100	4	5	5	IPI00031708	IPI00031708, IPI00793664
FAM129B Niban-like protein 1	FAM129B	<a target="_blank" href="http://srs.ebi.ac.uk/srsbin/cgi-bin/wgetz?-e+[IPI-acc:IPI00456750]+-vn+2">IPI00456750</a>	3	82666	100	4	4	7	IPI00456750	IPI00456750, IPI00647286
FAM3C Protein FAM3C	FAM3C	<a target="_blank" href="http://srs.ebi.ac.uk/srsbin/cgi-bin/wgetz?-e+[IPI-acc:IPI00334282]+-vn+2">IPI00334282</a>	3	24662.9	100	8	11	34	IPI00334282	IPI00334282
FAM49B Protein FAM49B	FAM49B	<a target="_blank" href="http://srs.ebi.ac.uk/srsbin/cgi-bin/wgetz?-e+[IPI-acc:IPI00303318]+-vn+2">IPI00303318</a>	1	36730.7	100	3	3	3	IPI00303318	IPI00303318, IPI00789253
FAM50A Protein FAM50A	FAM50A	<a target="_blank" href="http://srs.ebi.ac.uk/srsbin/cgi-bin/wgetz?-e+[IPI-acc:IPI00030098]+-vn+2">IPI00030098</a>	1	40224.8	99.8	2	3	3	IPI00030098	IPI00030098, IPI00877867
FAM82B Regulator of microtubule dynamics protein 1	FAM82B	<a target="_blank" href="http://srs.ebi.ac.uk/srsbin/cgi-bin/wgetz?-e+[IPI-acc:IPI00329696]+-vn+2">IPI00329696</a>	1	35791.8	99.8	2	2	2	IPI00329696	IPI00329696, IPI00423441, IPI00792962
FASN Fatty acid synthase	FASN	<a target="_blank" href="http://srs.ebi.ac.uk/srsbin/cgi-bin/wgetz?-e+[IPI-acc:IPI00026781]+-vn+2">IPI00026781</a>	3	273382	100	10	11	13	IPI00026781	IPI00026781
FAT1 507 kDa protein	FAT1	<a target="_blank" href="http://srs.ebi.ac.uk/srsbin/cgi-bin/wgetz?-e+[IPI-acc:IPI00031411]+-vn+2">IPI00031411</a>	3	506551	100	12	12	12	IPI00031411	IPI00031411, IPI00940698
FBLN1 Isoform C of Fibulin-1	FBLN1	<a target="_blank" href="http://srs.ebi.ac.uk/srsbin/cgi-bin/wgetz?-e+[IPI-acc:IPI00296537]+-vn+2">IPI00296537</a>	2	74413.8	100	4	5	9	IPI00296537	IPI00296537
FBLN1 Isoform D of Fibulin-1	FBLN1	<a target="_blank" href="http://srs.ebi.ac.uk/srsbin/cgi-bin/wgetz?-e+[IPI-acc:IPI00296534]+-vn+2">IPI00296534</a>	3	77193.6	100	19	21	41	IPI00296534	IPI00296534
FBLN5 Fibulin-5	FBLN5	<a target="_blank" href="http://srs.ebi.ac.uk/srsbin/cgi-bin/wgetz?-e+[IPI-acc:IPI00294615]+-vn+2">IPI00294615</a>	3	50162.1	100	7	9	17	IPI00294615	IPI00294615
FBN1 Fibrillin-1	FBN1	<a target="_blank" href="http://srs.ebi.ac.uk/srsbin/cgi-bin/wgetz?-e+[IPI-acc:IPI00328113]+-vn+2">IPI00328113</a>	3	312268	100	68	80	124	IPI00328113	IPI00328113
FBN2 Isoform 1 of Fibrillin-2	FBN2	<a target="_blank" href="http://srs.ebi.ac.uk/srsbin/cgi-bin/wgetz?-e+[IPI-acc:IPI00019439]+-vn+2">IPI00019439</a>	3	314744	100	30	32	39	IPI00019439	IPI00019439
FDPS Farnesyl pyrophosphate synthetase	FDPS	<a target="_blank" href="http://srs.ebi.ac.uk/srsbin/cgi-bin/wgetz?-e+[IPI-acc:IPI00914566]+-vn+2">IPI00914566</a>	1	48258.7	100	3	3	3	IPI00914566	IPI00914566, IPI00914971
FERMT2 Isoform 1 of Fermitin family homolog 2	FERMT2	<a target="_blank" href="http://srs.ebi.ac.uk/srsbin/cgi-bin/wgetz?-e+[IPI-acc:IPI00000856]+-vn+2">IPI00000856</a>	2	77845.9	99.8	2	2	2	IPI00000856	IPI00000856, IPI00383500, IPI00913848
FGF19 Fibroblast growth factor 19	FGF19	<a target="_blank" href="http://srs.ebi.ac.uk/srsbin/cgi-bin/wgetz?-e+[IPI-acc:IPI00032908]+-vn+2">IPI00032908</a>	3	23984.7	100	8	10	59	IPI00032908	IPI00032908
FH Isoform Mitochondrial of Fumarate hydratase, mitochondrial	FH	<a target="_blank" href="http://srs.ebi.ac.uk/srsbin/cgi-bin/wgetz?-e+[IPI-acc:IPI00296053]+-vn+2">IPI00296053</a>	3	54619.8	100	6	7	7	IPI00296053	IPI00296053, IPI00759715
FKBP1A Peptidyl-prolyl cis-trans isomerase FKBP1A	FKBP1A	<a target="_blank" href="http://srs.ebi.ac.uk/srsbin/cgi-bin/wgetz?-e+[IPI-acc:IPI00873810]+-vn+2">IPI00873810</a>	3	11932.7	100	4	5	7	IPI00873810	IPI00873810
FKBP3 FK506-binding protein 3	FKBP3	<a target="_blank" href="http://srs.ebi.ac.uk/srsbin/cgi-bin/wgetz?-e+[IPI-acc:IPI00024157]+-vn+2">IPI00024157</a>	3	25159.4	100	6	6	7	IPI00024157	IPI00024157
FKBP4 FK506-binding protein 4	FKBP4	<a target="_blank" href="http://srs.ebi.ac.uk/srsbin/cgi-bin/wgetz?-e+[IPI-acc:IPI00219005]+-vn+2">IPI00219005</a>	3	51787.9	100	9	11	15	IPI00219005	IPI00219005
FLNA Isoform 2 of Filamin-A	FLNA	<a target="_blank" href="http://srs.ebi.ac.uk/srsbin/cgi-bin/wgetz?-e+[IPI-acc:IPI00302592]+-vn+2">IPI00302592</a>	3	279991	100	74	87	135	IPI00302592	IPI00302592, IPI00333541
FLNB Isoform 1 of Filamin-B	FLNB	<a target="_blank" href="http://srs.ebi.ac.uk/srsbin/cgi-bin/wgetz?-e+[IPI-acc:IPI00289334]+-vn+2">IPI00289334</a>	3	278172	100	74	87	123	IPI00289334	IPI00289334, IPI00382696
FLNC Isoform 1 of Filamin-C	FLNC	<a target="_blank" href="http://srs.ebi.ac.uk/srsbin/cgi-bin/wgetz?-e+[IPI-acc:IPI00178352]+-vn+2">IPI00178352</a>	3	290997	100	17	19	21	IPI00178352	IPI00178352, IPI00413958
FMOD Fibromodulin	FMOD	<a target="_blank" href="http://srs.ebi.ac.uk/srsbin/cgi-bin/wgetz?-e+[IPI-acc:IPI00000860]+-vn+2">IPI00000860</a>	2	43162.4	100	3	4	6	IPI00000860	IPI00000860
FN1 Isoform 1 of Fibronectin	FN1	<a target="_blank" href="http://srs.ebi.ac.uk/srsbin/cgi-bin/wgetz?-e+[IPI-acc:IPI00022418]+-vn+2">IPI00022418</a>	3	262581	100	79	114	618	IPI00022418	IPI00022418
FRAS1 Isoform 2 of Extracellular matrix protein FRAS1	FRAS1	<a target="_blank" href="http://srs.ebi.ac.uk/srsbin/cgi-bin/wgetz?-e+[IPI-acc:IPI00329327]+-vn+2">IPI00329327</a>	1	443604	100	4	4	4	IPI00329327	IPI00329327, IPI00455316, IPI00943593
FSCN1 Fascin	FSCN1	<a target="_blank" href="http://srs.ebi.ac.uk/srsbin/cgi-bin/wgetz?-e+[IPI-acc:IPI00163187]+-vn+2">IPI00163187</a>	3	54512.3	100	7	8	12	IPI00163187	IPI00163187, IPI00747810
FSTL1 Follistatin-related protein 1	FSTL1	<a target="_blank" href="http://srs.ebi.ac.uk/srsbin/cgi-bin/wgetz?-e+[IPI-acc:IPI00029723]+-vn+2">IPI00029723</a>	3	34967.3	100	14	18	64	IPI00029723	IPI00029723
FSTL3 Follistatin-related protein 3	FSTL3	<a target="_blank" href="http://srs.ebi.ac.uk/srsbin/cgi-bin/wgetz?-e+[IPI-acc:IPI00025155]+-vn+2">IPI00025155</a>	1	27643.9	99.8	2	3	8	IPI00025155	IPI00025155
FUBP1 Isoform 1 of Far upstream element-binding protein 1	FUBP1	<a target="_blank" href="http://srs.ebi.ac.uk/srsbin/cgi-bin/wgetz?-e+[IPI-acc:IPI00375441]+-vn+2">IPI00375441</a>	3	67542.6	100	9	9	13	IPI00375441	IPI00375441, IPI00641948, IPI00644386, IPI00853059, IPI00873767
FUCA1 Tissue alpha-L-fucosidase	FUCA1	<a target="_blank" href="http://srs.ebi.ac.uk/srsbin/cgi-bin/wgetz?-e+[IPI-acc:IPI00843910]+-vn+2">IPI00843910</a>	3	53671.9	100	3	4	4	IPI00843910	IPI00843910
FUCA2 Plasma alpha-L-fucosidase	FUCA2	<a target="_blank" href="http://srs.ebi.ac.uk/srsbin/cgi-bin/wgetz?-e+[IPI-acc:IPI00012440]+-vn+2">IPI00012440</a>	2	54050.2	100	3	3	4	IPI00012440	IPI00012440
FUS Isoform Short of RNA-binding protein FUS	FUS	<a target="_blank" href="http://srs.ebi.ac.uk/srsbin/cgi-bin/wgetz?-e+[IPI-acc:IPI00221354]+-vn+2">IPI00221354</a>	3	53337	100	6	8	13	IPI00221354	IPI00221354, IPI00260715, IPI00645208, IPI00909890, IPI00941083
FUSIP1 Isoform 3 of FUS-interacting serine-arginine-rich protein 1	FUSIP1	<a target="_blank" href="http://srs.ebi.ac.uk/srsbin/cgi-bin/wgetz?-e+[IPI-acc:IPI00009071]+-vn+2">IPI00009071</a>	1	22205.2	99.7	2	2	3	IPI00009071	IPI00009071, IPI00074587, IPI00386662, IPI00412643, IPI00645384, IPI00646643, IPI00935196
G3BP1 Ras GTPase-activating protein-binding protein 1	G3BP1	<a target="_blank" href="http://srs.ebi.ac.uk/srsbin/cgi-bin/wgetz?-e+[IPI-acc:IPI00012442]+-vn+2">IPI00012442</a>	3	52144.8	100	8	10	17	IPI00012442	IPI00012442
G3BP2 Isoform A of Ras GTPase-activating protein-binding protein 2	G3BP2	<a target="_blank" href="http://srs.ebi.ac.uk/srsbin/cgi-bin/wgetz?-e+[IPI-acc:IPI00009057]+-vn+2">IPI00009057</a>	1	54102.3	99.9	2	2	2	IPI00009057	IPI00009057, IPI00179890
G6PD Isoform Long of Glucose-6-phosphate 1-dehydrogenase	G6PD	<a target="_blank" href="http://srs.ebi.ac.uk/srsbin/cgi-bin/wgetz?-e+[IPI-acc:IPI00216008]+-vn+2">IPI00216008</a>	3	63810.1	100	10	11	15	IPI00216008	IPI00216008, IPI00289800, IPI00853547
GAA Lysosomal alpha-glucosidase	GAA	<a target="_blank" href="http://srs.ebi.ac.uk/srsbin/cgi-bin/wgetz?-e+[IPI-acc:IPI00293088]+-vn+2">IPI00293088</a>	3	105301	100	4	4	4	IPI00293088	IPI00293088
GAL Galanin	GAL	<a target="_blank" href="http://srs.ebi.ac.uk/srsbin/cgi-bin/wgetz?-e+[IPI-acc:IPI00026637]+-vn+2">IPI00026637</a>	3	13285.3	100	3	3	3	IPI00026637	IPI00026637
GALNT10 Isoform 1 of Polypeptide N-acetylgalactosaminyltransferase 10	GALNT10	<a target="_blank" href="http://srs.ebi.ac.uk/srsbin/cgi-bin/wgetz?-e+[IPI-acc:IPI00375205]+-vn+2">IPI00375205</a>	1	68975.1	99.8	2	2	2	IPI00375205	IPI00375205, IPI00456479
GALNT2 Polypeptide N-acetylgalactosaminyltransferase 2	GALNT2	<a target="_blank" href="http://srs.ebi.ac.uk/srsbin/cgi-bin/wgetz?-e+[IPI-acc:IPI00004669]+-vn+2">IPI00004669</a>	3	64715.1	100	5	5	5	IPI00004669	IPI00004669
GALNT5 Polypeptide N-acetylgalactosaminyltransferase 5	GALNT5	<a target="_blank" href="http://srs.ebi.ac.uk/srsbin/cgi-bin/wgetz?-e+[IPI-acc:IPI00005401]+-vn+2">IPI00005401</a>	1	106250	99.9	3	3	3	IPI00005401	IPI00005401
GANAB cDNA FLJ61290, highly similar to Neutral alpha-glucosidase AB	GANAB	<a target="_blank" href="http://srs.ebi.ac.uk/srsbin/cgi-bin/wgetz?-e+[IPI-acc:IPI00383581]+-vn+2">IPI00383581</a>	3	112910	100	20	23	35	IPI00383581	IPI00383581
GAPDH Glyceraldehyde-3-phosphate dehydrogenase	GAPDH	<a target="_blank" href="http://srs.ebi.ac.uk/srsbin/cgi-bin/wgetz?-e+[IPI-acc:IPI00219018]+-vn+2">IPI00219018</a>	3	36035.3	100	15	21	119	IPI00219018	IPI00219018, IPI00789134
GARS Glycyl-tRNA synthetase	GARS	<a target="_blank" href="http://srs.ebi.ac.uk/srsbin/cgi-bin/wgetz?-e+[IPI-acc:IPI00783097]+-vn+2">IPI00783097</a>	3	83123.5	100	5	5	9	IPI00783097	IPI00783097, IPI00915808
GART Isoform Long of Trifunctional purine biosynthetic protein adenosine-3	GART	<a target="_blank" href="http://srs.ebi.ac.uk/srsbin/cgi-bin/wgetz?-e+[IPI-acc:IPI00025273]+-vn+2">IPI00025273</a>	3	107750	100	3	3	3	IPI00025273	IPI00025273
GAS6 Isoform 2 of Growth arrest-specific protein 6	GAS6	<a target="_blank" href="http://srs.ebi.ac.uk/srsbin/cgi-bin/wgetz?-e+[IPI-acc:IPI00032532]+-vn+2">IPI00032532</a>	3	74906.6	100	11	11	12	IPI00032532	IPI00032532, IPI00412412
GBA cDNA FLJ56157, highly similar to Glucosylceramidase	GBA	<a target="_blank" href="http://srs.ebi.ac.uk/srsbin/cgi-bin/wgetz?-e+[IPI-acc:IPI00021807]+-vn+2">IPI00021807</a>	3	68743.9	100	3	3	4	IPI00021807	IPI00021807, IPI00759616, IPI00940598
GC Vitamin D-binding protein	GC	<a target="_blank" href="http://srs.ebi.ac.uk/srsbin/cgi-bin/wgetz?-e+[IPI-acc:IPI00555812]+-vn+2">IPI00555812</a>	2	52946.6	100	4	5	7	IPI00555812	IPI00555812, IPI00742696
GDF15 Growth/differentiation factor 15	GDF15	<a target="_blank" href="http://srs.ebi.ac.uk/srsbin/cgi-bin/wgetz?-e+[IPI-acc:IPI00306543]+-vn+2">IPI00306543</a>	3	34136.8	100	6	7	15	IPI00306543	IPI00306543
GDF6 Growth/differentiation factor 6	GDF6	<a target="_blank" href="http://srs.ebi.ac.uk/srsbin/cgi-bin/wgetz?-e+[IPI-acc:IPI00419815]+-vn+2">IPI00419815</a>	2	50644.5	99.8	2	3	4	IPI00419815	IPI00419815, IPI00816550
GDI1 Rab GDP dissociation inhibitor alpha	GDI1	<a target="_blank" href="http://srs.ebi.ac.uk/srsbin/cgi-bin/wgetz?-e+[IPI-acc:IPI00010154]+-vn+2">IPI00010154</a>	3	50566.1	100	4	4	4	IPI00010154	IPI00010154
GDI2 cDNA FLJ60299, highly similar to Rab GDP dissociation inhibitor beta	GDI2	<a target="_blank" href="http://srs.ebi.ac.uk/srsbin/cgi-bin/wgetz?-e+[IPI-acc:IPI00031461]+-vn+2">IPI00031461</a>	3	51138.5	100	19	24	56	IPI00031461	IPI00031461, IPI00940148
GGCT Isoform 1 of Gamma-glutamylcyclotransferase	GGCT	<a target="_blank" href="http://srs.ebi.ac.uk/srsbin/cgi-bin/wgetz?-e+[IPI-acc:IPI00031564]+-vn+2">IPI00031564</a>	2	20990	100	3	3	4	IPI00031564	IPI00031564
GGH Gamma-glutamyl hydrolase	GGH	<a target="_blank" href="http://srs.ebi.ac.uk/srsbin/cgi-bin/wgetz?-e+[IPI-acc:IPI00023728]+-vn+2">IPI00023728</a>	3	35947.9	100	11	14	51	IPI00023728	IPI00023728
GLA Alpha-galactosidase A	GLA	<a target="_blank" href="http://srs.ebi.ac.uk/srsbin/cgi-bin/wgetz?-e+[IPI-acc:IPI00025869]+-vn+2">IPI00025869</a>	3	48750.3	100	5	6	6	IPI00025869	IPI00025869
GLB1 Isoform 1 of Beta-galactosidase	GLB1	<a target="_blank" href="http://srs.ebi.ac.uk/srsbin/cgi-bin/wgetz?-e+[IPI-acc:IPI00441344]+-vn+2">IPI00441344</a>	1	76059.7	99.8	2	2	2	IPI00441344	IPI00441344, IPI00441550, IPI00796919, IPI00927191
GLO1 Lactoylglutathione lyase	GLO1	<a target="_blank" href="http://srs.ebi.ac.uk/srsbin/cgi-bin/wgetz?-e+[IPI-acc:IPI00220766]+-vn+2">IPI00220766</a>	3	20760.8	100	4	4	8	IPI00220766	IPI00220766
GLOD4 Uncharacterized protein C17orf25	GLOD4	<a target="_blank" href="http://srs.ebi.ac.uk/srsbin/cgi-bin/wgetz?-e+[IPI-acc:IPI00007102]+-vn+2">IPI00007102</a>	3	54995.3	100	9	10	11	IPI00007102	IPI00007102, IPI00745272, IPI00909336
GLRX Glutaredoxin-1	GLRX	<a target="_blank" href="http://srs.ebi.ac.uk/srsbin/cgi-bin/wgetz?-e+[IPI-acc:IPI00219025]+-vn+2">IPI00219025</a>	3	11757.8	100	4	5	5	IPI00219025	IPI00219025
GLRX3 Glutaredoxin-3	GLRX3	<a target="_blank" href="http://srs.ebi.ac.uk/srsbin/cgi-bin/wgetz?-e+[IPI-acc:IPI00008552]+-vn+2">IPI00008552</a>	3	37414.8	100	6	6	7	IPI00008552	IPI00008552
GM2A Ganglioside GM2 activator	GM2A	<a target="_blank" href="http://srs.ebi.ac.uk/srsbin/cgi-bin/wgetz?-e+[IPI-acc:IPI00018236]+-vn+2">IPI00018236</a>	1	20821.2	100	3	4	6	IPI00018236	IPI00018236
GMFB Glia maturation factor, beta	GMFB	<a target="_blank" href="http://srs.ebi.ac.uk/srsbin/cgi-bin/wgetz?-e+[IPI-acc:IPI00412987]+-vn+2">IPI00412987</a>	3	18092.2	100	3	3	3	IPI00412987	IPI00412987, IPI00549557
GMPS GMP synthase [glutamine-hydrolyzing]	GMPS	<a target="_blank" href="http://srs.ebi.ac.uk/srsbin/cgi-bin/wgetz?-e+[IPI-acc:IPI00029079]+-vn+2">IPI00029079</a>	3	76698.7	100	4	5	5	IPI00029079	IPI00029079
GNB1 Guanine nucleotide-binding protein G(I)/G(S)/G(T) subunit beta-1	GNB1	<a target="_blank" href="http://srs.ebi.ac.uk/srsbin/cgi-bin/wgetz?-e+[IPI-acc:IPI00026268]+-vn+2">IPI00026268</a>	2	37359.5	99.8	2	2	2	IPI00026268	IPI00026268
GNB2L1 Guanine nucleotide-binding protein subunit beta-2-like 1	GNB2L1	<a target="_blank" href="http://srs.ebi.ac.uk/srsbin/cgi-bin/wgetz?-e+[IPI-acc:IPI00848226]+-vn+2">IPI00848226</a>	3	35058.9	100	6	6	7	IPI00848226	IPI00848226
GNPDA1 Glucosamine-6-phosphate isomerase 1	GNPDA1	<a target="_blank" href="http://srs.ebi.ac.uk/srsbin/cgi-bin/wgetz?-e+[IPI-acc:IPI00009305]+-vn+2">IPI00009305</a>	3	32651.4	100	6	6	8	IPI00009305	IPI00009305
GNPTG N-acetylglucosamine-1-phosphotransferase subunit gamma	GNPTG	<a target="_blank" href="http://srs.ebi.ac.uk/srsbin/cgi-bin/wgetz?-e+[IPI-acc:IPI00000137]+-vn+2">IPI00000137</a>	3	33956	100	3	3	3	IPI00000137	IPI00000137
GNS N-acetylglucosamine-6-sulfatase	GNS	<a target="_blank" href="http://srs.ebi.ac.uk/srsbin/cgi-bin/wgetz?-e+[IPI-acc:IPI00012102]+-vn+2">IPI00012102</a>	2	62066	100	4	4	4	IPI00012102	IPI00012102
GOLM1 Golgi membrane protein 1	GOLM1	<a target="_blank" href="http://srs.ebi.ac.uk/srsbin/cgi-bin/wgetz?-e+[IPI-acc:IPI00171411]+-vn+2">IPI00171411</a>	3	46254.7	100	11	15	21	IPI00171411	IPI00171411, IPI00759659, IPI00936772
GORASP2 cDNA FLJ59712, highly similar to Golgi reassembly-stacking protein 2	GORASP2	<a target="_blank" href="http://srs.ebi.ac.uk/srsbin/cgi-bin/wgetz?-e+[IPI-acc:IPI00743931]+-vn+2">IPI00743931</a>	3	48657.1	100	3	3	3	IPI00743931	IPI00743931, IPI00916299, IPI00941614
GOT1 Aspartate aminotransferase, cytoplasmic	GOT1	<a target="_blank" href="http://srs.ebi.ac.uk/srsbin/cgi-bin/wgetz?-e+[IPI-acc:IPI00219029]+-vn+2">IPI00219029</a>	3	46230.1	100	10	11	15	IPI00219029	IPI00219029
GOT2 Aspartate aminotransferase, mitochondrial	GOT2	<a target="_blank" href="http://srs.ebi.ac.uk/srsbin/cgi-bin/wgetz?-e+[IPI-acc:IPI00018206]+-vn+2">IPI00018206</a>	3	47458.6	100	3	4	4	IPI00018206	IPI00018206
GPC1 Glypican-1	GPC1	<a target="_blank" href="http://srs.ebi.ac.uk/srsbin/cgi-bin/wgetz?-e+[IPI-acc:IPI00015688]+-vn+2">IPI00015688</a>	3	61633.3	100	13	17	46	IPI00015688	IPI00015688
GPC4 Glypican-4	GPC4	<a target="_blank" href="http://srs.ebi.ac.uk/srsbin/cgi-bin/wgetz?-e+[IPI-acc:IPI00232571]+-vn+2">IPI00232571</a>	1	62394.5	99.8	2	3	3	IPI00232571	IPI00232571
GPI Glucose-6-phosphate isomerase	GPI	<a target="_blank" href="http://srs.ebi.ac.uk/srsbin/cgi-bin/wgetz?-e+[IPI-acc:IPI00027497]+-vn+2">IPI00027497</a>	3	63130.4	100	16	19	53	IPI00027497	IPI00027497, IPI00908881
GPX3 Glutathione peroxidase 3	GPX3	<a target="_blank" href="http://srs.ebi.ac.uk/srsbin/cgi-bin/wgetz?-e+[IPI-acc:IPI00026199]+-vn+2">IPI00026199</a>	2	25488.2	99.8	2	2	2	IPI00026199	IPI00026199
GRB2 Isoform 1 of Growth factor receptor-bound protein 2	GRB2	<a target="_blank" href="http://srs.ebi.ac.uk/srsbin/cgi-bin/wgetz?-e+[IPI-acc:IPI00021327]+-vn+2">IPI00021327</a>	3	25188.8	100	5	6	7	IPI00021327	IPI00021327
GREM1 Isoform 1 of Gremlin-1	GREM1	<a target="_blank" href="http://srs.ebi.ac.uk/srsbin/cgi-bin/wgetz?-e+[IPI-acc:IPI00298476]+-vn+2">IPI00298476</a>	3	20678.9	100	5	5	8	IPI00298476	IPI00298476
GRHPR Glyoxylate reductase/hydroxypyruvate reductase	GRHPR	<a target="_blank" href="http://srs.ebi.ac.uk/srsbin/cgi-bin/wgetz?-e+[IPI-acc:IPI00037448]+-vn+2">IPI00037448</a>	2	35651.1	100	2	2	2	IPI00037448	IPI00037448, IPI00550682
GRN Isoform 1 of Granulins	GRN	<a target="_blank" href="http://srs.ebi.ac.uk/srsbin/cgi-bin/wgetz?-e+[IPI-acc:IPI00296713]+-vn+2">IPI00296713</a>	2	63522	100	5	5	6	IPI00296713	IPI00296713
GRWD1 Glutamate-rich WD repeat-containing protein 1	GRWD1	<a target="_blank" href="http://srs.ebi.ac.uk/srsbin/cgi-bin/wgetz?-e+[IPI-acc:IPI00027831]+-vn+2">IPI00027831</a>	1	49400.4	100	2	2	2	IPI00027831	IPI00027831
GSN Isoform 1 of Gelsolin	GSN	<a target="_blank" href="http://srs.ebi.ac.uk/srsbin/cgi-bin/wgetz?-e+[IPI-acc:IPI00026314]+-vn+2">IPI00026314</a>	3	85679.8	100	16	19	32	IPI00026314	IPI00026314
GSR Isoform Mitochondrial of Glutathione reductase, mitochondrial	GSR	<a target="_blank" href="http://srs.ebi.ac.uk/srsbin/cgi-bin/wgetz?-e+[IPI-acc:IPI00016862]+-vn+2">IPI00016862</a>	2	56239.4	99.8	2	3	3	IPI00016862	IPI00016862, IPI00759575, IPI00953236
GSS Glutathione synthetase	GSS	<a target="_blank" href="http://srs.ebi.ac.uk/srsbin/cgi-bin/wgetz?-e+[IPI-acc:IPI00010706]+-vn+2">IPI00010706</a>	3	52367.9	100	7	8	10	IPI00010706	IPI00010706
GSTO1 Glutathione S-transferase omega-1	GSTO1	<a target="_blank" href="http://srs.ebi.ac.uk/srsbin/cgi-bin/wgetz?-e+[IPI-acc:IPI00019755]+-vn+2">IPI00019755</a>	3	27549.2	100	5	5	8	IPI00019755	IPI00019755, IPI00642936
GSTP1 Glutathione S-transferase P	GSTP1	<a target="_blank" href="http://srs.ebi.ac.uk/srsbin/cgi-bin/wgetz?-e+[IPI-acc:IPI00219757]+-vn+2">IPI00219757</a>	3	23338.7	100	11	14	39	IPI00219757	IPI00219757
H2AFV Histone H2A.V	H2AFV	<a target="_blank" href="http://srs.ebi.ac.uk/srsbin/cgi-bin/wgetz?-e+[IPI-acc:IPI00018278]+-vn+2">IPI00018278</a>	3	13491.2	100	4	4	5	IPI00018278	IPI00018278, IPI00218448, IPI00913961
H2AFY H2A histone family, member Y isoform 2	H2AFY	<a target="_blank" href="http://srs.ebi.ac.uk/srsbin/cgi-bin/wgetz?-e+[IPI-acc:IPI00059366]+-vn+2">IPI00059366</a>	2	39472.7	100	3	3	3	IPI00059366	IPI00059366, IPI00304171, IPI00744148
HARS Histidyl-tRNA synthetase, cytoplasmic	HARS	<a target="_blank" href="http://srs.ebi.ac.uk/srsbin/cgi-bin/wgetz?-e+[IPI-acc:IPI00021808]+-vn+2">IPI00021808</a>	3	57394.4	100	8	8	11	IPI00021808	IPI00021808
HBA1;HBA2 Hemoglobin subunit alpha	HBA1;HBA2	<a target="_blank" href="http://srs.ebi.ac.uk/srsbin/cgi-bin/wgetz?-e+[IPI-acc:IPI00410714]+-vn+2">IPI00410714</a>	3	15239.6	100	4	6	18	IPI00410714	IPI00410714
hCG_2024410;RPE Isoform 1 of Ribulose-phosphate 3-epimerase	hCG_2024410;RPE	<a target="_blank" href="http://srs.ebi.ac.uk/srsbin/cgi-bin/wgetz?-e+[IPI-acc:IPI00335280]+-vn+2">IPI00335280</a>	1	24909.8	99.8	2	2	2	IPI00335280	IPI00335280, IPI00373788, IPI00925376, IPI00926846, IPI00927031
HDAC2 Isoform 2 of Histone deacetylase 2	HDAC2	<a target="_blank" href="http://srs.ebi.ac.uk/srsbin/cgi-bin/wgetz?-e+[IPI-acc:IPI00289601]+-vn+2">IPI00289601</a>	1	65521.5	99.9	2	2	2	IPI00289601	IPI00289601, IPI00929375
HDGF Hepatoma-derived growth factor	HDGF	<a target="_blank" href="http://srs.ebi.ac.uk/srsbin/cgi-bin/wgetz?-e+[IPI-acc:IPI00020956]+-vn+2">IPI00020956</a>	3	26770.5	100	5	6	7	IPI00020956	IPI00020956
HEBP1 Heme-binding protein 1	HEBP1	<a target="_blank" href="http://srs.ebi.ac.uk/srsbin/cgi-bin/wgetz?-e+[IPI-acc:IPI00148063]+-vn+2">IPI00148063</a>	3	21079.4	100	4	5	8	IPI00148063	IPI00148063
HEBP2 HEBP2 protein (Fragment)	HEBP2	<a target="_blank" href="http://srs.ebi.ac.uk/srsbin/cgi-bin/wgetz?-e+[IPI-acc:IPI00644697]+-vn+2">IPI00644697</a>	3	24011.5	100	2	2	4	IPI00644697	IPI00644697
HEXA cDNA FLJ53927, highly similar to Beta-hexosaminidase alpha chain	HEXA	<a target="_blank" href="http://srs.ebi.ac.uk/srsbin/cgi-bin/wgetz?-e+[IPI-acc:IPI00027851]+-vn+2">IPI00027851</a>	3	61996.4	100	7	8	13	IPI00027851	IPI00027851, IPI00941167
HEXB Beta-hexosaminidase subunit beta	HEXB	<a target="_blank" href="http://srs.ebi.ac.uk/srsbin/cgi-bin/wgetz?-e+[IPI-acc:IPI00012585]+-vn+2">IPI00012585</a>	3	63095.3	100	5	5	6	IPI00012585	IPI00012585
HGS Isoform 1 of Hepatocyte growth factor-regulated tyrosine kinase substrate	HGS	<a target="_blank" href="http://srs.ebi.ac.uk/srsbin/cgi-bin/wgetz?-e+[IPI-acc:IPI00006176]+-vn+2">IPI00006176</a>	1	86173.6	99.8	2	2	2	IPI00006176	IPI00006176, IPI00916785, IPI00939822
HINT1 Histidine triad nucleotide-binding protein 1	HINT1	<a target="_blank" href="http://srs.ebi.ac.uk/srsbin/cgi-bin/wgetz?-e+[IPI-acc:IPI00239077]+-vn+2">IPI00239077</a>	3	13784.1	100	6	6	11	IPI00239077	IPI00239077
HIST1H1B Histone H1.5	HIST1H1B	<a target="_blank" href="http://srs.ebi.ac.uk/srsbin/cgi-bin/wgetz?-e+[IPI-acc:IPI00217468]+-vn+2">IPI00217468</a>	2	22563.7	100	2	2	2	IPI00217468	IPI00217468
HIST1H1C Histone H1.2	HIST1H1C	<a target="_blank" href="http://srs.ebi.ac.uk/srsbin/cgi-bin/wgetz?-e+[IPI-acc:IPI00217465]+-vn+2">IPI00217465</a>	3	21347.8	100	4	4	6	IPI00217465	IPI00217465, IPI00217467
HIST1H2AA Histone H2A type 1-A	HIST1H2AA	<a target="_blank" href="http://srs.ebi.ac.uk/srsbin/cgi-bin/wgetz?-e+[IPI-acc:IPI00045109]+-vn+2">IPI00045109</a>	2	14216.2	99.8	2	3	6	IPI00045109	IPI00045109, IPI00216730, IPI00219037
HIST1H2AH;HIST1H2AG;HIST1H2AL;HIST1H2AM;HIST1H2AK;HIST1H2AJ;HIST1H2AI Histone H2A type 1-H	HIST1H2AH;HIST1H2AG;HIST1H2AL;HIST1H2AM;HIST1H2AK;HIST1	<a target="_blank" href="http://srs.ebi.ac.uk/srsbin/cgi-bin/wgetz?-e+[IPI-acc:IPI00081836]+-vn+2">IPI00081836</a>	3	13888.8	99.9	2	3	28	IPI00081836	IPI00081836, IPI00216457, IPI00220855, IPI00255316, IPI00291764, IPI00339274, IPI00552873
HIST1H2BL Histone H2B type 1-L	HIST1H2BL	<a target="_blank" href="http://srs.ebi.ac.uk/srsbin/cgi-bin/wgetz?-e+[IPI-acc:IPI00018534]+-vn+2">IPI00018534</a>	3	13934.7	100	4	4	43	IPI00018534	IPI00018534, IPI00020101, IPI00152906, IPI00303133, IPI00329665, IPI00419833, IPI00477495, IPI00554798, IPI00646240, IPI00794461, IPI00815755, IPI00930174, IPI00930570
HIST1H4L;HIST1H4K;HIST2H4B;HIST1H4B;HIST4H4;HIST2H4A;HIST1H4E;HIST1H4H;HIST1H4J;HIST1H4A;HIST1H4I;HIST1H4C;HIST1H4D;HIST1H4F Histone H4	HIST1H4L;HIST1H4K;HIST2H4B;HIST1H4B;HIST4H4;HIST2H4A;HI	<a target="_blank" href="http://srs.ebi.ac.uk/srsbin/cgi-bin/wgetz?-e+[IPI-acc:IPI00453473]+-vn+2">IPI00453473</a>	3	11349.7	100	9	9	14	IPI00453473	IPI00453473
HIST2H3C;HIST2H3A;HIST2H3D Histone H3.2	HIST2H3C;HIST2H3A;HIST2H3D	<a target="_blank" href="http://srs.ebi.ac.uk/srsbin/cgi-bin/wgetz?-e+[IPI-acc:IPI00171611]+-vn+2">IPI00171611</a>	1	15370.7	99.8	2	2	2	IPI00171611	IPI00171611
HLA-A HLA class I histocompatibility antigen, A-2 alpha chain	HLA-A	<a target="_blank" href="http://srs.ebi.ac.uk/srsbin/cgi-bin/wgetz?-e+[IPI-acc:IPI00876963]+-vn+2">IPI00876963</a>	3	40903.2	100	7	8	18	IPI00876963	IPI00876963, IPI00893694, IPI00893949, IPI00894325
HLA-A HLA class I histocompatibility antigen, A-24 alpha chain	HLA-A	<a target="_blank" href="http://srs.ebi.ac.uk/srsbin/cgi-bin/wgetz?-e+[IPI-acc:IPI00742968]+-vn+2">IPI00742968</a>	3	40670.1	100	14	15	29	IPI00742968	IPI00742968, IPI00816779
HLA-C HLA class I histocompatibility antigen, Cw-7 alpha chain	HLA-C	<a target="_blank" href="http://srs.ebi.ac.uk/srsbin/cgi-bin/wgetz?-e+[IPI-acc:IPI00642409]+-vn+2">IPI00642409</a>	3	40630.3	100	5	6	15	IPI00642409	IPI00642409, IPI00657976, IPI00788914, IPI00789567, IPI00789627, IPI00790240, IPI00797359, IPI00940896, IPI00942604
HMBS Isoform 1 of Porphobilinogen deaminase	HMBS	<a target="_blank" href="http://srs.ebi.ac.uk/srsbin/cgi-bin/wgetz?-e+[IPI-acc:IPI00028160]+-vn+2">IPI00028160</a>	2	39312.5	100	3	4	6	IPI00028160	IPI00028160, IPI00219877
HMGA1 Isoform HMG-I of High mobility group protein HMG-I/HMG-Y	HMGA1	<a target="_blank" href="http://srs.ebi.ac.uk/srsbin/cgi-bin/wgetz?-e+[IPI-acc:IPI00179700]+-vn+2">IPI00179700</a>	3	11658.2	100	4	6	10	IPI00179700	IPI00179700
HMGB1 High mobility group protein B1	HMGB1	<a target="_blank" href="http://srs.ebi.ac.uk/srsbin/cgi-bin/wgetz?-e+[IPI-acc:IPI00419258]+-vn+2">IPI00419258</a>	3	24876.7	100	8	10	21	IPI00419258	IPI00419258, IPI00644653, IPI00645948
HMGB2 High mobility group protein B2	HMGB2	<a target="_blank" href="http://srs.ebi.ac.uk/srsbin/cgi-bin/wgetz?-e+[IPI-acc:IPI00219097]+-vn+2">IPI00219097</a>	3	24016.6	100	5	6	8	IPI00219097	IPI00219097
HMGB3 High mobility group protein B3	HMGB3	<a target="_blank" href="http://srs.ebi.ac.uk/srsbin/cgi-bin/wgetz?-e+[IPI-acc:IPI00217477]+-vn+2">IPI00217477</a>	3	22962.7	100	5	5	8	IPI00217477	IPI00217477, IPI00376756, IPI00411540, IPI00640781, IPI00643317
HN1 Isoform 1 of Hematological and neurological expressed 1 protein	HN1	<a target="_blank" href="http://srs.ebi.ac.uk/srsbin/cgi-bin/wgetz?-e+[IPI-acc:IPI00007764]+-vn+2">IPI00007764</a>	3	15996.6	100	3	4	5	IPI00007764	IPI00007764, IPI00384857, IPI00917313
HNRNPA0 Heterogeneous nuclear ribonucleoprotein A0	HNRNPA0	<a target="_blank" href="http://srs.ebi.ac.uk/srsbin/cgi-bin/wgetz?-e+[IPI-acc:IPI00011913]+-vn+2">IPI00011913</a>	1	30822.5	100	3	3	4	IPI00011913	IPI00011913
HNRNPA1 Isoform A1-B of Heterogeneous nuclear ribonucleoprotein A1	HNRNPA1	<a target="_blank" href="http://srs.ebi.ac.uk/srsbin/cgi-bin/wgetz?-e+[IPI-acc:IPI00215965]+-vn+2">IPI00215965</a>	3	38828.1	100	12	14	31	IPI00215965	IPI00215965, IPI00465365, IPI00797148
HNRNPA2B1 Isoform B1 of Heterogeneous nuclear ribonucleoproteins A2/B1	HNRNPA2B1	<a target="_blank" href="http://srs.ebi.ac.uk/srsbin/cgi-bin/wgetz?-e+[IPI-acc:IPI00396378]+-vn+2">IPI00396378</a>	3	37412.3	100	13	16	44	IPI00396378	IPI00396378, IPI00916517
HNRNPA3 Isoform 1 of Heterogeneous nuclear ribonucleoprotein A3	HNRNPA3	<a target="_blank" href="http://srs.ebi.ac.uk/srsbin/cgi-bin/wgetz?-e+[IPI-acc:IPI00419373]+-vn+2">IPI00419373</a>	3	39577.1	100	4	6	6	IPI00419373	IPI00419373, IPI00455134, IPI00909208, IPI00927407, IPI00927677, IPI00939124
HNRNPAB Isoform 2 of Heterogeneous nuclear ribonucleoprotein A/B	HNRNPAB	<a target="_blank" href="http://srs.ebi.ac.uk/srsbin/cgi-bin/wgetz?-e+[IPI-acc:IPI00334587]+-vn+2">IPI00334587</a>	3	35949.9	100	10	11	23	IPI00334587	IPI00334587, IPI00334713, IPI00742926
HNRNPC Isoform C1 of Heterogeneous nuclear ribonucleoproteins C1/C2	HNRNPC	<a target="_blank" href="http://srs.ebi.ac.uk/srsbin/cgi-bin/wgetz?-e+[IPI-acc:IPI00216592]+-vn+2">IPI00216592</a>	3	32320	100	6	6	12	IPI00216592	IPI00216592, IPI00477313, IPI00909232
HNRNPD Isoform 1 of Heterogeneous nuclear ribonucleoprotein D0	HNRNPD	<a target="_blank" href="http://srs.ebi.ac.uk/srsbin/cgi-bin/wgetz?-e+[IPI-acc:IPI00028888]+-vn+2">IPI00028888</a>	3	38416.5	100	6	6	14	IPI00028888	IPI00028888, IPI00220683, IPI00220684, IPI00220685, IPI00903278, IPI00915340
HNRNPF Heterogeneous nuclear ribonucleoprotein F	HNRNPF	<a target="_blank" href="http://srs.ebi.ac.uk/srsbin/cgi-bin/wgetz?-e+[IPI-acc:IPI00003881]+-vn+2">IPI00003881</a>	2	45653.8	100	2	2	4	IPI00003881	IPI00003881
HNRNPH1 Heterogeneous nuclear ribonucleoprotein H	HNRNPH1	<a target="_blank" href="http://srs.ebi.ac.uk/srsbin/cgi-bin/wgetz?-e+[IPI-acc:IPI00013881]+-vn+2">IPI00013881</a>	3	49211.8	100	9	11	15	IPI00013881	IPI00013881, IPI00479191
HNRNPH3 Isoform 1 of Heterogeneous nuclear ribonucleoprotein H3	HNRNPH3	<a target="_blank" href="http://srs.ebi.ac.uk/srsbin/cgi-bin/wgetz?-e+[IPI-acc:IPI00013877]+-vn+2">IPI00013877</a>	3	36909.6	100	4	6	7	IPI00013877	IPI00013877, IPI00216492, IPI00216493
HNRNPK Heterogeneous nuclear ribonucleoprotein K	HNRNPK	<a target="_blank" href="http://srs.ebi.ac.uk/srsbin/cgi-bin/wgetz?-e+[IPI-acc:IPI00514561]+-vn+2">IPI00514561</a>	3	47541.6	100	14	18	35	IPI00514561	IPI00514561, IPI00807545, IPI00910458
HNRNPL Heterogeneous nuclear ribonucleoprotein L	HNRNPL	<a target="_blank" href="http://srs.ebi.ac.uk/srsbin/cgi-bin/wgetz?-e+[IPI-acc:IPI00027834]+-vn+2">IPI00027834</a>	3	64114.8	100	4	4	6	IPI00027834	IPI00027834, IPI00465225, IPI00848328
HNRNPM Isoform 1 of Heterogeneous nuclear ribonucleoprotein M	HNRNPM	<a target="_blank" href="http://srs.ebi.ac.uk/srsbin/cgi-bin/wgetz?-e+[IPI-acc:IPI00171903]+-vn+2">IPI00171903</a>	1	77499.3	100	3	3	3	IPI00171903	IPI00171903, IPI00383296
HNRNPR Heterogeneous nuclear ribonucleoprotein R	HNRNPR	<a target="_blank" href="http://srs.ebi.ac.uk/srsbin/cgi-bin/wgetz?-e+[IPI-acc:IPI00012074]+-vn+2">IPI00012074</a>	2	70925.8	100	3	3	3	IPI00012074	IPI00012074, IPI00644055, IPI00941649
HNRNPU Isoform Short of Heterogeneous nuclear ribonucleoprotein U	HNRNPU	<a target="_blank" href="http://srs.ebi.ac.uk/srsbin/cgi-bin/wgetz?-e+[IPI-acc:IPI00479217]+-vn+2">IPI00479217</a>	3	88962.3	100	4	4	5	IPI00479217	IPI00479217, IPI00644224, IPI00883857
HNRPDL Isoform 1 of Heterogeneous nuclear ribonucleoprotein D-like	HNRPDL	<a target="_blank" href="http://srs.ebi.ac.uk/srsbin/cgi-bin/wgetz?-e+[IPI-acc:IPI00011274]+-vn+2">IPI00011274</a>	1	46420.6	99.8	2	2	3	IPI00011274	IPI00011274, IPI00045498, IPI00845282
HPCAL1 Hippocalcin-like protein 1	HPCAL1	<a target="_blank" href="http://srs.ebi.ac.uk/srsbin/cgi-bin/wgetz?-e+[IPI-acc:IPI00219344]+-vn+2">IPI00219344</a>	3	22296.2	100	4	4	7	IPI00219344	IPI00219344
HPRT1 Hypoxanthine-guanine phosphoribosyltransferase	HPRT1	<a target="_blank" href="http://srs.ebi.ac.uk/srsbin/cgi-bin/wgetz?-e+[IPI-acc:IPI00218493]+-vn+2">IPI00218493</a>	3	24562.2	100	8	8	17	IPI00218493	IPI00218493
HSP90AA1 heat shock 90kDa protein 1, alpha isoform 1	HSP90AA1	<a target="_blank" href="http://srs.ebi.ac.uk/srsbin/cgi-bin/wgetz?-e+[IPI-acc:IPI00382470]+-vn+2">IPI00382470</a>	3	98147.1	100	30	35	88	IPI00382470	IPI00382470, IPI00784295
HSP90AB1 Heat shock protein HSP 90-beta	HSP90AB1	<a target="_blank" href="http://srs.ebi.ac.uk/srsbin/cgi-bin/wgetz?-e+[IPI-acc:IPI00414676]+-vn+2">IPI00414676</a>	3	83249.3	100	15	18	26	IPI00414676	IPI00414676
HSP90B1 Endoplasmin	HSP90B1	<a target="_blank" href="http://srs.ebi.ac.uk/srsbin/cgi-bin/wgetz?-e+[IPI-acc:IPI00027230]+-vn+2">IPI00027230</a>	3	92453.7	100	9	9	11	IPI00027230	IPI00027230
HSPA1B;HSPA1A Heat shock 70 kDa protein 1	HSPA1B;HSPA1A	<a target="_blank" href="http://srs.ebi.ac.uk/srsbin/cgi-bin/wgetz?-e+[IPI-acc:IPI00304925]+-vn+2">IPI00304925</a>	3	70036	100	21	29	49	IPI00304925	IPI00304925, IPI00845339
HSPA2 Heat shock-related 70 kDa protein 2	HSPA2	<a target="_blank" href="http://srs.ebi.ac.uk/srsbin/cgi-bin/wgetz?-e+[IPI-acc:IPI00007702]+-vn+2">IPI00007702</a>	1	70005	99.8	2	2	2	IPI00007702	IPI00007702
HSPA4 Heat shock 70 kDa protein 4	HSPA4	<a target="_blank" href="http://srs.ebi.ac.uk/srsbin/cgi-bin/wgetz?-e+[IPI-acc:IPI00002966]+-vn+2">IPI00002966</a>	3	94313.9	100	19	20	26	IPI00002966	IPI00002966
HSPA5 HSPA5 protein	HSPA5	<a target="_blank" href="http://srs.ebi.ac.uk/srsbin/cgi-bin/wgetz?-e+[IPI-acc:IPI00003362]+-vn+2">IPI00003362</a>	3	72405.6	100	21	27	49	IPI00003362	IPI00003362
HSPA8 Isoform 1 of Heat shock cognate 71 kDa protein	HSPA8	<a target="_blank" href="http://srs.ebi.ac.uk/srsbin/cgi-bin/wgetz?-e+[IPI-acc:IPI00003865]+-vn+2">IPI00003865</a>	3	70881.8	100	29	41	147	IPI00003865	IPI00003865
HSPA9 Stress-70 protein, mitochondrial	HSPA9	<a target="_blank" href="http://srs.ebi.ac.uk/srsbin/cgi-bin/wgetz?-e+[IPI-acc:IPI00007765]+-vn+2">IPI00007765</a>	3	73663.3	100	4	4	4	IPI00007765	IPI00007765
HSPB1 Heat shock protein beta-1	HSPB1	<a target="_blank" href="http://srs.ebi.ac.uk/srsbin/cgi-bin/wgetz?-e+[IPI-acc:IPI00025512]+-vn+2">IPI00025512</a>	3	22764.6	100	10	10	26	IPI00025512	IPI00025512
HSPB6 Heat shock protein beta-6	HSPB6	<a target="_blank" href="http://srs.ebi.ac.uk/srsbin/cgi-bin/wgetz?-e+[IPI-acc:IPI00022433]+-vn+2">IPI00022433</a>	2	18765.1	100	3	3	3	IPI00022433	IPI00022433, IPI00908768
HSPBP1 cDNA FLJ55382, highly similar to Hsp70-binding protein 1	HSPBP1	<a target="_blank" href="http://srs.ebi.ac.uk/srsbin/cgi-bin/wgetz?-e+[IPI-acc:IPI00100748]+-vn+2">IPI00100748</a>	3	44466.1	100	4	4	4	IPI00100748	IPI00100748
HSPD1 60 kDa heat shock protein, mitochondrial	HSPD1	<a target="_blank" href="http://srs.ebi.ac.uk/srsbin/cgi-bin/wgetz?-e+[IPI-acc:IPI00784154]+-vn+2">IPI00784154</a>	3	61037.7	100	19	24	56	IPI00784154	IPI00784154
HSPE1 10 kDa heat shock protein, mitochondrial	HSPE1	<a target="_blank" href="http://srs.ebi.ac.uk/srsbin/cgi-bin/wgetz?-e+[IPI-acc:IPI00220362]+-vn+2">IPI00220362</a>	3	10913.7	100	4	5	10	IPI00220362	IPI00220362
HSPG2 Basement membrane-specific heparan sulfate proteoglycan core protein	HSPG2	<a target="_blank" href="http://srs.ebi.ac.uk/srsbin/cgi-bin/wgetz?-e+[IPI-acc:IPI00024284]+-vn+2">IPI00024284</a>	3	468760	100	53	61	76	IPI00024284	IPI00024284
HSPH1 Isoform Beta of Heat shock protein 105 kDa	HSPH1	<a target="_blank" href="http://srs.ebi.ac.uk/srsbin/cgi-bin/wgetz?-e+[IPI-acc:IPI00218993]+-vn+2">IPI00218993</a>	3	92099	100	15	16	25	IPI00218993	IPI00218993, IPI00939163
HTRA1 Serine protease HTRA1	HTRA1	<a target="_blank" href="http://srs.ebi.ac.uk/srsbin/cgi-bin/wgetz?-e+[IPI-acc:IPI00003176]+-vn+2">IPI00003176</a>	3	51269.3	100	9	9	13	IPI00003176	IPI00003176
HUWE1 482 kDa protein	HUWE1	<a target="_blank" href="http://srs.ebi.ac.uk/srsbin/cgi-bin/wgetz?-e+[IPI-acc:IPI00179298]+-vn+2">IPI00179298</a>	1	482131	99.8	2	2	2	IPI00179298	IPI00179298, IPI00445401, IPI00456919, IPI00643153
HYOU1 Hypoxia up-regulated protein 1	HYOU1	<a target="_blank" href="http://srs.ebi.ac.uk/srsbin/cgi-bin/wgetz?-e+[IPI-acc:IPI00000877]+-vn+2">IPI00000877</a>	3	111319	100	9	9	11	IPI00000877	IPI00000877, IPI00922838
IARS Isoleucyl-tRNA synthetase, cytoplasmic	IARS	<a target="_blank" href="http://srs.ebi.ac.uk/srsbin/cgi-bin/wgetz?-e+[IPI-acc:IPI00644127]+-vn+2">IPI00644127</a>	2	144484	100	2	2	2	IPI00644127	IPI00644127, IPI00910980
ICAM1 Intercellular adhesion molecule 1	ICAM1	<a target="_blank" href="http://srs.ebi.ac.uk/srsbin/cgi-bin/wgetz?-e+[IPI-acc:IPI00008494]+-vn+2">IPI00008494</a>	3	57806.5	100	6	6	8	IPI00008494	IPI00008494, IPI00642425
ICAM2 Intercellular adhesion molecule 2	ICAM2	<a target="_blank" href="http://srs.ebi.ac.uk/srsbin/cgi-bin/wgetz?-e+[IPI-acc:IPI00009477]+-vn+2">IPI00009477</a>	3	30635.9	100	3	4	14	IPI00009477	IPI00009477, IPI00956045
ICOSLG Isoform 1 of ICOS ligand	ICOSLG	<a target="_blank" href="http://srs.ebi.ac.uk/srsbin/cgi-bin/wgetz?-e+[IPI-acc:IPI00219131]+-vn+2">IPI00219131</a>	1	33330	99.8	2	2	2	IPI00219131	IPI00219131, IPI00414888, IPI00790218
IDE Insulin-degrading enzyme	IDE	<a target="_blank" href="http://srs.ebi.ac.uk/srsbin/cgi-bin/wgetz?-e+[IPI-acc:IPI00220373]+-vn+2">IPI00220373</a>	2	117956	99.8	2	2	2	IPI00220373	IPI00220373
IDH1 Isocitrate dehydrogenase [NADP] cytoplasmic	IDH1	<a target="_blank" href="http://srs.ebi.ac.uk/srsbin/cgi-bin/wgetz?-e+[IPI-acc:IPI00027223]+-vn+2">IPI00027223</a>	3	46642.5	100	9	10	12	IPI00027223	IPI00027223
IGBP1 Immunoglobulin-binding protein 1	IGBP1	<a target="_blank" href="http://srs.ebi.ac.uk/srsbin/cgi-bin/wgetz?-e+[IPI-acc:IPI00019148]+-vn+2">IPI00019148</a>	1	39204.5	99.8	2	2	2	IPI00019148	IPI00019148
IGF2 Isoform 1 of Insulin-like growth factor II	IGF2	<a target="_blank" href="http://srs.ebi.ac.uk/srsbin/cgi-bin/wgetz?-e+[IPI-acc:IPI00001611]+-vn+2">IPI00001611</a>	3	20122.8	100	2	2	4	IPI00001611	IPI00001611, IPI00215977, IPI00940065
IGF2R Cation-independent mannose-6-phosphate receptor	IGF2R	<a target="_blank" href="http://srs.ebi.ac.uk/srsbin/cgi-bin/wgetz?-e+[IPI-acc:IPI00289819]+-vn+2">IPI00289819</a>	1	274256	99.8	2	2	2	IPI00289819	IPI00289819, IPI00903213
IGFBP2 Insulin-like growth factor-binding protein 2	IGFBP2	<a target="_blank" href="http://srs.ebi.ac.uk/srsbin/cgi-bin/wgetz?-e+[IPI-acc:IPI00297284]+-vn+2">IPI00297284</a>	3	35119.1	100	11	14	30	IPI00297284	IPI00297284
IGFBP3 Insulin-like growth factor-binding protein 3	IGFBP3	<a target="_blank" href="http://srs.ebi.ac.uk/srsbin/cgi-bin/wgetz?-e+[IPI-acc:IPI00018305]+-vn+2">IPI00018305</a>	3	31656.1	100	9	13	26	IPI00018305	IPI00018305, IPI00556155
IGFBP4 Insulin-like growth factor-binding protein 4	IGFBP4	<a target="_blank" href="http://srs.ebi.ac.uk/srsbin/cgi-bin/wgetz?-e+[IPI-acc:IPI00305380]+-vn+2">IPI00305380</a>	3	27915.7	100	7	11	32	IPI00305380	IPI00305380
IGFBP5 Insulin-like growth factor-binding protein 5	IGFBP5	<a target="_blank" href="http://srs.ebi.ac.uk/srsbin/cgi-bin/wgetz?-e+[IPI-acc:IPI00029236]+-vn+2">IPI00029236</a>	3	30552	100	8	10	24	IPI00029236	IPI00029236
IGFBP6 Insulin-like growth factor-binding protein 6	IGFBP6	<a target="_blank" href="http://srs.ebi.ac.uk/srsbin/cgi-bin/wgetz?-e+[IPI-acc:IPI00029235]+-vn+2">IPI00029235</a>	3	25303.8	100	9	12	60	IPI00029235	IPI00029235
IGFBP7 Insulin-like growth factor-binding protein 7	IGFBP7	<a target="_blank" href="http://srs.ebi.ac.uk/srsbin/cgi-bin/wgetz?-e+[IPI-acc:IPI00016915]+-vn+2">IPI00016915</a>	3	29111.8	100	14	21	92	IPI00016915	IPI00016915
IL17C Interleukin-17C	IL17C	<a target="_blank" href="http://srs.ebi.ac.uk/srsbin/cgi-bin/wgetz?-e+[IPI-acc:IPI00002316]+-vn+2">IPI00002316</a>	1	21746.7	99.3	2	2	2	IPI00002316	IPI00002316
IL6ST Isoform 1 of Interleukin-6 receptor subunit beta	IL6ST	<a target="_blank" href="http://srs.ebi.ac.uk/srsbin/cgi-bin/wgetz?-e+[IPI-acc:IPI00297124]+-vn+2">IPI00297124</a>	1	103519	99.8	2	2	3	IPI00297124	IPI00297124, IPI00554518, IPI00554522, IPI00939624
ILF2 Interleukin enhancer-binding factor 2	ILF2	<a target="_blank" href="http://srs.ebi.ac.uk/srsbin/cgi-bin/wgetz?-e+[IPI-acc:IPI00005198]+-vn+2">IPI00005198</a>	3	43044.7	100	6	8	10	IPI00005198	IPI00005198
ILF3 Isoform 5 of Interleukin enhancer-binding factor 3	ILF3	<a target="_blank" href="http://srs.ebi.ac.uk/srsbin/cgi-bin/wgetz?-e+[IPI-acc:IPI00219330]+-vn+2">IPI00219330</a>	3	74589.9	100	8	8	11	IPI00219330	IPI00219330, IPI00298788, IPI00298789, IPI00414335, IPI00418313, IPI00556173
IMPDH2 Inosine-5`-monophosphate dehydrogenase 2	IMPDH2	<a target="_blank" href="http://srs.ebi.ac.uk/srsbin/cgi-bin/wgetz?-e+[IPI-acc:IPI00291510]+-vn+2">IPI00291510</a>	3	55788.4	100	8	10	11	IPI00291510	IPI00291510, IPI00925196
INHBA Inhibin beta A chain	INHBA	<a target="_blank" href="http://srs.ebi.ac.uk/srsbin/cgi-bin/wgetz?-e+[IPI-acc:IPI00028670]+-vn+2">IPI00028670</a>	3	47424.6	100	10	13	14	IPI00028670	IPI00028670
IPO5 Isoform 1 of Importin-5	IPO5	<a target="_blank" href="http://srs.ebi.ac.uk/srsbin/cgi-bin/wgetz?-e+[IPI-acc:IPI00793443]+-vn+2">IPI00793443</a>	3	123614	100	16	19	22	IPI00793443	IPI00793443, IPI00939304
IPO7 Importin-7	IPO7	<a target="_blank" href="http://srs.ebi.ac.uk/srsbin/cgi-bin/wgetz?-e+[IPI-acc:IPI00007402]+-vn+2">IPI00007402</a>	3	119502	100	4	4	5	IPI00007402	IPI00007402
IPO9 Importin-9	IPO9	<a target="_blank" href="http://srs.ebi.ac.uk/srsbin/cgi-bin/wgetz?-e+[IPI-acc:IPI00185146]+-vn+2">IPI00185146</a>	1	115946	98.4	2	2	2	IPI00185146	IPI00185146
IQGAP1 Ras GTPase-activating-like protein IQGAP1	IQGAP1	<a target="_blank" href="http://srs.ebi.ac.uk/srsbin/cgi-bin/wgetz?-e+[IPI-acc:IPI00009342]+-vn+2">IPI00009342</a>	3	189241	100	10	12	15	IPI00009342	IPI00009342
ISG15 Interferon-induced 17 kDa protein	ISG15	<a target="_blank" href="http://srs.ebi.ac.uk/srsbin/cgi-bin/wgetz?-e+[IPI-acc:IPI00375631]+-vn+2">IPI00375631</a>	2	17869.4	99.9	2	3	3	IPI00375631	IPI00375631
ISLR Immunoglobulin superfamily containing leucine-rich repeat protein	ISLR	<a target="_blank" href="http://srs.ebi.ac.uk/srsbin/cgi-bin/wgetz?-e+[IPI-acc:IPI00023648]+-vn+2">IPI00023648</a>	3	45980.3	100	4	5	10	IPI00023648	IPI00023648
ITIH2 Inter-alpha-trypsin inhibitor heavy chain H2	ITIH2	<a target="_blank" href="http://srs.ebi.ac.uk/srsbin/cgi-bin/wgetz?-e+[IPI-acc:IPI00305461]+-vn+2">IPI00305461</a>	3	106448	100	6	7	13	IPI00305461	IPI00305461, IPI00645038
ITM2B Integral membrane protein 2B	ITM2B	<a target="_blank" href="http://srs.ebi.ac.uk/srsbin/cgi-bin/wgetz?-e+[IPI-acc:IPI00031821]+-vn+2">IPI00031821</a>	2	30321.1	100	4	4	8	IPI00031821	IPI00031821
KARS Lysyl-tRNA synthetase	KARS	<a target="_blank" href="http://srs.ebi.ac.uk/srsbin/cgi-bin/wgetz?-e+[IPI-acc:IPI00014238]+-vn+2">IPI00014238</a>	3	68032.4	100	4	4	7	IPI00014238	IPI00014238, IPI00307092
KHDRBS1 Isoform 1 of KH domain-containing, RNA-binding, signal transduction-associated protein 1	KHDRBS1	<a target="_blank" href="http://srs.ebi.ac.uk/srsbin/cgi-bin/wgetz?-e+[IPI-acc:IPI00008575]+-vn+2">IPI00008575</a>	3	48210.2	99.8	2	3	4	IPI00008575	IPI00008575, IPI00082310, IPI00385834, IPI00479209
KHSRP KH-type splicing regulatory protein	KHSRP	<a target="_blank" href="http://srs.ebi.ac.uk/srsbin/cgi-bin/wgetz?-e+[IPI-acc:IPI00479786]+-vn+2">IPI00479786</a>	3	73097.6	100	8	8	8	IPI00479786	IPI00479786, IPI00855957
KLK10 Kallikrein-10	KLK10	<a target="_blank" href="http://srs.ebi.ac.uk/srsbin/cgi-bin/wgetz?-e+[IPI-acc:IPI00480121]+-vn+2">IPI00480121</a>	3	30119.6	100	9	11	18	IPI00480121	IPI00480121
KLK6 Isoform 1 of Kallikrein-6	KLK6	<a target="_blank" href="http://srs.ebi.ac.uk/srsbin/cgi-bin/wgetz?-e+[IPI-acc:IPI00023845]+-vn+2">IPI00023845</a>	3	26837.6	100	9	14	41	IPI00023845	IPI00023845
KPNA2 Importin subunit alpha-2	KPNA2	<a target="_blank" href="http://srs.ebi.ac.uk/srsbin/cgi-bin/wgetz?-e+[IPI-acc:IPI00002214]+-vn+2">IPI00002214</a>	3	57844.5	100	7	7	10	IPI00002214	IPI00002214
KPNA4 Importin subunit alpha-4	KPNA4	<a target="_blank" href="http://srs.ebi.ac.uk/srsbin/cgi-bin/wgetz?-e+[IPI-acc:IPI00012578]+-vn+2">IPI00012578</a>	3	57868.9	100	4	5	6	IPI00012578	IPI00012578
KPNB1 Importin subunit beta-1	KPNB1	<a target="_blank" href="http://srs.ebi.ac.uk/srsbin/cgi-bin/wgetz?-e+[IPI-acc:IPI00001639]+-vn+2">IPI00001639</a>	3	97153.3	100	13	15	29	IPI00001639	IPI00001639
KRT1 Keratin, type II cytoskeletal 1	KRT1	<a target="_blank" href="http://srs.ebi.ac.uk/srsbin/cgi-bin/wgetz?-e+[IPI-acc:IPI00220327]+-vn+2">IPI00220327</a>	3	66022.3	100	17	19	35	IPI00220327	IPI00220327
KRT10 Keratin, type I cytoskeletal 10	KRT10	<a target="_blank" href="http://srs.ebi.ac.uk/srsbin/cgi-bin/wgetz?-e+[IPI-acc:IPI00009865]+-vn+2">IPI00009865</a>	2	58836.9	100	11	11	13	IPI00009865	IPI00009865
KRT18 Keratin, type I cytoskeletal 18	KRT18	<a target="_blank" href="http://srs.ebi.ac.uk/srsbin/cgi-bin/wgetz?-e+[IPI-acc:IPI00554788]+-vn+2">IPI00554788</a>	3	48041	100	17	22	70	IPI00554788	IPI00554788
KRT19 Keratin, type I cytoskeletal 19	KRT19	<a target="_blank" href="http://srs.ebi.ac.uk/srsbin/cgi-bin/wgetz?-e+[IPI-acc:IPI00479145]+-vn+2">IPI00479145</a>	3	44075	100	18	21	44	IPI00479145	IPI00479145
KRT23 24 kDa protein	KRT23	<a target="_blank" href="http://srs.ebi.ac.uk/srsbin/cgi-bin/wgetz?-e+[IPI-acc:IPI00243338]+-vn+2">IPI00243338</a>	1	24342.6	100	3	3	3	IPI00243338	IPI00243338, IPI00304458
KRT5 Keratin, type II cytoskeletal 5	KRT5	<a target="_blank" href="http://srs.ebi.ac.uk/srsbin/cgi-bin/wgetz?-e+[IPI-acc:IPI00009867]+-vn+2">IPI00009867</a>	3	62361.6	100	17	17	24	IPI00009867	IPI00009867
KRT8 Keratin, type II cytoskeletal 8	KRT8	<a target="_blank" href="http://srs.ebi.ac.uk/srsbin/cgi-bin/wgetz?-e+[IPI-acc:IPI00554648]+-vn+2">IPI00554648</a>	3	53688.2	100	28	32	119	IPI00554648	IPI00554648
KRT9 Keratin, type I cytoskeletal 9	KRT9	<a target="_blank" href="http://srs.ebi.ac.uk/srsbin/cgi-bin/wgetz?-e+[IPI-acc:IPI00019359]+-vn+2">IPI00019359</a>	3	62047.8	100	8	9	17	IPI00019359	IPI00019359
KTN1 Isoform 1 of Kinectin	KTN1	<a target="_blank" href="http://srs.ebi.ac.uk/srsbin/cgi-bin/wgetz?-e+[IPI-acc:IPI00328753]+-vn+2">IPI00328753</a>	1	156258	100	3	3	3	IPI00328753	IPI00328753, IPI00337736, IPI00783726, IPI00909030
L1CAM Isoform 2 of Neural cell adhesion molecule L1	L1CAM	<a target="_blank" href="http://srs.ebi.ac.uk/srsbin/cgi-bin/wgetz?-e+[IPI-acc:IPI00334532]+-vn+2">IPI00334532</a>	3	139500	100	10	11	13	IPI00334532	IPI00334532, IPI00646281, IPI00871467
LAMA1 Laminin subunit alpha-1	LAMA1	<a target="_blank" href="http://srs.ebi.ac.uk/srsbin/cgi-bin/wgetz?-e+[IPI-acc:IPI00375294]+-vn+2">IPI00375294</a>	1	337134	99.8	2	2	2	IPI00375294	IPI00375294
LAMA2 laminin alpha 2 subunit isoform b precursor	LAMA2	<a target="_blank" href="http://srs.ebi.ac.uk/srsbin/cgi-bin/wgetz?-e+[IPI-acc:IPI00218725]+-vn+2">IPI00218725</a>	1	343497	100	7	7	9	IPI00218725	IPI00218725, IPI00479834, IPI00844276, IPI00873889, IPI00940615, IPI00942809
LAMA3 Isoform 1 of Laminin subunit alpha-3	LAMA3	<a target="_blank" href="http://srs.ebi.ac.uk/srsbin/cgi-bin/wgetz?-e+[IPI-acc:IPI00003951]+-vn+2">IPI00003951</a>	3	189321	100	18	18	20	IPI00003951	IPI00003951, IPI00377045, IPI00743994, IPI00790353, IPI00790908, IPI00895830
LAMA4 Isoform 1 of Laminin subunit alpha-4	LAMA4	<a target="_blank" href="http://srs.ebi.ac.uk/srsbin/cgi-bin/wgetz?-e+[IPI-acc:IPI00329482]+-vn+2">IPI00329482</a>	3	202512	100	38	47	67	IPI00329482	IPI00329482, IPI00735310
LAMA5 Laminin subunit alpha-5	LAMA5	<a target="_blank" href="http://srs.ebi.ac.uk/srsbin/cgi-bin/wgetz?-e+[IPI-acc:IPI00783665]+-vn+2">IPI00783665</a>	3	399769	100	24	26	34	IPI00783665	IPI00783665
LAMB1 200 kDa protein	LAMB1	<a target="_blank" href="http://srs.ebi.ac.uk/srsbin/cgi-bin/wgetz?-e+[IPI-acc:IPI00853454]+-vn+2">IPI00853454</a>	3	200457	100	32	38	64	IPI00853454	IPI00853454
LAMB2 Laminin subunit beta-2	LAMB2	<a target="_blank" href="http://srs.ebi.ac.uk/srsbin/cgi-bin/wgetz?-e+[IPI-acc:IPI00296922]+-vn+2">IPI00296922</a>	1	195958	100	4	4	4	IPI00296922	IPI00296922
LAMB3 Laminin subunit beta-3	LAMB3	<a target="_blank" href="http://srs.ebi.ac.uk/srsbin/cgi-bin/wgetz?-e+[IPI-acc:IPI00299404]+-vn+2">IPI00299404</a>	3	129553	100	10	11	12	IPI00299404	IPI00299404
LAMC1 Laminin subunit gamma-1	LAMC1	<a target="_blank" href="http://srs.ebi.ac.uk/srsbin/cgi-bin/wgetz?-e+[IPI-acc:IPI00298281]+-vn+2">IPI00298281</a>	3	177583	100	45	54	88	IPI00298281	IPI00298281
LAMC2 Isoform Long of Laminin subunit gamma-2	LAMC2	<a target="_blank" href="http://srs.ebi.ac.uk/srsbin/cgi-bin/wgetz?-e+[IPI-acc:IPI00015117]+-vn+2">IPI00015117</a>	3	130958	100	18	20	23	IPI00015117	IPI00015117
LAMP2 Isoform LAMP-2A of Lysosome-associated membrane glycoprotein 2	LAMP2	<a target="_blank" href="http://srs.ebi.ac.uk/srsbin/cgi-bin/wgetz?-e+[IPI-acc:IPI00009030]+-vn+2">IPI00009030</a>	2	44942.9	99.8	2	2	3	IPI00009030	IPI00009030, IPI00216172, IPI00739827
LAP3 Isoform 1 of Cytosol aminopeptidase	LAP3	<a target="_blank" href="http://srs.ebi.ac.uk/srsbin/cgi-bin/wgetz?-e+[IPI-acc:IPI00419237]+-vn+2">IPI00419237</a>	3	56149.7	100	4	5	9	IPI00419237	IPI00419237, IPI00789806
LARP1 Isoform 1 of La-related protein 1	LARP1	<a target="_blank" href="http://srs.ebi.ac.uk/srsbin/cgi-bin/wgetz?-e+[IPI-acc:IPI00185919]+-vn+2">IPI00185919</a>	1	123495	99.8	2	2	2	IPI00185919	IPI00185919, IPI00411690, IPI00643027
LARS Leucyl-tRNA synthetase, cytoplasmic	LARS	<a target="_blank" href="http://srs.ebi.ac.uk/srsbin/cgi-bin/wgetz?-e+[IPI-acc:IPI00103994]+-vn+2">IPI00103994</a>	1	134453	99.8	2	2	2	IPI00103994	IPI00103994, IPI00871954, IPI00939672
LASP1 Isoform 1 of LIM and SH3 domain protein 1	LASP1	<a target="_blank" href="http://srs.ebi.ac.uk/srsbin/cgi-bin/wgetz?-e+[IPI-acc:IPI00000861]+-vn+2">IPI00000861</a>	3	29698.8	100	5	5	6	IPI00000861	IPI00000861, IPI00386803, IPI00883946
LAYN Isoform 1 of Layilin	LAYN	<a target="_blank" href="http://srs.ebi.ac.uk/srsbin/cgi-bin/wgetz?-e+[IPI-acc:IPI00418125]+-vn+2">IPI00418125</a>	2	43090.6	99.8	2	2	4	IPI00418125	IPI00418125, IPI00744423
LCN2 Neutrophil gelatinase-associated lipocalin	LCN2	<a target="_blank" href="http://srs.ebi.ac.uk/srsbin/cgi-bin/wgetz?-e+[IPI-acc:IPI00299547]+-vn+2">IPI00299547</a>	3	22570.9	100	11	17	142	IPI00299547	IPI00299547
LDHA L-lactate dehydrogenase	LDHA	<a target="_blank" href="http://srs.ebi.ac.uk/srsbin/cgi-bin/wgetz?-e+[IPI-acc:IPI00217966]+-vn+2">IPI00217966</a>	3	39820	100	18	24	61	IPI00217966	IPI00217966
LDHB L-lactate dehydrogenase B chain	LDHB	<a target="_blank" href="http://srs.ebi.ac.uk/srsbin/cgi-bin/wgetz?-e+[IPI-acc:IPI00219217]+-vn+2">IPI00219217</a>	3	36620.6	100	13	16	38	IPI00219217	IPI00219217
LDLR Low-density lipoprotein receptor	LDLR	<a target="_blank" href="http://srs.ebi.ac.uk/srsbin/cgi-bin/wgetz?-e+[IPI-acc:IPI00000070]+-vn+2">IPI00000070</a>	3	95356.7	100	10	12	15	IPI00000070	IPI00000070, IPI00908663
LEPRE1 Isoform 3 of Prolyl 3-hydroxylase 1	LEPRE1	<a target="_blank" href="http://srs.ebi.ac.uk/srsbin/cgi-bin/wgetz?-e+[IPI-acc:IPI00045839]+-vn+2">IPI00045839</a>	3	90599.2	100	3	3	5	IPI00045839	IPI00045839, IPI00163381
LGALS1 Galectin-1	LGALS1	<a target="_blank" href="http://srs.ebi.ac.uk/srsbin/cgi-bin/wgetz?-e+[IPI-acc:IPI00219219]+-vn+2">IPI00219219</a>	3	14697.8	100	8	12	41	IPI00219219	IPI00219219
LGALS3 Galectin-3	LGALS3	<a target="_blank" href="http://srs.ebi.ac.uk/srsbin/cgi-bin/wgetz?-e+[IPI-acc:IPI00465431]+-vn+2">IPI00465431</a>	3	26134.8	100	5	7	20	IPI00465431	IPI00465431
LGALS3BP Galectin-3-binding protein	LGALS3BP	<a target="_blank" href="http://srs.ebi.ac.uk/srsbin/cgi-bin/wgetz?-e+[IPI-acc:IPI00023673]+-vn+2">IPI00023673</a>	3	65314.1	100	17	22	97	IPI00023673	IPI00023673
LGMN Legumain	LGMN	<a target="_blank" href="http://srs.ebi.ac.uk/srsbin/cgi-bin/wgetz?-e+[IPI-acc:IPI00293303]+-vn+2">IPI00293303</a>	2	49393	100	3	4	5	IPI00293303	IPI00293303
LIF Leukemia inhibitory factor	LIF	<a target="_blank" href="http://srs.ebi.ac.uk/srsbin/cgi-bin/wgetz?-e+[IPI-acc:IPI00009720]+-vn+2">IPI00009720</a>	1	21990.3	99.8	2	2	3	IPI00009720	IPI00009720
LIMA1 Isoform Beta of LIM domain and actin-binding protein 1	LIMA1	<a target="_blank" href="http://srs.ebi.ac.uk/srsbin/cgi-bin/wgetz?-e+[IPI-acc:IPI00008918]+-vn+2">IPI00008918</a>	1	85208.3	99.8	2	2	2	IPI00008918	IPI00008918, IPI00220466, IPI00796222, IPI00796705, IPI00883896, IPI00940308
LMAN2 Vesicular integral-membrane protein VIP36	LMAN2	<a target="_blank" href="http://srs.ebi.ac.uk/srsbin/cgi-bin/wgetz?-e+[IPI-acc:IPI00009950]+-vn+2">IPI00009950</a>	3	40211.5	100	9	12	24	IPI00009950	IPI00009950
LMNA Isoform A of Lamin-A/C	LMNA	<a target="_blank" href="http://srs.ebi.ac.uk/srsbin/cgi-bin/wgetz?-e+[IPI-acc:IPI00021405]+-vn+2">IPI00021405</a>	3	74122.6	100	31	35	57	IPI00021405	IPI00021405
LMNB1 Lamin-B1	LMNB1	<a target="_blank" href="http://srs.ebi.ac.uk/srsbin/cgi-bin/wgetz?-e+[IPI-acc:IPI00217975]+-vn+2">IPI00217975</a>	3	66391.6	100	9	9	10	IPI00217975	IPI00217975
LMNB2 Lamin-B2	LMNB2	<a target="_blank" href="http://srs.ebi.ac.uk/srsbin/cgi-bin/wgetz?-e+[IPI-acc:IPI00009771]+-vn+2">IPI00009771</a>	3	69931.4	100	7	7	8	IPI00009771	IPI00009771, IPI00879819
LMO7 Isoform 3 of LIM domain only protein 7	LMO7	<a target="_blank" href="http://srs.ebi.ac.uk/srsbin/cgi-bin/wgetz?-e+[IPI-acc:IPI00291802]+-vn+2">IPI00291802</a>	1	153669	100	3	3	3	IPI00291802	IPI00291802, IPI00409590, IPI00409591, IPI00409593, IPI00552510, IPI00952890, IPI00953316
LOC100291837;RPS21 40S ribosomal protein S21	LOC100291837;RPS21	<a target="_blank" href="http://srs.ebi.ac.uk/srsbin/cgi-bin/wgetz?-e+[IPI-acc:IPI00017448]+-vn+2">IPI00017448</a>	3	9093.6	100	5	6	6	IPI00017448	IPI00017448
LOC100293101;LOC100290734;LOC100288413 Uncharacterized protein LP9056	LOC100293101;LOC100290734;LOC100288413	<a target="_blank" href="http://srs.ebi.ac.uk/srsbin/cgi-bin/wgetz?-e+[IPI-acc:IPI00002191]+-vn+2">IPI00002191</a>	2	63529.8	100	4	4	4	IPI00002191	IPI00002191
LOC284297 Scavenger receptor cysteine-rich domain-containing protein LOC284297	LOC284297	<a target="_blank" href="http://srs.ebi.ac.uk/srsbin/cgi-bin/wgetz?-e+[IPI-acc:IPI00554474]+-vn+2">IPI00554474</a>	3	115750	100	7	7	8	IPI00554474	IPI00554474
LOC442497;SLC3A2 4F2 cell-surface antigen heavy chain	LOC442497;SLC3A2	<a target="_blank" href="http://srs.ebi.ac.uk/srsbin/cgi-bin/wgetz?-e+[IPI-acc:IPI00027493]+-vn+2">IPI00027493</a>	3	57929.4	100	14	15	20	IPI00027493	IPI00027493, IPI00554481, IPI00554611, IPI00554702, IPI00554722, IPI00604710
LOC643790;HMGN1 Non-histone chromosomal protein HMG-14	LOC643790;HMGN1	<a target="_blank" href="http://srs.ebi.ac.uk/srsbin/cgi-bin/wgetz?-e+[IPI-acc:IPI00554761]+-vn+2">IPI00554761</a>	2	10641.1	100	3	4	5	IPI00554761	IPI00554761
LOC723972;ANP32A Acidic leucine-rich nuclear phosphoprotein 32 family member A	LOC723972;ANP32A	<a target="_blank" href="http://srs.ebi.ac.uk/srsbin/cgi-bin/wgetz?-e+[IPI-acc:IPI00025849]+-vn+2">IPI00025849</a>	3	28568.1	100	4	5	7	IPI00025849	IPI00025849, IPI00449263, IPI00940656
LOX Protein-lysine 6-oxidase	LOX	<a target="_blank" href="http://srs.ebi.ac.uk/srsbin/cgi-bin/wgetz?-e+[IPI-acc:IPI00002802]+-vn+2">IPI00002802</a>	3	46926.2	100	9	10	19	IPI00002802	IPI00002802
LOXL1 Lysyl oxidase homolog 1	LOXL1	<a target="_blank" href="http://srs.ebi.ac.uk/srsbin/cgi-bin/wgetz?-e+[IPI-acc:IPI00001597]+-vn+2">IPI00001597</a>	2	63090.7	100	3	3	3	IPI00001597	IPI00001597
LOXL2;ENTPD4 Lysyl oxidase homolog 2	LOXL2;ENTPD4	<a target="_blank" href="http://srs.ebi.ac.uk/srsbin/cgi-bin/wgetz?-e+[IPI-acc:IPI00294839]+-vn+2">IPI00294839</a>	3	86705.1	100	17	22	38	IPI00294839	IPI00294839
LOXL4 Lysyl oxidase homolog 4	LOXL4	<a target="_blank" href="http://srs.ebi.ac.uk/srsbin/cgi-bin/wgetz?-e+[IPI-acc:IPI00306402]+-vn+2">IPI00306402</a>	1	84462.6	99.8	2	3	3	IPI00306402	IPI00306402
LRG1 Leucine-rich alpha-2-glycoprotein	LRG1	<a target="_blank" href="http://srs.ebi.ac.uk/srsbin/cgi-bin/wgetz?-e+[IPI-acc:IPI00022417]+-vn+2">IPI00022417</a>	3	38161.7	100	4	5	7	IPI00022417	IPI00022417
LRP1 Prolow-density lipoprotein receptor-related protein 1	LRP1	<a target="_blank" href="http://srs.ebi.ac.uk/srsbin/cgi-bin/wgetz?-e+[IPI-acc:IPI00020557]+-vn+2">IPI00020557</a>	1	504543	98.1	2	2	2	IPI00020557	IPI00020557
LRRC47 Leucine-rich repeat-containing protein 47	LRRC47	<a target="_blank" href="http://srs.ebi.ac.uk/srsbin/cgi-bin/wgetz?-e+[IPI-acc:IPI00170935]+-vn+2">IPI00170935</a>	3	63456.7	100	3	3	3	IPI00170935	IPI00170935
LRRC59 Leucine-rich repeat-containing protein 59	LRRC59	<a target="_blank" href="http://srs.ebi.ac.uk/srsbin/cgi-bin/wgetz?-e+[IPI-acc:IPI00396321]+-vn+2">IPI00396321</a>	1	34913.4	99.8	2	2	2	IPI00396321	IPI00396321
LRRFIP1 Isoform 2 of Leucine-rich repeat flightless-interacting protein 1	LRRFIP1	<a target="_blank" href="http://srs.ebi.ac.uk/srsbin/cgi-bin/wgetz?-e+[IPI-acc:IPI00006207]+-vn+2">IPI00006207</a>	1	86385.2	100	3	3	4	IPI00006207	IPI00006207, IPI00382733, IPI00785113
LSM8 U6 snRNA-associated Sm-like protein LSm8	LSM8	<a target="_blank" href="http://srs.ebi.ac.uk/srsbin/cgi-bin/wgetz?-e+[IPI-acc:IPI00219871]+-vn+2">IPI00219871</a>	2	10384.6	99.8	2	2	3	IPI00219871	IPI00219871
LTA4H Isoform 1 of Leukotriene A-4 hydrolase	LTA4H	<a target="_blank" href="http://srs.ebi.ac.uk/srsbin/cgi-bin/wgetz?-e+[IPI-acc:IPI00219077]+-vn+2">IPI00219077</a>	3	69269.1	100	13	14	18	IPI00219077	IPI00219077
LTBP1 latent transforming growth factor beta binding protein 1 isoform LTBP-1S	LTBP1	<a target="_blank" href="http://srs.ebi.ac.uk/srsbin/cgi-bin/wgetz?-e+[IPI-acc:IPI00302679]+-vn+2">IPI00302679</a>	3	152953	100	12	13	15	IPI00302679	IPI00302679, IPI00784258, IPI00894247, IPI00929158
LTBP2 Latent-transforming growth factor beta-binding protein 2	LTBP2	<a target="_blank" href="http://srs.ebi.ac.uk/srsbin/cgi-bin/wgetz?-e+[IPI-acc:IPI00292150]+-vn+2">IPI00292150</a>	3	195038	100	6	6	6	IPI00292150	IPI00292150
LTBP3 Isoform 1 of Latent-transforming growth factor beta-binding protein 3	LTBP3	<a target="_blank" href="http://srs.ebi.ac.uk/srsbin/cgi-bin/wgetz?-e+[IPI-acc:IPI00073196]+-vn+2">IPI00073196</a>	3	139337	100	6	7	9	IPI00073196	IPI00073196, IPI00398794
LTBP4 Isoform 2 of Latent-transforming growth factor beta-binding protein 4	LTBP4	<a target="_blank" href="http://srs.ebi.ac.uk/srsbin/cgi-bin/wgetz?-e+[IPI-acc:IPI00783492]+-vn+2">IPI00783492</a>	3	165717	100	12	12	12	IPI00783492	IPI00783492
LTF cDNA FLJ78440, highly similar to Human lactoferrin	LTF	<a target="_blank" href="http://srs.ebi.ac.uk/srsbin/cgi-bin/wgetz?-e+[IPI-acc:IPI00298860]+-vn+2">IPI00298860</a>	3	78350.5	100	2	2	13	IPI00298860	IPI00298860, IPI00789477, IPI00903112, IPI00925547
LUC7L2 cDNA FLJ55988, highly similar to RNA-binding protein Luc7-like 2	LUC7L2	<a target="_blank" href="http://srs.ebi.ac.uk/srsbin/cgi-bin/wgetz?-e+[IPI-acc:IPI00006932]+-vn+2">IPI00006932</a>	2	54206.7	99.9	2	2	2	IPI00006932	IPI00006932, IPI00216804
LUM Lumican	LUM	<a target="_blank" href="http://srs.ebi.ac.uk/srsbin/cgi-bin/wgetz?-e+[IPI-acc:IPI00020986]+-vn+2">IPI00020986</a>	3	38413.5	100	11	14	100	IPI00020986	IPI00020986
LYPLA2 Acyl-protein thioesterase 2	LYPLA2	<a target="_blank" href="http://srs.ebi.ac.uk/srsbin/cgi-bin/wgetz?-e+[IPI-acc:IPI00027032]+-vn+2">IPI00027032</a>	3	24719.2	100	3	3	3	IPI00027032	IPI00027032
M6PRBP1 Isoform A of Mannose-6-phosphate receptor-binding protein 1	M6PRBP1	<a target="_blank" href="http://srs.ebi.ac.uk/srsbin/cgi-bin/wgetz?-e+[IPI-acc:IPI00106668]+-vn+2">IPI00106668</a>	3	28111.2	100	13	15	22	IPI00106668	IPI00106668, IPI00303882
MACF1 Isoform 2 of Microtubule-actin cross-linking factor 1, isoforms 1/2/3/5	MACF1	<a target="_blank" href="http://srs.ebi.ac.uk/srsbin/cgi-bin/wgetz?-e+[IPI-acc:IPI00256861]+-vn+2">IPI00256861</a>	1	620397	99.8	2	2	2	IPI00256861	IPI00256861, IPI00432363, IPI00478226, IPI00550385, IPI00941241
MAGOHB Protein mago nashi homolog 2	MAGOHB	<a target="_blank" href="http://srs.ebi.ac.uk/srsbin/cgi-bin/wgetz?-e+[IPI-acc:IPI00059292]+-vn+2">IPI00059292</a>	1	17258.6	100	2	3	3	IPI00059292	IPI00059292, IPI00219306, IPI00513955, IPI00745029
MAMDC2 Isoform 1 of MAM domain-containing protein 2	MAMDC2	<a target="_blank" href="http://srs.ebi.ac.uk/srsbin/cgi-bin/wgetz?-e+[IPI-acc:IPI00183750]+-vn+2">IPI00183750</a>	2	77566.2	100	3	3	3	IPI00183750	IPI00183750
MAN1A1 Mannosyl-oligosaccharide 1,2-alpha-mannosidase IA	MAN1A1	<a target="_blank" href="http://srs.ebi.ac.uk/srsbin/cgi-bin/wgetz?-e+[IPI-acc:IPI00844511]+-vn+2">IPI00844511</a>	1	72953.7	100	3	3	3	IPI00844511	IPI00844511
MAN1B1 Endoplasmic reticulum mannosyl-oligosaccharide 1,2-alpha-mannosidase	MAN1B1	<a target="_blank" href="http://srs.ebi.ac.uk/srsbin/cgi-bin/wgetz?-e+[IPI-acc:IPI00008207]+-vn+2">IPI00008207</a>	2	79564	100	5	5	5	IPI00008207	IPI00008207
MAN2A1 Alpha-mannosidase 2	MAN2A1	<a target="_blank" href="http://srs.ebi.ac.uk/srsbin/cgi-bin/wgetz?-e+[IPI-acc:IPI00003802]+-vn+2">IPI00003802</a>	3	131128	100	6	7	8	IPI00003802	IPI00003802
MANBA Beta-mannosidase	MANBA	<a target="_blank" href="http://srs.ebi.ac.uk/srsbin/cgi-bin/wgetz?-e+[IPI-acc:IPI00298793]+-vn+2">IPI00298793</a>	2	100879	99.9	2	2	2	IPI00298793	IPI00298793
MANF mesencephalic astrocyte-derived neurotrophic factor	MANF	<a target="_blank" href="http://srs.ebi.ac.uk/srsbin/cgi-bin/wgetz?-e+[IPI-acc:IPI00328748]+-vn+2">IPI00328748</a>	2	26886.4	100	2	3	4	IPI00328748	IPI00328748, IPI00924819
MAP1B Microtubule-associated protein 1B	MAP1B	<a target="_blank" href="http://srs.ebi.ac.uk/srsbin/cgi-bin/wgetz?-e+[IPI-acc:IPI00008868]+-vn+2">IPI00008868</a>	2	270602	100	7	7	7	IPI00008868	IPI00008868
MAP4 Isoform 1 of Microtubule-associated protein 4	MAP4	<a target="_blank" href="http://srs.ebi.ac.uk/srsbin/cgi-bin/wgetz?-e+[IPI-acc:IPI00396171]+-vn+2">IPI00396171</a>	3	121002	100	13	14	18	IPI00396171	IPI00396171, IPI00878314, IPI00888475
MAPK1 Mitogen-activated protein kinase 1	MAPK1	<a target="_blank" href="http://srs.ebi.ac.uk/srsbin/cgi-bin/wgetz?-e+[IPI-acc:IPI00003479]+-vn+2">IPI00003479</a>	1	41373.9	99.8	2	2	2	IPI00003479	IPI00003479, IPI00874012
MAPRE1 Microtubule-associated protein RP/EB family member 1	MAPRE1	<a target="_blank" href="http://srs.ebi.ac.uk/srsbin/cgi-bin/wgetz?-e+[IPI-acc:IPI00017596]+-vn+2">IPI00017596</a>	3	29981.5	100	7	9	10	IPI00017596	IPI00017596, IPI00910350
MARCKS Myristoylated alanine-rich C-kinase substrate	MARCKS	<a target="_blank" href="http://srs.ebi.ac.uk/srsbin/cgi-bin/wgetz?-e+[IPI-acc:IPI00219301]+-vn+2">IPI00219301</a>	3	31536.2	100	5	5	7	IPI00219301	IPI00219301
MARCKSL1 MARCKS-related protein	MARCKSL1	<a target="_blank" href="http://srs.ebi.ac.uk/srsbin/cgi-bin/wgetz?-e+[IPI-acc:IPI00641181]+-vn+2">IPI00641181</a>	2	19510.6	100	3	3	3	IPI00641181	IPI00641181
MAT2A S-adenosylmethionine synthetase isoform type-2	MAT2A	<a target="_blank" href="http://srs.ebi.ac.uk/srsbin/cgi-bin/wgetz?-e+[IPI-acc:IPI00010157]+-vn+2">IPI00010157</a>	3	43642.8	100	3	4	4	IPI00010157	IPI00010157, IPI00916229
MAT2B Isoform 1 of Methionine adenosyltransferase 2 subunit beta	MAT2B	<a target="_blank" href="http://srs.ebi.ac.uk/srsbin/cgi-bin/wgetz?-e+[IPI-acc:IPI00002324]+-vn+2">IPI00002324</a>	3	37533.6	100	3	3	4	IPI00002324	IPI00002324, IPI00181717, IPI00845510
MATN2 Isoform 2 of Matrilin-2	MATN2	<a target="_blank" href="http://srs.ebi.ac.uk/srsbin/cgi-bin/wgetz?-e+[IPI-acc:IPI00168520]+-vn+2">IPI00168520</a>	3	104869	100	3	3	3	IPI00168520	IPI00168520, IPI00473118, IPI00554542
MATR3 Matrin-3	MATR3	<a target="_blank" href="http://srs.ebi.ac.uk/srsbin/cgi-bin/wgetz?-e+[IPI-acc:IPI00017297]+-vn+2">IPI00017297</a>	2	94608.7	100	3	3	3	IPI00017297	IPI00017297, IPI00789551
MBTPS1 Membrane-bound transcription factor site-1 protease	MBTPS1	<a target="_blank" href="http://srs.ebi.ac.uk/srsbin/cgi-bin/wgetz?-e+[IPI-acc:IPI00021569]+-vn+2">IPI00021569</a>	1	117732	99.8	2	2	2	IPI00021569	IPI00021569, IPI00397466
MCAM Isoform 1 of Cell surface glycoprotein MUC18	MCAM	<a target="_blank" href="http://srs.ebi.ac.uk/srsbin/cgi-bin/wgetz?-e+[IPI-acc:IPI00016334]+-vn+2">IPI00016334</a>	3	71588.5	100	4	4	6	IPI00016334	IPI00016334
MCM2 DNA replication licensing factor MCM2	MCM2	<a target="_blank" href="http://srs.ebi.ac.uk/srsbin/cgi-bin/wgetz?-e+[IPI-acc:IPI00184330]+-vn+2">IPI00184330</a>	1	101880	99.8	2	2	2	IPI00184330	IPI00184330
MCM3 MCM3 minichromosome maintenance deficient 3 (S. cerevisiae), isoform CRA_b	MCM3	<a target="_blank" href="http://srs.ebi.ac.uk/srsbin/cgi-bin/wgetz?-e+[IPI-acc:IPI00013214]+-vn+2">IPI00013214</a>	3	95892.3	100	3	3	5	IPI00013214	IPI00013214, IPI00940786
MCM4 DNA replication licensing factor MCM4	MCM4	<a target="_blank" href="http://srs.ebi.ac.uk/srsbin/cgi-bin/wgetz?-e+[IPI-acc:IPI00018349]+-vn+2">IPI00018349</a>	3	96542.6	100	4	5	5	IPI00018349	IPI00018349, IPI00795318
MCM6 DNA replication licensing factor MCM6	MCM6	<a target="_blank" href="http://srs.ebi.ac.uk/srsbin/cgi-bin/wgetz?-e+[IPI-acc:IPI00031517]+-vn+2">IPI00031517</a>	1	92872.6	100	3	3	3	IPI00031517	IPI00031517
MCM7 Isoform 2 of DNA replication licensing factor MCM7	MCM7	<a target="_blank" href="http://srs.ebi.ac.uk/srsbin/cgi-bin/wgetz?-e+[IPI-acc:IPI00219740]+-vn+2">IPI00219740</a>	1	44630.3	98.1	2	2	2	IPI00219740	IPI00219740, IPI00299904
MDH1 Malate dehydrogenase, cytoplasmic	MDH1	<a target="_blank" href="http://srs.ebi.ac.uk/srsbin/cgi-bin/wgetz?-e+[IPI-acc:IPI00291005]+-vn+2">IPI00291005</a>	3	36408.9	100	9	9	15	IPI00291005	IPI00291005
MDH2 Malate dehydrogenase, mitochondrial	MDH2	<a target="_blank" href="http://srs.ebi.ac.uk/srsbin/cgi-bin/wgetz?-e+[IPI-acc:IPI00291006]+-vn+2">IPI00291006</a>	3	35485.7	100	12	13	31	IPI00291006	IPI00291006
MDK Midkine	MDK	<a target="_blank" href="http://srs.ebi.ac.uk/srsbin/cgi-bin/wgetz?-e+[IPI-acc:IPI00010333]+-vn+2">IPI00010333</a>	3	15567.3	100	5	6	10	IPI00010333	IPI00010333
ME1 NADP-dependent malic enzyme	ME1	<a target="_blank" href="http://srs.ebi.ac.uk/srsbin/cgi-bin/wgetz?-e+[IPI-acc:IPI00008215]+-vn+2">IPI00008215</a>	3	64133.4	100	4	4	5	IPI00008215	IPI00008215
MESDC2 Mesoderm development candidate 2	MESDC2	<a target="_blank" href="http://srs.ebi.ac.uk/srsbin/cgi-bin/wgetz?-e+[IPI-acc:IPI00399089]+-vn+2">IPI00399089</a>	1	26059.9	99.8	2	2	2	IPI00399089	IPI00399089
MFAP2 Microfibrillar-associated protein 2	MFAP2	<a target="_blank" href="http://srs.ebi.ac.uk/srsbin/cgi-bin/wgetz?-e+[IPI-acc:IPI00022621]+-vn+2">IPI00022621</a>	1	20807.2	100	2	2	2	IPI00022621	IPI00022621, IPI00644827
MFGE8 Lactadherin	MFGE8	<a target="_blank" href="http://srs.ebi.ac.uk/srsbin/cgi-bin/wgetz?-e+[IPI-acc:IPI00002236]+-vn+2">IPI00002236</a>	3	43104.9	100	12	15	27	IPI00002236	IPI00002236
MGAT1 Alpha-1,3-mannosyl-glycoprotein 2-beta-N-acetylglucosaminyltransferase	MGAT1	<a target="_blank" href="http://srs.ebi.ac.uk/srsbin/cgi-bin/wgetz?-e+[IPI-acc:IPI00000138]+-vn+2">IPI00000138</a>	1	50845.1	99.8	2	2	2	IPI00000138	IPI00000138
MGAT5 Alpha-1,6-mannosylglycoprotein 6-beta-N-acetylglucosaminyltransferase A	MGAT5	<a target="_blank" href="http://srs.ebi.ac.uk/srsbin/cgi-bin/wgetz?-e+[IPI-acc:IPI00020407]+-vn+2">IPI00020407</a>	3	84526.8	100	8	8	13	IPI00020407	IPI00020407
MIA Melanoma-derived growth regulatory protein	MIA	<a target="_blank" href="http://srs.ebi.ac.uk/srsbin/cgi-bin/wgetz?-e+[IPI-acc:IPI00003448]+-vn+2">IPI00003448</a>	3	14491.2	100	4	4	9	IPI00003448	IPI00003448
MIF Macrophage migration inhibitory factor	MIF	<a target="_blank" href="http://srs.ebi.ac.uk/srsbin/cgi-bin/wgetz?-e+[IPI-acc:IPI00293276]+-vn+2">IPI00293276</a>	3	12458.5	99.8	2	2	14	IPI00293276	IPI00293276
MINPP1 Isoform 1 of Multiple inositol polyphosphate phosphatase 1	MINPP1	<a target="_blank" href="http://srs.ebi.ac.uk/srsbin/cgi-bin/wgetz?-e+[IPI-acc:IPI00293748]+-vn+2">IPI00293748</a>	2	55034.9	100	3	3	3	IPI00293748	IPI00293748
MKI67 Isoform Long of Antigen KI-67	MKI67	<a target="_blank" href="http://srs.ebi.ac.uk/srsbin/cgi-bin/wgetz?-e+[IPI-acc:IPI00004233]+-vn+2">IPI00004233</a>	2	358678	100	3	3	3	IPI00004233	IPI00004233, IPI00413173
MMP1 Interstitial collagenase	MMP1	<a target="_blank" href="http://srs.ebi.ac.uk/srsbin/cgi-bin/wgetz?-e+[IPI-acc:IPI00008561]+-vn+2">IPI00008561</a>	3	53989.9	100	10	10	12	IPI00008561	IPI00008561
MMP11 Stromelysin-3	MMP11	<a target="_blank" href="http://srs.ebi.ac.uk/srsbin/cgi-bin/wgetz?-e+[IPI-acc:IPI00306778]+-vn+2">IPI00306778</a>	3	54600.9	100	4	4	7	IPI00306778	IPI00306778
MMP14 Matrix metalloproteinase-14	MMP14	<a target="_blank" href="http://srs.ebi.ac.uk/srsbin/cgi-bin/wgetz?-e+[IPI-acc:IPI00218398]+-vn+2">IPI00218398</a>	3	65867.7	100	3	4	7	IPI00218398	IPI00218398, IPI00896498
MMP19 Isoform 1 of Matrix metalloproteinase-19	MMP19	<a target="_blank" href="http://srs.ebi.ac.uk/srsbin/cgi-bin/wgetz?-e+[IPI-acc:IPI00016067]+-vn+2">IPI00016067</a>	3	57340.2	100	5	5	6	IPI00016067	IPI00016067
MMP2 72 kDa type IV collagenase	MMP2	<a target="_blank" href="http://srs.ebi.ac.uk/srsbin/cgi-bin/wgetz?-e+[IPI-acc:IPI00027780]+-vn+2">IPI00027780</a>	3	73867.1	100	33	43	155	IPI00027780	IPI00027780
MMP9 Matrix metalloproteinase-9	MMP9	<a target="_blank" href="http://srs.ebi.ac.uk/srsbin/cgi-bin/wgetz?-e+[IPI-acc:IPI00027509]+-vn+2">IPI00027509</a>	3	78382.6	100	5	5	5	IPI00027509	IPI00027509
MOBKL1B Isoform 1 of Mps one binder kinase activator-like 1B	MOBKL1B	<a target="_blank" href="http://srs.ebi.ac.uk/srsbin/cgi-bin/wgetz?-e+[IPI-acc:IPI00301518]+-vn+2">IPI00301518</a>	1	25062.6	99.3	2	2	2	IPI00301518	IPI00301518, IPI00514212, IPI00872556, IPI00935917
MRC2 C-type mannose receptor 2	MRC2	<a target="_blank" href="http://srs.ebi.ac.uk/srsbin/cgi-bin/wgetz?-e+[IPI-acc:IPI00005707]+-vn+2">IPI00005707</a>	3	166637	100	3	3	3	IPI00005707	IPI00005707
MRPL12 39S ribosomal protein L12, mitochondrial	MRPL12	<a target="_blank" href="http://srs.ebi.ac.uk/srsbin/cgi-bin/wgetz?-e+[IPI-acc:IPI00005537]+-vn+2">IPI00005537</a>	2	21330.4	99.8	2	2	2	IPI00005537	IPI00005537
MSLN Isoform 2 of Mesothelin	MSLN	<a target="_blank" href="http://srs.ebi.ac.uk/srsbin/cgi-bin/wgetz?-e+[IPI-acc:IPI00025110]+-vn+2">IPI00025110</a>	3	68054	100	7	7	8	IPI00025110	IPI00025110, IPI00793649, IPI00798210
MSN Moesin	MSN	<a target="_blank" href="http://srs.ebi.ac.uk/srsbin/cgi-bin/wgetz?-e+[IPI-acc:IPI00219365]+-vn+2">IPI00219365</a>	3	67803.8	100	13	14	20	IPI00219365	IPI00219365, IPI00872814
MT1G;MT1E;MT1L;MT1JP Isoform 1 of Metallothionein-1G	MT1G;MT1E;MT1L;MT1JP	<a target="_blank" href="http://srs.ebi.ac.uk/srsbin/cgi-bin/wgetz?-e+[IPI-acc:IPI00008752]+-vn+2">IPI00008752</a>	1	6122.6	99.8	2	2	3	IPI00008752	IPI00008752, IPI00008753, IPI00022498, IPI00307016, IPI00413064
MTAP cDNA FLJ59758, highly similar to S-methyl-5-thioadenosine phosphorylase	MTAP	<a target="_blank" href="http://srs.ebi.ac.uk/srsbin/cgi-bin/wgetz?-e+[IPI-acc:IPI00011876]+-vn+2">IPI00011876</a>	3	33168.6	100	5	6	7	IPI00011876	IPI00011876, IPI00942294
MTHFD1 C-1-tetrahydrofolate synthase, cytoplasmic	MTHFD1	<a target="_blank" href="http://srs.ebi.ac.uk/srsbin/cgi-bin/wgetz?-e+[IPI-acc:IPI00218342]+-vn+2">IPI00218342</a>	2	101544	100	2	2	3	IPI00218342	IPI00218342, IPI00794900
MXRA5 Matrix-remodeling-associated protein 5	MXRA5	<a target="_blank" href="http://srs.ebi.ac.uk/srsbin/cgi-bin/wgetz?-e+[IPI-acc:IPI00012347]+-vn+2">IPI00012347</a>	1	312262	100	3	3	3	IPI00012347	IPI00012347
MXRA8 Isoform 2 of Matrix-remodeling-associated protein 8	MXRA8	<a target="_blank" href="http://srs.ebi.ac.uk/srsbin/cgi-bin/wgetz?-e+[IPI-acc:IPI00153049]+-vn+2">IPI00153049</a>	3	49602.2	100	4	4	4	IPI00153049	IPI00153049, IPI00550854, IPI00884085, IPI00909135
MYCBP C-Myc-binding protein	MYCBP	<a target="_blank" href="http://srs.ebi.ac.uk/srsbin/cgi-bin/wgetz?-e+[IPI-acc:IPI00871174]+-vn+2">IPI00871174</a>	2	11949.2	99.8	2	3	3	IPI00871174	IPI00871174
MYH9 Isoform 1 of Myosin-9	MYH9	<a target="_blank" href="http://srs.ebi.ac.uk/srsbin/cgi-bin/wgetz?-e+[IPI-acc:IPI00019502]+-vn+2">IPI00019502</a>	3	226520	100	35	42	52	IPI00019502	IPI00019502
MYL12B Myosin regulatory light chain 12B	MYL12B	<a target="_blank" href="http://srs.ebi.ac.uk/srsbin/cgi-bin/wgetz?-e+[IPI-acc:IPI00033494]+-vn+2">IPI00033494</a>	3	19762.3	100	9	11	20	IPI00033494	IPI00033494, IPI00220573, IPI00604523
MYL6;MYL6B Isoform Non-muscle of Myosin light polypeptide 6	MYL6;MYL6B	<a target="_blank" href="http://srs.ebi.ac.uk/srsbin/cgi-bin/wgetz?-e+[IPI-acc:IPI00335168]+-vn+2">IPI00335168</a>	3	16911.8	100	8	11	28	IPI00335168	IPI00335168, IPI00789605, IPI00796366, IPI00930599
NACA Nascent polypeptide-associated complex subunit alpha	NACA	<a target="_blank" href="http://srs.ebi.ac.uk/srsbin/cgi-bin/wgetz?-e+[IPI-acc:IPI00023748]+-vn+2">IPI00023748</a>	3	23365.3	100	4	4	7	IPI00023748	IPI00023748, IPI00797126, IPI00797259
NAGK N-acetylglucosamine kinase	NAGK	<a target="_blank" href="http://srs.ebi.ac.uk/srsbin/cgi-bin/wgetz?-e+[IPI-acc:IPI00296526]+-vn+2">IPI00296526</a>	2	42021	99.8	2	2	2	IPI00296526	IPI00296526, IPI00926939, IPI00927109, IPI00939575
NAGLU Alpha-N-acetylglucosaminidase	NAGLU	<a target="_blank" href="http://srs.ebi.ac.uk/srsbin/cgi-bin/wgetz?-e+[IPI-acc:IPI00008787]+-vn+2">IPI00008787</a>	3	82149.5	100	6	6	8	IPI00008787	IPI00008787, IPI00555656, IPI00746033
NAMPT Isoform 1 of Nicotinamide phosphoribosyltransferase	NAMPT	<a target="_blank" href="http://srs.ebi.ac.uk/srsbin/cgi-bin/wgetz?-e+[IPI-acc:IPI00018873]+-vn+2">IPI00018873</a>	3	55504.5	100	10	12	18	IPI00018873	IPI00018873
NANS Sialic acid synthase	NANS	<a target="_blank" href="http://srs.ebi.ac.uk/srsbin/cgi-bin/wgetz?-e+[IPI-acc:IPI00147874]+-vn+2">IPI00147874</a>	3	40289.9	100	4	5	5	IPI00147874	IPI00147874
NAP1L1 Nucleosome assembly protein 1-like 1	NAP1L1	<a target="_blank" href="http://srs.ebi.ac.uk/srsbin/cgi-bin/wgetz?-e+[IPI-acc:IPI00023860]+-vn+2">IPI00023860</a>	3	45357	100	7	7	14	IPI00023860	IPI00023860, IPI00789029
NAP1L4 cDNA FLJ59403, highly similar to Nucleosome assembly protein 1-like 4	NAP1L4	<a target="_blank" href="http://srs.ebi.ac.uk/srsbin/cgi-bin/wgetz?-e+[IPI-acc:IPI00017763]+-vn+2">IPI00017763</a>	3	44077.2	100	5	5	10	IPI00017763	IPI00017763, IPI00941463
NAPA Alpha-soluble NSF attachment protein	NAPA	<a target="_blank" href="http://srs.ebi.ac.uk/srsbin/cgi-bin/wgetz?-e+[IPI-acc:IPI00009253]+-vn+2">IPI00009253</a>	1	33216.1	99.8	2	2	3	IPI00009253	IPI00009253
NAPRT1 Isoform 4 of Nicotinate phosphoribosyltransferase	NAPRT1	<a target="_blank" href="http://srs.ebi.ac.uk/srsbin/cgi-bin/wgetz?-e+[IPI-acc:IPI00412498]+-vn+2">IPI00412498</a>	2	52144.1	100	4	5	5	IPI00412498	IPI00412498, IPI00465085, IPI00879716, IPI00880164, IPI00939355
NARS Asparaginyl-tRNA synthetase, cytoplasmic	NARS	<a target="_blank" href="http://srs.ebi.ac.uk/srsbin/cgi-bin/wgetz?-e+[IPI-acc:IPI00306960]+-vn+2">IPI00306960</a>	3	62926.2	100	3	3	3	IPI00306960	IPI00306960
NASP Isoform 1 of Nuclear autoantigenic sperm protein	NASP	<a target="_blank" href="http://srs.ebi.ac.uk/srsbin/cgi-bin/wgetz?-e+[IPI-acc:IPI00179953]+-vn+2">IPI00179953</a>	3	85217.5	100	3	5	13	IPI00179953	IPI00179953, IPI00219821, IPI00332499
NCL cDNA FLJ45706 fis, clone FEBRA2028457, highly similar to Nucleolin	NCL	<a target="_blank" href="http://srs.ebi.ac.uk/srsbin/cgi-bin/wgetz?-e+[IPI-acc:IPI00444262]+-vn+2">IPI00444262</a>	3	65945.8	100	16	20	29	IPI00444262	IPI00444262, IPI00604620
NDRG1 Protein NDRG1	NDRG1	<a target="_blank" href="http://srs.ebi.ac.uk/srsbin/cgi-bin/wgetz?-e+[IPI-acc:IPI00022078]+-vn+2">IPI00022078</a>	2	42816.9	100	3	3	3	IPI00022078	IPI00022078, IPI00923597
NEDD8 NEDD8	NEDD8	<a target="_blank" href="http://srs.ebi.ac.uk/srsbin/cgi-bin/wgetz?-e+[IPI-acc:IPI00020008]+-vn+2">IPI00020008</a>	3	9054	99.8	2	3	6	IPI00020008	IPI00020008, IPI00873768
NELL2 Protein kinase C-binding protein NELL2	NELL2	<a target="_blank" href="http://srs.ebi.ac.uk/srsbin/cgi-bin/wgetz?-e+[IPI-acc:IPI00015260]+-vn+2">IPI00015260</a>	3	91326.4	100	7	8	12	IPI00015260	IPI00015260, IPI00795624, IPI00921881, IPI00922434
NEO1 Isoform 1 of Neogenin	NEO1	<a target="_blank" href="http://srs.ebi.ac.uk/srsbin/cgi-bin/wgetz?-e+[IPI-acc:IPI00023814]+-vn+2">IPI00023814</a>	3	159999	100	13	18	25	IPI00023814	IPI00023814, IPI00217291, IPI00472011, IPI00556554
NES Nestin	NES	<a target="_blank" href="http://srs.ebi.ac.uk/srsbin/cgi-bin/wgetz?-e+[IPI-acc:IPI00010800]+-vn+2">IPI00010800</a>	3	177419	100	4	4	4	IPI00010800	IPI00010800
NFASC Isoform 7 of Neurofascin	NFASC	<a target="_blank" href="http://srs.ebi.ac.uk/srsbin/cgi-bin/wgetz?-e+[IPI-acc:IPI00384998]+-vn+2">IPI00384998</a>	1	139864	99.8	2	2	2	IPI00384998	IPI00384998, IPI00394655, IPI00443574, IPI00470575, IPI00477765, IPI00477942, IPI00513695, IPI00513705, IPI00655702, IPI00655858, IPI00655890, IPI00656129
NGFR Tumor necrosis factor receptor superfamily member 16	NGFR	<a target="_blank" href="http://srs.ebi.ac.uk/srsbin/cgi-bin/wgetz?-e+[IPI-acc:IPI00027436]+-vn+2">IPI00027436</a>	3	45163.7	100	3	3	6	IPI00027436	IPI00027436
NID1 Isoform 1 of Nidogen-1	NID1	<a target="_blank" href="http://srs.ebi.ac.uk/srsbin/cgi-bin/wgetz?-e+[IPI-acc:IPI00026944]+-vn+2">IPI00026944</a>	3	136358	100	22	27	54	IPI00026944	IPI00026944, IPI00384542
NID2 Nidogen-2	NID2	<a target="_blank" href="http://srs.ebi.ac.uk/srsbin/cgi-bin/wgetz?-e+[IPI-acc:IPI00028908]+-vn+2">IPI00028908</a>	3	151376	100	30	38	59	IPI00028908	IPI00028908
NME1 Isoform 1 of Nucleoside diphosphate kinase A	NME1	<a target="_blank" href="http://srs.ebi.ac.uk/srsbin/cgi-bin/wgetz?-e+[IPI-acc:IPI00012048]+-vn+2">IPI00012048</a>	1	17130.7	99.8	2	3	5	IPI00012048	IPI00012048, IPI00375531
NME1;NME2 Nucleoside diphosphate kinase	NME1;NME2	<a target="_blank" href="http://srs.ebi.ac.uk/srsbin/cgi-bin/wgetz?-e+[IPI-acc:IPI00604590]+-vn+2">IPI00604590</a>	3	32624.2	100	10	12	79	IPI00604590	IPI00604590, IPI00795292
NMT1 Isoform Long of Glycylpeptide N-tetradecanoyltransferase 1	NMT1	<a target="_blank" href="http://srs.ebi.ac.uk/srsbin/cgi-bin/wgetz?-e+[IPI-acc:IPI00329692]+-vn+2">IPI00329692</a>	1	56789	99.8	2	2	2	IPI00329692	IPI00329692
NNMT Nicotinamide N-methyltransferase	NNMT	<a target="_blank" href="http://srs.ebi.ac.uk/srsbin/cgi-bin/wgetz?-e+[IPI-acc:IPI00027681]+-vn+2">IPI00027681</a>	1	29557	99.8	2	2	2	IPI00027681	IPI00027681
NOLC1 Isoform Beta of Nucleolar phosphoprotein p130	NOLC1	<a target="_blank" href="http://srs.ebi.ac.uk/srsbin/cgi-bin/wgetz?-e+[IPI-acc:IPI00216654]+-vn+2">IPI00216654</a>	1	74729.4	99.8	2	2	3	IPI00216654	IPI00216654, IPI00292387, IPI00908873
NONO Non-POU domain-containing octamer-binding protein	NONO	<a target="_blank" href="http://srs.ebi.ac.uk/srsbin/cgi-bin/wgetz?-e+[IPI-acc:IPI00304596]+-vn+2">IPI00304596</a>	3	54213.6	100	5	5	5	IPI00304596	IPI00304596
NOTUM Protein notum homolog	NOTUM	<a target="_blank" href="http://srs.ebi.ac.uk/srsbin/cgi-bin/wgetz?-e+[IPI-acc:IPI00465159]+-vn+2">IPI00465159</a>	3	55681.2	100	9	10	14	IPI00465159	IPI00465159
NP cDNA FLJ25678 fis, clone TST04067, highly similar to PURINE NUCLEOSIDE PHOSPHORYLASE	NP	<a target="_blank" href="http://srs.ebi.ac.uk/srsbin/cgi-bin/wgetz?-e+[IPI-acc:IPI00017672]+-vn+2">IPI00017672</a>	3	32533.5	100	8	9	9	IPI00017672	IPI00017672
NPC2 Epididymal secretory protein E1	NPC2	<a target="_blank" href="http://srs.ebi.ac.uk/srsbin/cgi-bin/wgetz?-e+[IPI-acc:IPI00940960]+-vn+2">IPI00940960</a>	3	16552	100	4	5	15	IPI00940960	IPI00940960
NPEPPS Puromycin-sensitive aminopeptidase	NPEPPS	<a target="_blank" href="http://srs.ebi.ac.uk/srsbin/cgi-bin/wgetz?-e+[IPI-acc:IPI00026216]+-vn+2">IPI00026216</a>	3	103261	100	17	17	22	IPI00026216	IPI00026216
NPLOC4 Isoform 2 of Nuclear protein localization protein 4 homolog	NPLOC4	<a target="_blank" href="http://srs.ebi.ac.uk/srsbin/cgi-bin/wgetz?-e+[IPI-acc:IPI00001676]+-vn+2">IPI00001676</a>	2	69443.8	99.8	2	2	2	IPI00001676	IPI00001676, IPI00290543
NPM1 Isoform 2 of Nucleophosmin	NPM1	<a target="_blank" href="http://srs.ebi.ac.uk/srsbin/cgi-bin/wgetz?-e+[IPI-acc:IPI00220740]+-vn+2">IPI00220740</a>	3	29446.9	100	7	11	34	IPI00220740	IPI00220740, IPI00549248
NPTX2 Neuronal pentraxin-2	NPTX2	<a target="_blank" href="http://srs.ebi.ac.uk/srsbin/cgi-bin/wgetz?-e+[IPI-acc:IPI00026946]+-vn+2">IPI00026946</a>	1	47024	99.8	2	2	2	IPI00026946	IPI00026946
NQO1 NAD(P)H dehydrogenase [quinone] 1	NQO1	<a target="_blank" href="http://srs.ebi.ac.uk/srsbin/cgi-bin/wgetz?-e+[IPI-acc:IPI00012069]+-vn+2">IPI00012069</a>	3	30851	100	2	3	5	IPI00012069	IPI00012069, IPI00619898, IPI00619966, IPI00910902
NRP1 Muscle type neuropilin 1	NRP1	<a target="_blank" href="http://srs.ebi.ac.uk/srsbin/cgi-bin/wgetz?-e+[IPI-acc:IPI00165438]+-vn+2">IPI00165438</a>	3	72049.8	100	14	16	24	IPI00165438	IPI00165438
NRP2 Isoform A22 of Neuropilin-2	NRP2	<a target="_blank" href="http://srs.ebi.ac.uk/srsbin/cgi-bin/wgetz?-e+[IPI-acc:IPI00029693]+-vn+2">IPI00029693</a>	2	104843	100	3	3	3	IPI00029693	IPI00029693, IPI00218781, IPI00300890, IPI00300891, IPI00914842
NSFL1C Isoform 1 of NSFL1 cofactor p47	NSFL1C	<a target="_blank" href="http://srs.ebi.ac.uk/srsbin/cgi-bin/wgetz?-e+[IPI-acc:IPI00100197]+-vn+2">IPI00100197</a>	3	40555.2	100	7	8	9	IPI00100197	IPI00100197, IPI00397571
NT5DC1 5`-nucleotidase domain-containing protein 1	NT5DC1	<a target="_blank" href="http://srs.ebi.ac.uk/srsbin/cgi-bin/wgetz?-e+[IPI-acc:IPI00177965]+-vn+2">IPI00177965</a>	1	51829.5	99.8	2	2	2	IPI00177965	IPI00177965, IPI00514986
NT5E 5`-nucleotidase	NT5E	<a target="_blank" href="http://srs.ebi.ac.uk/srsbin/cgi-bin/wgetz?-e+[IPI-acc:IPI00009456]+-vn+2">IPI00009456</a>	2	63351	100	5	5	6	IPI00009456	IPI00009456, IPI00552302
NUCB1 Nucleobindin-1	NUCB1	<a target="_blank" href="http://srs.ebi.ac.uk/srsbin/cgi-bin/wgetz?-e+[IPI-acc:IPI00295542]+-vn+2">IPI00295542</a>	3	53861.6	100	21	28	57	IPI00295542	IPI00295542
NUCB2 Isoform 1 of Nucleobindin-2	NUCB2	<a target="_blank" href="http://srs.ebi.ac.uk/srsbin/cgi-bin/wgetz?-e+[IPI-acc:IPI00009123]+-vn+2">IPI00009123</a>	3	50179.2	100	6	8	9	IPI00009123	IPI00009123, IPI00922708
NUCKS1 Isoform 1 of Nuclear ubiquitous casein and cyclin-dependent kinases substrate	NUCKS1	<a target="_blank" href="http://srs.ebi.ac.uk/srsbin/cgi-bin/wgetz?-e+[IPI-acc:IPI00022145]+-vn+2">IPI00022145</a>	1	27278.7	100	3	4	5	IPI00022145	IPI00022145
NUDC Nuclear migration protein nudC	NUDC	<a target="_blank" href="http://srs.ebi.ac.uk/srsbin/cgi-bin/wgetz?-e+[IPI-acc:IPI00550746]+-vn+2">IPI00550746</a>	3	38225.7	100	8	9	10	IPI00550746	IPI00550746
NUDCD3 NudC domain-containing protein 3	NUDCD3	<a target="_blank" href="http://srs.ebi.ac.uk/srsbin/cgi-bin/wgetz?-e+[IPI-acc:IPI00238209]+-vn+2">IPI00238209</a>	2	40803.6	99.8	2	2	3	IPI00238209	IPI00238209
NUDT21 Cleavage and polyadenylation specificity factor subunit 5	NUDT21	<a target="_blank" href="http://srs.ebi.ac.uk/srsbin/cgi-bin/wgetz?-e+[IPI-acc:IPI00646917]+-vn+2">IPI00646917</a>	3	26210.1	100	6	7	10	IPI00646917	IPI00646917
NUDT5 ADP-sugar pyrophosphatase	NUDT5	<a target="_blank" href="http://srs.ebi.ac.uk/srsbin/cgi-bin/wgetz?-e+[IPI-acc:IPI00296913]+-vn+2">IPI00296913</a>	2	24309.8	100	6	6	8	IPI00296913	IPI00296913, IPI00646762
NUTF2 Nuclear transport factor 2	NUTF2	<a target="_blank" href="http://srs.ebi.ac.uk/srsbin/cgi-bin/wgetz?-e+[IPI-acc:IPI00009901]+-vn+2">IPI00009901</a>	3	14460.9	100	2	3	3	IPI00009901	IPI00009901
OAF Out at first protein homolog	OAF	<a target="_blank" href="http://srs.ebi.ac.uk/srsbin/cgi-bin/wgetz?-e+[IPI-acc:IPI00328703]+-vn+2">IPI00328703</a>	3	30670.4	100	8	8	13	IPI00328703	IPI00328703
OLA1 Isoform 1 of Obg-like ATPase 1	OLA1	<a target="_blank" href="http://srs.ebi.ac.uk/srsbin/cgi-bin/wgetz?-e+[IPI-acc:IPI00290416]+-vn+2">IPI00290416</a>	3	44727.4	100	8	10	17	IPI00290416	IPI00290416, IPI00916847
OLFM1 Isoform 1 of Noelin	OLFM1	<a target="_blank" href="http://srs.ebi.ac.uk/srsbin/cgi-bin/wgetz?-e+[IPI-acc:IPI00017841]+-vn+2">IPI00017841</a>	3	55325.2	100	3	4	5	IPI00017841	IPI00017841, IPI00472517, IPI00550145
OLFML3 Isoform 1 of Olfactomedin-like protein 3	OLFML3	<a target="_blank" href="http://srs.ebi.ac.uk/srsbin/cgi-bin/wgetz?-e+[IPI-acc:IPI00024621]+-vn+2">IPI00024621</a>	3	45993.2	100	6	6	9	IPI00024621	IPI00024621, IPI00607652
OS9 osteosarcoma amplified 9 isoform 2 precursor	OS9	<a target="_blank" href="http://srs.ebi.ac.uk/srsbin/cgi-bin/wgetz?-e+[IPI-acc:IPI00186581]+-vn+2">IPI00186581</a>	1	69230.2	99.8	2	2	2	IPI00186581	IPI00186581, IPI00329760, IPI00398855, IPI00604451, IPI00784387, IPI00791882, IPI00873981, IPI00922878
OTUB1 cDNA FLJ56307, highly similar to Ubiquitin thioesterase protein OTUB1	OTUB1	<a target="_blank" href="http://srs.ebi.ac.uk/srsbin/cgi-bin/wgetz?-e+[IPI-acc:IPI00000581]+-vn+2">IPI00000581</a>	3	35163.1	100	5	5	5	IPI00000581	IPI00000581, IPI00939174
OXR1 Isoform 3 of Oxidation resistance protein 1	OXR1	<a target="_blank" href="http://srs.ebi.ac.uk/srsbin/cgi-bin/wgetz?-e+[IPI-acc:IPI00166807]+-vn+2">IPI00166807</a>	3	88158.1	100	6	6	6	IPI00166807	IPI00166807, IPI00738813, IPI00908318, IPI00942506
OXSR1 Serine/threonine-protein kinase OSR1	OXSR1	<a target="_blank" href="http://srs.ebi.ac.uk/srsbin/cgi-bin/wgetz?-e+[IPI-acc:IPI00010080]+-vn+2">IPI00010080</a>	2	58005.4	99.8	2	2	2	IPI00010080	IPI00010080
P4HB Protein disulfide-isomerase	P4HB	<a target="_blank" href="http://srs.ebi.ac.uk/srsbin/cgi-bin/wgetz?-e+[IPI-acc:IPI00010796]+-vn+2">IPI00010796</a>	3	57100.1	100	16	20	38	IPI00010796	IPI00010796
PA2G4 Proliferation-associated protein 2G4	PA2G4	<a target="_blank" href="http://srs.ebi.ac.uk/srsbin/cgi-bin/wgetz?-e+[IPI-acc:IPI00299000]+-vn+2">IPI00299000</a>	3	43768.7	100	9	10	10	IPI00299000	IPI00299000, IPI00794875
PABPC1 Isoform 1 of Polyadenylate-binding protein 1	PABPC1	<a target="_blank" href="http://srs.ebi.ac.uk/srsbin/cgi-bin/wgetz?-e+[IPI-acc:IPI00008524]+-vn+2">IPI00008524</a>	3	70653.3	100	14	17	35	IPI00008524	IPI00008524, IPI00410017
PABPC4 Isoform 1 of Polyadenylate-binding protein 4	PABPC4	<a target="_blank" href="http://srs.ebi.ac.uk/srsbin/cgi-bin/wgetz?-e+[IPI-acc:IPI00012726]+-vn+2">IPI00012726</a>	2	70765.8	100	4	5	5	IPI00012726	IPI00012726, IPI00555747, IPI00642904, IPI00642944
PAFAH1B1 Isoform 1 of Platelet-activating factor acetylhydrolase IB subunit alpha	PAFAH1B1	<a target="_blank" href="http://srs.ebi.ac.uk/srsbin/cgi-bin/wgetz?-e+[IPI-acc:IPI00218728]+-vn+2">IPI00218728</a>	1	46619.4	99.8	2	2	2	IPI00218728	IPI00218728, IPI00873228
PAFAH1B2 Platelet-activating factor acetylhydrolase IB subunit beta	PAFAH1B2	<a target="_blank" href="http://srs.ebi.ac.uk/srsbin/cgi-bin/wgetz?-e+[IPI-acc:IPI00026546]+-vn+2">IPI00026546</a>	3	25551.5	100	3	4	8	IPI00026546	IPI00026546
PAFAH1B3 Platelet-activating factor acetylhydrolase IB subunit gamma	PAFAH1B3	<a target="_blank" href="http://srs.ebi.ac.uk/srsbin/cgi-bin/wgetz?-e+[IPI-acc:IPI00014808]+-vn+2">IPI00014808</a>	1	25715.6	100	2	2	3	IPI00014808	IPI00014808
PAICS Multifunctional protein ADE2	PAICS	<a target="_blank" href="http://srs.ebi.ac.uk/srsbin/cgi-bin/wgetz?-e+[IPI-acc:IPI00217223]+-vn+2">IPI00217223</a>	3	49662.3	100	7	8	12	IPI00217223	IPI00217223
PAM peptidylglycine alpha-amidating monooxygenase isoform a preproprotein	PAM	<a target="_blank" href="http://srs.ebi.ac.uk/srsbin/cgi-bin/wgetz?-e+[IPI-acc:IPI00177543]+-vn+2">IPI00177543</a>	3	108386	100	11	12	23	IPI00177543	IPI00177543, IPI00219042, IPI00219043, IPI00940221
PAMR1 Isoform 2 of Inactive serine protease RAMP	PAMR1	<a target="_blank" href="http://srs.ebi.ac.uk/srsbin/cgi-bin/wgetz?-e+[IPI-acc:IPI00064429]+-vn+2">IPI00064429</a>	3	81925.2	100	6	6	7	IPI00064429	IPI00064429, IPI00456672
PAPPA Pappalysin-1	PAPPA	<a target="_blank" href="http://srs.ebi.ac.uk/srsbin/cgi-bin/wgetz?-e+[IPI-acc:IPI00001869]+-vn+2">IPI00001869</a>	1	180952	99.8	2	2	2	IPI00001869	IPI00001869
PARK7 Protein DJ-1	PARK7	<a target="_blank" href="http://srs.ebi.ac.uk/srsbin/cgi-bin/wgetz?-e+[IPI-acc:IPI00298547]+-vn+2">IPI00298547</a>	3	19873.1	100	9	14	26	IPI00298547	IPI00298547
PARP1 Poly [ADP-ribose] polymerase 1	PARP1	<a target="_blank" href="http://srs.ebi.ac.uk/srsbin/cgi-bin/wgetz?-e+[IPI-acc:IPI00449049]+-vn+2">IPI00449049</a>	2	113070	100	2	3	4	IPI00449049	IPI00449049, IPI00956136
PARVA Isoform 1 of Alpha-parvin	PARVA	<a target="_blank" href="http://srs.ebi.ac.uk/srsbin/cgi-bin/wgetz?-e+[IPI-acc:IPI00018963]+-vn+2">IPI00018963</a>	2	42226.7	100	3	3	5	IPI00018963	IPI00018963
PCBD1 Pterin-4-alpha-carbinolamine dehydratase	PCBD1	<a target="_blank" href="http://srs.ebi.ac.uk/srsbin/cgi-bin/wgetz?-e+[IPI-acc:IPI00218568]+-vn+2">IPI00218568</a>	1	11981.7	100	3	3	3	IPI00218568	IPI00218568
PCBP1 Poly(rC)-binding protein 1	PCBP1	<a target="_blank" href="http://srs.ebi.ac.uk/srsbin/cgi-bin/wgetz?-e+[IPI-acc:IPI00016610]+-vn+2">IPI00016610</a>	3	37480.2	100	6	8	11	IPI00016610	IPI00016610
PCBP2 poly(rC) binding protein 2 isoform b	PCBP2	<a target="_blank" href="http://srs.ebi.ac.uk/srsbin/cgi-bin/wgetz?-e+[IPI-acc:IPI00012066]+-vn+2">IPI00012066</a>	3	38204.5	100	4	4	7	IPI00012066	IPI00012066, IPI00216689, IPI00470509, IPI00788837, IPI00790627, IPI00791223, IPI00796337, IPI00900327
PCDH1 Isoform 1 of Protocadherin-1	PCDH1	<a target="_blank" href="http://srs.ebi.ac.uk/srsbin/cgi-bin/wgetz?-e+[IPI-acc:IPI00000024]+-vn+2">IPI00000024</a>	3	114726	100	6	6	8	IPI00000024	IPI00000024, IPI00872579, IPI00914969
PCMT1 protein-L-isoaspartate (D-aspartate) O-methyltransferase 1	PCMT1	<a target="_blank" href="http://srs.ebi.ac.uk/srsbin/cgi-bin/wgetz?-e+[IPI-acc:IPI00411680]+-vn+2">IPI00411680</a>	3	30297.2	100	12	14	15	IPI00411680	IPI00411680, IPI00828189
PCNA Proliferating cell nuclear antigen	PCNA	<a target="_blank" href="http://srs.ebi.ac.uk/srsbin/cgi-bin/wgetz?-e+[IPI-acc:IPI00021700]+-vn+2">IPI00021700</a>	3	28751.3	100	9	12	19	IPI00021700	IPI00021700
PCNP Isoform 1 of PEST proteolytic signal-containing nuclear protein	PCNP	<a target="_blank" href="http://srs.ebi.ac.uk/srsbin/cgi-bin/wgetz?-e+[IPI-acc:IPI00291608]+-vn+2">IPI00291608</a>	1	18907.4	99.8	2	2	2	IPI00291608	IPI00291608, IPI00796456
PCOLCE Procollagen C-endopeptidase enhancer 1	PCOLCE	<a target="_blank" href="http://srs.ebi.ac.uk/srsbin/cgi-bin/wgetz?-e+[IPI-acc:IPI00299738]+-vn+2">IPI00299738</a>	3	47954.5	100	15	18	38	IPI00299738	IPI00299738
PCSK1N ProSAAS	PCSK1N	<a target="_blank" href="http://srs.ebi.ac.uk/srsbin/cgi-bin/wgetz?-e+[IPI-acc:IPI00002280]+-vn+2">IPI00002280</a>	3	27355.2	100	6	8	12	IPI00002280	IPI00002280
PCSK5 Proprotein convertase subtilisin/kexin type 5	PCSK5	<a target="_blank" href="http://srs.ebi.ac.uk/srsbin/cgi-bin/wgetz?-e+[IPI-acc:IPI00294862]+-vn+2">IPI00294862</a>	3	101631	100	5	5	5	IPI00294862	IPI00294862, IPI00479956
PCSK9 Proprotein convertase subtilisin/kexin type 9	PCSK9	<a target="_blank" href="http://srs.ebi.ac.uk/srsbin/cgi-bin/wgetz?-e+[IPI-acc:IPI00387168]+-vn+2">IPI00387168</a>	3	74465.8	100	10	12	23	IPI00387168	IPI00387168
PDAP1 28 kDa heat- and acid-stable phosphoprotein	PDAP1	<a target="_blank" href="http://srs.ebi.ac.uk/srsbin/cgi-bin/wgetz?-e+[IPI-acc:IPI00013297]+-vn+2">IPI00013297</a>	3	20612.8	100	4	4	4	IPI00013297	IPI00013297
PDCD5 Programmed cell death protein 5	PDCD5	<a target="_blank" href="http://srs.ebi.ac.uk/srsbin/cgi-bin/wgetz?-e+[IPI-acc:IPI00023640]+-vn+2">IPI00023640</a>	3	14267.3	100	6	6	10	IPI00023640	IPI00023640
PDCD6 Programmed cell death protein 6	PDCD6	<a target="_blank" href="http://srs.ebi.ac.uk/srsbin/cgi-bin/wgetz?-e+[IPI-acc:IPI00025277]+-vn+2">IPI00025277</a>	3	21851.1	100	4	4	7	IPI00025277	IPI00025277, IPI00930510
PDCD6IP Programmed cell death 6-interacting protein	PDCD6IP	<a target="_blank" href="http://srs.ebi.ac.uk/srsbin/cgi-bin/wgetz?-e+[IPI-acc:IPI00246058]+-vn+2">IPI00246058</a>	3	96007.4	100	6	6	8	IPI00246058	IPI00246058, IPI00938079
PDIA3 Protein disulfide-isomerase A3	PDIA3	<a target="_blank" href="http://srs.ebi.ac.uk/srsbin/cgi-bin/wgetz?-e+[IPI-acc:IPI00025252]+-vn+2">IPI00025252</a>	3	56766.6	100	16	17	26	IPI00025252	IPI00025252
PDIA4 Protein disulfide-isomerase A4	PDIA4	<a target="_blank" href="http://srs.ebi.ac.uk/srsbin/cgi-bin/wgetz?-e+[IPI-acc:IPI00009904]+-vn+2">IPI00009904</a>	3	72916	100	7	7	8	IPI00009904	IPI00009904
PDIA6 Isoform 2 of Protein disulfide-isomerase A6	PDIA6	<a target="_blank" href="http://srs.ebi.ac.uk/srsbin/cgi-bin/wgetz?-e+[IPI-acc:IPI00299571]+-vn+2">IPI00299571</a>	3	53883.9	100	10	12	17	IPI00299571	IPI00299571, IPI00644989
PDLIM1 PDZ and LIM domain protein 1	PDLIM1	<a target="_blank" href="http://srs.ebi.ac.uk/srsbin/cgi-bin/wgetz?-e+[IPI-acc:IPI00010414]+-vn+2">IPI00010414</a>	3	36053.3	100	7	7	8	IPI00010414	IPI00010414
PDLIM4 Isoform 1 of PDZ and LIM domain protein 4	PDLIM4	<a target="_blank" href="http://srs.ebi.ac.uk/srsbin/cgi-bin/wgetz?-e+[IPI-acc:IPI00032206]+-vn+2">IPI00032206</a>	3	35380.2	100	7	7	9	IPI00032206	IPI00032206
PDLIM5 PDZ and LIM domain protein 5	PDLIM5	<a target="_blank" href="http://srs.ebi.ac.uk/srsbin/cgi-bin/wgetz?-e+[IPI-acc:IPI00007935]+-vn+2">IPI00007935</a>	2	63983.1	100	3	3	3	IPI00007935	IPI00007935
PDLIM7 Isoform 1 of PDZ and LIM domain protein 7	PDLIM7	<a target="_blank" href="http://srs.ebi.ac.uk/srsbin/cgi-bin/wgetz?-e+[IPI-acc:IPI00023122]+-vn+2">IPI00023122</a>	2	49826.4	100	3	3	4	IPI00023122	IPI00023122, IPI00030835, IPI00060308, IPI00478185, IPI00655883
PDXK Isoform 1 of Pyridoxal kinase	PDXK	<a target="_blank" href="http://srs.ebi.ac.uk/srsbin/cgi-bin/wgetz?-e+[IPI-acc:IPI00013004]+-vn+2">IPI00013004</a>	3	35083.7	100	3	3	3	IPI00013004	IPI00013004, IPI00418202, IPI00791490
PEA15 Astrocytic phosphoprotein PEA-15	PEA15	<a target="_blank" href="http://srs.ebi.ac.uk/srsbin/cgi-bin/wgetz?-e+[IPI-acc:IPI00014850]+-vn+2">IPI00014850</a>	3	15023.2	100	4	5	9	IPI00014850	IPI00014850, IPI00643342
PEBP1 Phosphatidylethanolamine-binding protein 1	PEBP1	<a target="_blank" href="http://srs.ebi.ac.uk/srsbin/cgi-bin/wgetz?-e+[IPI-acc:IPI00219446]+-vn+2">IPI00219446</a>	3	21038.9	100	9	11	19	IPI00219446	IPI00219446
PEPD Xaa-Pro dipeptidase	PEPD	<a target="_blank" href="http://srs.ebi.ac.uk/srsbin/cgi-bin/wgetz?-e+[IPI-acc:IPI00257882]+-vn+2">IPI00257882</a>	3	54529.7	99.8	2	2	6	IPI00257882	IPI00257882, IPI00910514
PFAS Phosphoribosylformylglycinamidine synthase	PFAS	<a target="_blank" href="http://srs.ebi.ac.uk/srsbin/cgi-bin/wgetz?-e+[IPI-acc:IPI00004534]+-vn+2">IPI00004534</a>	3	144706	100	4	4	5	IPI00004534	IPI00004534, IPI00929344
PFDN2 Prefoldin subunit 2	PFDN2	<a target="_blank" href="http://srs.ebi.ac.uk/srsbin/cgi-bin/wgetz?-e+[IPI-acc:IPI00006052]+-vn+2">IPI00006052</a>	3	16629.8	100	5	5	7	IPI00006052	IPI00006052
PFDN4 Prefoldin subunit 4	PFDN4	<a target="_blank" href="http://srs.ebi.ac.uk/srsbin/cgi-bin/wgetz?-e+[IPI-acc:IPI00015891]+-vn+2">IPI00015891</a>	2	15296.6	100	3	3	3	IPI00015891	IPI00015891
PFDN5 Prefoldin subunit 5	PFDN5	<a target="_blank" href="http://srs.ebi.ac.uk/srsbin/cgi-bin/wgetz?-e+[IPI-acc:IPI00015361]+-vn+2">IPI00015361</a>	3	17310.3	100	3	4	7	IPI00015361	IPI00015361
PFN1 Profilin-1	PFN1	<a target="_blank" href="http://srs.ebi.ac.uk/srsbin/cgi-bin/wgetz?-e+[IPI-acc:IPI00216691]+-vn+2">IPI00216691</a>	3	15036.3	100	10	13	62	IPI00216691	IPI00216691
PFN2 Profilin	PFN2	<a target="_blank" href="http://srs.ebi.ac.uk/srsbin/cgi-bin/wgetz?-e+[IPI-acc:IPI00107555]+-vn+2">IPI00107555</a>	3	20822.6	100	4	5	5	IPI00107555	IPI00107555, IPI00795892, IPI00940567
PGD 6-phosphogluconate dehydrogenase, decarboxylating	PGD	<a target="_blank" href="http://srs.ebi.ac.uk/srsbin/cgi-bin/wgetz?-e+[IPI-acc:IPI00219525]+-vn+2">IPI00219525</a>	3	53123.9	100	9	11	22	IPI00219525	IPI00219525
PGK1 Phosphoglycerate kinase 1	PGK1	<a target="_blank" href="http://srs.ebi.ac.uk/srsbin/cgi-bin/wgetz?-e+[IPI-acc:IPI00169383]+-vn+2">IPI00169383</a>	3	44597.3	100	18	25	60	IPI00169383	IPI00169383
PGLS 6-phosphogluconolactonase	PGLS	<a target="_blank" href="http://srs.ebi.ac.uk/srsbin/cgi-bin/wgetz?-e+[IPI-acc:IPI00029997]+-vn+2">IPI00029997</a>	3	27529.5	100	7	7	8	IPI00029997	IPI00029997
PGM1 Isoform 2 of Phosphoglucomutase-1	PGM1	<a target="_blank" href="http://srs.ebi.ac.uk/srsbin/cgi-bin/wgetz?-e+[IPI-acc:IPI00217872]+-vn+2">IPI00217872</a>	3	63775.1	100	3	3	3	IPI00217872	IPI00217872, IPI00219526
PGP Phosphoglycolate phosphatase	PGP	<a target="_blank" href="http://srs.ebi.ac.uk/srsbin/cgi-bin/wgetz?-e+[IPI-acc:IPI00177008]+-vn+2">IPI00177008</a>	1	33988.6	99.8	2	2	2	IPI00177008	IPI00177008
PGRMC1 Membrane-associated progesterone receptor component 1	PGRMC1	<a target="_blank" href="http://srs.ebi.ac.uk/srsbin/cgi-bin/wgetz?-e+[IPI-acc:IPI00220739]+-vn+2">IPI00220739</a>	1	21654.2	99.8	2	2	2	IPI00220739	IPI00220739
PHB2 Prohibitin-2	PHB2	<a target="_blank" href="http://srs.ebi.ac.uk/srsbin/cgi-bin/wgetz?-e+[IPI-acc:IPI00027252]+-vn+2">IPI00027252</a>	1	33279.6	100	2	2	4	IPI00027252	IPI00027252, IPI00797822
PHGDH D-3-phosphoglycerate dehydrogenase	PHGDH	<a target="_blank" href="http://srs.ebi.ac.uk/srsbin/cgi-bin/wgetz?-e+[IPI-acc:IPI00011200]+-vn+2">IPI00011200</a>	2	56632.6	100	4	4	4	IPI00011200	IPI00011200, IPI00642548
PHPT1 14 kDa phosphohistidine phosphatase	PHPT1	<a target="_blank" href="http://srs.ebi.ac.uk/srsbin/cgi-bin/wgetz?-e+[IPI-acc:IPI00299977]+-vn+2">IPI00299977</a>	2	13814.6	99.8	2	2	3	IPI00299977	IPI00299977
PICALM Isoform 2 of Phosphatidylinositol-binding clathrin assembly protein	PICALM	<a target="_blank" href="http://srs.ebi.ac.uk/srsbin/cgi-bin/wgetz?-e+[IPI-acc:IPI00216184]+-vn+2">IPI00216184</a>	3	68747.7	99.8	2	2	3	IPI00216184	IPI00216184, IPI00290738, IPI00400849, IPI00871365, IPI00871890, IPI00872089
PIK3IP1 Isoform 1 of Phosphoinositide-3-kinase-interacting protein 1	PIK3IP1	<a target="_blank" href="http://srs.ebi.ac.uk/srsbin/cgi-bin/wgetz?-e+[IPI-acc:IPI00298388]+-vn+2">IPI00298388</a>	2	28229.7	99.8	2	2	2	IPI00298388	IPI00298388, IPI00829813, IPI00942625
PIN4 Isoform 2 of Peptidyl-prolyl cis-trans isomerase NIMA-interacting 4	PIN4	<a target="_blank" href="http://srs.ebi.ac.uk/srsbin/cgi-bin/wgetz?-e+[IPI-acc:IPI00006658]+-vn+2">IPI00006658</a>	2	16590.5	99.8	2	2	3	IPI00006658	IPI00006658, IPI00941201
PIR Pirin	PIR	<a target="_blank" href="http://srs.ebi.ac.uk/srsbin/cgi-bin/wgetz?-e+[IPI-acc:IPI00012575]+-vn+2">IPI00012575</a>	1	32095.7	99.8	2	2	4	IPI00012575	IPI00012575
PITPNA Phosphatidylinositol transfer protein alpha isoform	PITPNA	<a target="_blank" href="http://srs.ebi.ac.uk/srsbin/cgi-bin/wgetz?-e+[IPI-acc:IPI00216048]+-vn+2">IPI00216048</a>	2	31788.3	100	3	4	4	IPI00216048	IPI00216048
PKM2 Isoform M2 of Pyruvate kinase isozymes M1/M2	PKM2	<a target="_blank" href="http://srs.ebi.ac.uk/srsbin/cgi-bin/wgetz?-e+[IPI-acc:IPI00479186]+-vn+2">IPI00479186</a>	3	57919.5	100	28	38	137	IPI00479186	IPI00479186
PLA2G15 1-O-acylceramide synthase	PLA2G15	<a target="_blank" href="http://srs.ebi.ac.uk/srsbin/cgi-bin/wgetz?-e+[IPI-acc:IPI00301459]+-vn+2">IPI00301459</a>	1	46640.9	100	3	3	3	IPI00301459	IPI00301459
PLAT Isoform 1 of Tissue-type plasminogen activator	PLAT	<a target="_blank" href="http://srs.ebi.ac.uk/srsbin/cgi-bin/wgetz?-e+[IPI-acc:IPI00019590]+-vn+2">IPI00019590</a>	3	62898.6	100	18	22	44	IPI00019590	IPI00019590
PLAU Urokinase-type plasminogen activator	PLAU	<a target="_blank" href="http://srs.ebi.ac.uk/srsbin/cgi-bin/wgetz?-e+[IPI-acc:IPI00296180]+-vn+2">IPI00296180</a>	3	48489.5	100	19	22	52	IPI00296180	IPI00296180
PLEC1 Isoform 1 of Plectin-1	PLEC1	<a target="_blank" href="http://srs.ebi.ac.uk/srsbin/cgi-bin/wgetz?-e+[IPI-acc:IPI00014898]+-vn+2">IPI00014898</a>	3	531766	100	52	54	57	IPI00014898	IPI00014898, IPI00186711, IPI00398002, IPI00398775, IPI00398776, IPI00398777, IPI00398778, IPI00398779, IPI00420096
PLOD1 cDNA, FLJ79184, highly similar to Procollagen-lysine, 2-oxoglutarate 5-dioxygenase 1	PLOD1	<a target="_blank" href="http://srs.ebi.ac.uk/srsbin/cgi-bin/wgetz?-e+[IPI-acc:IPI00027192]+-vn+2">IPI00027192</a>	3	88256.9	100	20	23	40	IPI00027192	IPI00027192, IPI00943008
PLOD2 Isoform 2 of Procollagen-lysine,2-oxoglutarate 5-dioxygenase 2	PLOD2	<a target="_blank" href="http://srs.ebi.ac.uk/srsbin/cgi-bin/wgetz?-e+[IPI-acc:IPI00337495]+-vn+2">IPI00337495</a>	3	87082.2	100	6	6	6	IPI00337495	IPI00337495, IPI00947400
PLOD3 Procollagen-lysine,2-oxoglutarate 5-dioxygenase 3	PLOD3	<a target="_blank" href="http://srs.ebi.ac.uk/srsbin/cgi-bin/wgetz?-e+[IPI-acc:IPI00030255]+-vn+2">IPI00030255</a>	3	84768.8	100	24	28	52	IPI00030255	IPI00030255
PLS1 Plastin-1	PLS1	<a target="_blank" href="http://srs.ebi.ac.uk/srsbin/cgi-bin/wgetz?-e+[IPI-acc:IPI00032304]+-vn+2">IPI00032304</a>	2	70239.2	100	3	3	3	IPI00032304	IPI00032304
PLS3 Plastin-3	PLS3	<a target="_blank" href="http://srs.ebi.ac.uk/srsbin/cgi-bin/wgetz?-e+[IPI-acc:IPI00216694]+-vn+2">IPI00216694</a>	3	70795.9	100	10	11	13	IPI00216694	IPI00216694
PLTP Phospholipid transfer protein, isoform CRA_c	PLTP	<a target="_blank" href="http://srs.ebi.ac.uk/srsbin/cgi-bin/wgetz?-e+[IPI-acc:IPI00643034]+-vn+2">IPI00643034</a>	3	56618.3	100	13	17	31	IPI00643034	IPI00643034
PLXNB2 Plexin-B2	PLXNB2	<a target="_blank" href="http://srs.ebi.ac.uk/srsbin/cgi-bin/wgetz?-e+[IPI-acc:IPI00853369]+-vn+2">IPI00853369</a>	3	205109	100	4	4	4	IPI00853369	IPI00853369
PNPO Pyridoxine-5`-phosphate oxidase	PNPO	<a target="_blank" href="http://srs.ebi.ac.uk/srsbin/cgi-bin/wgetz?-e+[IPI-acc:IPI00018272]+-vn+2">IPI00018272</a>	2	29970.2	100	2	2	2	IPI00018272	IPI00018272, IPI00793232
PODN Isoform 1 of Podocan	PODN	<a target="_blank" href="http://srs.ebi.ac.uk/srsbin/cgi-bin/wgetz?-e+[IPI-acc:IPI00419440]+-vn+2">IPI00419440</a>	3	68961.1	100	8	10	11	IPI00419440	IPI00419440, IPI00645660, IPI00941131
POSTN Periostin, osteoblast specific factor	POSTN	<a target="_blank" href="http://srs.ebi.ac.uk/srsbin/cgi-bin/wgetz?-e+[IPI-acc:IPI00410241]+-vn+2">IPI00410241</a>	3	90410.4	100	19	24	37	IPI00410241	IPI00410241
PPA1 Inorganic pyrophosphatase	PPA1	<a target="_blank" href="http://srs.ebi.ac.uk/srsbin/cgi-bin/wgetz?-e+[IPI-acc:IPI00015018]+-vn+2">IPI00015018</a>	3	32642.6	100	8	9	16	IPI00015018	IPI00015018
PPIA Peptidyl-prolyl cis-trans isomerase A	PPIA	<a target="_blank" href="http://srs.ebi.ac.uk/srsbin/cgi-bin/wgetz?-e+[IPI-acc:IPI00419585]+-vn+2">IPI00419585</a>	3	17994.9	100	11	14	75	IPI00419585	IPI00419585
PPIB Peptidyl-prolyl cis-trans isomerase B	PPIB	<a target="_blank" href="http://srs.ebi.ac.uk/srsbin/cgi-bin/wgetz?-e+[IPI-acc:IPI00646304]+-vn+2">IPI00646304</a>	3	23725.2	100	11	14	28	IPI00646304	IPI00646304
PPIH Peptidyl-prolyl cis-trans isomerase H	PPIH	<a target="_blank" href="http://srs.ebi.ac.uk/srsbin/cgi-bin/wgetz?-e+[IPI-acc:IPI00007346]+-vn+2">IPI00007346</a>	1	19190	99.8	2	2	2	IPI00007346	IPI00007346, IPI00643915
PPIL1 Peptidyl-prolyl cis-trans isomerase-like 1	PPIL1	<a target="_blank" href="http://srs.ebi.ac.uk/srsbin/cgi-bin/wgetz?-e+[IPI-acc:IPI00007019]+-vn+2">IPI00007019</a>	1	18219.3	99.8	2	2	2	IPI00007019	IPI00007019
PPM1A Isoform Alpha-1 of Protein phosphatase 1A	PPM1A	<a target="_blank" href="http://srs.ebi.ac.uk/srsbin/cgi-bin/wgetz?-e+[IPI-acc:IPI00020950]+-vn+2">IPI00020950</a>	1	42429.4	99.8	2	2	2	IPI00020950	IPI00020950, IPI00216196, IPI00900291
PPM1F Protein phosphatase 1F	PPM1F	<a target="_blank" href="http://srs.ebi.ac.uk/srsbin/cgi-bin/wgetz?-e+[IPI-acc:IPI00291412]+-vn+2">IPI00291412</a>	1	49812.3	99.8	2	2	2	IPI00291412	IPI00291412, IPI00877996
PPM1G Protein phosphatase 1G	PPM1G	<a target="_blank" href="http://srs.ebi.ac.uk/srsbin/cgi-bin/wgetz?-e+[IPI-acc:IPI00006167]+-vn+2">IPI00006167</a>	3	59253.9	100	3	3	6	IPI00006167	IPI00006167
PPME1 Isoform 1 of Protein phosphatase methylesterase 1	PPME1	<a target="_blank" href="http://srs.ebi.ac.uk/srsbin/cgi-bin/wgetz?-e+[IPI-acc:IPI00007694]+-vn+2">IPI00007694</a>	1	42297.8	100	3	3	3	IPI00007694	IPI00007694, IPI00412156, IPI00943255
PPP1CA protein phosphatase 1, catalytic subunit, alpha isoform 3	PPP1CA	<a target="_blank" href="http://srs.ebi.ac.uk/srsbin/cgi-bin/wgetz?-e+[IPI-acc:IPI00027423]+-vn+2">IPI00027423</a>	3	38615.1	100	9	9	12	IPI00027423	IPI00027423, IPI00550451
PPP1R14B;LOC100293737 Protein phosphatase 1 regulatory subunit 14B	PPP1R14B;LOC100293737	<a target="_blank" href="http://srs.ebi.ac.uk/srsbin/cgi-bin/wgetz?-e+[IPI-acc:IPI00398922]+-vn+2">IPI00398922</a>	3	20947.2	100	3	4	4	IPI00398922	IPI00398922
PPP1R2 Protein phosphatase inhibitor 2	PPP1R2	<a target="_blank" href="http://srs.ebi.ac.uk/srsbin/cgi-bin/wgetz?-e+[IPI-acc:IPI00220402]+-vn+2">IPI00220402</a>	1	22998	100	3	3	3	IPI00220402	IPI00220402
PPP1R7 Isoform 1 of Protein phosphatase 1 regulatory subunit 7	PPP1R7	<a target="_blank" href="http://srs.ebi.ac.uk/srsbin/cgi-bin/wgetz?-e+[IPI-acc:IPI00033600]+-vn+2">IPI00033600</a>	2	41548.3	100	2	3	4	IPI00033600	IPI00033600, IPI00395771, IPI00759705, IPI00759816, IPI00893539, IPI00893764, IPI00893774, IPI00893943, IPI00894184
PPP2CA Serine/threonine-protein phosphatase 2A catalytic subunit alpha isoform	PPP2CA	<a target="_blank" href="http://srs.ebi.ac.uk/srsbin/cgi-bin/wgetz?-e+[IPI-acc:IPI00008380]+-vn+2">IPI00008380</a>	1	35576.5	100	2	2	2	IPI00008380	IPI00008380, IPI00815784
PPP2R1A Serine/threonine-protein phosphatase 2A 65 kDa regulatory subunit A alpha isoform	PPP2R1A	<a target="_blank" href="http://srs.ebi.ac.uk/srsbin/cgi-bin/wgetz?-e+[IPI-acc:IPI00554737]+-vn+2">IPI00554737</a>	3	65291.7	100	10	12	12	IPI00554737	IPI00554737, IPI00910732
PPP2R4 Isoform 3 of Serine/threonine-protein phosphatase 2A regulatory subunit B`	PPP2R4	<a target="_blank" href="http://srs.ebi.ac.uk/srsbin/cgi-bin/wgetz?-e+[IPI-acc:IPI00217296]+-vn+2">IPI00217296</a>	2	33449.7	100	6	6	9	IPI00217296	IPI00217296, IPI00293102, IPI00893197, IPI00935879
PPP3CA Isoform 1 of Serine/threonine-protein phosphatase 2B catalytic subunit alpha isoform	PPP3CA	<a target="_blank" href="http://srs.ebi.ac.uk/srsbin/cgi-bin/wgetz?-e+[IPI-acc:IPI00179415]+-vn+2">IPI00179415</a>	1	58671.7	100	3	3	3	IPI00179415	IPI00179415, IPI00747748, IPI00910825
PPT1 Palmitoyl-protein thioesterase 1	PPT1	<a target="_blank" href="http://srs.ebi.ac.uk/srsbin/cgi-bin/wgetz?-e+[IPI-acc:IPI00002412]+-vn+2">IPI00002412</a>	1	34176	100	3	3	3	IPI00002412	IPI00002412, IPI00514248, IPI00514424
PRCP Lysosomal Pro-X carboxypeptidase	PRCP	<a target="_blank" href="http://srs.ebi.ac.uk/srsbin/cgi-bin/wgetz?-e+[IPI-acc:IPI00001593]+-vn+2">IPI00001593</a>	3	55783	100	3	4	6	IPI00001593	IPI00001593, IPI00399307
PRDX1 Peroxiredoxin-1	PRDX1	<a target="_blank" href="http://srs.ebi.ac.uk/srsbin/cgi-bin/wgetz?-e+[IPI-acc:IPI00000874]+-vn+2">IPI00000874</a>	3	22092.9	100	14	17	45	IPI00000874	IPI00000874
PRDX2 Peroxiredoxin-2	PRDX2	<a target="_blank" href="http://srs.ebi.ac.uk/srsbin/cgi-bin/wgetz?-e+[IPI-acc:IPI00027350]+-vn+2">IPI00027350</a>	3	21874.4	100	5	7	23	IPI00027350	IPI00027350
PRDX3 Thioredoxin-dependent peroxide reductase, mitochondrial	PRDX3	<a target="_blank" href="http://srs.ebi.ac.uk/srsbin/cgi-bin/wgetz?-e+[IPI-acc:IPI00024919]+-vn+2">IPI00024919</a>	3	27674.7	100	3	3	5	IPI00024919	IPI00024919, IPI00374151
PRDX4 Peroxiredoxin-4	PRDX4	<a target="_blank" href="http://srs.ebi.ac.uk/srsbin/cgi-bin/wgetz?-e+[IPI-acc:IPI00011937]+-vn+2">IPI00011937</a>	1	30523.1	100	3	3	3	IPI00011937	IPI00011937, IPI00639945, IPI00647280
PRDX5 Isoform Mitochondrial of Peroxiredoxin-5, mitochondrial	PRDX5	<a target="_blank" href="http://srs.ebi.ac.uk/srsbin/cgi-bin/wgetz?-e+[IPI-acc:IPI00024915]+-vn+2">IPI00024915</a>	3	22008.3	100	5	6	9	IPI00024915	IPI00024915, IPI00759663
PRDX6 Peroxiredoxin-6	PRDX6	<a target="_blank" href="http://srs.ebi.ac.uk/srsbin/cgi-bin/wgetz?-e+[IPI-acc:IPI00220301]+-vn+2">IPI00220301</a>	3	25018.1	100	14	16	44	IPI00220301	IPI00220301
PRF1 Perforin-1	PRF1	<a target="_blank" href="http://srs.ebi.ac.uk/srsbin/cgi-bin/wgetz?-e+[IPI-acc:IPI00293423]+-vn+2">IPI00293423</a>	3	61358.9	100	14	16	33	IPI00293423	IPI00293423
PRKCSH cDNA FLJ59211, highly similar to Glucosidase 2 subunit beta	PRKCSH	<a target="_blank" href="http://srs.ebi.ac.uk/srsbin/cgi-bin/wgetz?-e+[IPI-acc:IPI00026154]+-vn+2">IPI00026154</a>	3	60116.4	100	6	6	8	IPI00026154	IPI00026154, IPI00792916, IPI00943074
PRMT1 HMT1 hnRNP methyltransferase-like 2 isoform 1	PRMT1	<a target="_blank" href="http://srs.ebi.ac.uk/srsbin/cgi-bin/wgetz?-e+[IPI-acc:IPI00018522]+-vn+2">IPI00018522</a>	2	42444.2	100	3	4	4	IPI00018522	IPI00018522, IPI00215734, IPI00382516, IPI00909470, IPI00914913, IPI00942520
PRMT5 Protein arginine N-methyltransferase 5	PRMT5	<a target="_blank" href="http://srs.ebi.ac.uk/srsbin/cgi-bin/wgetz?-e+[IPI-acc:IPI00441473]+-vn+2">IPI00441473</a>	1	72667.1	100	3	3	3	IPI00441473	IPI00441473, IPI00794580
PRNP Major prion protein	PRNP	<a target="_blank" href="http://srs.ebi.ac.uk/srsbin/cgi-bin/wgetz?-e+[IPI-acc:IPI00022284]+-vn+2">IPI00022284</a>	1	27642.7	99.8	2	2	2	IPI00022284	IPI00022284, IPI00382843, IPI00797025
PROCR Endothelial protein C receptor precursor	PROCR	<a target="_blank" href="http://srs.ebi.ac.uk/srsbin/cgi-bin/wgetz?-e+[IPI-acc:IPI00009276]+-vn+2">IPI00009276</a>	2	30697.3	99.8	2	3	5	IPI00009276	IPI00009276
PROS1 Vitamin K-dependent protein S	PROS1	<a target="_blank" href="http://srs.ebi.ac.uk/srsbin/cgi-bin/wgetz?-e+[IPI-acc:IPI00294004]+-vn+2">IPI00294004</a>	1	75105.4	99.8	2	2	2	IPI00294004	IPI00294004, IPI00795619, IPI00878131
PROSC Proline synthetase co-transcribed bacterial homolog protein	PROSC	<a target="_blank" href="http://srs.ebi.ac.uk/srsbin/cgi-bin/wgetz?-e+[IPI-acc:IPI00016346]+-vn+2">IPI00016346</a>	3	30325.8	100	3	3	3	IPI00016346	IPI00016346, IPI00902466
PRRC1 Isoform 3 of Protein PPRC1	PRRC1	<a target="_blank" href="http://srs.ebi.ac.uk/srsbin/cgi-bin/wgetz?-e+[IPI-acc:IPI00217053]+-vn+2">IPI00217053</a>	1	48888.7	99.7	2	2	2	IPI00217053	IPI00217053, IPI00386206, IPI00744319, IPI00868973
PRSS23 Serine protease 23	PRSS23	<a target="_blank" href="http://srs.ebi.ac.uk/srsbin/cgi-bin/wgetz?-e+[IPI-acc:IPI00026941]+-vn+2">IPI00026941</a>	3	42984.4	100	5	6	7	IPI00026941	IPI00026941
PSAP Isoform Sap-mu-0 of Proactivator polypeptide	PSAP	<a target="_blank" href="http://srs.ebi.ac.uk/srsbin/cgi-bin/wgetz?-e+[IPI-acc:IPI00012503]+-vn+2">IPI00012503</a>	3	58094	100	8	9	17	IPI00012503	IPI00012503, IPI00219825, IPI00744835, IPI00873020, IPI00873201
PSG1 Isoform 2 of Pregnancy-specific beta-1-glycoprotein 1	PSG1	<a target="_blank" href="http://srs.ebi.ac.uk/srsbin/cgi-bin/wgetz?-e+[IPI-acc:IPI00163720]+-vn+2">IPI00163720</a>	3	48123.2	100	8	9	14	IPI00163720	IPI00163720, IPI00335812, IPI00399104
PSMA1 Isoform Short of Proteasome subunit alpha type-1	PSMA1	<a target="_blank" href="http://srs.ebi.ac.uk/srsbin/cgi-bin/wgetz?-e+[IPI-acc:IPI00016832]+-vn+2">IPI00016832</a>	3	29538	100	8	10	11	IPI00016832	IPI00016832, IPI00472442, IPI00871889
PSMA2 Proteasome subunit alpha type-2	PSMA2	<a target="_blank" href="http://srs.ebi.ac.uk/srsbin/cgi-bin/wgetz?-e+[IPI-acc:IPI00219622]+-vn+2">IPI00219622</a>	3	25880.9	100	7	10	19	IPI00219622	IPI00219622
PSMA3 Isoform 2 of Proteasome subunit alpha type-3	PSMA3	<a target="_blank" href="http://srs.ebi.ac.uk/srsbin/cgi-bin/wgetz?-e+[IPI-acc:IPI00171199]+-vn+2">IPI00171199</a>	3	27629.7	100	4	5	6	IPI00171199	IPI00171199, IPI00419249
PSMA4 Proteasome subunit alpha type-4	PSMA4	<a target="_blank" href="http://srs.ebi.ac.uk/srsbin/cgi-bin/wgetz?-e+[IPI-acc:IPI00299155]+-vn+2">IPI00299155</a>	3	29466.8	100	5	5	7	IPI00299155	IPI00299155, IPI00789638, IPI00795606
PSMA5 Proteasome subunit alpha type-5	PSMA5	<a target="_blank" href="http://srs.ebi.ac.uk/srsbin/cgi-bin/wgetz?-e+[IPI-acc:IPI00291922]+-vn+2">IPI00291922</a>	3	26393.3	100	6	8	9	IPI00291922	IPI00291922
PSMA6 Proteasome subunit alpha type-6	PSMA6	<a target="_blank" href="http://srs.ebi.ac.uk/srsbin/cgi-bin/wgetz?-e+[IPI-acc:IPI00029623]+-vn+2">IPI00029623</a>	3	27381.5	100	6	6	12	IPI00029623	IPI00029623
PSMA7 Isoform 1 of Proteasome subunit alpha type-7	PSMA7	<a target="_blank" href="http://srs.ebi.ac.uk/srsbin/cgi-bin/wgetz?-e+[IPI-acc:IPI00024175]+-vn+2">IPI00024175</a>	3	27869.1	100	7	7	8	IPI00024175	IPI00024175
PSMB1 Proteasome subunit beta type-1	PSMB1	<a target="_blank" href="http://srs.ebi.ac.uk/srsbin/cgi-bin/wgetz?-e+[IPI-acc:IPI00025019]+-vn+2">IPI00025019</a>	3	26472.5	100	10	14	21	IPI00025019	IPI00025019
PSMB2 Proteasome subunit beta type-2	PSMB2	<a target="_blank" href="http://srs.ebi.ac.uk/srsbin/cgi-bin/wgetz?-e+[IPI-acc:IPI00028006]+-vn+2">IPI00028006</a>	3	22819.5	100	4	5	10	IPI00028006	IPI00028006
PSMB3 Proteasome subunit beta type-3	PSMB3	<a target="_blank" href="http://srs.ebi.ac.uk/srsbin/cgi-bin/wgetz?-e+[IPI-acc:IPI00028004]+-vn+2">IPI00028004</a>	3	22931.6	100	3	3	4	IPI00028004	IPI00028004
PSMB4 Proteasome subunit beta type-4	PSMB4	<a target="_blank" href="http://srs.ebi.ac.uk/srsbin/cgi-bin/wgetz?-e+[IPI-acc:IPI00555956]+-vn+2">IPI00555956</a>	3	29187	100	3	3	5	IPI00555956	IPI00555956
PSMB5 Proteasome subunit beta type-5	PSMB5	<a target="_blank" href="http://srs.ebi.ac.uk/srsbin/cgi-bin/wgetz?-e+[IPI-acc:IPI00479306]+-vn+2">IPI00479306</a>	3	28463	100	3	3	3	IPI00479306	IPI00479306
PSMB6 Proteasome subunit beta type-6	PSMB6	<a target="_blank" href="http://srs.ebi.ac.uk/srsbin/cgi-bin/wgetz?-e+[IPI-acc:IPI00000811]+-vn+2">IPI00000811</a>	1	25339.9	100	3	3	3	IPI00000811	IPI00000811, IPI00789119
PSMB7 Proteasome subunit beta type-7	PSMB7	<a target="_blank" href="http://srs.ebi.ac.uk/srsbin/cgi-bin/wgetz?-e+[IPI-acc:IPI00003217]+-vn+2">IPI00003217</a>	1	29947.9	100	2	2	2	IPI00003217	IPI00003217
PSMB8 Isoform 1 of Proteasome subunit beta type-8	PSMB8	<a target="_blank" href="http://srs.ebi.ac.uk/srsbin/cgi-bin/wgetz?-e+[IPI-acc:IPI00000783]+-vn+2">IPI00000783</a>	1	30336.8	99.8	2	2	2	IPI00000783	IPI00000783, IPI00215824, IPI00640155
PSMC1 26S protease regulatory subunit 4	PSMC1	<a target="_blank" href="http://srs.ebi.ac.uk/srsbin/cgi-bin/wgetz?-e+[IPI-acc:IPI00011126]+-vn+2">IPI00011126</a>	3	49168.4	100	2	2	3	IPI00011126	IPI00011126
PSMC2 26S protease regulatory subunit 7	PSMC2	<a target="_blank" href="http://srs.ebi.ac.uk/srsbin/cgi-bin/wgetz?-e+[IPI-acc:IPI00021435]+-vn+2">IPI00021435</a>	1	48617.6	100	2	2	2	IPI00021435	IPI00021435
PSMC3 26S protease regulatory subunit 6A	PSMC3	<a target="_blank" href="http://srs.ebi.ac.uk/srsbin/cgi-bin/wgetz?-e+[IPI-acc:IPI00018398]+-vn+2">IPI00018398</a>	3	49187	100	6	6	7	IPI00018398	IPI00018398
PSMC4 Isoform 1 of 26S protease regulatory subunit 6B	PSMC4	<a target="_blank" href="http://srs.ebi.ac.uk/srsbin/cgi-bin/wgetz?-e+[IPI-acc:IPI00020042]+-vn+2">IPI00020042</a>	1	47349.7	100	3	4	4	IPI00020042	IPI00020042, IPI00216770, IPI00738042
PSMC5 26S protease regulatory subunit 8	PSMC5	<a target="_blank" href="http://srs.ebi.ac.uk/srsbin/cgi-bin/wgetz?-e+[IPI-acc:IPI00023919]+-vn+2">IPI00023919</a>	1	45609.1	99.7	2	2	2	IPI00023919	IPI00023919, IPI00555749, IPI00745502
PSMC6 26S protease regulatory subunit S10B	PSMC6	<a target="_blank" href="http://srs.ebi.ac.uk/srsbin/cgi-bin/wgetz?-e+[IPI-acc:IPI00021926]+-vn+2">IPI00021926</a>	2	44156.9	100	2	2	2	IPI00021926	IPI00021926, IPI00926977
PSMD1 Isoform 1 of 26S proteasome non-ATPase regulatory subunit 1	PSMD1	<a target="_blank" href="http://srs.ebi.ac.uk/srsbin/cgi-bin/wgetz?-e+[IPI-acc:IPI00299608]+-vn+2">IPI00299608</a>	3	105821	100	12	14	16	IPI00299608	IPI00299608
PSMD11 Proteasome 26S non-ATPase subunit 11 variant (Fragment)	PSMD11	<a target="_blank" href="http://srs.ebi.ac.uk/srsbin/cgi-bin/wgetz?-e+[IPI-acc:IPI00105598]+-vn+2">IPI00105598</a>	1	47519.4	99.8	2	2	2	IPI00105598	IPI00105598
PSMD14 26S proteasome non-ATPase regulatory subunit 14	PSMD14	<a target="_blank" href="http://srs.ebi.ac.uk/srsbin/cgi-bin/wgetz?-e+[IPI-acc:IPI00024821]+-vn+2">IPI00024821</a>	1	34558.6	100	3	3	3	IPI00024821	IPI00024821
PSMD2 26S proteasome non-ATPase regulatory subunit 2	PSMD2	<a target="_blank" href="http://srs.ebi.ac.uk/srsbin/cgi-bin/wgetz?-e+[IPI-acc:IPI00012268]+-vn+2">IPI00012268</a>	3	100184	100	7	9	11	IPI00012268	IPI00012268
PSMD3 26S proteasome non-ATPase regulatory subunit 3	PSMD3	<a target="_blank" href="http://srs.ebi.ac.uk/srsbin/cgi-bin/wgetz?-e+[IPI-acc:IPI00011603]+-vn+2">IPI00011603</a>	2	60961.6	100	2	2	2	IPI00011603	IPI00011603
PSMD4 Isoform Rpn10A of 26S proteasome non-ATPase regulatory subunit 4	PSMD4	<a target="_blank" href="http://srs.ebi.ac.uk/srsbin/cgi-bin/wgetz?-e+[IPI-acc:IPI00022694]+-vn+2">IPI00022694</a>	3	40719.2	100	5	6	6	IPI00022694	IPI00022694
PSMD5 26S proteasome non-ATPase regulatory subunit 5	PSMD5	<a target="_blank" href="http://srs.ebi.ac.uk/srsbin/cgi-bin/wgetz?-e+[IPI-acc:IPI00002134]+-vn+2">IPI00002134</a>	1	56179	99.8	2	2	2	IPI00002134	IPI00002134, IPI00909766
PSMD6 26S proteasome non-ATPase regulatory subunit 6	PSMD6	<a target="_blank" href="http://srs.ebi.ac.uk/srsbin/cgi-bin/wgetz?-e+[IPI-acc:IPI00014151]+-vn+2">IPI00014151</a>	2	45515.4	100	5	5	5	IPI00014151	IPI00014151, IPI00793381
PSMD9 Isoform p27-L of 26S proteasome non-ATPase regulatory subunit 9	PSMD9	<a target="_blank" href="http://srs.ebi.ac.uk/srsbin/cgi-bin/wgetz?-e+[IPI-acc:IPI00010860]+-vn+2">IPI00010860</a>	1	24635.2	99.8	2	2	2	IPI00010860	IPI00010860
PSME1 Proteasome activator complex subunit 1	PSME1	<a target="_blank" href="http://srs.ebi.ac.uk/srsbin/cgi-bin/wgetz?-e+[IPI-acc:IPI00479722]+-vn+2">IPI00479722</a>	3	28705.8	100	8	9	16	IPI00479722	IPI00479722
PSME2 Putative uncharacterized protein PSME2	PSME2	<a target="_blank" href="http://srs.ebi.ac.uk/srsbin/cgi-bin/wgetz?-e+[IPI-acc:IPI00384051]+-vn+2">IPI00384051</a>	3	28584.8	100	5	8	20	IPI00384051	IPI00384051, IPI00746205, IPI00943181
PSME3 Isoform 1 of Proteasome activator complex subunit 3	PSME3	<a target="_blank" href="http://srs.ebi.ac.uk/srsbin/cgi-bin/wgetz?-e+[IPI-acc:IPI00030243]+-vn+2">IPI00030243</a>	2	29489.3	100	3	4	6	IPI00030243	IPI00030243, IPI00219445
PSPC1 Isoform 1 of Paraspeckle component 1	PSPC1	<a target="_blank" href="http://srs.ebi.ac.uk/srsbin/cgi-bin/wgetz?-e+[IPI-acc:IPI00103525]+-vn+2">IPI00103525</a>	2	58726.5	100	4	4	4	IPI00103525	IPI00103525, IPI00395775
PSPH Phosphoserine phosphatase	PSPH	<a target="_blank" href="http://srs.ebi.ac.uk/srsbin/cgi-bin/wgetz?-e+[IPI-acc:IPI00019178]+-vn+2">IPI00019178</a>	2	24990.1	99.8	2	2	2	IPI00019178	IPI00019178, IPI00925737
PTBP1 Isoform 1 of Polypyrimidine tract-binding protein 1	PTBP1	<a target="_blank" href="http://srs.ebi.ac.uk/srsbin/cgi-bin/wgetz?-e+[IPI-acc:IPI00179964]+-vn+2">IPI00179964</a>	3	57204.5	100	15	18	38	IPI00179964	IPI00179964, IPI00183626, IPI00334175
PTGDS Prostaglandin-H2 D-isomerase	PTGDS	<a target="_blank" href="http://srs.ebi.ac.uk/srsbin/cgi-bin/wgetz?-e+[IPI-acc:IPI00013179]+-vn+2">IPI00013179</a>	1	21011.1	99.8	2	2	2	IPI00013179	IPI00013179, IPI00513767, IPI00514285
PTGES3 Prostaglandin E synthase 3	PTGES3	<a target="_blank" href="http://srs.ebi.ac.uk/srsbin/cgi-bin/wgetz?-e+[IPI-acc:IPI00015029]+-vn+2">IPI00015029</a>	3	18679.9	100	4	4	6	IPI00015029	IPI00015029, IPI00789101, IPI00789698, IPI00908647
PTGR1 Prostaglandin reductase 1	PTGR1	<a target="_blank" href="http://srs.ebi.ac.uk/srsbin/cgi-bin/wgetz?-e+[IPI-acc:IPI00292657]+-vn+2">IPI00292657</a>	2	35852.5	100	2	2	2	IPI00292657	IPI00292657, IPI00642248
PTGR2 Isoform 1 of Prostaglandin reductase 2	PTGR2	<a target="_blank" href="http://srs.ebi.ac.uk/srsbin/cgi-bin/wgetz?-e+[IPI-acc:IPI00167515]+-vn+2">IPI00167515</a>	1	38481.2	99.8	2	2	2	IPI00167515	IPI00167515
PTK7 Isoform 5 of Tyrosine-protein kinase-like 7	PTK7	<a target="_blank" href="http://srs.ebi.ac.uk/srsbin/cgi-bin/wgetz?-e+[IPI-acc:IPI00174794]+-vn+2">IPI00174794</a>	3	89745.1	100	7	8	9	IPI00174794	IPI00174794, IPI00298292, IPI00555762
PTMS Parathymosin	PTMS	<a target="_blank" href="http://srs.ebi.ac.uk/srsbin/cgi-bin/wgetz?-e+[IPI-acc:IPI00550020]+-vn+2">IPI00550020</a>	3	11511.6	100	3	4	15	IPI00550020	IPI00550020
PTPN12 Tyrosine-protein phosphatase non-receptor type 12	PTPN12	<a target="_blank" href="http://srs.ebi.ac.uk/srsbin/cgi-bin/wgetz?-e+[IPI-acc:IPI00289082]+-vn+2">IPI00289082</a>	1	88103.6	99.8	2	2	2	IPI00289082	IPI00289082, IPI00908446, IPI00911100
PTPRF Isoform 1 of Receptor-type tyrosine-protein phosphatase F	PTPRF	<a target="_blank" href="http://srs.ebi.ac.uk/srsbin/cgi-bin/wgetz?-e+[IPI-acc:IPI00107831]+-vn+2">IPI00107831</a>	2	212860	100	3	3	3	IPI00107831	IPI00107831, IPI00465186
PTPRJ Receptor-type tyrosine-protein phosphatase eta precursor	PTPRJ	<a target="_blank" href="http://srs.ebi.ac.uk/srsbin/cgi-bin/wgetz?-e+[IPI-acc:IPI00290328]+-vn+2">IPI00290328</a>	1	151840	99.8	2	2	2	IPI00290328	IPI00290328, IPI00847732, IPI00943343
PTPRK PTPRK protein	PTPRK	<a target="_blank" href="http://srs.ebi.ac.uk/srsbin/cgi-bin/wgetz?-e+[IPI-acc:IPI00470937]+-vn+2">IPI00470937</a>	3	164596	100	8	11	15	IPI00470937	IPI00470937, IPI00644648, IPI00871253
PTPRS Isoform PTPS of Receptor-type tyrosine-protein phosphatase S	PTPRS	<a target="_blank" href="http://srs.ebi.ac.uk/srsbin/cgi-bin/wgetz?-e+[IPI-acc:IPI00289831]+-vn+2">IPI00289831</a>	3	217075	100	9	10	13	IPI00289831	IPI00289831, IPI00332271, IPI00332272, IPI00332273, IPI00743517
PTRF Isoform 1 of Polymerase I and transcript release factor	PTRF	<a target="_blank" href="http://srs.ebi.ac.uk/srsbin/cgi-bin/wgetz?-e+[IPI-acc:IPI00176903]+-vn+2">IPI00176903</a>	3	43458.5	100	3	3	3	IPI00176903	IPI00176903, IPI00513773, IPI00514023
PTX3 Pentraxin-related protein PTX3	PTX3	<a target="_blank" href="http://srs.ebi.ac.uk/srsbin/cgi-bin/wgetz?-e+[IPI-acc:IPI00029568]+-vn+2">IPI00029568</a>	3	42001.9	100	6	6	11	IPI00029568	IPI00029568
PUF60 Isoform 1 of Poly(U)-binding-splicing factor PUF60	PUF60	<a target="_blank" href="http://srs.ebi.ac.uk/srsbin/cgi-bin/wgetz?-e+[IPI-acc:IPI00069750]+-vn+2">IPI00069750</a>	3	59857.6	100	5	5	6	IPI00069750	IPI00069750, IPI00100716, IPI00788826, IPI00797595, IPI00855912, IPI00856076
PVR Isoform Beta of Poliovirus receptor	PVR	<a target="_blank" href="http://srs.ebi.ac.uk/srsbin/cgi-bin/wgetz?-e+[IPI-acc:IPI00219425]+-vn+2">IPI00219425</a>	2	40105.9	100	4	4	4	IPI00219425	IPI00219425, IPI00219426, IPI00219427, IPI00299158
PVRL1 Isoform Delta of Poliovirus receptor-related protein 1	PVRL1	<a target="_blank" href="http://srs.ebi.ac.uk/srsbin/cgi-bin/wgetz?-e+[IPI-acc:IPI00003648]+-vn+2">IPI00003648</a>	1	57140	100	3	3	3	IPI00003648	IPI00003648, IPI00218887, IPI00218888
PVRL2 Isoform Delta of Poliovirus receptor-related protein 2	PVRL2	<a target="_blank" href="http://srs.ebi.ac.uk/srsbin/cgi-bin/wgetz?-e+[IPI-acc:IPI00022661]+-vn+2">IPI00022661</a>	3	57723.9	100	3	4	5	IPI00022661	IPI00022661, IPI00215980
PXDN Isoform 1 of Peroxidasin homolog	PXDN	<a target="_blank" href="http://srs.ebi.ac.uk/srsbin/cgi-bin/wgetz?-e+[IPI-acc:IPI00016112]+-vn+2">IPI00016112</a>	3	165258	100	45	59	107	IPI00016112	IPI00016112
PYCARD Isoform 1 of Apoptosis-associated speck-like protein containing a CARD	PYCARD	<a target="_blank" href="http://srs.ebi.ac.uk/srsbin/cgi-bin/wgetz?-e+[IPI-acc:IPI00001699]+-vn+2">IPI00001699</a>	3	21609.8	100	5	5	6	IPI00001699	IPI00001699, IPI00221360, IPI00221362
PYGB Glycogen phosphorylase, brain form	PYGB	<a target="_blank" href="http://srs.ebi.ac.uk/srsbin/cgi-bin/wgetz?-e+[IPI-acc:IPI00004358]+-vn+2">IPI00004358</a>	3	96680.3	100	6	6	6	IPI00004358	IPI00004358
PYGL Glycogen phosphorylase, liver form	PYGL	<a target="_blank" href="http://srs.ebi.ac.uk/srsbin/cgi-bin/wgetz?-e+[IPI-acc:IPI00783313]+-vn+2">IPI00783313</a>	3	97134.4	100	7	7	9	IPI00783313	IPI00783313
QARS cDNA FLJ75085, highly similar to Homo sapiens glutaminyl-tRNA synthetase (QARS), mRNA	QARS	<a target="_blank" href="http://srs.ebi.ac.uk/srsbin/cgi-bin/wgetz?-e+[IPI-acc:IPI00026665]+-vn+2">IPI00026665</a>	2	89640.2	100	4	4	4	IPI00026665	IPI00026665, IPI00925046, IPI00925511
QPCT Glutaminyl-peptide cyclotransferase	QPCT	<a target="_blank" href="http://srs.ebi.ac.uk/srsbin/cgi-bin/wgetz?-e+[IPI-acc:IPI00003919]+-vn+2">IPI00003919</a>	3	40859.9	100	12	16	34	IPI00003919	IPI00003919
QSOX1 Isoform 1 of Sulfhydryl oxidase 1	QSOX1	<a target="_blank" href="http://srs.ebi.ac.uk/srsbin/cgi-bin/wgetz?-e+[IPI-acc:IPI00003590]+-vn+2">IPI00003590</a>	3	82560.7	100	30	41	159	IPI00003590	IPI00003590
QSOX2 Sulfhydryl oxidase 2	QSOX2	<a target="_blank" href="http://srs.ebi.ac.uk/srsbin/cgi-bin/wgetz?-e+[IPI-acc:IPI00376394]+-vn+2">IPI00376394</a>	1	77512.1	99.8	2	2	2	IPI00376394	IPI00376394
RAB11B Ras-related protein Rab-11B	RAB11B	<a target="_blank" href="http://srs.ebi.ac.uk/srsbin/cgi-bin/wgetz?-e+[IPI-acc:IPI00020436]+-vn+2">IPI00020436</a>	3	24471	100	5	6	7	IPI00020436	IPI00020436
RAB1A Isoform 1 of Ras-related protein Rab-1A	RAB1A	<a target="_blank" href="http://srs.ebi.ac.uk/srsbin/cgi-bin/wgetz?-e+[IPI-acc:IPI00005719]+-vn+2">IPI00005719</a>	2	22660.4	100	3	3	3	IPI00005719	IPI00005719, IPI00008964, IPI00374519, IPI00896425, IPI00937805
RAB7A Ras-related protein Rab-7a	RAB7A	<a target="_blank" href="http://srs.ebi.ac.uk/srsbin/cgi-bin/wgetz?-e+[IPI-acc:IPI00016342]+-vn+2">IPI00016342</a>	2	23472	100	4	5	6	IPI00016342	IPI00016342
RAC1 Isoform A of Ras-related C3 botulinum toxin substrate 1	RAC1	<a target="_blank" href="http://srs.ebi.ac.uk/srsbin/cgi-bin/wgetz?-e+[IPI-acc:IPI00010271]+-vn+2">IPI00010271</a>	1	21432.6	99.8	2	2	2	IPI00010271	IPI00010271, IPI00219675, IPI00394837
RAD23A UV excision repair protein RAD23 homolog A	RAD23A	<a target="_blank" href="http://srs.ebi.ac.uk/srsbin/cgi-bin/wgetz?-e+[IPI-acc:IPI00008219]+-vn+2">IPI00008219</a>	2	39591.1	100	2	2	3	IPI00008219	IPI00008219
RAD23B UV excision repair protein RAD23 homolog B	RAD23B	<a target="_blank" href="http://srs.ebi.ac.uk/srsbin/cgi-bin/wgetz?-e+[IPI-acc:IPI00008223]+-vn+2">IPI00008223</a>	3	43153.1	100	6	7	10	IPI00008223	IPI00008223, IPI00642549
RAN;RANP1 GTP-binding nuclear protein Ran	RAN;RANP1	<a target="_blank" href="http://srs.ebi.ac.uk/srsbin/cgi-bin/wgetz?-e+[IPI-acc:IPI00643041]+-vn+2">IPI00643041</a>	3	24405.1	100	6	8	14	IPI00643041	IPI00643041, IPI00792352, IPI00795671, IPI00796462
RANBP1 Ran-specific GTPase-activating protein	RANBP1	<a target="_blank" href="http://srs.ebi.ac.uk/srsbin/cgi-bin/wgetz?-e+[IPI-acc:IPI00414127]+-vn+2">IPI00414127</a>	2	23292.8	100	3	3	4	IPI00414127	IPI00414127, IPI00878075, IPI00878611, IPI00878950
RANGAP1 Ran GTPase-activating protein 1	RANGAP1	<a target="_blank" href="http://srs.ebi.ac.uk/srsbin/cgi-bin/wgetz?-e+[IPI-acc:IPI00294879]+-vn+2">IPI00294879</a>	2	63525.3	100	3	3	4	IPI00294879	IPI00294879
RAP1B Ras-related protein Rap-1b	RAP1B	<a target="_blank" href="http://srs.ebi.ac.uk/srsbin/cgi-bin/wgetz?-e+[IPI-acc:IPI00015148]+-vn+2">IPI00015148</a>	3	20806.9	100	3	3	4	IPI00015148	IPI00015148, IPI00412525, IPI00940725, IPI00942831
RARRES2 Retinoic acid receptor responder protein 2	RARRES2	<a target="_blank" href="http://srs.ebi.ac.uk/srsbin/cgi-bin/wgetz?-e+[IPI-acc:IPI00019176]+-vn+2">IPI00019176</a>	2	18599.3	100	3	4	6	IPI00019176	IPI00019176
RARS Isoform Complexed of Arginyl-tRNA synthetase, cytoplasmic	RARS	<a target="_blank" href="http://srs.ebi.ac.uk/srsbin/cgi-bin/wgetz?-e+[IPI-acc:IPI00004860]+-vn+2">IPI00004860</a>	3	75364	100	6	6	7	IPI00004860	IPI00004860, IPI00759723
RBBP4 Histone-binding protein RBBP4	RBBP4	<a target="_blank" href="http://srs.ebi.ac.uk/srsbin/cgi-bin/wgetz?-e+[IPI-acc:IPI00328319]+-vn+2">IPI00328319</a>	1	47637.8	99.8	2	2	2	IPI00328319	IPI00328319, IPI00645329, IPI00877802, IPI00877934
RBBP7 Histone-binding protein RBBP7	RBBP7	<a target="_blank" href="http://srs.ebi.ac.uk/srsbin/cgi-bin/wgetz?-e+[IPI-acc:IPI00395865]+-vn+2">IPI00395865</a>	3	47802	100	6	6	6	IPI00395865	IPI00395865, IPI00879702
RBM10 Putative uncharacterized protein DKFZp686E2459	RBM10	<a target="_blank" href="http://srs.ebi.ac.uk/srsbin/cgi-bin/wgetz?-e+[IPI-acc:IPI00375731]+-vn+2">IPI00375731</a>	1	110322	99.8	2	2	2	IPI00375731	IPI00375731, IPI00549342, IPI00915253, IPI00916428
RBM3 Putative RNA-binding protein 3	RBM3	<a target="_blank" href="http://srs.ebi.ac.uk/srsbin/cgi-bin/wgetz?-e+[IPI-acc:IPI00024320]+-vn+2">IPI00024320</a>	2	17152.6	100	2	3	3	IPI00024320	IPI00024320
RBM4 Isoform 1 of RNA-binding protein 4	RBM4	<a target="_blank" href="http://srs.ebi.ac.uk/srsbin/cgi-bin/wgetz?-e+[IPI-acc:IPI00003704]+-vn+2">IPI00003704</a>	1	40296.2	99.6	2	2	2	IPI00003704	IPI00003704
RBM8A Isoform 1 of RNA-binding protein 8A	RBM8A	<a target="_blank" href="http://srs.ebi.ac.uk/srsbin/cgi-bin/wgetz?-e+[IPI-acc:IPI00001757]+-vn+2">IPI00001757</a>	2	19871.4	99.8	2	2	3	IPI00001757	IPI00001757, IPI00216659
RBMX Heterogeneous nuclear ribonucleoprotein G	RBMX	<a target="_blank" href="http://srs.ebi.ac.uk/srsbin/cgi-bin/wgetz?-e+[IPI-acc:IPI00304692]+-vn+2">IPI00304692</a>	3	42315.7	100	3	3	9	IPI00304692	IPI00304692
RBP1 Retinol-binding protein 1	RBP1	<a target="_blank" href="http://srs.ebi.ac.uk/srsbin/cgi-bin/wgetz?-e+[IPI-acc:IPI00940513]+-vn+2">IPI00940513</a>	3	15832.1	100	13	14	30	IPI00940513	IPI00940513
RCC1 regulator of chromosome condensation 1 isoform a	RCC1	<a target="_blank" href="http://srs.ebi.ac.uk/srsbin/cgi-bin/wgetz?-e+[IPI-acc:IPI00001661]+-vn+2">IPI00001661</a>	3	48126.3	100	3	3	4	IPI00001661	IPI00001661, IPI00747309, IPI00787306, IPI00925317, IPI00925791, IPI00926548, IPI00927389
RCC2 Protein RCC2	RCC2	<a target="_blank" href="http://srs.ebi.ac.uk/srsbin/cgi-bin/wgetz?-e+[IPI-acc:IPI00465044]+-vn+2">IPI00465044</a>	2	56066.8	100	3	3	3	IPI00465044	IPI00465044
RCN1 Reticulocalbin-1	RCN1	<a target="_blank" href="http://srs.ebi.ac.uk/srsbin/cgi-bin/wgetz?-e+[IPI-acc:IPI00015842]+-vn+2">IPI00015842</a>	3	38873.2	100	9	11	17	IPI00015842	IPI00015842
RCTPI1;TPI1 triosephosphate isomerase 1 isoform 2	RCTPI1;TPI1	<a target="_blank" href="http://srs.ebi.ac.uk/srsbin/cgi-bin/wgetz?-e+[IPI-acc:IPI00465028]+-vn+2">IPI00465028</a>	3	30772.8	100	15	24	77	IPI00465028	IPI00465028, IPI00797270
RDX Radixin, isoform CRA_a	RDX	<a target="_blank" href="http://srs.ebi.ac.uk/srsbin/cgi-bin/wgetz?-e+[IPI-acc:IPI00017367]+-vn+2">IPI00017367</a>	1	71032.6	99.8	2	2	2	IPI00017367	IPI00017367, IPI00903145
REXO2 Isoform 1 of Oligoribonuclease, mitochondrial (Fragment)	REXO2	<a target="_blank" href="http://srs.ebi.ac.uk/srsbin/cgi-bin/wgetz?-e+[IPI-acc:IPI00032830]+-vn+2">IPI00032830</a>	3	26815.7	100	5	7	10	IPI00032830	IPI00032830, IPI00217330
RHOA Transforming protein RhoA	RHOA	<a target="_blank" href="http://srs.ebi.ac.uk/srsbin/cgi-bin/wgetz?-e+[IPI-acc:IPI00478231]+-vn+2">IPI00478231</a>	3	21750.4	100	5	5	8	IPI00478231	IPI00478231
RNASE4 Ribonuclease 4	RNASE4	<a target="_blank" href="http://srs.ebi.ac.uk/srsbin/cgi-bin/wgetz?-e+[IPI-acc:IPI00029699]+-vn+2">IPI00029699</a>	1	16822.4	100	3	3	3	IPI00029699	IPI00029699
RNASET2 Isoform 1 of Ribonuclease T2	RNASET2	<a target="_blank" href="http://srs.ebi.ac.uk/srsbin/cgi-bin/wgetz?-e+[IPI-acc:IPI00414896]+-vn+2">IPI00414896</a>	1	29463.2	100	3	3	3	IPI00414896	IPI00414896, IPI00855775
RNH1 Ribonuclease inhibitor	RNH1	<a target="_blank" href="http://srs.ebi.ac.uk/srsbin/cgi-bin/wgetz?-e+[IPI-acc:IPI00550069]+-vn+2">IPI00550069</a>	3	49956.4	100	8	9	10	IPI00550069	IPI00550069
RNPEP Aminopeptidase B	RNPEP	<a target="_blank" href="http://srs.ebi.ac.uk/srsbin/cgi-bin/wgetz?-e+[IPI-acc:IPI00642211]+-vn+2">IPI00642211</a>	3	73481.6	100	6	6	6	IPI00642211	IPI00642211
ROBO1 Isoform 1 of Roundabout homolog 1	ROBO1	<a target="_blank" href="http://srs.ebi.ac.uk/srsbin/cgi-bin/wgetz?-e+[IPI-acc:IPI00219798]+-vn+2">IPI00219798</a>	3	180910	100	3	4	5	IPI00219798	IPI00219798, IPI00418121, IPI00418122, IPI00740934, IPI00829739, IPI00896492, IPI00936239, IPI00946477, IPI00956062
ROCK2 Rho-associated protein kinase 2	ROCK2	<a target="_blank" href="http://srs.ebi.ac.uk/srsbin/cgi-bin/wgetz?-e+[IPI-acc:IPI00307155]+-vn+2">IPI00307155</a>	1	160901	99.8	2	2	2	IPI00307155	IPI00307155, IPI00894514
RPA3 Replication protein A 14 kDa subunit	RPA3	<a target="_blank" href="http://srs.ebi.ac.uk/srsbin/cgi-bin/wgetz?-e+[IPI-acc:IPI00017373]+-vn+2">IPI00017373</a>	3	13551	100	3	4	5	IPI00017373	IPI00017373
RPAP3 Isoform 1 of RNA polymerase II-associated protein 3	RPAP3	<a target="_blank" href="http://srs.ebi.ac.uk/srsbin/cgi-bin/wgetz?-e+[IPI-acc:IPI00002408]+-vn+2">IPI00002408</a>	1	75704.3	99.8	2	3	3	IPI00002408	IPI00002408, IPI00448515, IPI00924947
RPL10A 60S ribosomal protein L10a	RPL10A	<a target="_blank" href="http://srs.ebi.ac.uk/srsbin/cgi-bin/wgetz?-e+[IPI-acc:IPI00412579]+-vn+2">IPI00412579</a>	1	24814	99.9	2	2	2	IPI00412579	IPI00412579
RPL12 Isoform 1 of 60S ribosomal protein L12	RPL12	<a target="_blank" href="http://srs.ebi.ac.uk/srsbin/cgi-bin/wgetz?-e+[IPI-acc:IPI00024933]+-vn+2">IPI00024933</a>	3	17801.1	100	5	8	8	IPI00024933	IPI00024933
RPL13 60S ribosomal protein L13	RPL13	<a target="_blank" href="http://srs.ebi.ac.uk/srsbin/cgi-bin/wgetz?-e+[IPI-acc:IPI00465361]+-vn+2">IPI00465361</a>	2	24244.2	100	2	2	3	IPI00465361	IPI00465361
RPL14 Ribosomal protein L14 variant	RPL14	<a target="_blank" href="http://srs.ebi.ac.uk/srsbin/cgi-bin/wgetz?-e+[IPI-acc:IPI00555744]+-vn+2">IPI00555744</a>	3	23769.7	100	3	4	5	IPI00555744	IPI00555744
RPL17 60S ribosomal protein L17	RPL17	<a target="_blank" href="http://srs.ebi.ac.uk/srsbin/cgi-bin/wgetz?-e+[IPI-acc:IPI00413324]+-vn+2">IPI00413324</a>	2	21379.4	100	3	3	3	IPI00413324	IPI00413324, IPI00478208
RPL18 60S ribosomal protein L18	RPL18	<a target="_blank" href="http://srs.ebi.ac.uk/srsbin/cgi-bin/wgetz?-e+[IPI-acc:IPI00215719]+-vn+2">IPI00215719</a>	2	21617.2	99.8	2	2	4	IPI00215719	IPI00215719
RPL19 60S ribosomal protein L19	RPL19	<a target="_blank" href="http://srs.ebi.ac.uk/srsbin/cgi-bin/wgetz?-e+[IPI-acc:IPI00025329]+-vn+2">IPI00025329</a>	3	23449.4	99.8	2	2	2	IPI00025329	IPI00025329
RPL21;RPL21P19 60S ribosomal protein L21	RPL21;RPL21P19	<a target="_blank" href="http://srs.ebi.ac.uk/srsbin/cgi-bin/wgetz?-e+[IPI-acc:IPI00247583]+-vn+2">IPI00247583</a>	1	18547	99.8	2	3	3	IPI00247583	IPI00247583, IPI00397713, IPI00845507, IPI00879165, IPI00940766
RPL22 60S ribosomal protein L22	RPL22	<a target="_blank" href="http://srs.ebi.ac.uk/srsbin/cgi-bin/wgetz?-e+[IPI-acc:IPI00219153]+-vn+2">IPI00219153</a>	3	14769.3	100	3	3	3	IPI00219153	IPI00219153
RPL23 60S ribosomal protein L23	RPL23	<a target="_blank" href="http://srs.ebi.ac.uk/srsbin/cgi-bin/wgetz?-e+[IPI-acc:IPI00010153]+-vn+2">IPI00010153</a>	3	14847.9	100	3	3	4	IPI00010153	IPI00010153, IPI00795408
RPL24 60S ribosomal protein L24	RPL24	<a target="_blank" href="http://srs.ebi.ac.uk/srsbin/cgi-bin/wgetz?-e+[IPI-acc:IPI00306332]+-vn+2">IPI00306332</a>	2	17761.5	100	2	2	2	IPI00306332	IPI00306332, IPI00791426, IPI00793696
RPL27A 60S ribosomal protein L27a	RPL27A	<a target="_blank" href="http://srs.ebi.ac.uk/srsbin/cgi-bin/wgetz?-e+[IPI-acc:IPI00456758]+-vn+2">IPI00456758</a>	1	16543.4	99.8	2	2	2	IPI00456758	IPI00456758
RPL30 60S ribosomal protein L30	RPL30	<a target="_blank" href="http://srs.ebi.ac.uk/srsbin/cgi-bin/wgetz?-e+[IPI-acc:IPI00219156]+-vn+2">IPI00219156</a>	1	12766.7	99.8	2	2	2	IPI00219156	IPI00219156, IPI00872940
RPL36AP37;HNRNPH2 Heterogeneous nuclear ribonucleoprotein H2	RPL36AP37;HNRNPH2	<a target="_blank" href="http://srs.ebi.ac.uk/srsbin/cgi-bin/wgetz?-e+[IPI-acc:IPI00026230]+-vn+2">IPI00026230</a>	1	49246.1	99.8	2	2	2	IPI00026230	IPI00026230
RPL4 60S ribosomal protein L4	RPL4	<a target="_blank" href="http://srs.ebi.ac.uk/srsbin/cgi-bin/wgetz?-e+[IPI-acc:IPI00003918]+-vn+2">IPI00003918</a>	3	47681.1	100	5	5	5	IPI00003918	IPI00003918, IPI00941047
RPL5 60S ribosomal protein L5	RPL5	<a target="_blank" href="http://srs.ebi.ac.uk/srsbin/cgi-bin/wgetz?-e+[IPI-acc:IPI00000494]+-vn+2">IPI00000494</a>	3	34345.5	100	2	2	2	IPI00000494	IPI00000494
RPL6 60S ribosomal protein L6	RPL6	<a target="_blank" href="http://srs.ebi.ac.uk/srsbin/cgi-bin/wgetz?-e+[IPI-acc:IPI00329389]+-vn+2">IPI00329389</a>	3	32711.3	100	3	3	3	IPI00329389	IPI00329389, IPI00790342, IPI00867533
RPL7P32;RPL7 60S ribosomal protein L7	RPL7P32;RPL7	<a target="_blank" href="http://srs.ebi.ac.uk/srsbin/cgi-bin/wgetz?-e+[IPI-acc:IPI00030179]+-vn+2">IPI00030179</a>	1	29209.7	100	3	3	3	IPI00030179	IPI00030179, IPI00472171, IPI00794746, IPI00871827, IPI00953028
RPL9 60S ribosomal protein L9	RPL9	<a target="_blank" href="http://srs.ebi.ac.uk/srsbin/cgi-bin/wgetz?-e+[IPI-acc:IPI00031691]+-vn+2">IPI00031691</a>	1	21845.7	99.8	2	2	2	IPI00031691	IPI00031691, IPI00795717
RPLP0 60S acidic ribosomal protein P0	RPLP0	<a target="_blank" href="http://srs.ebi.ac.uk/srsbin/cgi-bin/wgetz?-e+[IPI-acc:IPI00008530]+-vn+2">IPI00008530</a>	3	34256.3	100	8	10	14	IPI00008530	IPI00008530
RPLP1 60S acidic ribosomal protein P1	RPLP1	<a target="_blank" href="http://srs.ebi.ac.uk/srsbin/cgi-bin/wgetz?-e+[IPI-acc:IPI00008527]+-vn+2">IPI00008527</a>	3	11496.1	99.8	2	2	9	IPI00008527	IPI00008527
RPLP2 60S acidic ribosomal protein P2	RPLP2	<a target="_blank" href="http://srs.ebi.ac.uk/srsbin/cgi-bin/wgetz?-e+[IPI-acc:IPI00008529]+-vn+2">IPI00008529</a>	3	11647.4	100	7	9	20	IPI00008529	IPI00008529
RPRD1B Regulation of nuclear pre-mRNA domain-containing protein 1B	RPRD1B	<a target="_blank" href="http://srs.ebi.ac.uk/srsbin/cgi-bin/wgetz?-e+[IPI-acc:IPI00009659]+-vn+2">IPI00009659</a>	3	36882.8	100	4	4	6	IPI00009659	IPI00009659
RPS10 40S ribosomal protein S10	RPS10	<a target="_blank" href="http://srs.ebi.ac.uk/srsbin/cgi-bin/wgetz?-e+[IPI-acc:IPI00008438]+-vn+2">IPI00008438</a>	3	18880.3	100	3	3	8	IPI00008438	IPI00008438, IPI00478810
RPS12 40S ribosomal protein S12	RPS12	<a target="_blank" href="http://srs.ebi.ac.uk/srsbin/cgi-bin/wgetz?-e+[IPI-acc:IPI00013917]+-vn+2">IPI00013917</a>	3	14496.8	100	5	5	6	IPI00013917	IPI00013917
RPS13 40S ribosomal protein S13	RPS13	<a target="_blank" href="http://srs.ebi.ac.uk/srsbin/cgi-bin/wgetz?-e+[IPI-acc:IPI00221089]+-vn+2">IPI00221089</a>	1	17205.3	99.8	2	2	2	IPI00221089	IPI00221089
RPS14 40S ribosomal protein S14	RPS14	<a target="_blank" href="http://srs.ebi.ac.uk/srsbin/cgi-bin/wgetz?-e+[IPI-acc:IPI00026271]+-vn+2">IPI00026271</a>	2	16254.9	100	4	4	5	IPI00026271	IPI00026271
RPS15A 40S ribosomal protein S15a	RPS15A	<a target="_blank" href="http://srs.ebi.ac.uk/srsbin/cgi-bin/wgetz?-e+[IPI-acc:IPI00221091]+-vn+2">IPI00221091</a>	1	14822	100	3	3	3	IPI00221091	IPI00221091
RPS16 40S ribosomal protein S16	RPS16	<a target="_blank" href="http://srs.ebi.ac.uk/srsbin/cgi-bin/wgetz?-e+[IPI-acc:IPI00221092]+-vn+2">IPI00221092</a>	2	16427.9	100	3	3	5	IPI00221092	IPI00221092
RPS17 40S ribosomal protein S17	RPS17	<a target="_blank" href="http://srs.ebi.ac.uk/srsbin/cgi-bin/wgetz?-e+[IPI-acc:IPI00221093]+-vn+2">IPI00221093</a>	1	15532.5	100	2	2	2	IPI00221093	IPI00221093
RPS18;RPS18P9 40S ribosomal protein S18	RPS18;RPS18P9	<a target="_blank" href="http://srs.ebi.ac.uk/srsbin/cgi-bin/wgetz?-e+[IPI-acc:IPI00013296]+-vn+2">IPI00013296</a>	3	17701.3	100	4	4	4	IPI00013296	IPI00013296
RPS19 40S ribosomal protein S19	RPS19	<a target="_blank" href="http://srs.ebi.ac.uk/srsbin/cgi-bin/wgetz?-e+[IPI-acc:IPI00215780]+-vn+2">IPI00215780</a>	3	16042.5	100	5	5	5	IPI00215780	IPI00215780
RPS2 40S ribosomal protein S2	RPS2	<a target="_blank" href="http://srs.ebi.ac.uk/srsbin/cgi-bin/wgetz?-e+[IPI-acc:IPI00013485]+-vn+2">IPI00013485</a>	3	31307.2	100	4	4	5	IPI00013485	IPI00013485, IPI00165486
RPS20 40S ribosomal protein S20	RPS20	<a target="_blank" href="http://srs.ebi.ac.uk/srsbin/cgi-bin/wgetz?-e+[IPI-acc:IPI00012493]+-vn+2">IPI00012493</a>	1	13355	99.8	2	2	2	IPI00012493	IPI00012493, IPI00794659
RPS24 Isoform 1 of 40S ribosomal protein S24	RPS24	<a target="_blank" href="http://srs.ebi.ac.uk/srsbin/cgi-bin/wgetz?-e+[IPI-acc:IPI00029750]+-vn+2">IPI00029750</a>	2	15405.8	99.8	2	2	2	IPI00029750	IPI00029750, IPI00847986, IPI00903204, IPI00915363, IPI00915463, IPI00942970, IPI00943336
RPS25 40S ribosomal protein S25	RPS25	<a target="_blank" href="http://srs.ebi.ac.uk/srsbin/cgi-bin/wgetz?-e+[IPI-acc:IPI00012750]+-vn+2">IPI00012750</a>	2	13725	99.8	2	2	3	IPI00012750	IPI00012750, IPI00903251
RPS26 40S ribosomal protein S26	RPS26	<a target="_blank" href="http://srs.ebi.ac.uk/srsbin/cgi-bin/wgetz?-e+[IPI-acc:IPI00655650]+-vn+2">IPI00655650</a>	1	12997.5	99.8	2	2	2	IPI00655650	IPI00655650
RPS28 40S ribosomal protein S28	RPS28	<a target="_blank" href="http://srs.ebi.ac.uk/srsbin/cgi-bin/wgetz?-e+[IPI-acc:IPI00719622]+-vn+2">IPI00719622</a>	3	7822.9	99.8	2	2	5	IPI00719622	IPI00719622
RPS3 40S ribosomal protein S3	RPS3	<a target="_blank" href="http://srs.ebi.ac.uk/srsbin/cgi-bin/wgetz?-e+[IPI-acc:IPI00011253]+-vn+2">IPI00011253</a>	3	26670.5	100	6	6	7	IPI00011253	IPI00011253
RPS4X 40S ribosomal protein S4, X isoform	RPS4X	<a target="_blank" href="http://srs.ebi.ac.uk/srsbin/cgi-bin/wgetz?-e+[IPI-acc:IPI00217030]+-vn+2">IPI00217030</a>	3	29581.3	100	6	7	10	IPI00217030	IPI00217030
RPS5 40S ribosomal protein S5	RPS5	<a target="_blank" href="http://srs.ebi.ac.uk/srsbin/cgi-bin/wgetz?-e+[IPI-acc:IPI00008433]+-vn+2">IPI00008433</a>	3	22859	100	3	4	5	IPI00008433	IPI00008433
RPS7 40S ribosomal protein S7	RPS7	<a target="_blank" href="http://srs.ebi.ac.uk/srsbin/cgi-bin/wgetz?-e+[IPI-acc:IPI00013415]+-vn+2">IPI00013415</a>	3	22109.5	100	3	3	4	IPI00013415	IPI00013415, IPI00893703
RPS8 40S ribosomal protein S8	RPS8	<a target="_blank" href="http://srs.ebi.ac.uk/srsbin/cgi-bin/wgetz?-e+[IPI-acc:IPI00216587]+-vn+2">IPI00216587</a>	1	24188.4	99.8	2	2	2	IPI00216587	IPI00216587, IPI00645201
RPSAP15;RPSA 33 kDa protein	RPSAP15;RPSA	<a target="_blank" href="http://srs.ebi.ac.uk/srsbin/cgi-bin/wgetz?-e+[IPI-acc:IPI00413108]+-vn+2">IPI00413108</a>	3	33295.5	100	8	10	16	IPI00413108	IPI00413108, IPI00553164, IPI00927101
RRBP1 Isoform 3 of Ribosome-binding protein 1	RRBP1	<a target="_blank" href="http://srs.ebi.ac.uk/srsbin/cgi-bin/wgetz?-e+[IPI-acc:IPI00215743]+-vn+2">IPI00215743</a>	3	152452	100	4	4	4	IPI00215743	IPI00215743, IPI00220967, IPI00744135, IPI00856098
RRM2 Ribonucleoside-diphosphate reductase subunit M2	RRM2	<a target="_blank" href="http://srs.ebi.ac.uk/srsbin/cgi-bin/wgetz?-e+[IPI-acc:IPI00011118]+-vn+2">IPI00011118</a>	1	51076.5	99.8	2	2	2	IPI00011118	IPI00011118, IPI00946732
RSU1 Ras suppressor protein 1	RSU1	<a target="_blank" href="http://srs.ebi.ac.uk/srsbin/cgi-bin/wgetz?-e+[IPI-acc:IPI00017256]+-vn+2">IPI00017256</a>	3	31524.2	100	6	7	9	IPI00017256	IPI00017256
RTN4 Isoform 1 of Reticulon-4	RTN4	<a target="_blank" href="http://srs.ebi.ac.uk/srsbin/cgi-bin/wgetz?-e+[IPI-acc:IPI00021766]+-vn+2">IPI00021766</a>	2	129916	100	3	4	6	IPI00021766	IPI00021766, IPI00298289, IPI00478442
RUVBL1 Isoform 1 of RuvB-like 1	RUVBL1	<a target="_blank" href="http://srs.ebi.ac.uk/srsbin/cgi-bin/wgetz?-e+[IPI-acc:IPI00021187]+-vn+2">IPI00021187</a>	3	50211.4	100	4	5	7	IPI00021187	IPI00021187, IPI00788942
RUVBL2 RuvB-like 2	RUVBL2	<a target="_blank" href="http://srs.ebi.ac.uk/srsbin/cgi-bin/wgetz?-e+[IPI-acc:IPI00009104]+-vn+2">IPI00009104</a>	3	51140.1	100	2	2	2	IPI00009104	IPI00009104
S100A10 Protein S100-A10	S100A10	<a target="_blank" href="http://srs.ebi.ac.uk/srsbin/cgi-bin/wgetz?-e+[IPI-acc:IPI00183695]+-vn+2">IPI00183695</a>	3	11185.5	100	3	5	13	IPI00183695	IPI00183695
S100A11 Protein S100-A11	S100A11	<a target="_blank" href="http://srs.ebi.ac.uk/srsbin/cgi-bin/wgetz?-e+[IPI-acc:IPI00013895]+-vn+2">IPI00013895</a>	3	11723.1	100	5	6	53	IPI00013895	IPI00013895
S100A13 Protein S100-A13	S100A13	<a target="_blank" href="http://srs.ebi.ac.uk/srsbin/cgi-bin/wgetz?-e+[IPI-acc:IPI00016179]+-vn+2">IPI00016179</a>	3	11453.7	100	4	4	6	IPI00016179	IPI00016179
S100A16 Protein S100-A16	S100A16	<a target="_blank" href="http://srs.ebi.ac.uk/srsbin/cgi-bin/wgetz?-e+[IPI-acc:IPI00062120]+-vn+2">IPI00062120</a>	2	11783.9	99.8	2	2	4	IPI00062120	IPI00062120
S100A2 Protein S100-A2	S100A2	<a target="_blank" href="http://srs.ebi.ac.uk/srsbin/cgi-bin/wgetz?-e+[IPI-acc:IPI00019869]+-vn+2">IPI00019869</a>	1	11098.8	100	4	4	4	IPI00019869	IPI00019869, IPI00873099
S100A4 Protein S100-A4	S100A4	<a target="_blank" href="http://srs.ebi.ac.uk/srsbin/cgi-bin/wgetz?-e+[IPI-acc:IPI00032313]+-vn+2">IPI00032313</a>	2	11711	100	3	3	5	IPI00032313	IPI00032313
SAA2;SAA1 Serum amyloid A protein	SAA2;SAA1	<a target="_blank" href="http://srs.ebi.ac.uk/srsbin/cgi-bin/wgetz?-e+[IPI-acc:IPI00552578]+-vn+2">IPI00552578</a>	3	13514.5	100	6	10	19	IPI00552578	IPI00552578
SAE1 SUMO-activating enzyme subunit 1	SAE1	<a target="_blank" href="http://srs.ebi.ac.uk/srsbin/cgi-bin/wgetz?-e+[IPI-acc:IPI00033130]+-vn+2">IPI00033130</a>	3	38432.1	100	4	4	5	IPI00033130	IPI00033130, IPI00923557
SAFB Scaffold attachment factor B1	SAFB	<a target="_blank" href="http://srs.ebi.ac.uk/srsbin/cgi-bin/wgetz?-e+[IPI-acc:IPI00300631]+-vn+2">IPI00300631</a>	1	102625	99.8	2	2	2	IPI00300631	IPI00300631, IPI00646058, IPI00925702, IPI00942963
SARNP SAP domain-containing ribonucleoprotein	SARNP	<a target="_blank" href="http://srs.ebi.ac.uk/srsbin/cgi-bin/wgetz?-e+[IPI-acc:IPI00014938]+-vn+2">IPI00014938</a>	1	23653.2	99.8	2	2	2	IPI00014938	IPI00014938, IPI00795769
SARS Seryl-tRNA synthetase, cytoplasmic	SARS	<a target="_blank" href="http://srs.ebi.ac.uk/srsbin/cgi-bin/wgetz?-e+[IPI-acc:IPI00220637]+-vn+2">IPI00220637</a>	2	58760.6	100	2	2	3	IPI00220637	IPI00220637, IPI00514587
SCG3 Secretogranin-3	SCG3	<a target="_blank" href="http://srs.ebi.ac.uk/srsbin/cgi-bin/wgetz?-e+[IPI-acc:IPI00292071]+-vn+2">IPI00292071</a>	3	52990.2	100	7	8	9	IPI00292071	IPI00292071
SCRN1 Secernin-1	SCRN1	<a target="_blank" href="http://srs.ebi.ac.uk/srsbin/cgi-bin/wgetz?-e+[IPI-acc:IPI00289862]+-vn+2">IPI00289862</a>	3	46364.1	100	4	5	8	IPI00289862	IPI00289862, IPI00923582
SDC4 Syndecan-4	SDC4	<a target="_blank" href="http://srs.ebi.ac.uk/srsbin/cgi-bin/wgetz?-e+[IPI-acc:IPI00011564]+-vn+2">IPI00011564</a>	3	21624.1	100	5	7	21	IPI00011564	IPI00011564
SDCBP Syntenin-1	SDCBP	<a target="_blank" href="http://srs.ebi.ac.uk/srsbin/cgi-bin/wgetz?-e+[IPI-acc:IPI00299086]+-vn+2">IPI00299086</a>	3	32427.3	100	5	6	8	IPI00299086	IPI00299086, IPI00479018
SDF4 Isoform 1 of 45 kDa calcium-binding protein	SDF4	<a target="_blank" href="http://srs.ebi.ac.uk/srsbin/cgi-bin/wgetz?-e+[IPI-acc:IPI00106646]+-vn+2">IPI00106646</a>	3	41788.9	100	13	14	22	IPI00106646	IPI00106646
SEC23A Protein transport protein Sec23A	SEC23A	<a target="_blank" href="http://srs.ebi.ac.uk/srsbin/cgi-bin/wgetz?-e+[IPI-acc:IPI00017375]+-vn+2">IPI00017375</a>	2	86144.6	100	4	4	4	IPI00017375	IPI00017375
SEC24A Isoform 1 of Protein transport protein Sec24A	SEC24A	<a target="_blank" href="http://srs.ebi.ac.uk/srsbin/cgi-bin/wgetz?-e+[IPI-acc:IPI00873472]+-vn+2">IPI00873472</a>	1	119734	99.1	2	2	2	IPI00873472	IPI00873472
SEC24C Protein transport protein Sec24C	SEC24C	<a target="_blank" href="http://srs.ebi.ac.uk/srsbin/cgi-bin/wgetz?-e+[IPI-acc:IPI00024661]+-vn+2">IPI00024661</a>	1	118297	99.8	2	2	2	IPI00024661	IPI00024661
SELM Selenoprotein M	SELM	<a target="_blank" href="http://srs.ebi.ac.uk/srsbin/cgi-bin/wgetz?-e+[IPI-acc:IPI00103471]+-vn+2">IPI00103471</a>	1	16167.3	99.8	2	2	2	IPI00103471	IPI00103471, IPI00930363
SEMA3B Isoform 1 of Semaphorin-3B	SEMA3B	<a target="_blank" href="http://srs.ebi.ac.uk/srsbin/cgi-bin/wgetz?-e+[IPI-acc:IPI00012283]+-vn+2">IPI00012283</a>	3	83103.5	100	3	3	3	IPI00012283	IPI00012283, IPI00556335
SEMA7A Semaphorin-7A	SEMA7A	<a target="_blank" href="http://srs.ebi.ac.uk/srsbin/cgi-bin/wgetz?-e+[IPI-acc:IPI00025257]+-vn+2">IPI00025257</a>	3	74805.7	100	6	6	7	IPI00025257	IPI00025257
SEPHS1 Selenide, water dikinase 1	SEPHS1	<a target="_blank" href="http://srs.ebi.ac.uk/srsbin/cgi-bin/wgetz?-e+[IPI-acc:IPI00029056]+-vn+2">IPI00029056</a>	2	42892.5	100	3	4	4	IPI00029056	IPI00029056
SEPT11 cDNA FLJ53374, highly similar to Septin-11	2011-09-11	<a target="_blank" href="http://srs.ebi.ac.uk/srsbin/cgi-bin/wgetz?-e+[IPI-acc:IPI00019376]+-vn+2">IPI00019376</a>	3	50805.9	100	6	7	8	IPI00019376	IPI00019376
SEPT2 Septin-2	2011-09-02	<a target="_blank" href="http://srs.ebi.ac.uk/srsbin/cgi-bin/wgetz?-e+[IPI-acc:IPI00014177]+-vn+2">IPI00014177</a>	3	41470.1	100	9	9	12	IPI00014177	IPI00014177, IPI00871851
SEPT7 51 kDa protein	2011-09-07	<a target="_blank" href="http://srs.ebi.ac.uk/srsbin/cgi-bin/wgetz?-e+[IPI-acc:IPI00033025]+-vn+2">IPI00033025</a>	3	50549.1	100	4	4	4	IPI00033025	IPI00033025, IPI00816201, IPI00941534
SEPT9 septin 9 isoform a	2011-09-09	<a target="_blank" href="http://srs.ebi.ac.uk/srsbin/cgi-bin/wgetz?-e+[IPI-acc:IPI00784614]+-vn+2">IPI00784614</a>	3	65384.3	100	8	9	13	IPI00784614	IPI00784614, IPI00784808, IPI00784936, IPI00871679, IPI00942991
SERBP1 Isoform 1 of Plasminogen activator inhibitor 1 RNA-binding protein	SERBP1	<a target="_blank" href="http://srs.ebi.ac.uk/srsbin/cgi-bin/wgetz?-e+[IPI-acc:IPI00410693]+-vn+2">IPI00410693</a>	3	44947.8	100	7	9	11	IPI00410693	IPI00410693, IPI00470498
SERPINA1 Isoform 1 of Alpha-1-antitrypsin	SERPINA1	<a target="_blank" href="http://srs.ebi.ac.uk/srsbin/cgi-bin/wgetz?-e+[IPI-acc:IPI00553177]+-vn+2">IPI00553177</a>	3	46719.9	100	20	31	193	IPI00553177	IPI00553177
SERPINA3 cDNA FLJ35730 fis, clone TESTI2003131, highly similar to ALPHA-1-ANTICHYMOTRYPSIN	SERPINA3	<a target="_blank" href="http://srs.ebi.ac.uk/srsbin/cgi-bin/wgetz?-e+[IPI-acc:IPI00550991]+-vn+2">IPI00550991</a>	1	50582.5	99.9	2	2	2	IPI00550991	IPI00550991, IPI00847635
SERPINA7 Thyroxine-binding globulin	SERPINA7	<a target="_blank" href="http://srs.ebi.ac.uk/srsbin/cgi-bin/wgetz?-e+[IPI-acc:IPI00292946]+-vn+2">IPI00292946</a>	3	46307.6	99.8	2	2	3	IPI00292946	IPI00292946
SERPINB1 Leukocyte elastase inhibitor	SERPINB1	<a target="_blank" href="http://srs.ebi.ac.uk/srsbin/cgi-bin/wgetz?-e+[IPI-acc:IPI00027444]+-vn+2">IPI00027444</a>	3	42725.8	100	5	5	5	IPI00027444	IPI00027444
SERPINB6 Putative uncharacterized protein DKFZp686I04222	SERPINB6	<a target="_blank" href="http://srs.ebi.ac.uk/srsbin/cgi-bin/wgetz?-e+[IPI-acc:IPI00413451]+-vn+2">IPI00413451</a>	1	46353.4	100	6	6	6	IPI00413451	IPI00413451, IPI00749398
SERPINE1 Plasminogen activator inhibitor 1	SERPINE1	<a target="_blank" href="http://srs.ebi.ac.uk/srsbin/cgi-bin/wgetz?-e+[IPI-acc:IPI00007118]+-vn+2">IPI00007118</a>	3	45042.2	100	12	16	50	IPI00007118	IPI00007118
SERPINE2 plasminogen activator inhibitor type 1, member 2 isoform b precursor	SERPINE2	<a target="_blank" href="http://srs.ebi.ac.uk/srsbin/cgi-bin/wgetz?-e+[IPI-acc:IPI00914848]+-vn+2">IPI00914848</a>	3	43983.3	100	9	10	18	IPI00914848	IPI00914848, IPI00914871, IPI00940397
SERPINF1 Pigment epithelium-derived factor	SERPINF1	<a target="_blank" href="http://srs.ebi.ac.uk/srsbin/cgi-bin/wgetz?-e+[IPI-acc:IPI00006114]+-vn+2">IPI00006114</a>	3	46326.4	100	14	17	37	IPI00006114	IPI00006114
SERPINH1 Serpin H1	SERPINH1	<a target="_blank" href="http://srs.ebi.ac.uk/srsbin/cgi-bin/wgetz?-e+[IPI-acc:IPI00032140]+-vn+2">IPI00032140</a>	3	46424	100	17	21	34	IPI00032140	IPI00032140
SERPINI1 Neuroserpin	SERPINI1	<a target="_blank" href="http://srs.ebi.ac.uk/srsbin/cgi-bin/wgetz?-e+[IPI-acc:IPI00016150]+-vn+2">IPI00016150</a>	2	46409.9	99.9	2	2	2	IPI00016150	IPI00016150
SET Isoform 1 of Protein SET	SET	<a target="_blank" href="http://srs.ebi.ac.uk/srsbin/cgi-bin/wgetz?-e+[IPI-acc:IPI00072377]+-vn+2">IPI00072377</a>	3	33471.4	100	9	10	24	IPI00072377	IPI00072377
SF1 Isoform 2 of Splicing factor 1	SF1	<a target="_blank" href="http://srs.ebi.ac.uk/srsbin/cgi-bin/wgetz?-e+[IPI-acc:IPI00294627]+-vn+2">IPI00294627</a>	1	68615.6	99.8	2	3	7	IPI00294627	IPI00294627, IPI00386114, IPI00386117, IPI00386118, IPI00386119, IPI00386120, IPI00941553
SF3A1 Splicing factor 3 subunit 1	SF3A1	<a target="_blank" href="http://srs.ebi.ac.uk/srsbin/cgi-bin/wgetz?-e+[IPI-acc:IPI00017451]+-vn+2">IPI00017451</a>	3	88868.1	100	6	7	9	IPI00017451	IPI00017451
SF3A3 Splicing factor 3A subunit 3	SF3A3	<a target="_blank" href="http://srs.ebi.ac.uk/srsbin/cgi-bin/wgetz?-e+[IPI-acc:IPI00029764]+-vn+2">IPI00029764</a>	1	58833.3	100	3	3	3	IPI00029764	IPI00029764
SF3B1 Splicing factor 3B subunit 1	SF3B1	<a target="_blank" href="http://srs.ebi.ac.uk/srsbin/cgi-bin/wgetz?-e+[IPI-acc:IPI00026089]+-vn+2">IPI00026089</a>	3	145802	100	7	7	7	IPI00026089	IPI00026089
SF3B2 splicing factor 3B subunit 2	SF3B2	<a target="_blank" href="http://srs.ebi.ac.uk/srsbin/cgi-bin/wgetz?-e+[IPI-acc:IPI00221106]+-vn+2">IPI00221106</a>	3	100211	100	3	3	4	IPI00221106	IPI00221106, IPI00477803
SF3B3 Isoform 1 of Splicing factor 3B subunit 3	SF3B3	<a target="_blank" href="http://srs.ebi.ac.uk/srsbin/cgi-bin/wgetz?-e+[IPI-acc:IPI00300371]+-vn+2">IPI00300371</a>	3	135561	100	5	5	6	IPI00300371	IPI00300371
SF3B4 Splicing factor 3B subunit 4	SF3B4	<a target="_blank" href="http://srs.ebi.ac.uk/srsbin/cgi-bin/wgetz?-e+[IPI-acc:IPI00017339]+-vn+2">IPI00017339</a>	1	44368.5	99.8	2	2	9	IPI00017339	IPI00017339
SFN Isoform 1 of 14-3-3 protein sigma	SFN	<a target="_blank" href="http://srs.ebi.ac.uk/srsbin/cgi-bin/wgetz?-e+[IPI-acc:IPI00013890]+-vn+2">IPI00013890</a>	3	27756.8	100	9	12	18	IPI00013890	IPI00013890
SFPQ Isoform Long of Splicing factor, proline- and glutamine-rich	SFPQ	<a target="_blank" href="http://srs.ebi.ac.uk/srsbin/cgi-bin/wgetz?-e+[IPI-acc:IPI00010740]+-vn+2">IPI00010740</a>	3	76131.5	100	7	9	13	IPI00010740	IPI00010740
SFRS1 Isoform ASF-1 of Splicing factor, arginine/serine-rich 1	SFRS1	<a target="_blank" href="http://srs.ebi.ac.uk/srsbin/cgi-bin/wgetz?-e+[IPI-acc:IPI00215884]+-vn+2">IPI00215884</a>	3	27727.1	100	6	6	7	IPI00215884	IPI00215884, IPI00218591, IPI00218592
SFRS3 Splicing factor, arginine/serine-rich 3	SFRS3	<a target="_blank" href="http://srs.ebi.ac.uk/srsbin/cgi-bin/wgetz?-e+[IPI-acc:IPI00010204]+-vn+2">IPI00010204</a>	3	19312	100	4	4	5	IPI00010204	IPI00010204, IPI00843996
SFRS7 Isoform 1 of Splicing factor, arginine/serine-rich 7	SFRS7	<a target="_blank" href="http://srs.ebi.ac.uk/srsbin/cgi-bin/wgetz?-e+[IPI-acc:IPI00003377]+-vn+2">IPI00003377</a>	2	27349.5	99.8	2	2	3	IPI00003377	IPI00003377, IPI00744364, IPI00916448, IPI00939530
SGTA Small glutamine-rich tetratricopeptide repeat-containing protein alpha	SGTA	<a target="_blank" href="http://srs.ebi.ac.uk/srsbin/cgi-bin/wgetz?-e+[IPI-acc:IPI00013949]+-vn+2">IPI00013949</a>	3	34045.9	100	4	5	11	IPI00013949	IPI00013949, IPI00908410
SH3BGRL SH3 domain-binding glutamic acid-rich-like protein	SH3BGRL	<a target="_blank" href="http://srs.ebi.ac.uk/srsbin/cgi-bin/wgetz?-e+[IPI-acc:IPI00025318]+-vn+2">IPI00025318</a>	2	12756.5	100	3	3	3	IPI00025318	IPI00025318
SH3BGRL3 Putative uncharacterized protein	SH3BGRL3	<a target="_blank" href="http://srs.ebi.ac.uk/srsbin/cgi-bin/wgetz?-e+[IPI-acc:IPI00010402]+-vn+2">IPI00010402</a>	3	23820.2	100	3	4	8	IPI00010402	IPI00010402, IPI00514669, IPI00746352, IPI00955848
SH3KBP1 Isoform 1 of SH3 domain-containing kinase-binding protein 1	SH3KBP1	<a target="_blank" href="http://srs.ebi.ac.uk/srsbin/cgi-bin/wgetz?-e+[IPI-acc:IPI00294962]+-vn+2">IPI00294962</a>	2	73110.9	100	3	3	3	IPI00294962	IPI00294962, IPI00477897, IPI00643458, IPI00645893
SHMT2 Serine hydroxymethyltransferase, mitochondrial	SHMT2	<a target="_blank" href="http://srs.ebi.ac.uk/srsbin/cgi-bin/wgetz?-e+[IPI-acc:IPI00002520]+-vn+2">IPI00002520</a>	1	55976.7	99.8	2	2	2	IPI00002520	IPI00002520, IPI00748411, IPI00789370, IPI00794549, IPI00794572, IPI00795816, IPI00908824, IPI00909681
SIL1 Nucleotide exchange factor SIL1	SIL1	<a target="_blank" href="http://srs.ebi.ac.uk/srsbin/cgi-bin/wgetz?-e+[IPI-acc:IPI00296197]+-vn+2">IPI00296197</a>	3	52067.8	100	3	3	4	IPI00296197	IPI00296197
SKP1 Isoform 1 of S-phase kinase-associated protein 1	SKP1	<a target="_blank" href="http://srs.ebi.ac.uk/srsbin/cgi-bin/wgetz?-e+[IPI-acc:IPI00301364]+-vn+2">IPI00301364</a>	3	18640.3	100	4	4	5	IPI00301364	IPI00301364
SLC1A5 Neutral amino acid transporter B(0)	SLC1A5	<a target="_blank" href="http://srs.ebi.ac.uk/srsbin/cgi-bin/wgetz?-e+[IPI-acc:IPI00019472]+-vn+2">IPI00019472</a>	1	56581.8	100	3	4	5	IPI00019472	IPI00019472
SLC2A1 Solute carrier family 2, facilitated glucose transporter member 1	SLC2A1	<a target="_blank" href="http://srs.ebi.ac.uk/srsbin/cgi-bin/wgetz?-e+[IPI-acc:IPI00220194]+-vn+2">IPI00220194</a>	1	54067.3	99.8	2	2	3	IPI00220194	IPI00220194, IPI00872375, IPI00909237
SLC9A3R1 Na(+)/H(+) exchange regulatory cofactor NHE-RF1	SLC9A3R1	<a target="_blank" href="http://srs.ebi.ac.uk/srsbin/cgi-bin/wgetz?-e+[IPI-acc:IPI00003527]+-vn+2">IPI00003527</a>	3	38850.3	100	3	3	5	IPI00003527	IPI00003527
SMARCC2 Isoform 2 of SWI/SNF complex subunit SMARCC2	SMARCC2	<a target="_blank" href="http://srs.ebi.ac.uk/srsbin/cgi-bin/wgetz?-e+[IPI-acc:IPI00150057]+-vn+2">IPI00150057</a>	3	124824	99.8	2	3	3	IPI00150057	IPI00150057, IPI00216047
SMS Isoform 1 of Spermine synthase	SMS	<a target="_blank" href="http://srs.ebi.ac.uk/srsbin/cgi-bin/wgetz?-e+[IPI-acc:IPI00005102]+-vn+2">IPI00005102</a>	2	41251.5	100	4	4	4	IPI00005102	IPI00005102, IPI00642393
SND1 Staphylococcal nuclease domain-containing protein 1	SND1	<a target="_blank" href="http://srs.ebi.ac.uk/srsbin/cgi-bin/wgetz?-e+[IPI-acc:IPI00140420]+-vn+2">IPI00140420</a>	3	101980	100	5	7	7	IPI00140420	IPI00140420
SNRNP200 Isoform 1 of U5 small nuclear ribonucleoprotein 200 kDa helicase	SNRNP200	<a target="_blank" href="http://srs.ebi.ac.uk/srsbin/cgi-bin/wgetz?-e+[IPI-acc:IPI00420014]+-vn+2">IPI00420014</a>	2	244496	100	4	5	5	IPI00420014	IPI00420014
SNRPA1 U2 small nuclear ribonucleoprotein A`	SNRPA1	<a target="_blank" href="http://srs.ebi.ac.uk/srsbin/cgi-bin/wgetz?-e+[IPI-acc:IPI00297477]+-vn+2">IPI00297477</a>	1	28399.1	99.8	2	2	2	IPI00297477	IPI00297477, IPI00792607, IPI00797067
SNRPB Isoform SM-B` of Small nuclear ribonucleoprotein-associated proteins B and B`	SNRPB	<a target="_blank" href="http://srs.ebi.ac.uk/srsbin/cgi-bin/wgetz?-e+[IPI-acc:IPI00027285]+-vn+2">IPI00027285</a>	3	24592.6	99.8	2	2	3	IPI00027285	IPI00027285, IPI00220360, IPI00329512, IPI00384173, IPI00395674, IPI00785142, IPI00844420, IPI00877103
SNRPB2 U2 small nuclear ribonucleoprotein B``	SNRPB2	<a target="_blank" href="http://srs.ebi.ac.uk/srsbin/cgi-bin/wgetz?-e+[IPI-acc:IPI00029267]+-vn+2">IPI00029267</a>	2	25469.5	99.8	2	2	2	IPI00029267	IPI00029267
SNRPC U1 small nuclear ribonucleoprotein C	SNRPC	<a target="_blank" href="http://srs.ebi.ac.uk/srsbin/cgi-bin/wgetz?-e+[IPI-acc:IPI00013396]+-vn+2">IPI00013396</a>	1	17375.9	99.8	2	2	2	IPI00013396	IPI00013396, IPI00641788
SNRPD2 Small nuclear ribonucleoprotein Sm D2	SNRPD2	<a target="_blank" href="http://srs.ebi.ac.uk/srsbin/cgi-bin/wgetz?-e+[IPI-acc:IPI00017963]+-vn+2">IPI00017963</a>	3	13509.1	100	4	4	4	IPI00017963	IPI00017963
SNRPD3 Small nuclear ribonucleoprotein Sm D3	SNRPD3	<a target="_blank" href="http://srs.ebi.ac.uk/srsbin/cgi-bin/wgetz?-e+[IPI-acc:IPI00017964]+-vn+2">IPI00017964</a>	1	13898.6	100	3	3	3	IPI00017964	IPI00017964, IPI00878876, IPI00879750
SNRPF Small nuclear ribonucleoprotein F	SNRPF	<a target="_blank" href="http://srs.ebi.ac.uk/srsbin/cgi-bin/wgetz?-e+[IPI-acc:IPI00220528]+-vn+2">IPI00220528</a>	1	9707.4	99.8	2	2	2	IPI00220528	IPI00220528
SNRPG Small nuclear ribonucleoprotein G	SNRPG	<a target="_blank" href="http://srs.ebi.ac.uk/srsbin/cgi-bin/wgetz?-e+[IPI-acc:IPI00016572]+-vn+2">IPI00016572</a>	2	8478.3	99.8	2	2	2	IPI00016572	IPI00016572, IPI00745343, IPI00924895, IPI00925251
SOD1 Superoxide dismutase [Cu-Zn]	SOD1	<a target="_blank" href="http://srs.ebi.ac.uk/srsbin/cgi-bin/wgetz?-e+[IPI-acc:IPI00218733]+-vn+2">IPI00218733</a>	3	15917.3	100	3	4	7	IPI00218733	IPI00218733
SOD2 Superoxide dismutase [Mn], mitochondrial	SOD2	<a target="_blank" href="http://srs.ebi.ac.uk/srsbin/cgi-bin/wgetz?-e+[IPI-acc:IPI00022314]+-vn+2">IPI00022314</a>	3	24704.6	100	5	6	7	IPI00022314	IPI00022314, IPI00847322, IPI00896370
SOD3 Extracellular superoxide dismutase [Cu-Zn]	SOD3	<a target="_blank" href="http://srs.ebi.ac.uk/srsbin/cgi-bin/wgetz?-e+[IPI-acc:IPI00027827]+-vn+2">IPI00027827</a>	3	25832.3	100	4	5	7	IPI00027827	IPI00027827
SORBS1 Isoform 9 of Sorbin and SH3 domain-containing protein 1	SORBS1	<a target="_blank" href="http://srs.ebi.ac.uk/srsbin/cgi-bin/wgetz?-e+[IPI-acc:IPI00002491]+-vn+2">IPI00002491</a>	2	87167.8	100	3	3	3	IPI00002491	IPI00002491, IPI00010554, IPI00010555, IPI00064591, IPI00186452, IPI00306791, IPI00334908, IPI00426075, IPI00454950, IPI00454951, IPI00513917, IPI00514261, IPI00514576, IPI00646306, IPI00654848
SPARC SPARC	SPARC	<a target="_blank" href="http://srs.ebi.ac.uk/srsbin/cgi-bin/wgetz?-e+[IPI-acc:IPI00014572]+-vn+2">IPI00014572</a>	3	34613.9	100	13	17	135	IPI00014572	IPI00014572
SPINT1 Isoform 1 of Kunitz-type protease inhibitor 1	SPINT1	<a target="_blank" href="http://srs.ebi.ac.uk/srsbin/cgi-bin/wgetz?-e+[IPI-acc:IPI00376403]+-vn+2">IPI00376403</a>	3	58379.3	100	10	13	16	IPI00376403	IPI00376403
SPOCK1 Testican-1	SPOCK1	<a target="_blank" href="http://srs.ebi.ac.uk/srsbin/cgi-bin/wgetz?-e+[IPI-acc:IPI00005292]+-vn+2">IPI00005292</a>	3	49106.7	100	5	6	9	IPI00005292	IPI00005292
SPON2 Spondin-2	SPON2	<a target="_blank" href="http://srs.ebi.ac.uk/srsbin/cgi-bin/wgetz?-e+[IPI-acc:IPI00305975]+-vn+2">IPI00305975</a>	3	35812.3	100	9	9	35	IPI00305975	IPI00305975
SPR Sepiapterin reductase	SPR	<a target="_blank" href="http://srs.ebi.ac.uk/srsbin/cgi-bin/wgetz?-e+[IPI-acc:IPI00017469]+-vn+2">IPI00017469</a>	2	28031.5	99.8	2	4	4	IPI00017469	IPI00017469, IPI00909276
SPTAN1 Isoform 1 of Spectrin alpha chain, brain	SPTAN1	<a target="_blank" href="http://srs.ebi.ac.uk/srsbin/cgi-bin/wgetz?-e+[IPI-acc:IPI00844215]+-vn+2">IPI00844215</a>	3	284525	100	55	62	78	IPI00844215	IPI00844215
SPTBN1 Isoform Long of Spectrin beta chain, brain 1	SPTBN1	<a target="_blank" href="http://srs.ebi.ac.uk/srsbin/cgi-bin/wgetz?-e+[IPI-acc:IPI00005614]+-vn+2">IPI00005614</a>	3	274595	100	21	21	21	IPI00005614	IPI00005614
SQSTM1 Phosphotyrosine independent ligand p62B for the Lck SH2 domain B-cell isoform (Fragment)	SQSTM1	<a target="_blank" href="http://srs.ebi.ac.uk/srsbin/cgi-bin/wgetz?-e+[IPI-acc:IPI00013676]+-vn+2">IPI00013676</a>	1	45703.8	99.8	2	2	2	IPI00013676	IPI00013676, IPI00179473, IPI00784104, IPI00908710
SRI Sorcin	SRI	<a target="_blank" href="http://srs.ebi.ac.uk/srsbin/cgi-bin/wgetz?-e+[IPI-acc:IPI00027175]+-vn+2">IPI00027175</a>	2	21658.7	100	4	4	5	IPI00027175	IPI00027175, IPI00414264, IPI00946099
SRP14 Signal recognition particle 14 kDa protein	SRP14	<a target="_blank" href="http://srs.ebi.ac.uk/srsbin/cgi-bin/wgetz?-e+[IPI-acc:IPI00293434]+-vn+2">IPI00293434</a>	2	14552.6	99.8	2	2	3	IPI00293434	IPI00293434
SRP9;SRP9L1 Signal recognition particle 9 kDa protein	SRP9;SRP9L1	<a target="_blank" href="http://srs.ebi.ac.uk/srsbin/cgi-bin/wgetz?-e+[IPI-acc:IPI00642816]+-vn+2">IPI00642816</a>	2	10093.6	99.9	2	2	4	IPI00642816	IPI00642816
SRPX Isoform 2 of Sushi repeat-containing protein SRPX	SRPX	<a target="_blank" href="http://srs.ebi.ac.uk/srsbin/cgi-bin/wgetz?-e+[IPI-acc:IPI00215899]+-vn+2">IPI00215899</a>	2	49916	100	2	2	3	IPI00215899	IPI00215899, IPI00289795, IPI00910459
SRPX2 Sushi repeat-containing protein SRPX2	SRPX2	<a target="_blank" href="http://srs.ebi.ac.uk/srsbin/cgi-bin/wgetz?-e+[IPI-acc:IPI00004446]+-vn+2">IPI00004446</a>	3	52954.3	100	10	10	12	IPI00004446	IPI00004446
SSB Lupus La protein	SSB	<a target="_blank" href="http://srs.ebi.ac.uk/srsbin/cgi-bin/wgetz?-e+[IPI-acc:IPI00009032]+-vn+2">IPI00009032</a>	2	46821	100	3	3	3	IPI00009032	IPI00009032, IPI00916802
SSRP1 FACT complex subunit SSRP1	SSRP1	<a target="_blank" href="http://srs.ebi.ac.uk/srsbin/cgi-bin/wgetz?-e+[IPI-acc:IPI00005154]+-vn+2">IPI00005154</a>	2	81059.6	100	3	3	3	IPI00005154	IPI00005154
ST13 Hsc70-interacting protein	ST13	<a target="_blank" href="http://srs.ebi.ac.uk/srsbin/cgi-bin/wgetz?-e+[IPI-acc:IPI00032826]+-vn+2">IPI00032826</a>	3	41314.4	100	6	7	10	IPI00032826	IPI00032826
STAT1 Isoform Alpha of Signal transducer and activator of transcription 1-alpha/beta	STAT1	<a target="_blank" href="http://srs.ebi.ac.uk/srsbin/cgi-bin/wgetz?-e+[IPI-acc:IPI00030781]+-vn+2">IPI00030781</a>	3	87318.9	100	3	4	4	IPI00030781	IPI00030781, IPI00218188, IPI00795482
STATH Statherin	STATH	<a target="_blank" href="http://srs.ebi.ac.uk/srsbin/cgi-bin/wgetz?-e+[IPI-acc:IPI00022990]+-vn+2">IPI00022990</a>	2	7286.8	99.8	2	2	4	IPI00022990	IPI00022990
STC1 Stanniocalcin-1	STC1	<a target="_blank" href="http://srs.ebi.ac.uk/srsbin/cgi-bin/wgetz?-e+[IPI-acc:IPI00005564]+-vn+2">IPI00005564</a>	3	27603.3	100	4	4	5	IPI00005564	IPI00005564
STC2 Stanniocalcin-2	STC2	<a target="_blank" href="http://srs.ebi.ac.uk/srsbin/cgi-bin/wgetz?-e+[IPI-acc:IPI00008780]+-vn+2">IPI00008780</a>	3	33230.1	100	7	11	31	IPI00008780	IPI00008780
STIP1 Stress-induced-phosphoprotein 1	STIP1	<a target="_blank" href="http://srs.ebi.ac.uk/srsbin/cgi-bin/wgetz?-e+[IPI-acc:IPI00013894]+-vn+2">IPI00013894</a>	3	62624.1	100	12	14	20	IPI00013894	IPI00013894
STK24 Isoform B of Serine/threonine-protein kinase 24	STK24	<a target="_blank" href="http://srs.ebi.ac.uk/srsbin/cgi-bin/wgetz?-e+[IPI-acc:IPI00002212]+-vn+2">IPI00002212</a>	2	49292.6	100	3	3	3	IPI00002212	IPI00002212, IPI00335281, IPI00640104, IPI00909904, IPI00955819
STMN1 Stathmin	STMN1	<a target="_blank" href="http://srs.ebi.ac.uk/srsbin/cgi-bin/wgetz?-e+[IPI-acc:IPI00479997]+-vn+2">IPI00479997</a>	3	17285	100	5	6	12	IPI00479997	IPI00479997
STRAP cDNA FLJ51909, highly similar to Serine-threonine kinase receptor-associatedprotein	STRAP	<a target="_blank" href="http://srs.ebi.ac.uk/srsbin/cgi-bin/wgetz?-e+[IPI-acc:IPI00294536]+-vn+2">IPI00294536</a>	3	39760.8	100	5	6	6	IPI00294536	IPI00294536, IPI00941907
SUB1 Activated RNA polymerase II transcriptional coactivator p15	SUB1	<a target="_blank" href="http://srs.ebi.ac.uk/srsbin/cgi-bin/wgetz?-e+[IPI-acc:IPI00221222]+-vn+2">IPI00221222</a>	3	14377.9	100	5	5	5	IPI00221222	IPI00221222
SUGT1 Isoform 2 of Suppressor of G2 allele of SKP1 homolog	SUGT1	<a target="_blank" href="http://srs.ebi.ac.uk/srsbin/cgi-bin/wgetz?-e+[IPI-acc:IPI00791573]+-vn+2">IPI00791573</a>	1	37787.1	100	3	3	3	IPI00791573	IPI00791573, IPI00828150
SULF2 Isoform 1 of Extracellular sulfatase Sulf-2	SULF2	<a target="_blank" href="http://srs.ebi.ac.uk/srsbin/cgi-bin/wgetz?-e+[IPI-acc:IPI00297252]+-vn+2">IPI00297252</a>	3	100440	100	7	9	10	IPI00297252	IPI00297252, IPI00555879, IPI00941316
SUPT5H Isoform 1 of Transcription elongation factor SPT5	SUPT5H	<a target="_blank" href="http://srs.ebi.ac.uk/srsbin/cgi-bin/wgetz?-e+[IPI-acc:IPI00298058]+-vn+2">IPI00298058</a>	1	120982	99.8	2	2	2	IPI00298058	IPI00298058, IPI00655641, IPI00903259
SVEP1 polydom	SVEP1	<a target="_blank" href="http://srs.ebi.ac.uk/srsbin/cgi-bin/wgetz?-e+[IPI-acc:IPI00301288]+-vn+2">IPI00301288</a>	3	390143	100	23	23	34	IPI00301288	IPI00301288
SYAP1 Synapse-associated protein 1	SYAP1	<a target="_blank" href="http://srs.ebi.ac.uk/srsbin/cgi-bin/wgetz?-e+[IPI-acc:IPI00059242]+-vn+2">IPI00059242</a>	1	39915.4	99.8	2	2	3	IPI00059242	IPI00059242
SYNCRIP Isoform 1 of Heterogeneous nuclear ribonucleoprotein Q	SYNCRIP	<a target="_blank" href="http://srs.ebi.ac.uk/srsbin/cgi-bin/wgetz?-e+[IPI-acc:IPI00018140]+-vn+2">IPI00018140</a>	3	69585.5	100	19	22	34	IPI00018140	IPI00018140, IPI00402183, IPI00930205
TAGLN Transgelin	TAGLN	<a target="_blank" href="http://srs.ebi.ac.uk/srsbin/cgi-bin/wgetz?-e+[IPI-acc:IPI00216138]+-vn+2">IPI00216138</a>	3	22592.9	100	12	12	24	IPI00216138	IPI00216138
TAGLN2 Transgelin-2	TAGLN2	<a target="_blank" href="http://srs.ebi.ac.uk/srsbin/cgi-bin/wgetz?-e+[IPI-acc:IPI00550363]+-vn+2">IPI00550363</a>	3	22373.9	100	13	18	44	IPI00550363	IPI00550363, IPI00647915
TALDO1 Transaldolase	TALDO1	<a target="_blank" href="http://srs.ebi.ac.uk/srsbin/cgi-bin/wgetz?-e+[IPI-acc:IPI00744692]+-vn+2">IPI00744692</a>	3	37523.7	100	8	8	11	IPI00744692	IPI00744692
TARDBP TDP43	TARDBP	<a target="_blank" href="http://srs.ebi.ac.uk/srsbin/cgi-bin/wgetz?-e+[IPI-acc:IPI00025815]+-vn+2">IPI00025815</a>	1	44972.9	99.8	2	2	3	IPI00025815	IPI00025815
TARS Threonyl-tRNA synthetase, cytoplasmic	TARS	<a target="_blank" href="http://srs.ebi.ac.uk/srsbin/cgi-bin/wgetz?-e+[IPI-acc:IPI00329633]+-vn+2">IPI00329633</a>	3	83419.8	100	7	7	10	IPI00329633	IPI00329633
TBCA Tubulin-specific chaperone A	TBCA	<a target="_blank" href="http://srs.ebi.ac.uk/srsbin/cgi-bin/wgetz?-e+[IPI-acc:IPI00217236]+-vn+2">IPI00217236</a>	3	12837.2	100	3	3	4	IPI00217236	IPI00217236
TBCB Tubulin folding cofactor B	TBCB	<a target="_blank" href="http://srs.ebi.ac.uk/srsbin/cgi-bin/wgetz?-e+[IPI-acc:IPI00293126]+-vn+2">IPI00293126</a>	1	27307.5	99.8	2	2	2	IPI00293126	IPI00293126
TCEB2 Transcription elongation factor B polypeptide 2	TCEB2	<a target="_blank" href="http://srs.ebi.ac.uk/srsbin/cgi-bin/wgetz?-e+[IPI-acc:IPI00026670]+-vn+2">IPI00026670</a>	3	13115.2	99.8	2	2	2	IPI00026670	IPI00026670, IPI00410162, IPI00917694
TCF20 Isoform 1 of Transcription factor 20	TCF20	<a target="_blank" href="http://srs.ebi.ac.uk/srsbin/cgi-bin/wgetz?-e+[IPI-acc:IPI00159322]+-vn+2">IPI00159322</a>	1	211751	96.9	2	2	2	IPI00159322	IPI00159322, IPI00220381, IPI00871677
TCP1 T-complex protein 1 subunit alpha	TCP1	<a target="_blank" href="http://srs.ebi.ac.uk/srsbin/cgi-bin/wgetz?-e+[IPI-acc:IPI00290566]+-vn+2">IPI00290566</a>	3	60327.2	100	5	5	5	IPI00290566	IPI00290566
TFPI Isoform Alpha of Tissue factor pathway inhibitor	TFPI	<a target="_blank" href="http://srs.ebi.ac.uk/srsbin/cgi-bin/wgetz?-e+[IPI-acc:IPI00021834]+-vn+2">IPI00021834</a>	3	34998.1	100	6	6	15	IPI00021834	IPI00021834
TFRC Transferrin receptor protein 1	TFRC	<a target="_blank" href="http://srs.ebi.ac.uk/srsbin/cgi-bin/wgetz?-e+[IPI-acc:IPI00022462]+-vn+2">IPI00022462</a>	3	84855.6	100	6	6	6	IPI00022462	IPI00022462, IPI00924935
TGFB1 Transforming growth factor beta-1	TGFB1	<a target="_blank" href="http://srs.ebi.ac.uk/srsbin/cgi-bin/wgetz?-e+[IPI-acc:IPI00000075]+-vn+2">IPI00000075</a>	3	44324.2	100	6	7	10	IPI00000075	IPI00000075
TGFB2 Isoform A of Transforming growth factor beta-2	TGFB2	<a target="_blank" href="http://srs.ebi.ac.uk/srsbin/cgi-bin/wgetz?-e+[IPI-acc:IPI00235354]+-vn+2">IPI00235354</a>	3	47731.4	100	3	4	4	IPI00235354	IPI00235354
TGFBI Transforming growth factor-beta-induced protein ig-h3	TGFBI	<a target="_blank" href="http://srs.ebi.ac.uk/srsbin/cgi-bin/wgetz?-e+[IPI-acc:IPI00018219]+-vn+2">IPI00018219</a>	3	74664.9	100	31	40	357	IPI00018219	IPI00018219
TGM2 Isoform 1 of Protein-glutamine gamma-glutamyltransferase 2	TGM2	<a target="_blank" href="http://srs.ebi.ac.uk/srsbin/cgi-bin/wgetz?-e+[IPI-acc:IPI00294578]+-vn+2">IPI00294578</a>	3	77311.1	100	17	22	40	IPI00294578	IPI00294578
TGOLN2 Isoform TGN51 of Trans-Golgi network integral membrane protein 2	TGOLN2	<a target="_blank" href="http://srs.ebi.ac.uk/srsbin/cgi-bin/wgetz?-e+[IPI-acc:IPI00012545]+-vn+2">IPI00012545</a>	2	51095.1	100	3	3	3	IPI00012545	IPI00012545, IPI00219049, IPI00297543, IPI00855725, IPI00855872, IPI00921828
THBS1 Thrombospondin-1	THBS1	<a target="_blank" href="http://srs.ebi.ac.uk/srsbin/cgi-bin/wgetz?-e+[IPI-acc:IPI00296099]+-vn+2">IPI00296099</a>	3	129364	100	37	47	117	IPI00296099	IPI00296099
THOC4 THO complex 4	THOC4	<a target="_blank" href="http://srs.ebi.ac.uk/srsbin/cgi-bin/wgetz?-e+[IPI-acc:IPI00328840]+-vn+2">IPI00328840</a>	3	27540.5	100	5	5	7	IPI00328840	IPI00328840
THSD4 Isoform 1 of Thrombospondin type-1 domain-containing protein 4	THSD4	<a target="_blank" href="http://srs.ebi.ac.uk/srsbin/cgi-bin/wgetz?-e+[IPI-acc:IPI00794391]+-vn+2">IPI00794391</a>	3	112429	99.8	2	2	2	IPI00794391	IPI00794391
THY1 Thy-1 membrane glycoprotein	THY1	<a target="_blank" href="http://srs.ebi.ac.uk/srsbin/cgi-bin/wgetz?-e+[IPI-acc:IPI00022892]+-vn+2">IPI00022892</a>	3	17917.2	100	3	4	6	IPI00022892	IPI00022892, IPI00555577
TIAL1 Nucleolysin TIAR	TIAL1	<a target="_blank" href="http://srs.ebi.ac.uk/srsbin/cgi-bin/wgetz?-e+[IPI-acc:IPI00005615]+-vn+2">IPI00005615</a>	1	41571.9	99.8	2	2	2	IPI00005615	IPI00005615, IPI00644708, IPI00647436
TIMM13 Mitochondrial import inner membrane translocase subunit Tim13	TIMM13	<a target="_blank" href="http://srs.ebi.ac.uk/srsbin/cgi-bin/wgetz?-e+[IPI-acc:IPI00001589]+-vn+2">IPI00001589</a>	3	10482.2	100	3	3	4	IPI00001589	IPI00001589
TIMP1 Metalloproteinase inhibitor 1	TIMP1	<a target="_blank" href="http://srs.ebi.ac.uk/srsbin/cgi-bin/wgetz?-e+[IPI-acc:IPI00032292]+-vn+2">IPI00032292</a>	3	23153.1	100	6	10	108	IPI00032292	IPI00032292, IPI00642739
TIMP2 Metalloproteinase inhibitor 2	TIMP2	<a target="_blank" href="http://srs.ebi.ac.uk/srsbin/cgi-bin/wgetz?-e+[IPI-acc:IPI00027166]+-vn+2">IPI00027166</a>	3	24381.9	100	13	16	56	IPI00027166	IPI00027166, IPI00788747, IPI00917285
TINAGL1 Isoform 1 of Tubulointerstitial nephritis antigen-like	TINAGL1	<a target="_blank" href="http://srs.ebi.ac.uk/srsbin/cgi-bin/wgetz?-e+[IPI-acc:IPI00005563]+-vn+2">IPI00005563</a>	3	52369	100	18	23	59	IPI00005563	IPI00005563
TIPRL Isoform 1 of TIP41-like protein	TIPRL	<a target="_blank" href="http://srs.ebi.ac.uk/srsbin/cgi-bin/wgetz?-e+[IPI-acc:IPI00745568]+-vn+2">IPI00745568</a>	1	31426.8	99.8	2	2	2	IPI00745568	IPI00745568
TJP1 Isoform Long of Tight junction protein ZO-1	TJP1	<a target="_blank" href="http://srs.ebi.ac.uk/srsbin/cgi-bin/wgetz?-e+[IPI-acc:IPI00216219]+-vn+2">IPI00216219</a>	3	195442	100	6	7	9	IPI00216219	IPI00216219, IPI00335824, IPI00795990, IPI00941530
TJP2 cDNA FLJ53324, highly similar to Tight junction protein ZO-2	TJP2	<a target="_blank" href="http://srs.ebi.ac.uk/srsbin/cgi-bin/wgetz?-e+[IPI-acc:IPI00003843]+-vn+2">IPI00003843</a>	2	137315	100	2	2	2	IPI00003843	IPI00003843, IPI00216245
TKT cDNA FLJ54957, highly similar to Transketolase	TKT	<a target="_blank" href="http://srs.ebi.ac.uk/srsbin/cgi-bin/wgetz?-e+[IPI-acc:IPI00643920]+-vn+2">IPI00643920</a>	3	68725.4	100	12	14	31	IPI00643920	IPI00643920, IPI00942979
TLN1 Talin-1	TLN1	<a target="_blank" href="http://srs.ebi.ac.uk/srsbin/cgi-bin/wgetz?-e+[IPI-acc:IPI00298994]+-vn+2">IPI00298994</a>	3	269747	100	36	44	49	IPI00298994	IPI00298994
TMEM132A Isoform 1 of Transmembrane protein 132A	TMEM132A	<a target="_blank" href="http://srs.ebi.ac.uk/srsbin/cgi-bin/wgetz?-e+[IPI-acc:IPI00301865]+-vn+2">IPI00301865</a>	1	110089	100	2	2	2	IPI00301865	IPI00301865, IPI00383814
TMOD3 Tropomodulin-3	TMOD3	<a target="_blank" href="http://srs.ebi.ac.uk/srsbin/cgi-bin/wgetz?-e+[IPI-acc:IPI00005087]+-vn+2">IPI00005087</a>	3	39578.1	100	6	6	6	IPI00005087	IPI00005087
TMPO Isoform Beta of Lamina-associated polypeptide 2, isoforms beta/gamma	TMPO	<a target="_blank" href="http://srs.ebi.ac.uk/srsbin/cgi-bin/wgetz?-e+[IPI-acc:IPI00030131]+-vn+2">IPI00030131</a>	3	50653.4	100	5	5	5	IPI00030131	IPI00030131, IPI00181409, IPI00216230, IPI00791301, IPI00830089
TMSL3 Thymosin beta-4-like protein 3	TMSL3	<a target="_blank" href="http://srs.ebi.ac.uk/srsbin/cgi-bin/wgetz?-e+[IPI-acc:IPI00180240]+-vn+2">IPI00180240</a>	1	5044.9	99.8	2	2	2	IPI00180240	IPI00180240, IPI00220828, IPI00719405, IPI00815642, IPI00816288
TNC Isoform 4 of Tenascin	TNC	<a target="_blank" href="http://srs.ebi.ac.uk/srsbin/cgi-bin/wgetz?-e+[IPI-acc:IPI00220213]+-vn+2">IPI00220213</a>	3	230859	100	23	25	28	IPI00220213	IPI00220213
TNFRSF11B Tumor necrosis factor receptor superfamily member 11B	TNFRSF11B	<a target="_blank" href="http://srs.ebi.ac.uk/srsbin/cgi-bin/wgetz?-e+[IPI-acc:IPI00298362]+-vn+2">IPI00298362</a>	3	46022.2	100	2	3	9	IPI00298362	IPI00298362
TNFRSF12A Isoform 1 of Tumor necrosis factor receptor superfamily member 12A	TNFRSF12A	<a target="_blank" href="http://srs.ebi.ac.uk/srsbin/cgi-bin/wgetz?-e+[IPI-acc:IPI00010277]+-vn+2">IPI00010277</a>	3	13894	100	3	4	9	IPI00010277	IPI00010277
TNFRSF1B Isoform 1 of Tumor necrosis factor receptor superfamily member 1B	TNFRSF1B	<a target="_blank" href="http://srs.ebi.ac.uk/srsbin/cgi-bin/wgetz?-e+[IPI-acc:IPI00023501]+-vn+2">IPI00023501</a>	1	48271.5	99.8	2	3	3	IPI00023501	IPI00023501, IPI00473089
TNFRSF6B;RTEL1 Tumor necrosis factor receptor superfamily member 6B precursor	TNFRSF6B;RTEL1	<a target="_blank" href="http://srs.ebi.ac.uk/srsbin/cgi-bin/wgetz?-e+[IPI-acc:IPI00646641]+-vn+2">IPI00646641</a>	3	43208.7	100	6	7	14	IPI00646641	IPI00646641
TNPO1 transportin 1 isoform 1	TNPO1	<a target="_blank" href="http://srs.ebi.ac.uk/srsbin/cgi-bin/wgetz?-e+[IPI-acc:IPI00024364]+-vn+2">IPI00024364</a>	1	102341	99.8	2	2	2	IPI00024364	IPI00024364, IPI00843876, IPI00908817
TOMM34 Mitochondrial import receptor subunit TOM34	TOMM34	<a target="_blank" href="http://srs.ebi.ac.uk/srsbin/cgi-bin/wgetz?-e+[IPI-acc:IPI00009946]+-vn+2">IPI00009946</a>	2	34542.3	100	2	2	2	IPI00009946	IPI00009946
TOR1B Torsin-1B	TOR1B	<a target="_blank" href="http://srs.ebi.ac.uk/srsbin/cgi-bin/wgetz?-e+[IPI-acc:IPI00023137]+-vn+2">IPI00023137</a>	3	37962.5	100	4	4	4	IPI00023137	IPI00023137
TP53I3 Isoform 1 of Putative quinone oxidoreductase	TP53I3	<a target="_blank" href="http://srs.ebi.ac.uk/srsbin/cgi-bin/wgetz?-e+[IPI-acc:IPI00384643]+-vn+2">IPI00384643</a>	3	35519.3	100	3	3	4	IPI00384643	IPI00384643
TPD52 tumor protein D52 isoform 2	TPD52	<a target="_blank" href="http://srs.ebi.ac.uk/srsbin/cgi-bin/wgetz?-e+[IPI-acc:IPI00619951]+-vn+2">IPI00619951</a>	3	22459.4	100	6	6	6	IPI00619951	IPI00619951, IPI00619958, IPI00873344, IPI00896474, IPI00941154
TPD52L2 Isoform 1 of Tumor protein D54	TPD52L2	<a target="_blank" href="http://srs.ebi.ac.uk/srsbin/cgi-bin/wgetz?-e+[IPI-acc:IPI00306825]+-vn+2">IPI00306825</a>	3	22219.9	100	7	8	13	IPI00306825	IPI00306825, IPI00399265, IPI00399267, IPI00743469
TPM1 Isoform 3 of Tropomyosin alpha-1 chain	TPM1	<a target="_blank" href="http://srs.ebi.ac.uk/srsbin/cgi-bin/wgetz?-e+[IPI-acc:IPI00216135]+-vn+2">IPI00216135</a>	3	32859.1	100	3	3	3	IPI00216135	IPI00216135
TPM2 Isoform 2 of Tropomyosin beta chain	TPM2	<a target="_blank" href="http://srs.ebi.ac.uk/srsbin/cgi-bin/wgetz?-e+[IPI-acc:IPI00220709]+-vn+2">IPI00220709</a>	3	32972.6	100	5	5	5	IPI00220709	IPI00220709
TPM3 Isoform 2 of Tropomyosin alpha-3 chain	TPM3	<a target="_blank" href="http://srs.ebi.ac.uk/srsbin/cgi-bin/wgetz?-e+[IPI-acc:IPI00218319]+-vn+2">IPI00218319</a>	3	29015.3	100	10	13	26	IPI00218319	IPI00218319
TPM4 Isoform 1 of Tropomyosin alpha-4 chain	TPM4	<a target="_blank" href="http://srs.ebi.ac.uk/srsbin/cgi-bin/wgetz?-e+[IPI-acc:IPI00010779]+-vn+2">IPI00010779</a>	3	28504.4	100	14	18	36	IPI00010779	IPI00010779
TPP1 60 kDa protein	TPP1	<a target="_blank" href="http://srs.ebi.ac.uk/srsbin/cgi-bin/wgetz?-e+[IPI-acc:IPI00554538]+-vn+2">IPI00554538</a>	1	60350.4	100	2	2	5	IPI00554538	IPI00554538, IPI00922058, IPI00939667
TPP2 Tripeptidyl-peptidase 2	TPP2	<a target="_blank" href="http://srs.ebi.ac.uk/srsbin/cgi-bin/wgetz?-e+[IPI-acc:IPI00020416]+-vn+2">IPI00020416</a>	2	138335	100	4	4	4	IPI00020416	IPI00020416
TPR Nucleoprotein TPR	TPR	<a target="_blank" href="http://srs.ebi.ac.uk/srsbin/cgi-bin/wgetz?-e+[IPI-acc:IPI00742682]+-vn+2">IPI00742682</a>	2	267271	100	2	2	2	IPI00742682	IPI00742682
TPT1 Translationally-controlled tumor protein	TPT1	<a target="_blank" href="http://srs.ebi.ac.uk/srsbin/cgi-bin/wgetz?-e+[IPI-acc:IPI00550900]+-vn+2">IPI00550900</a>	3	19578.2	100	5	8	18	IPI00550900	IPI00550900
TRIM28 Isoform 1 of Transcription intermediary factor 1-beta	TRIM28	<a target="_blank" href="http://srs.ebi.ac.uk/srsbin/cgi-bin/wgetz?-e+[IPI-acc:IPI00438229]+-vn+2">IPI00438229</a>	3	88531	100	7	8	9	IPI00438229	IPI00438229
TRMT112 TRM112-like protein	TRMT112	<a target="_blank" href="http://srs.ebi.ac.uk/srsbin/cgi-bin/wgetz?-e+[IPI-acc:IPI00009010]+-vn+2">IPI00009010</a>	2	14181.4	100	2	2	2	IPI00009010	IPI00009010
TSN Translin	TSN	<a target="_blank" href="http://srs.ebi.ac.uk/srsbin/cgi-bin/wgetz?-e+[IPI-acc:IPI00018768]+-vn+2">IPI00018768</a>	2	26165.4	100	2	2	3	IPI00018768	IPI00018768, IPI00916061, IPI00917623
TSNAX Translin-associated protein X	TSNAX	<a target="_blank" href="http://srs.ebi.ac.uk/srsbin/cgi-bin/wgetz?-e+[IPI-acc:IPI00293350]+-vn+2">IPI00293350</a>	1	33095.1	99.8	2	3	3	IPI00293350	IPI00293350
TTC1 Tetratricopeptide repeat protein 1	TTC1	<a target="_blank" href="http://srs.ebi.ac.uk/srsbin/cgi-bin/wgetz?-e+[IPI-acc:IPI00016912]+-vn+2">IPI00016912</a>	2	33509	100	3	3	4	IPI00016912	IPI00016912
TUBA1A Tubulin alpha-1A chain	TUBA1A	<a target="_blank" href="http://srs.ebi.ac.uk/srsbin/cgi-bin/wgetz?-e+[IPI-acc:IPI00180675]+-vn+2">IPI00180675</a>	2	50117.7	99.8	2	2	4	IPI00180675	IPI00180675
TUBA1B cDNA FLJ60097, highly similar to Tubulin alpha-ubiquitous chain	TUBA1B	<a target="_blank" href="http://srs.ebi.ac.uk/srsbin/cgi-bin/wgetz?-e+[IPI-acc:IPI00792677]+-vn+2">IPI00792677</a>	3	46295.5	100	19	24	93	IPI00792677	IPI00792677, IPI00930688
TUBB Tubulin beta chain	TUBB	<a target="_blank" href="http://srs.ebi.ac.uk/srsbin/cgi-bin/wgetz?-e+[IPI-acc:IPI00011654]+-vn+2">IPI00011654</a>	3	49652.6	100	25	33	153	IPI00011654	IPI00011654
TUBB2B Tubulin beta-2B chain	TUBB2B	<a target="_blank" href="http://srs.ebi.ac.uk/srsbin/cgi-bin/wgetz?-e+[IPI-acc:IPI00031370]+-vn+2">IPI00031370</a>	3	49935.1	100	5	5	9	IPI00031370	IPI00031370
TUBB2C Tubulin beta-2C chain	TUBB2C	<a target="_blank" href="http://srs.ebi.ac.uk/srsbin/cgi-bin/wgetz?-e+[IPI-acc:IPI00007752]+-vn+2">IPI00007752</a>	3	49812.7	100	6	10	22	IPI00007752	IPI00007752
TUBB3 Tubulin beta-3 chain	TUBB3	<a target="_blank" href="http://srs.ebi.ac.uk/srsbin/cgi-bin/wgetz?-e+[IPI-acc:IPI00013683]+-vn+2">IPI00013683</a>	3	50414.7	100	6	6	11	IPI00013683	IPI00013683
TUBB4 Tubulin beta-4 chain	TUBB4	<a target="_blank" href="http://srs.ebi.ac.uk/srsbin/cgi-bin/wgetz?-e+[IPI-acc:IPI00023598]+-vn+2">IPI00023598</a>	2	49567.4	99.8	2	3	4	IPI00023598	IPI00023598
TUBB6 46 kDa protein	TUBB6	<a target="_blank" href="http://srs.ebi.ac.uk/srsbin/cgi-bin/wgetz?-e+[IPI-acc:IPI00641706]+-vn+2">IPI00641706</a>	1	45746.4	99.8	2	2	2	IPI00641706	IPI00641706
TUBB6 TUBB6 protein	TUBB6	<a target="_blank" href="http://srs.ebi.ac.uk/srsbin/cgi-bin/wgetz?-e+[IPI-acc:IPI00646779]+-vn+2">IPI00646779</a>	3	50072.4	100	4	4	5	IPI00646779	IPI00646779
TWF1 twinfilin 1	TWF1	<a target="_blank" href="http://srs.ebi.ac.uk/srsbin/cgi-bin/wgetz?-e+[IPI-acc:IPI00183508]+-vn+2">IPI00183508</a>	1	43901.4	99.8	2	2	2	IPI00183508	IPI00183508, IPI00385754, IPI00815767
TWF2 Twinfilin-2	TWF2	<a target="_blank" href="http://srs.ebi.ac.uk/srsbin/cgi-bin/wgetz?-e+[IPI-acc:IPI00550917]+-vn+2">IPI00550917</a>	3	39530.8	100	7	9	9	IPI00550917	IPI00550917
TWSG1 Isoform 1 of Twisted gastrulation protein homolog 1	TWSG1	<a target="_blank" href="http://srs.ebi.ac.uk/srsbin/cgi-bin/wgetz?-e+[IPI-acc:IPI00410487]+-vn+2">IPI00410487</a>	3	24997.8	99.8	2	3	8	IPI00410487	IPI00410487, IPI00830092
TXN Thioredoxin	TXN	<a target="_blank" href="http://srs.ebi.ac.uk/srsbin/cgi-bin/wgetz?-e+[IPI-acc:IPI00216298]+-vn+2">IPI00216298</a>	3	11719.3	100	6	6	24	IPI00216298	IPI00216298
TXNDC12 Thioredoxin domain-containing protein 12	TXNDC12	<a target="_blank" href="http://srs.ebi.ac.uk/srsbin/cgi-bin/wgetz?-e+[IPI-acc:IPI00026328]+-vn+2">IPI00026328</a>	2	19188.4	99.9	2	2	2	IPI00026328	IPI00026328
TXNDC17 Thioredoxin domain-containing protein 17	TXNDC17	<a target="_blank" href="http://srs.ebi.ac.uk/srsbin/cgi-bin/wgetz?-e+[IPI-acc:IPI00646689]+-vn+2">IPI00646689</a>	3	13922.4	100	5	6	11	IPI00646689	IPI00646689
TXNDC5;MUTED Thioredoxin domain-containing protein 5	TXNDC5;MUTED	<a target="_blank" href="http://srs.ebi.ac.uk/srsbin/cgi-bin/wgetz?-e+[IPI-acc:IPI00171438]+-vn+2">IPI00171438</a>	3	47611.1	100	6	6	8	IPI00171438	IPI00171438, IPI00395646, IPI00939560
TXNL1 Thioredoxin-like protein 1	TXNL1	<a target="_blank" href="http://srs.ebi.ac.uk/srsbin/cgi-bin/wgetz?-e+[IPI-acc:IPI00305692]+-vn+2">IPI00305692</a>	2	32233.4	99.8	2	2	3	IPI00305692	IPI00305692, IPI00642032
TXNRD1 Isoform 3 of Thioredoxin reductase 1, cytoplasmic	TXNRD1	<a target="_blank" href="http://srs.ebi.ac.uk/srsbin/cgi-bin/wgetz?-e+[IPI-acc:IPI00783641]+-vn+2">IPI00783641</a>	3	65503.1	100	14	15	19	IPI00783641	IPI00783641, IPI00847482, IPI00884896
U2AF2 Isoform 1 of Splicing factor U2AF 65 kDa subunit	U2AF2	<a target="_blank" href="http://srs.ebi.ac.uk/srsbin/cgi-bin/wgetz?-e+[IPI-acc:IPI00031556]+-vn+2">IPI00031556</a>	3	53483.1	100	4	5	8	IPI00031556	IPI00031556, IPI00830039
UBA1 Ubiquitin-like modifier-activating enzyme 1	UBA1	<a target="_blank" href="http://srs.ebi.ac.uk/srsbin/cgi-bin/wgetz?-e+[IPI-acc:IPI00645078]+-vn+2">IPI00645078</a>	3	117832	100	24	30	62	IPI00645078	IPI00645078
UBA2 SUMO-activating enzyme subunit 2	UBA2	<a target="_blank" href="http://srs.ebi.ac.uk/srsbin/cgi-bin/wgetz?-e+[IPI-acc:IPI00023234]+-vn+2">IPI00023234</a>	3	71207.2	100	5	5	5	IPI00023234	IPI00023234
UBAP2L Isoform 2 of Ubiquitin-associated protein 2-like	UBAP2L	<a target="_blank" href="http://srs.ebi.ac.uk/srsbin/cgi-bin/wgetz?-e+[IPI-acc:IPI00029019]+-vn+2">IPI00029019</a>	2	103912	100	3	3	3	IPI00029019	IPI00029019, IPI00181306, IPI00514856
UBB;UBC;RPS27A ubiquitin and ribosomal protein S27a precursor	UBB;UBC;RPS27A	<a target="_blank" href="http://srs.ebi.ac.uk/srsbin/cgi-bin/wgetz?-e+[IPI-acc:IPI00179330]+-vn+2">IPI00179330</a>	3	17947.6	100	3	3	9	IPI00179330	IPI00179330, IPI00456429, IPI00719280, IPI00784990, IPI00789107, IPI00789823, IPI00790633, IPI00792712, IPI00793330, IPI00793729, IPI00793810, IPI00794211, IPI00794925, IPI00795527, IPI00796007, IPI00796600, IPI00797400, IPI00798127, IPI00798155
UBE2A Ubiquitin-conjugating enzyme E2 A	UBE2A	<a target="_blank" href="http://srs.ebi.ac.uk/srsbin/cgi-bin/wgetz?-e+[IPI-acc:IPI00746451]+-vn+2">IPI00746451</a>	2	17297.7	99.8	2	3	3	IPI00746451	IPI00746451
UBE2D2 ubiquitin-conjugating enzyme E2D 2 isoform 2	UBE2D2	<a target="_blank" href="http://srs.ebi.ac.uk/srsbin/cgi-bin/wgetz?-e+[IPI-acc:IPI00019932]+-vn+2">IPI00019932</a>	3	13617.4	100	2	3	3	IPI00019932	IPI00019932, IPI00026965, IPI00332376, IPI00375142, IPI00478393, IPI00749013, IPI00939434
UBE2H Ubiquitin-conjugating enzyme E2 H	UBE2H	<a target="_blank" href="http://srs.ebi.ac.uk/srsbin/cgi-bin/wgetz?-e+[IPI-acc:IPI00020965]+-vn+2">IPI00020965</a>	1	20637.8	99.8	2	2	2	IPI00020965	IPI00020965, IPI00376297, IPI00946362, IPI00946513, IPI00947405
UBE2I SUMO-conjugating enzyme UBC9	UBE2I	<a target="_blank" href="http://srs.ebi.ac.uk/srsbin/cgi-bin/wgetz?-e+[IPI-acc:IPI00032957]+-vn+2">IPI00032957</a>	3	17989.5	100	3	3	3	IPI00032957	IPI00032957, IPI00450472
UBE2K Isoform 1 of Ubiquitin-conjugating enzyme E2 K	UBE2K	<a target="_blank" href="http://srs.ebi.ac.uk/srsbin/cgi-bin/wgetz?-e+[IPI-acc:IPI00021370]+-vn+2">IPI00021370</a>	3	22389.1	100	4	5	5	IPI00021370	IPI00021370
UBE2L3 Ubiquitin-conjugating enzyme E2 L3	UBE2L3	<a target="_blank" href="http://srs.ebi.ac.uk/srsbin/cgi-bin/wgetz?-e+[IPI-acc:IPI00021347]+-vn+2">IPI00021347</a>	2	17844.3	100	4	5	11	IPI00021347	IPI00021347, IPI00909773
UBE2M NEDD8-conjugating enzyme Ubc12	UBE2M	<a target="_blank" href="http://srs.ebi.ac.uk/srsbin/cgi-bin/wgetz?-e+[IPI-acc:IPI00022597]+-vn+2">IPI00022597</a>	2	20882.9	100	3	3	3	IPI00022597	IPI00022597
UBE2N Ubiquitin-conjugating enzyme E2 N	UBE2N	<a target="_blank" href="http://srs.ebi.ac.uk/srsbin/cgi-bin/wgetz?-e+[IPI-acc:IPI00003949]+-vn+2">IPI00003949</a>	3	17120.6	100	5	5	10	IPI00003949	IPI00003949, IPI00874051
UBE2V2 Ubiquitin-conjugating enzyme E2 variant 2	UBE2V2	<a target="_blank" href="http://srs.ebi.ac.uk/srsbin/cgi-bin/wgetz?-e+[IPI-acc:IPI00019600]+-vn+2">IPI00019600</a>	2	16344.9	100	3	3	8	IPI00019600	IPI00019600
UBFD1 Ubiquitin domain-containing protein UBFD1	UBFD1	<a target="_blank" href="http://srs.ebi.ac.uk/srsbin/cgi-bin/wgetz?-e+[IPI-acc:IPI00005194]+-vn+2">IPI00005194</a>	1	56877.8	99.9	2	2	2	IPI00005194	IPI00005194, IPI00643653, IPI00790324
UBQLN1 Isoform 2 of Ubiquilin-1	UBQLN1	<a target="_blank" href="http://srs.ebi.ac.uk/srsbin/cgi-bin/wgetz?-e+[IPI-acc:IPI00071180]+-vn+2">IPI00071180</a>	1	59202.6	100	2	2	2	IPI00071180	IPI00071180, IPI00099550
UCHL1 Ubiquitin carboxyl-terminal hydrolase isozyme L1	UCHL1	<a target="_blank" href="http://srs.ebi.ac.uk/srsbin/cgi-bin/wgetz?-e+[IPI-acc:IPI00018352]+-vn+2">IPI00018352</a>	3	24806.3	100	8	10	15	IPI00018352	IPI00018352
UCHL3 Ubiquitin carboxyl-terminal hydrolase isozyme L3	UCHL3	<a target="_blank" href="http://srs.ebi.ac.uk/srsbin/cgi-bin/wgetz?-e+[IPI-acc:IPI00011250]+-vn+2">IPI00011250</a>	3	26164.8	100	2	2	3	IPI00011250	IPI00011250
UFD1L Isoform Short of Ubiquitin fusion degradation protein 1 homolog	UFD1L	<a target="_blank" href="http://srs.ebi.ac.uk/srsbin/cgi-bin/wgetz?-e+[IPI-acc:IPI00218292]+-vn+2">IPI00218292</a>	1	34483.2	99.9	2	2	2	IPI00218292	IPI00218292, IPI00655754, IPI00873326
UFM1 Ubiquitin-fold modifier 1	UFM1	<a target="_blank" href="http://srs.ebi.ac.uk/srsbin/cgi-bin/wgetz?-e+[IPI-acc:IPI00010207]+-vn+2">IPI00010207</a>	3	9099.9	100	3	3	4	IPI00010207	IPI00010207
UGDH UDP-glucose 6-dehydrogenase	UGDH	<a target="_blank" href="http://srs.ebi.ac.uk/srsbin/cgi-bin/wgetz?-e+[IPI-acc:IPI00031420]+-vn+2">IPI00031420</a>	3	55007.3	100	5	5	5	IPI00031420	IPI00031420
UGGT1 Isoform 1 of UDP-glucose:glycoprotein glucosyltransferase 1	UGGT1	<a target="_blank" href="http://srs.ebi.ac.uk/srsbin/cgi-bin/wgetz?-e+[IPI-acc:IPI00024466]+-vn+2">IPI00024466</a>	2	177177	100	3	3	4	IPI00024466	IPI00024466, IPI00619903
UGP2 Isoform 1 of UTP--glucose-1-phosphate uridylyltransferase	UGP2	<a target="_blank" href="http://srs.ebi.ac.uk/srsbin/cgi-bin/wgetz?-e+[IPI-acc:IPI00329331]+-vn+2">IPI00329331</a>	2	56924	100	3	3	3	IPI00329331	IPI00329331, IPI00395676, IPI00873223, IPI00939504
ULBP2 NKG2D ligand 2	ULBP2	<a target="_blank" href="http://srs.ebi.ac.uk/srsbin/cgi-bin/wgetz?-e+[IPI-acc:IPI00018860]+-vn+2">IPI00018860</a>	3	27350.7	100	5	6	7	IPI00018860	IPI00018860, IPI00909250
USP14 Ubiquitin carboxyl-terminal hydrolase 14	USP14	<a target="_blank" href="http://srs.ebi.ac.uk/srsbin/cgi-bin/wgetz?-e+[IPI-acc:IPI00219913]+-vn+2">IPI00219913</a>	2	56052.3	100	2	2	2	IPI00219913	IPI00219913, IPI00640357, IPI00872664
USP5 Isoform Long of Ubiquitin carboxyl-terminal hydrolase 5	USP5	<a target="_blank" href="http://srs.ebi.ac.uk/srsbin/cgi-bin/wgetz?-e+[IPI-acc:IPI00024664]+-vn+2">IPI00024664</a>	3	95770.1	100	7	7	9	IPI00024664	IPI00024664, IPI00375145
UXS1 Isoform 2 of UDP-glucuronic acid decarboxylase 1	UXS1	<a target="_blank" href="http://srs.ebi.ac.uk/srsbin/cgi-bin/wgetz?-e+[IPI-acc:IPI00410544]+-vn+2">IPI00410544</a>	1	48134.3	100	2	2	2	IPI00410544	IPI00410544, IPI00657807
VAPA Vesicle-associated membrane protein-associated protein A	VAPA	<a target="_blank" href="http://srs.ebi.ac.uk/srsbin/cgi-bin/wgetz?-e+[IPI-acc:IPI00170692]+-vn+2">IPI00170692</a>	3	27875.9	100	3	4	6	IPI00170692	IPI00170692, IPI00374657
VASN Vasorin	VASN	<a target="_blank" href="http://srs.ebi.ac.uk/srsbin/cgi-bin/wgetz?-e+[IPI-acc:IPI00395488]+-vn+2">IPI00395488</a>	3	71696.1	100	8	11	28	IPI00395488	IPI00395488
VASP Vasodilator-stimulated phosphoprotein	VASP	<a target="_blank" href="http://srs.ebi.ac.uk/srsbin/cgi-bin/wgetz?-e+[IPI-acc:IPI00301058]+-vn+2">IPI00301058</a>	3	39811.1	100	4	4	6	IPI00301058	IPI00301058
VAT1 Synaptic vesicle membrane protein VAT-1 homolog	VAT1	<a target="_blank" href="http://srs.ebi.ac.uk/srsbin/cgi-bin/wgetz?-e+[IPI-acc:IPI00156689]+-vn+2">IPI00156689</a>	3	41901.8	100	10	11	16	IPI00156689	IPI00156689
VBP1 Von Hippel-Lindau binding protein 1	VBP1	<a target="_blank" href="http://srs.ebi.ac.uk/srsbin/cgi-bin/wgetz?-e+[IPI-acc:IPI00334159]+-vn+2">IPI00334159</a>	2	26518	100	5	5	7	IPI00334159	IPI00334159
VCAM1 Isoform 1 of Vascular cell adhesion protein 1	VCAM1	<a target="_blank" href="http://srs.ebi.ac.uk/srsbin/cgi-bin/wgetz?-e+[IPI-acc:IPI00018136]+-vn+2">IPI00018136</a>	2	81259.8	100	5	5	5	IPI00018136	IPI00018136, IPI00082827
VCAN Isoform V0 of Versican core protein	VCAN	<a target="_blank" href="http://srs.ebi.ac.uk/srsbin/cgi-bin/wgetz?-e+[IPI-acc:IPI00009802]+-vn+2">IPI00009802</a>	3	372795	100	17	20	43	IPI00009802	IPI00009802
VCL Isoform 1 of Vinculin	VCL	<a target="_blank" href="http://srs.ebi.ac.uk/srsbin/cgi-bin/wgetz?-e+[IPI-acc:IPI00291175]+-vn+2">IPI00291175</a>	3	116706	100	23	25	33	IPI00291175	IPI00291175, IPI00307162
VCP Transitional endoplasmic reticulum ATPase	VCP	<a target="_blank" href="http://srs.ebi.ac.uk/srsbin/cgi-bin/wgetz?-e+[IPI-acc:IPI00022774]+-vn+2">IPI00022774</a>	3	89306.8	100	32	40	88	IPI00022774	IPI00022774
VDAC1 Voltage-dependent anion-selective channel protein 1	VDAC1	<a target="_blank" href="http://srs.ebi.ac.uk/srsbin/cgi-bin/wgetz?-e+[IPI-acc:IPI00216308]+-vn+2">IPI00216308</a>	3	30755.9	100	3	3	3	IPI00216308	IPI00216308, IPI00847300
VGF Neurosecretory protein VGF	VGF	<a target="_blank" href="http://srs.ebi.ac.uk/srsbin/cgi-bin/wgetz?-e+[IPI-acc:IPI00289501]+-vn+2">IPI00289501</a>	3	67239.9	100	19	25	63	IPI00289501	IPI00289501
VIM Vimentin	VIM	<a target="_blank" href="http://srs.ebi.ac.uk/srsbin/cgi-bin/wgetz?-e+[IPI-acc:IPI00418471]+-vn+2">IPI00418471</a>	3	53634.6	100	39	49	174	IPI00418471	IPI00418471
VLDLR Isoform Long of Very low-density lipoprotein receptor	VLDLR	<a target="_blank" href="http://srs.ebi.ac.uk/srsbin/cgi-bin/wgetz?-e+[IPI-acc:IPI00024273]+-vn+2">IPI00024273</a>	3	96080	100	3	3	3	IPI00024273	IPI00024273, IPI00219353, IPI00385798
VPS26A Vacuolar protein sorting-associated protein 26A	VPS26A	<a target="_blank" href="http://srs.ebi.ac.uk/srsbin/cgi-bin/wgetz?-e+[IPI-acc:IPI00411426]+-vn+2">IPI00411426</a>	1	38153.1	100	2	2	2	IPI00411426	IPI00411426
VPS35 Vacuolar protein sorting-associated protein 35	VPS35	<a target="_blank" href="http://srs.ebi.ac.uk/srsbin/cgi-bin/wgetz?-e+[IPI-acc:IPI00018931]+-vn+2">IPI00018931</a>	3	91692	100	6	6	6	IPI00018931	IPI00018931
VWA2 Isoform 1 of von Willebrand factor A domain-containing protein 2	VWA2	<a target="_blank" href="http://srs.ebi.ac.uk/srsbin/cgi-bin/wgetz?-e+[IPI-acc:IPI00394834]+-vn+2">IPI00394834</a>	2	81993.1	100	3	3	3	IPI00394834	IPI00394834, IPI00645921
WARS Tryptophanyl-tRNA synthetase, cytoplasmic	WARS	<a target="_blank" href="http://srs.ebi.ac.uk/srsbin/cgi-bin/wgetz?-e+[IPI-acc:IPI00295400]+-vn+2">IPI00295400</a>	3	53149.6	100	10	12	15	IPI00295400	IPI00295400
WDR1 Isoform 1 of WD repeat-containing protein 1	WDR1	<a target="_blank" href="http://srs.ebi.ac.uk/srsbin/cgi-bin/wgetz?-e+[IPI-acc:IPI00746165]+-vn+2">IPI00746165</a>	3	66175.2	100	6	6	6	IPI00746165	IPI00746165
WDR12 Ribosome biogenesis protein WDR12	WDR12	<a target="_blank" href="http://srs.ebi.ac.uk/srsbin/cgi-bin/wgetz?-e+[IPI-acc:IPI00304232]+-vn+2">IPI00304232</a>	1	47690.5	99.8	2	3	3	IPI00304232	IPI00304232
WFDC2 Isoform 1 of WAP four-disulfide core domain protein 2	WFDC2	<a target="_blank" href="http://srs.ebi.ac.uk/srsbin/cgi-bin/wgetz?-e+[IPI-acc:IPI00291488]+-vn+2">IPI00291488</a>	3	12974.4	100	4	5	9	IPI00291488	IPI00291488
WNT5A Isoform 2 of Protein Wnt-5a	WNT5A	<a target="_blank" href="http://srs.ebi.ac.uk/srsbin/cgi-bin/wgetz?-e+[IPI-acc:IPI00013178]+-vn+2">IPI00013178</a>	3	40868.1	100	6	6	8	IPI00013178	IPI00013178, IPI00795811
XPNPEP1 Isoform 2 of Xaa-Pro aminopeptidase 1	XPNPEP1	<a target="_blank" href="http://srs.ebi.ac.uk/srsbin/cgi-bin/wgetz?-e+[IPI-acc:IPI00607814]+-vn+2">IPI00607814</a>	2	67210.1	100	2	2	2	IPI00607814	IPI00607814, IPI00645898, IPI00793375
XPO1 Exportin-1	XPO1	<a target="_blank" href="http://srs.ebi.ac.uk/srsbin/cgi-bin/wgetz?-e+[IPI-acc:IPI00298961]+-vn+2">IPI00298961</a>	3	123371	100	13	14	21	IPI00298961	IPI00298961, IPI00893013
XRCC5 ATP-dependent DNA helicase 2 subunit 2	XRCC5	<a target="_blank" href="http://srs.ebi.ac.uk/srsbin/cgi-bin/wgetz?-e+[IPI-acc:IPI00220834]+-vn+2">IPI00220834</a>	3	82689.1	100	9	10	17	IPI00220834	IPI00220834
XRCC6 ATP-dependent DNA helicase 2 subunit 1	XRCC6	<a target="_blank" href="http://srs.ebi.ac.uk/srsbin/cgi-bin/wgetz?-e+[IPI-acc:IPI00644712]+-vn+2">IPI00644712</a>	3	69828.4	100	11	14	17	IPI00644712	IPI00644712
XRN2 Isoform 1 of 5`-3` exoribonuclease 2	XRN2	<a target="_blank" href="http://srs.ebi.ac.uk/srsbin/cgi-bin/wgetz?-e+[IPI-acc:IPI00100151]+-vn+2">IPI00100151</a>	1	108568	99.8	2	2	2	IPI00100151	IPI00100151, IPI00788157
XYLT2 Isoform 1 of Xylosyltransferase 2	XYLT2	<a target="_blank" href="http://srs.ebi.ac.uk/srsbin/cgi-bin/wgetz?-e+[IPI-acc:IPI00432723]+-vn+2">IPI00432723</a>	1	96750	99.8	2	2	2	IPI00432723	IPI00432723
YAP1 65 kDa Yes-associated protein	YAP1	<a target="_blank" href="http://srs.ebi.ac.uk/srsbin/cgi-bin/wgetz?-e+[IPI-acc:IPI00009326]+-vn+2">IPI00009326</a>	3	48736.9	100	3	3	4	IPI00009326	IPI00009326, IPI00216919
YARS Tyrosyl-tRNA synthetase, cytoplasmic	YARS	<a target="_blank" href="http://srs.ebi.ac.uk/srsbin/cgi-bin/wgetz?-e+[IPI-acc:IPI00007074]+-vn+2">IPI00007074</a>	3	59127.1	100	6	6	6	IPI00007074	IPI00007074
YBX1 Nuclease-sensitive element-binding protein 1	YBX1	<a target="_blank" href="http://srs.ebi.ac.uk/srsbin/cgi-bin/wgetz?-e+[IPI-acc:IPI00031812]+-vn+2">IPI00031812</a>	3	35905.7	100	5	5	8	IPI00031812	IPI00031812
YWHAB Isoform Long of 14-3-3 protein beta/alpha	YWHAB	<a target="_blank" href="http://srs.ebi.ac.uk/srsbin/cgi-bin/wgetz?-e+[IPI-acc:IPI00216318]+-vn+2">IPI00216318</a>	3	28065.1	100	6	9	12	IPI00216318	IPI00216318, IPI00759832
YWHAE 14-3-3 protein epsilon	YWHAE	<a target="_blank" href="http://srs.ebi.ac.uk/srsbin/cgi-bin/wgetz?-e+[IPI-acc:IPI00000816]+-vn+2">IPI00000816</a>	3	29157	100	14	17	38	IPI00000816	IPI00000816
YWHAG 14-3-3 protein gamma	YWHAG	<a target="_blank" href="http://srs.ebi.ac.uk/srsbin/cgi-bin/wgetz?-e+[IPI-acc:IPI00220642]+-vn+2">IPI00220642</a>	3	28285.1	100	8	10	16	IPI00220642	IPI00220642
YWHAH 14-3-3 protein eta	YWHAH	<a target="_blank" href="http://srs.ebi.ac.uk/srsbin/cgi-bin/wgetz?-e+[IPI-acc:IPI00216319]+-vn+2">IPI00216319</a>	3	28201.6	100	3	3	3	IPI00216319	IPI00216319
YWHAQ 14-3-3 protein theta	YWHAQ	<a target="_blank" href="http://srs.ebi.ac.uk/srsbin/cgi-bin/wgetz?-e+[IPI-acc:IPI00018146]+-vn+2">IPI00018146</a>	3	27747.4	100	13	15	18	IPI00018146	IPI00018146
YWHAZ 14-3-3 protein zeta/delta	YWHAZ	<a target="_blank" href="http://srs.ebi.ac.uk/srsbin/cgi-bin/wgetz?-e+[IPI-acc:IPI00021263]+-vn+2">IPI00021263</a>	3	27727.9	100	9	13	33	IPI00021263	IPI00021263
ZC3H15 Similar to Zinc finger CCCH domain-containing protein 15	ZC3H15	<a target="_blank" href="http://srs.ebi.ac.uk/srsbin/cgi-bin/wgetz?-e+[IPI-acc:IPI00000279]+-vn+2">IPI00000279</a>	1	49126.3	99.8	2	2	2	IPI00000279	IPI00000279
ZNF207 Isoform 1 of Zinc finger protein 207	ZNF207	<a target="_blank" href="http://srs.ebi.ac.uk/srsbin/cgi-bin/wgetz?-e+[IPI-acc:IPI00013457]+-vn+2">IPI00013457</a>	1	50733.1	100	2	2	2	IPI00013457	IPI00013457, IPI00219759, IPI00788670, IPI00792837, IPI00935311
ZNF259 Zinc finger protein ZPR1	ZNF259	<a target="_blank" href="http://srs.ebi.ac.uk/srsbin/cgi-bin/wgetz?-e+[IPI-acc:IPI00025244]+-vn+2">IPI00025244</a>	1	50907.9	99.8	2	2	2	IPI00025244	IPI00025244, IPI00657874, IPI00657912
ZYX Zyxin	ZYX	<a target="_blank" href="http://srs.ebi.ac.uk/srsbin/cgi-bin/wgetz?-e+[IPI-acc:IPI00926625]+-vn+2">IPI00926625</a>	3	61258	100	8	8	11	IPI00926625	IPI00926625
