# Supplementary material for: Proteomic Signatures of the Desmoplastic Invasion Front Reveal Collagen Type XII as a Marker of Myofibroblastic Differentiation During Colorectal Cancer Metastasis
Source: Oncotarget. 2012 Mar 8;3(3):267–85. doi: 10.18632/oncotarget.451 (PMC3359884; doi:10.18632/oncotarget.451)
Supplement: Supplementary file 5 [file oncotarget-03-267-s005.xlsx]

## Sheet: tableContent (6)
---	---	---
Proteins	Gene	IPI_link	#Replicas	Prot Mol Weight	Prot Prob	# Unique Pepts	# Unique Spectra	# Total Spectra	First IPI	All IPIs
- 14 kDa protein	N/A 14 kDa protein	<a target="_blank" href="http://srs.ebi.ac.uk/srsbin/cgi-bin/wgetz?-e+[IPI-acc:IPI00179589]+-vn+2">IPI00179589</a>	3	14328.3	100	2	2	2	IPI00179589	IPI00179589, IPI00924816
- 16 kDa protein	N/A 16 kDa protein	<a target="_blank" href="http://srs.ebi.ac.uk/srsbin/cgi-bin/wgetz?-e+[IPI-acc:IPI00293975]+-vn+2">IPI00293975</a>	1	16172.9	100	3	3	3	IPI00293975	IPI00293975, IPI00927606
- 29 kDa protein	N/A 29 kDa protein	<a target="_blank" href="http://srs.ebi.ac.uk/srsbin/cgi-bin/wgetz?-e+[IPI-acc:IPI00453476]+-vn+2">IPI00453476</a>	3	28832.8	100	8	11	16	IPI00453476	IPI00453476, IPI00549725
#NAME?	N/A Prothymosin alpha	<a target="_blank" href="http://srs.ebi.ac.uk/srsbin/cgi-bin/wgetz?-e+[IPI-acc:IPI00412977]+-vn+2">IPI00412977</a>	3	11940.2	100	3	3	4	IPI00412977	IPI00412977, IPI00455510, IPI00479214, IPI00827535, IPI00916480, IPI00916962, IPI00917228, IPI00917401
A2M Alpha-2-macroglobulin	A2M	<a target="_blank" href="http://srs.ebi.ac.uk/srsbin/cgi-bin/wgetz?-e+[IPI-acc:IPI00478003]+-vn+2">IPI00478003</a>	3	163273	100	4	4	12	IPI00478003	IPI00478003
AARS Alanyl-tRNA synthetase, cytoplasmic	AARS	<a target="_blank" href="http://srs.ebi.ac.uk/srsbin/cgi-bin/wgetz?-e+[IPI-acc:IPI00027442]+-vn+2">IPI00027442</a>	3	106795	100	9	9	9	IPI00027442	IPI00027442, IPI00910701
ABCE1 ATP-binding cassette sub-family E member 1	ABCE1	<a target="_blank" href="http://srs.ebi.ac.uk/srsbin/cgi-bin/wgetz?-e+[IPI-acc:IPI00303207]+-vn+2">IPI00303207</a>	1	67298.4	99.8	2	2	2	IPI00303207	IPI00303207
ACAT1 Acetyl-CoA acetyltransferase, mitochondrial	ACAT1	<a target="_blank" href="http://srs.ebi.ac.uk/srsbin/cgi-bin/wgetz?-e+[IPI-acc:IPI00030363]+-vn+2">IPI00030363</a>	1	45181.8	99.8	2	2	3	IPI00030363	IPI00030363
ACAT2 cDNA FLJ53975, highly similar to Acetyl-CoA acetyltransferase, cytosolic	ACAT2	<a target="_blank" href="http://srs.ebi.ac.uk/srsbin/cgi-bin/wgetz?-e+[IPI-acc:IPI00291419]+-vn+2">IPI00291419</a>	3	44624.3	100	3	3	3	IPI00291419	IPI00291419
ACLY ATP-citrate synthase	ACLY	<a target="_blank" href="http://srs.ebi.ac.uk/srsbin/cgi-bin/wgetz?-e+[IPI-acc:IPI00021290]+-vn+2">IPI00021290</a>	3	120825	100	7	8	8	IPI00021290	IPI00021290, IPI00394838, IPI00939422
ACOT7 Isoform 1 of Cytosolic acyl coenzyme A thioester hydrolase	ACOT7	<a target="_blank" href="http://srs.ebi.ac.uk/srsbin/cgi-bin/wgetz?-e+[IPI-acc:IPI00010415]+-vn+2">IPI00010415</a>	1	41777	98.3	2	2	2	IPI00010415	IPI00010415, IPI00219451, IPI00219452, IPI00395469, IPI00395748, IPI00746126, IPI00883762
ACP1 Isoform 2 of Low molecular weight phosphotyrosine protein phosphatase	ACP1	<a target="_blank" href="http://srs.ebi.ac.uk/srsbin/cgi-bin/wgetz?-e+[IPI-acc:IPI00218847]+-vn+2">IPI00218847</a>	1	17959.4	99.6	2	2	2	IPI00218847	IPI00218847, IPI00219861, IPI00382703, IPI00410615, IPI00759646, IPI00892543, IPI00893203
ACTA1 Actin, alpha skeletal muscle	ACTA1	<a target="_blank" href="http://srs.ebi.ac.uk/srsbin/cgi-bin/wgetz?-e+[IPI-acc:IPI00021428]+-vn+2">IPI00021428</a>	3	42034.1	100	2	3	8	IPI00021428	IPI00021428, IPI00023006, IPI00922693
ACTB Actin, cytoplasmic 1	ACTB	<a target="_blank" href="http://srs.ebi.ac.uk/srsbin/cgi-bin/wgetz?-e+[IPI-acc:IPI00021439]+-vn+2">IPI00021439</a>	3	41719.8	100	21	29	155	IPI00021439	IPI00021439, IPI00021440, IPI00894498
ACTN1 Alpha-actinin-1	ACTN1	<a target="_blank" href="http://srs.ebi.ac.uk/srsbin/cgi-bin/wgetz?-e+[IPI-acc:IPI00013508]+-vn+2">IPI00013508</a>	3	103043	100	20	23	29	IPI00013508	IPI00013508, IPI00759776, IPI00909239
ACTN4 Alpha-actinin-4	ACTN4	<a target="_blank" href="http://srs.ebi.ac.uk/srsbin/cgi-bin/wgetz?-e+[IPI-acc:IPI00013808]+-vn+2">IPI00013808</a>	3	104839	100	34	39	69	IPI00013808	IPI00013808
ACTR1A Alpha-centractin	ACTR1A	<a target="_blank" href="http://srs.ebi.ac.uk/srsbin/cgi-bin/wgetz?-e+[IPI-acc:IPI00029468]+-vn+2">IPI00029468</a>	1	42597.2	99.8	2	2	2	IPI00029468	IPI00029468, IPI00908883
ACTR2 Actin-related protein 2	ACTR2	<a target="_blank" href="http://srs.ebi.ac.uk/srsbin/cgi-bin/wgetz?-e+[IPI-acc:IPI00005159]+-vn+2">IPI00005159</a>	3	44743.7	100	7	7	7	IPI00005159	IPI00005159
ACTR3 Actin-related protein 3	ACTR3	<a target="_blank" href="http://srs.ebi.ac.uk/srsbin/cgi-bin/wgetz?-e+[IPI-acc:IPI00028091]+-vn+2">IPI00028091</a>	3	47353.8	100	9	10	12	IPI00028091	IPI00028091
ADAM10 Disintegrin and metalloproteinase domain-containing protein 10	ADAM10	<a target="_blank" href="http://srs.ebi.ac.uk/srsbin/cgi-bin/wgetz?-e+[IPI-acc:IPI00013897]+-vn+2">IPI00013897</a>	3	84125	100	6	6	6	IPI00013897	IPI00013897
ADAM15 Disintegrin and metalloproteinase domain-containing protein 15	ADAM15	<a target="_blank" href="http://srs.ebi.ac.uk/srsbin/cgi-bin/wgetz?-e+[IPI-acc:IPI00013302]+-vn+2">IPI00013302</a>	3	87698.9	100	4	4	4	IPI00013302	IPI00013302, IPI00420067, IPI00420068, IPI00420069, IPI00420070, IPI00742904, IPI00843806
ADAM17 Isoform B of Disintegrin and metalloproteinase domain-containing protein 17	ADAM17	<a target="_blank" href="http://srs.ebi.ac.uk/srsbin/cgi-bin/wgetz?-e+[IPI-acc:IPI00029606]+-vn+2">IPI00029606</a>	3	78525.4	100	3	4	6	IPI00029606	IPI00029606, IPI00288894
ADAM19 Isoform A of Disintegrin and metalloproteinase domain-containing protein 19	ADAM19	<a target="_blank" href="http://srs.ebi.ac.uk/srsbin/cgi-bin/wgetz?-e+[IPI-acc:IPI00011901]+-vn+2">IPI00011901</a>	2	105021	100	2	2	2	IPI00011901	IPI00011901, IPI00249735, IPI00941096, IPI00943011
ADAM9 Isoform 1 of Disintegrin and metalloproteinase domain-containing protein 9	ADAM9	<a target="_blank" href="http://srs.ebi.ac.uk/srsbin/cgi-bin/wgetz?-e+[IPI-acc:IPI00440932]+-vn+2">IPI00440932</a>	3	90538.1	100	6	7	10	IPI00440932	IPI00440932, IPI00440933
ADAMTS1 A disintegrin and metalloproteinase with thrombospondin motifs 1	ADAMTS1	<a target="_blank" href="http://srs.ebi.ac.uk/srsbin/cgi-bin/wgetz?-e+[IPI-acc:IPI00005908]+-vn+2">IPI00005908</a>	3	105340	100	6	6	8	IPI00005908	IPI00005908
ADAMTS2 Isoform SpNPI of A disintegrin and metalloproteinase with thrombospondin motifs 2	ADAMTS2	<a target="_blank" href="http://srs.ebi.ac.uk/srsbin/cgi-bin/wgetz?-e+[IPI-acc:IPI00012366]+-vn+2">IPI00012366</a>	3	61738.4	100	4	4	6	IPI00012366	IPI00012366, IPI00030757
ADAMTS5 A disintegrin and metalloproteinase with thrombospondin motifs 5	ADAMTS5	<a target="_blank" href="http://srs.ebi.ac.uk/srsbin/cgi-bin/wgetz?-e+[IPI-acc:IPI00009143]+-vn+2">IPI00009143</a>	2	101698	100	2	2	2	IPI00009143	IPI00009143
ADAMTSL2 ADAMTS-like protein 2	ADAMTSL2	<a target="_blank" href="http://srs.ebi.ac.uk/srsbin/cgi-bin/wgetz?-e+[IPI-acc:IPI00644346]+-vn+2">IPI00644346</a>	3	104600	100	5	6	7	IPI00644346	IPI00644346, IPI00790458
ADM ADM	ADM	<a target="_blank" href="http://srs.ebi.ac.uk/srsbin/cgi-bin/wgetz?-e+[IPI-acc:IPI00017968]+-vn+2">IPI00017968</a>	2	20403.1	100	2	2	2	IPI00017968	IPI00017968
ADSS Adenylosuccinate synthetase isozyme 2	ADSS	<a target="_blank" href="http://srs.ebi.ac.uk/srsbin/cgi-bin/wgetz?-e+[IPI-acc:IPI00026833]+-vn+2">IPI00026833</a>	1	50079.8	99.8	2	2	2	IPI00026833	IPI00026833
AEBP1 Isoform 1 of Adipocyte enhancer-binding protein 1	AEBP1	<a target="_blank" href="http://srs.ebi.ac.uk/srsbin/cgi-bin/wgetz?-e+[IPI-acc:IPI00745313]+-vn+2">IPI00745313</a>	3	130913	100	5	5	5	IPI00745313	IPI00745313
AFP Alpha-fetoprotein	AFP	<a target="_blank" href="http://srs.ebi.ac.uk/srsbin/cgi-bin/wgetz?-e+[IPI-acc:IPI00022443]+-vn+2">IPI00022443</a>	3	68660.2	100	3	4	12	IPI00022443	IPI00022443
AGRN Agrin	AGRN	<a target="_blank" href="http://srs.ebi.ac.uk/srsbin/cgi-bin/wgetz?-e+[IPI-acc:IPI00374563]+-vn+2">IPI00374563</a>	3	214820	100	46	51	77	IPI00374563	IPI00374563
AGT Angiotensinogen	AGT	<a target="_blank" href="http://srs.ebi.ac.uk/srsbin/cgi-bin/wgetz?-e+[IPI-acc:IPI00032220]+-vn+2">IPI00032220</a>	3	53136.8	100	4	4	4	IPI00032220	IPI00032220
AHCY Adenosylhomocysteinase	AHCY	<a target="_blank" href="http://srs.ebi.ac.uk/srsbin/cgi-bin/wgetz?-e+[IPI-acc:IPI00012007]+-vn+2">IPI00012007</a>	3	47699.1	100	7	8	12	IPI00012007	IPI00012007
AHNAK Neuroblast differentiation-associated protein AHNAK	AHNAK	<a target="_blank" href="http://srs.ebi.ac.uk/srsbin/cgi-bin/wgetz?-e+[IPI-acc:IPI00021812]+-vn+2">IPI00021812</a>	3	629086	100	39	40	41	IPI00021812	IPI00021812
AHSA1 Activator of 90 kDa heat shock protein ATPase homolog 1	AHSA1	<a target="_blank" href="http://srs.ebi.ac.uk/srsbin/cgi-bin/wgetz?-e+[IPI-acc:IPI00030706]+-vn+2">IPI00030706</a>	3	38256.4	100	3	4	7	IPI00030706	IPI00030706
AHSG cDNA FLJ55606, highly similar to Alpha-2-HS-glycoprotein	AHSG	<a target="_blank" href="http://srs.ebi.ac.uk/srsbin/cgi-bin/wgetz?-e+[IPI-acc:IPI00022431]+-vn+2">IPI00022431</a>	3	46607.5	100	3	4	24	IPI00022431	IPI00022431, IPI00795830, IPI00953689
AIMP2 Aminoacyl tRNA synthetase complex-interacting multifunctional protein 2	AIMP2	<a target="_blank" href="http://srs.ebi.ac.uk/srsbin/cgi-bin/wgetz?-e+[IPI-acc:IPI00011916]+-vn+2">IPI00011916</a>	1	35331.3	99.8	2	2	2	IPI00011916	IPI00011916, IPI00940113
AK1 Adenylate kinase isoenzyme 1	AK1	<a target="_blank" href="http://srs.ebi.ac.uk/srsbin/cgi-bin/wgetz?-e+[IPI-acc:IPI00018342]+-vn+2">IPI00018342</a>	3	21617.1	100	2	2	3	IPI00018342	IPI00018342, IPI00640817
AK2 Isoform 1 of Adenylate kinase 2, mitochondrial	AK2	<a target="_blank" href="http://srs.ebi.ac.uk/srsbin/cgi-bin/wgetz?-e+[IPI-acc:IPI00215901]+-vn+2">IPI00215901</a>	3	26461	100	4	5	9	IPI00215901	IPI00215901, IPI00218988
AKR1A1 Alcohol dehydrogenase [NADP+]	AKR1A1	<a target="_blank" href="http://srs.ebi.ac.uk/srsbin/cgi-bin/wgetz?-e+[IPI-acc:IPI00220271]+-vn+2">IPI00220271</a>	2	36555.6	99.8	2	2	4	IPI00220271	IPI00220271
ALB Putative uncharacterized protein ALB	ALB	<a target="_blank" href="http://srs.ebi.ac.uk/srsbin/cgi-bin/wgetz?-e+[IPI-acc:IPI00022434]+-vn+2">IPI00022434</a>	3	71686.8	100	7	9	80	IPI00022434	IPI00022434, IPI00745872, IPI00908876
ALCAM Isoform 1 of CD166 antigen	ALCAM	<a target="_blank" href="http://srs.ebi.ac.uk/srsbin/cgi-bin/wgetz?-e+[IPI-acc:IPI00015102]+-vn+2">IPI00015102</a>	3	65085.8	100	9	9	11	IPI00015102	IPI00015102, IPI00795504, IPI00807403
ALDOA Fructose-bisphosphate aldolase A	ALDOA	<a target="_blank" href="http://srs.ebi.ac.uk/srsbin/cgi-bin/wgetz?-e+[IPI-acc:IPI00465439]+-vn+2">IPI00465439</a>	3	39402.6	100	17	20	51	IPI00465439	IPI00465439
ANGPTL2 Angiopoietin-related protein 2	ANGPTL2	<a target="_blank" href="http://srs.ebi.ac.uk/srsbin/cgi-bin/wgetz?-e+[IPI-acc:IPI00007800]+-vn+2">IPI00007800</a>	3	57086.9	100	22	28	47	IPI00007800	IPI00007800
ANP32B Isoform 1 of Acidic leucine-rich nuclear phosphoprotein 32 family member B	ANP32B	<a target="_blank" href="http://srs.ebi.ac.uk/srsbin/cgi-bin/wgetz?-e+[IPI-acc:IPI00007423]+-vn+2">IPI00007423</a>	2	28770.6	100	3	4	6	IPI00007423	IPI00007423, IPI00759824
ANXA1 Annexin A1	ANXA1	<a target="_blank" href="http://srs.ebi.ac.uk/srsbin/cgi-bin/wgetz?-e+[IPI-acc:IPI00218918]+-vn+2">IPI00218918</a>	3	38697.9	100	12	13	27	IPI00218918	IPI00218918
ANXA2 Isoform 2 of Annexin A2	ANXA2	<a target="_blank" href="http://srs.ebi.ac.uk/srsbin/cgi-bin/wgetz?-e+[IPI-acc:IPI00418169]+-vn+2">IPI00418169</a>	3	40395.3	100	21	28	77	IPI00418169	IPI00418169, IPI00455315
ANXA3 Annexin A3	ANXA3	<a target="_blank" href="http://srs.ebi.ac.uk/srsbin/cgi-bin/wgetz?-e+[IPI-acc:IPI00024095]+-vn+2">IPI00024095</a>	3	36359.4	100	5	5	7	IPI00024095	IPI00024095, IPI00745868
ANXA5 Annexin A5	ANXA5	<a target="_blank" href="http://srs.ebi.ac.uk/srsbin/cgi-bin/wgetz?-e+[IPI-acc:IPI00329801]+-vn+2">IPI00329801</a>	3	35920.6	100	14	19	37	IPI00329801	IPI00329801, IPI00872379
ANXA6 annexin VI isoform 2	ANXA6	<a target="_blank" href="http://srs.ebi.ac.uk/srsbin/cgi-bin/wgetz?-e+[IPI-acc:IPI00002459]+-vn+2">IPI00002459</a>	1	75262.7	99.9	2	2	2	IPI00002459	IPI00002459, IPI00221226
AP1B1 Isoform A of AP-1 complex subunit beta-1	AP1B1	<a target="_blank" href="http://srs.ebi.ac.uk/srsbin/cgi-bin/wgetz?-e+[IPI-acc:IPI00328257]+-vn+2">IPI00328257</a>	3	104621	100	4	5	5	IPI00328257	IPI00328257, IPI00413947
AP1G1 adaptor-related protein complex 1, gamma 1 subunit isoform a	AP1G1	<a target="_blank" href="http://srs.ebi.ac.uk/srsbin/cgi-bin/wgetz?-e+[IPI-acc:IPI00293396]+-vn+2">IPI00293396</a>	1	91707.6	99.8	2	2	2	IPI00293396	IPI00293396, IPI00643591, IPI00909354, IPI00909722, IPI00939879
AP2A1 Isoform B of AP-2 complex subunit alpha-1	AP2A1	<a target="_blank" href="http://srs.ebi.ac.uk/srsbin/cgi-bin/wgetz?-e+[IPI-acc:IPI00256684]+-vn+2">IPI00256684</a>	1	105346	100	3	3	3	IPI00256684	IPI00256684, IPI00304577, IPI00942271, IPI00953149
AP2B1 Isoform 1 of AP-2 complex subunit beta	AP2B1	<a target="_blank" href="http://srs.ebi.ac.uk/srsbin/cgi-bin/wgetz?-e+[IPI-acc:IPI00784156]+-vn+2">IPI00784156</a>	1	104537	99.8	2	2	2	IPI00784156	IPI00784156, IPI00784366, IPI00790702
APEH Acylamino-acid-releasing enzyme	APEH	<a target="_blank" href="http://srs.ebi.ac.uk/srsbin/cgi-bin/wgetz?-e+[IPI-acc:IPI00337741]+-vn+2">IPI00337741</a>	3	81206	100	3	3	3	IPI00337741	IPI00337741, IPI00926648
APEX1 DNA-(apurinic or apyrimidinic site) lyase	APEX1	<a target="_blank" href="http://srs.ebi.ac.uk/srsbin/cgi-bin/wgetz?-e+[IPI-acc:IPI00215911]+-vn+2">IPI00215911</a>	1	35537.7	100	3	3	3	IPI00215911	IPI00215911
API5 Isoform 2 of Apoptosis inhibitor 5	API5	<a target="_blank" href="http://srs.ebi.ac.uk/srsbin/cgi-bin/wgetz?-e+[IPI-acc:IPI00554742]+-vn+2">IPI00554742</a>	2	56754.3	100	3	3	4	IPI00554742	IPI00554742, IPI00555572, IPI00555743, IPI00855856
APLP2 Isoform 1 of Amyloid-like protein 2	APLP2	<a target="_blank" href="http://srs.ebi.ac.uk/srsbin/cgi-bin/wgetz?-e+[IPI-acc:IPI00031030]+-vn+2">IPI00031030</a>	3	86937	100	6	8	12	IPI00031030	IPI00031030, IPI00220978
APOA1BP cDNA FLJ56357, highly similar to Homo sapiens apolipoprotein A-I binding protein (APOA1BP), mRNA	APOA1BP	<a target="_blank" href="http://srs.ebi.ac.uk/srsbin/cgi-bin/wgetz?-e+[IPI-acc:IPI00168479]+-vn+2">IPI00168479</a>	2	33610.8	100	2	2	2	IPI00168479	IPI00168479, IPI00848298, IPI00941988
APOC2 Apolipoprotein C-II	APOC2	<a target="_blank" href="http://srs.ebi.ac.uk/srsbin/cgi-bin/wgetz?-e+[IPI-acc:IPI00021856]+-vn+2">IPI00021856</a>	1	11266.1	100	2	2	2	IPI00021856	IPI00021856
APOE Apolipoprotein E	APOE	<a target="_blank" href="http://srs.ebi.ac.uk/srsbin/cgi-bin/wgetz?-e+[IPI-acc:IPI00021842]+-vn+2">IPI00021842</a>	3	36135.5	100	10	10	14	IPI00021842	IPI00021842
APOH Beta-2-glycoprotein 1	APOH	<a target="_blank" href="http://srs.ebi.ac.uk/srsbin/cgi-bin/wgetz?-e+[IPI-acc:IPI00298828]+-vn+2">IPI00298828</a>	2	38280.5	100	3	3	3	IPI00298828	IPI00298828, IPI00910625
APP Isoform APP770 of Amyloid beta A4 protein (Fragment)	APP	<a target="_blank" href="http://srs.ebi.ac.uk/srsbin/cgi-bin/wgetz?-e+[IPI-acc:IPI00006608]+-vn+2">IPI00006608</a>	3	86923.3	100	20	25	79	IPI00006608	IPI00006608, IPI00412924
APRT Adenine phosphoribosyltransferase	APRT	<a target="_blank" href="http://srs.ebi.ac.uk/srsbin/cgi-bin/wgetz?-e+[IPI-acc:IPI00218693]+-vn+2">IPI00218693</a>	3	19590.5	100	4	4	5	IPI00218693	IPI00218693
ARF1 ADP-ribosylation factor 1	ARF1	<a target="_blank" href="http://srs.ebi.ac.uk/srsbin/cgi-bin/wgetz?-e+[IPI-acc:IPI00215914]+-vn+2">IPI00215914</a>	3	20679.6	100	5	6	13	IPI00215914	IPI00215914
ARF6 ADP-ribosylation factor 6	ARF6	<a target="_blank" href="http://srs.ebi.ac.uk/srsbin/cgi-bin/wgetz?-e+[IPI-acc:IPI00215920]+-vn+2">IPI00215920</a>	1	20065	99.8	2	2	2	IPI00215920	IPI00215920
ARHGAP1 Rho GTPase-activating protein 1	ARHGAP1	<a target="_blank" href="http://srs.ebi.ac.uk/srsbin/cgi-bin/wgetz?-e+[IPI-acc:IPI00020567]+-vn+2">IPI00020567</a>	2	50419.9	100	2	2	2	IPI00020567	IPI00020567
ARHGDIA Rho GDP-dissociation inhibitor 1	ARHGDIA	<a target="_blank" href="http://srs.ebi.ac.uk/srsbin/cgi-bin/wgetz?-e+[IPI-acc:IPI00003815]+-vn+2">IPI00003815</a>	3	23189.5	100	5	7	8	IPI00003815	IPI00003815, IPI00794402, IPI00796541, IPI00872531
ARL3 ADP-ribosylation factor-like protein 3	ARL3	<a target="_blank" href="http://srs.ebi.ac.uk/srsbin/cgi-bin/wgetz?-e+[IPI-acc:IPI00003327]+-vn+2">IPI00003327</a>	1	20438.3	99.8	2	2	2	IPI00003327	IPI00003327
ARPC2 Actin-related protein 2/3 complex subunit 2	ARPC2	<a target="_blank" href="http://srs.ebi.ac.uk/srsbin/cgi-bin/wgetz?-e+[IPI-acc:IPI00005161]+-vn+2">IPI00005161</a>	1	34315.7	99.9	2	2	2	IPI00005161	IPI00005161
ARPC5 Isoform 1 of Actin-related protein 2/3 complex subunit 5	ARPC5	<a target="_blank" href="http://srs.ebi.ac.uk/srsbin/cgi-bin/wgetz?-e+[IPI-acc:IPI00550234]+-vn+2">IPI00550234</a>	1	16302.6	99.8	2	2	2	IPI00550234	IPI00550234, IPI00640779
ARSA Arylsulfatase A	ARSA	<a target="_blank" href="http://srs.ebi.ac.uk/srsbin/cgi-bin/wgetz?-e+[IPI-acc:IPI00329685]+-vn+2">IPI00329685</a>	1	53789.5	99.6	2	2	2	IPI00329685	IPI00329685, IPI00744184, IPI00853468
ASAH1 N-acylsphingosine amidohydrolase (Acid ceramidase) 1, isoform CRA_c	ASAH1	<a target="_blank" href="http://srs.ebi.ac.uk/srsbin/cgi-bin/wgetz?-e+[IPI-acc:IPI00013698]+-vn+2">IPI00013698</a>	2	60666.6	100	2	2	2	IPI00013698	IPI00013698, IPI00418446, IPI00940046
ASNS Asparagine synthetase [glutamine-hydrolyzing]	ASNS	<a target="_blank" href="http://srs.ebi.ac.uk/srsbin/cgi-bin/wgetz?-e+[IPI-acc:IPI00554777]+-vn+2">IPI00554777</a>	1	64353.7	99.8	2	2	2	IPI00554777	IPI00554777, IPI00925572
ASPH Aspartyl/asparaginyl beta-hydroxylase	ASPH	<a target="_blank" href="http://srs.ebi.ac.uk/srsbin/cgi-bin/wgetz?-e+[IPI-acc:IPI00294834]+-vn+2">IPI00294834</a>	1	85844.6	100	3	3	3	IPI00294834	IPI00294834
ATF6B Isoform 2 of Cyclic AMP-dependent transcription factor ATF-6 beta	ATF6B	<a target="_blank" href="http://srs.ebi.ac.uk/srsbin/cgi-bin/wgetz?-e+[IPI-acc:IPI00004084]+-vn+2">IPI00004084</a>	2	76691.8	99.8	2	2	2	IPI00004084	IPI00004084, IPI00221087, IPI00514304, IPI00791919
ATG3 Isoform 1 of Autophagy-related protein 3	ATG3	<a target="_blank" href="http://srs.ebi.ac.uk/srsbin/cgi-bin/wgetz?-e+[IPI-acc:IPI00022254]+-vn+2">IPI00022254</a>	1	35846.2	99.8	2	2	2	IPI00022254	IPI00022254, IPI00449201
ATIC Bifunctional purine biosynthesis protein PURH	ATIC	<a target="_blank" href="http://srs.ebi.ac.uk/srsbin/cgi-bin/wgetz?-e+[IPI-acc:IPI00289499]+-vn+2">IPI00289499</a>	3	64598.5	100	9	10	10	IPI00289499	IPI00289499, IPI00925601
ATP1A1 Isoform Long of Sodium/potassium-transporting ATPase subunit alpha-1	ATP1A1	<a target="_blank" href="http://srs.ebi.ac.uk/srsbin/cgi-bin/wgetz?-e+[IPI-acc:IPI00006482]+-vn+2">IPI00006482</a>	3	112882	100	4	4	4	IPI00006482	IPI00006482, IPI00646182
ATP1B3 Sodium/potassium-transporting ATPase subunit beta-3	ATP1B3	<a target="_blank" href="http://srs.ebi.ac.uk/srsbin/cgi-bin/wgetz?-e+[IPI-acc:IPI00008167]+-vn+2">IPI00008167</a>	2	31495.7	100	3	3	4	IPI00008167	IPI00008167
ATP5A1 ATP synthase subunit alpha, mitochondrial	ATP5A1	<a target="_blank" href="http://srs.ebi.ac.uk/srsbin/cgi-bin/wgetz?-e+[IPI-acc:IPI00440493]+-vn+2">IPI00440493</a>	2	59734.1	99.8	2	2	2	IPI00440493	IPI00440493
ATP5B ATP synthase subunit beta, mitochondrial	ATP5B	<a target="_blank" href="http://srs.ebi.ac.uk/srsbin/cgi-bin/wgetz?-e+[IPI-acc:IPI00303476]+-vn+2">IPI00303476</a>	3	56542.5	100	11	11	14	IPI00303476	IPI00303476
ATP5H Isoform 1 of ATP synthase subunit d, mitochondrial	ATP5H	<a target="_blank" href="http://srs.ebi.ac.uk/srsbin/cgi-bin/wgetz?-e+[IPI-acc:IPI00220487]+-vn+2">IPI00220487</a>	1	18473.9	99.8	2	2	2	IPI00220487	IPI00220487, IPI00456049
ATP5J ATP synthase-coupling factor 6, mitochondrial	ATP5J	<a target="_blank" href="http://srs.ebi.ac.uk/srsbin/cgi-bin/wgetz?-e+[IPI-acc:IPI00002521]+-vn+2">IPI00002521</a>	1	12569.9	99.8	2	2	2	IPI00002521	IPI00002521, IPI00456008
ATP5O ATP synthase subunit O, mitochondrial	ATP5O	<a target="_blank" href="http://srs.ebi.ac.uk/srsbin/cgi-bin/wgetz?-e+[IPI-acc:IPI00007611]+-vn+2">IPI00007611</a>	2	23259.4	99.8	2	2	3	IPI00007611	IPI00007611, IPI00878218
ATP6AP1 V-type proton ATPase subunit S1	ATP6AP1	<a target="_blank" href="http://srs.ebi.ac.uk/srsbin/cgi-bin/wgetz?-e+[IPI-acc:IPI00784119]+-vn+2">IPI00784119</a>	3	52009.2	100	5	7	15	IPI00784119	IPI00784119
ATP6AP2 Renin receptor	ATP6AP2	<a target="_blank" href="http://srs.ebi.ac.uk/srsbin/cgi-bin/wgetz?-e+[IPI-acc:IPI00168884]+-vn+2">IPI00168884</a>	3	38991.1	100	7	8	13	IPI00168884	IPI00168884, IPI00921999
ATP6V1A V-type proton ATPase catalytic subunit A	ATP6V1A	<a target="_blank" href="http://srs.ebi.ac.uk/srsbin/cgi-bin/wgetz?-e+[IPI-acc:IPI00007682]+-vn+2">IPI00007682</a>	2	68287.4	99.8	2	2	2	IPI00007682	IPI00007682
ATP6V1B2 V-type proton ATPase subunit B, brain isoform	ATP6V1B2	<a target="_blank" href="http://srs.ebi.ac.uk/srsbin/cgi-bin/wgetz?-e+[IPI-acc:IPI00007812]+-vn+2">IPI00007812</a>	2	56484.1	99.8	2	2	2	IPI00007812	IPI00007812
ATRN Isoform 1 of Attractin	ATRN	<a target="_blank" href="http://srs.ebi.ac.uk/srsbin/cgi-bin/wgetz?-e+[IPI-acc:IPI00027235]+-vn+2">IPI00027235</a>	2	158518	100	3	3	4	IPI00027235	IPI00027235, IPI00162735, IPI00218460, IPI00939169, IPI00940485
AXL Isoform Long of Tyrosine-protein kinase receptor UFO	AXL	<a target="_blank" href="http://srs.ebi.ac.uk/srsbin/cgi-bin/wgetz?-e+[IPI-acc:IPI00296992]+-vn+2">IPI00296992</a>	3	98317.2	100	4	4	5	IPI00296992	IPI00296992, IPI00397361
AZGP1 Zinc-alpha-2-glycoprotein	AZGP1	<a target="_blank" href="http://srs.ebi.ac.uk/srsbin/cgi-bin/wgetz?-e+[IPI-acc:IPI00166729]+-vn+2">IPI00166729</a>	3	34240.6	100	10	12	23	IPI00166729	IPI00166729
B2M Beta-2-microglobulin	B2M	<a target="_blank" href="http://srs.ebi.ac.uk/srsbin/cgi-bin/wgetz?-e+[IPI-acc:IPI00004656]+-vn+2">IPI00004656</a>	3	13696.9	100	4	5	38	IPI00004656	IPI00004656, IPI00796379
B3GNT1 N-acetyllactosaminide beta-1,3-N-acetylglucosaminyltransferase	B3GNT1	<a target="_blank" href="http://srs.ebi.ac.uk/srsbin/cgi-bin/wgetz?-e+[IPI-acc:IPI00009997]+-vn+2">IPI00009997</a>	3	47101.4	100	2	2	2	IPI00009997	IPI00009997
B3GNT3 UDP-GlcNAc:betaGal beta-1,3-N-acetylglucosaminyltransferase 3	B3GNT3	<a target="_blank" href="http://srs.ebi.ac.uk/srsbin/cgi-bin/wgetz?-e+[IPI-acc:IPI00031983]+-vn+2">IPI00031983</a>	2	42497.8	100	4	4	4	IPI00031983	IPI00031983
B4GALT1 Isoform Long of Beta-1,4-galactosyltransferase 1	B4GALT1	<a target="_blank" href="http://srs.ebi.ac.uk/srsbin/cgi-bin/wgetz?-e+[IPI-acc:IPI00215767]+-vn+2">IPI00215767</a>	3	43903	100	5	6	9	IPI00215767	IPI00215767, IPI00759755
B4GALT4 Beta-1,4-galactosyltransferase 4	B4GALT4	<a target="_blank" href="http://srs.ebi.ac.uk/srsbin/cgi-bin/wgetz?-e+[IPI-acc:IPI00030128]+-vn+2">IPI00030128</a>	2	40023.9	99.8	2	3	3	IPI00030128	IPI00030128, IPI00945621, IPI00946167
BAG2 BAG family molecular chaperone regulator 2	BAG2	<a target="_blank" href="http://srs.ebi.ac.uk/srsbin/cgi-bin/wgetz?-e+[IPI-acc:IPI00000643]+-vn+2">IPI00000643</a>	1	23754.5	99.6	2	2	2	IPI00000643	IPI00000643
BAMBI BMP and activin membrane-bound inhibitor homolog	BAMBI	<a target="_blank" href="http://srs.ebi.ac.uk/srsbin/cgi-bin/wgetz?-e+[IPI-acc:IPI00011899]+-vn+2">IPI00011899</a>	1	29089.8	99.8	2	2	2	IPI00011899	IPI00011899
BANF1 Barrier-to-autointegration factor	BANF1	<a target="_blank" href="http://srs.ebi.ac.uk/srsbin/cgi-bin/wgetz?-e+[IPI-acc:IPI00026087]+-vn+2">IPI00026087</a>	3	10040.7	100	2	2	2	IPI00026087	IPI00026087
BASP1 Isoform 1 of Brain acid soluble protein 1	BASP1	<a target="_blank" href="http://srs.ebi.ac.uk/srsbin/cgi-bin/wgetz?-e+[IPI-acc:IPI00299024]+-vn+2">IPI00299024</a>	3	22675.3	100	6	7	7	IPI00299024	IPI00299024
BAT1 Isoform 2 of Spliceosome RNA helicase BAT1	BAT1	<a target="_blank" href="http://srs.ebi.ac.uk/srsbin/cgi-bin/wgetz?-e+[IPI-acc:IPI00641829]+-vn+2">IPI00641829</a>	3	50662.1	100	5	5	7	IPI00641829	IPI00641829, IPI00848161
BCCIP Isoform 1 of BRCA2 and CDKN1A-interacting protein	BCCIP	<a target="_blank" href="http://srs.ebi.ac.uk/srsbin/cgi-bin/wgetz?-e+[IPI-acc:IPI00002203]+-vn+2">IPI00002203</a>	1	35962.3	99.9	2	2	2	IPI00002203	IPI00002203
BGN Biglycan	BGN	<a target="_blank" href="http://srs.ebi.ac.uk/srsbin/cgi-bin/wgetz?-e+[IPI-acc:IPI00010790]+-vn+2">IPI00010790</a>	3	41637.9	100	16	22	106	IPI00010790	IPI00010790, IPI00643384
BID Isoform 1 of BH3-interacting domain death agonist	BID	<a target="_blank" href="http://srs.ebi.ac.uk/srsbin/cgi-bin/wgetz?-e+[IPI-acc:IPI00413587]+-vn+2">IPI00413587</a>	1	21977.3	99.8	2	2	2	IPI00413587	IPI00413587, IPI00420084, IPI00472003, IPI00943215
BMP1 Isoform BMP1-3 of Bone morphogenetic protein 1	BMP1	<a target="_blank" href="http://srs.ebi.ac.uk/srsbin/cgi-bin/wgetz?-e+[IPI-acc:IPI00009054]+-vn+2">IPI00009054</a>	3	111231	100	11	12	15	IPI00009054	IPI00009054
BMP4 Bone morphogenetic protein 4	BMP4	<a target="_blank" href="http://srs.ebi.ac.uk/srsbin/cgi-bin/wgetz?-e+[IPI-acc:IPI00292640]+-vn+2">IPI00292640</a>	3	46536.5	100	4	4	5	IPI00292640	IPI00292640
BSG Isoform 2 of Basigin	BSG	<a target="_blank" href="http://srs.ebi.ac.uk/srsbin/cgi-bin/wgetz?-e+[IPI-acc:IPI00019906]+-vn+2">IPI00019906</a>	3	29203.1	100	5	7	7	IPI00019906	IPI00019906, IPI00218019
BTD Biotinidase	BTD	<a target="_blank" href="http://srs.ebi.ac.uk/srsbin/cgi-bin/wgetz?-e+[IPI-acc:IPI00218413]+-vn+2">IPI00218413</a>	3	61115.4	100	4	4	8	IPI00218413	IPI00218413, IPI00744685, IPI00927683
BTF3 Isoform 1 of Transcription factor BTF3	BTF3	<a target="_blank" href="http://srs.ebi.ac.uk/srsbin/cgi-bin/wgetz?-e+[IPI-acc:IPI00221035]+-vn+2">IPI00221035</a>	2	22150.3	100	3	4	5	IPI00221035	IPI00221035, IPI00419473
BZW2 Basic leucine zipper and W2 domain-containing protein 2	BZW2	<a target="_blank" href="http://srs.ebi.ac.uk/srsbin/cgi-bin/wgetz?-e+[IPI-acc:IPI00022305]+-vn+2">IPI00022305</a>	1	48146	99.8	2	2	2	IPI00022305	IPI00022305, IPI00892775, IPI00892893, IPI00894416
C14orf166 UPF0568 protein C14orf166	C14orf166	<a target="_blank" href="http://srs.ebi.ac.uk/srsbin/cgi-bin/wgetz?-e+[IPI-acc:IPI00006980]+-vn+2">IPI00006980</a>	2	28051.3	100	3	3	4	IPI00006980	IPI00006980, IPI00792100
C19orf10 UPF0556 protein C19orf10	C19orf10	<a target="_blank" href="http://srs.ebi.ac.uk/srsbin/cgi-bin/wgetz?-e+[IPI-acc:IPI00056357]+-vn+2">IPI00056357</a>	1	18776.9	99.8	2	2	3	IPI00056357	IPI00056357
C1QBP Complement component 1 Q subcomponent-binding protein, mitochondrial	C1QBP	<a target="_blank" href="http://srs.ebi.ac.uk/srsbin/cgi-bin/wgetz?-e+[IPI-acc:IPI00014230]+-vn+2">IPI00014230</a>	3	31344.6	100	4	5	9	IPI00014230	IPI00014230
C1QTNF5 Complement C1q tumor necrosis factor-related protein 5	C1QTNF5	<a target="_blank" href="http://srs.ebi.ac.uk/srsbin/cgi-bin/wgetz?-e+[IPI-acc:IPI00024105]+-vn+2">IPI00024105</a>	3	25280.5	100	3	3	5	IPI00024105	IPI00024105
C1R cDNA FLJ54471, highly similar to Complement C1r subcomponent	C1R	<a target="_blank" href="http://srs.ebi.ac.uk/srsbin/cgi-bin/wgetz?-e+[IPI-acc:IPI00296165]+-vn+2">IPI00296165</a>	3	81872.5	100	25	34	144	IPI00296165	IPI00296165
C1S Complement C1s subcomponent	C1S	<a target="_blank" href="http://srs.ebi.ac.uk/srsbin/cgi-bin/wgetz?-e+[IPI-acc:IPI00017696]+-vn+2">IPI00017696</a>	3	76666.2	100	28	35	106	IPI00017696	IPI00017696
C22orf28 UPF0027 protein C22orf28	C22orf28	<a target="_blank" href="http://srs.ebi.ac.uk/srsbin/cgi-bin/wgetz?-e+[IPI-acc:IPI00550689]+-vn+2">IPI00550689</a>	2	55192.2	99.9	2	2	2	IPI00550689	IPI00550689
C3 Complement C3 (Fragment)	C3	<a target="_blank" href="http://srs.ebi.ac.uk/srsbin/cgi-bin/wgetz?-e+[IPI-acc:IPI00783987]+-vn+2">IPI00783987</a>	3	187131	100	7	7	9	IPI00783987	IPI00783987, IPI00942927
C4B complement component 4B preproprotein	C4B	<a target="_blank" href="http://srs.ebi.ac.uk/srsbin/cgi-bin/wgetz?-e+[IPI-acc:IPI00418163]+-vn+2">IPI00418163</a>	3	192735	100	16	18	19	IPI00418163	IPI00418163, IPI00887154, IPI00892604
C8orf62 Phosphoserine aminotransferase	C8orf62	<a target="_blank" href="http://srs.ebi.ac.uk/srsbin/cgi-bin/wgetz?-e+[IPI-acc:IPI00001734]+-vn+2">IPI00001734</a>	3	45338.1	100	5	5	5	IPI00001734	IPI00001734, IPI00930609, IPI00941072
CAB39 Calcium-binding protein 39	CAB39	<a target="_blank" href="http://srs.ebi.ac.uk/srsbin/cgi-bin/wgetz?-e+[IPI-acc:IPI00032561]+-vn+2">IPI00032561</a>	1	39853.2	99.8	2	2	2	IPI00032561	IPI00032561
CACYBP Isoform 1 of Calcyclin-binding protein	CACYBP	<a target="_blank" href="http://srs.ebi.ac.uk/srsbin/cgi-bin/wgetz?-e+[IPI-acc:IPI00395627]+-vn+2">IPI00395627</a>	3	26192.3	100	5	5	6	IPI00395627	IPI00395627, IPI00552308, IPI00940004
CALD1 Isoform 1 of Caldesmon	CALD1	<a target="_blank" href="http://srs.ebi.ac.uk/srsbin/cgi-bin/wgetz?-e+[IPI-acc:IPI00014516]+-vn+2">IPI00014516</a>	2	93232.8	100	3	3	3	IPI00014516	IPI00014516, IPI00218694, IPI00218695, IPI00218696, IPI00333771, IPI00816770, IPI00925125, IPI00926274
CALM1;CALM2;CALM3 Calmodulin	CALM1;CALM2;CALM3	<a target="_blank" href="http://srs.ebi.ac.uk/srsbin/cgi-bin/wgetz?-e+[IPI-acc:IPI00075248]+-vn+2">IPI00075248</a>	3	16820	99.8	2	3	4	IPI00075248	IPI00075248, IPI00386621, IPI00794543, IPI00916600, IPI00916768
CALR Calreticulin	CALR	<a target="_blank" href="http://srs.ebi.ac.uk/srsbin/cgi-bin/wgetz?-e+[IPI-acc:IPI00020599]+-vn+2">IPI00020599</a>	3	48124.9	100	9	12	19	IPI00020599	IPI00020599
CALU cDNA FLJ31776 fis, clone NT2RI2008141, highly similar to CALUMENIN	CALU	<a target="_blank" href="http://srs.ebi.ac.uk/srsbin/cgi-bin/wgetz?-e+[IPI-acc:IPI00789155]+-vn+2">IPI00789155</a>	3	38033.9	100	12	14	14	IPI00789155	IPI00789155, IPI00941900
CAND1 Isoform 1 of Cullin-associated NEDD8-dissociated protein 1	CAND1	<a target="_blank" href="http://srs.ebi.ac.uk/srsbin/cgi-bin/wgetz?-e+[IPI-acc:IPI00100160]+-vn+2">IPI00100160</a>	3	136363	100	9	9	11	IPI00100160	IPI00100160
CANT1 Isoform 1 of Soluble calcium-activated nucleotidase 1	CANT1	<a target="_blank" href="http://srs.ebi.ac.uk/srsbin/cgi-bin/wgetz?-e+[IPI-acc:IPI00103175]+-vn+2">IPI00103175</a>	3	44822.1	100	6	6	7	IPI00103175	IPI00103175, IPI00909245
CANX cDNA FLJ55574, highly similar to Calnexin	CANX	<a target="_blank" href="http://srs.ebi.ac.uk/srsbin/cgi-bin/wgetz?-e+[IPI-acc:IPI00020984]+-vn+2">IPI00020984</a>	3	71486.8	100	3	3	6	IPI00020984	IPI00020984, IPI00941747
CAP1 Isoform 1 of Adenylyl cyclase-associated protein 1	CAP1	<a target="_blank" href="http://srs.ebi.ac.uk/srsbin/cgi-bin/wgetz?-e+[IPI-acc:IPI00008274]+-vn+2">IPI00008274</a>	2	51837.5	100	4	4	4	IPI00008274	IPI00008274
CAPN1 Calpain-1 catalytic subunit	CAPN1	<a target="_blank" href="http://srs.ebi.ac.uk/srsbin/cgi-bin/wgetz?-e+[IPI-acc:IPI00011285]+-vn+2">IPI00011285</a>	3	81874.6	99.8	2	2	2	IPI00011285	IPI00011285
CAPN2 Calpain-2 catalytic subunit	CAPN2	<a target="_blank" href="http://srs.ebi.ac.uk/srsbin/cgi-bin/wgetz?-e+[IPI-acc:IPI00289758]+-vn+2">IPI00289758</a>	3	79995.1	100	4	4	4	IPI00289758	IPI00289758
CAPRIN1 Isoform 1 of Caprin-1	CAPRIN1	<a target="_blank" href="http://srs.ebi.ac.uk/srsbin/cgi-bin/wgetz?-e+[IPI-acc:IPI00783872]+-vn+2">IPI00783872</a>	3	78346.4	100	5	5	5	IPI00783872	IPI00783872, IPI00873926
CAPZA1 F-actin-capping protein subunit alpha-1	CAPZA1	<a target="_blank" href="http://srs.ebi.ac.uk/srsbin/cgi-bin/wgetz?-e+[IPI-acc:IPI00005969]+-vn+2">IPI00005969</a>	3	32905.1	100	5	6	6	IPI00005969	IPI00005969, IPI00873484
CAPZA2 F-actin-capping protein subunit alpha-2	CAPZA2	<a target="_blank" href="http://srs.ebi.ac.uk/srsbin/cgi-bin/wgetz?-e+[IPI-acc:IPI00026182]+-vn+2">IPI00026182</a>	1	32931.2	99.8	2	2	2	IPI00026182	IPI00026182, IPI00873113
CAPZB Isoform 1 of F-actin-capping protein subunit beta	CAPZB	<a target="_blank" href="http://srs.ebi.ac.uk/srsbin/cgi-bin/wgetz?-e+[IPI-acc:IPI00026185]+-vn+2">IPI00026185</a>	3	31333.6	100	2	3	4	IPI00026185	IPI00026185, IPI00642256
CBFB Isoform 1 of Core-binding factor subunit beta	CBFB	<a target="_blank" href="http://srs.ebi.ac.uk/srsbin/cgi-bin/wgetz?-e+[IPI-acc:IPI00016746]+-vn+2">IPI00016746</a>	1	21490.1	99.8	2	2	2	IPI00016746	IPI00016746, IPI00024871
CBR1 Carbonyl reductase [NADPH] 1	CBR1	<a target="_blank" href="http://srs.ebi.ac.uk/srsbin/cgi-bin/wgetz?-e+[IPI-acc:IPI00295386]+-vn+2">IPI00295386</a>	3	30356.8	100	4	5	7	IPI00295386	IPI00295386
CBX3 Chromobox protein homolog 3	CBX3	<a target="_blank" href="http://srs.ebi.ac.uk/srsbin/cgi-bin/wgetz?-e+[IPI-acc:IPI00297579]+-vn+2">IPI00297579</a>	3	20794	100	6	7	7	IPI00297579	IPI00297579
CCBE1 Isoform 1 of Collagen and calcium-binding EGF domain-containing protein 1	CCBE1	<a target="_blank" href="http://srs.ebi.ac.uk/srsbin/cgi-bin/wgetz?-e+[IPI-acc:IPI00152815]+-vn+2">IPI00152815</a>	1	44086	98.9	2	2	2	IPI00152815	IPI00152815
CCDC80 Isoform 1 of Coiled-coil domain-containing protein 80	CCDC80	<a target="_blank" href="http://srs.ebi.ac.uk/srsbin/cgi-bin/wgetz?-e+[IPI-acc:IPI00260630]+-vn+2">IPI00260630</a>	3	108158	100	12	13	23	IPI00260630	IPI00260630, IPI00844310
CCT2 T-complex protein 1 subunit beta	CCT2	<a target="_blank" href="http://srs.ebi.ac.uk/srsbin/cgi-bin/wgetz?-e+[IPI-acc:IPI00297779]+-vn+2">IPI00297779</a>	3	57471.9	100	11	14	16	IPI00297779	IPI00297779
CCT3 chaperonin containing TCP1, subunit 3 isoform b	CCT3	<a target="_blank" href="http://srs.ebi.ac.uk/srsbin/cgi-bin/wgetz?-e+[IPI-acc:IPI00290770]+-vn+2">IPI00290770</a>	3	60446.3	100	11	12	16	IPI00290770	IPI00290770, IPI00553185
CCT5 T-complex protein 1 subunit epsilon	CCT5	<a target="_blank" href="http://srs.ebi.ac.uk/srsbin/cgi-bin/wgetz?-e+[IPI-acc:IPI00010720]+-vn+2">IPI00010720</a>	3	59654.3	100	7	8	12	IPI00010720	IPI00010720
CCT6A T-complex protein 1 subunit zeta	CCT6A	<a target="_blank" href="http://srs.ebi.ac.uk/srsbin/cgi-bin/wgetz?-e+[IPI-acc:IPI00027626]+-vn+2">IPI00027626</a>	3	58007.3	100	9	11	15	IPI00027626	IPI00027626
CCT7 T-complex protein 1 subunit eta	CCT7	<a target="_blank" href="http://srs.ebi.ac.uk/srsbin/cgi-bin/wgetz?-e+[IPI-acc:IPI00018465]+-vn+2">IPI00018465</a>	3	59349.8	100	6	6	7	IPI00018465	IPI00018465
CCT8 59 kDa protein	CCT8	<a target="_blank" href="http://srs.ebi.ac.uk/srsbin/cgi-bin/wgetz?-e+[IPI-acc:IPI00302925]+-vn+2">IPI00302925</a>	3	59460.9	100	11	11	12	IPI00302925	IPI00302925, IPI00784090
CD109 Isoform 1 of CD109 antigen	CD109	<a target="_blank" href="http://srs.ebi.ac.uk/srsbin/cgi-bin/wgetz?-e+[IPI-acc:IPI00152540]+-vn+2">IPI00152540</a>	3	161674	100	26	31	47	IPI00152540	IPI00152540
CD248 Isoform 1 of Endosialin	CD248	<a target="_blank" href="http://srs.ebi.ac.uk/srsbin/cgi-bin/wgetz?-e+[IPI-acc:IPI00006971]+-vn+2">IPI00006971</a>	3	80839.7	100	8	8	16	IPI00006971	IPI00006971
CD44 Isoform 12 of CD44 antigen	CD44	<a target="_blank" href="http://srs.ebi.ac.uk/srsbin/cgi-bin/wgetz?-e+[IPI-acc:IPI00297160]+-vn+2">IPI00297160</a>	3	39398.1	100	6	7	21	IPI00297160	IPI00297160, IPI00305064, IPI00418465, IPI00419219, IPI00827650, IPI00827658, IPI00827795, IPI00827893, IPI00827937, IPI00827982, IPI00828056, IPI00828064, IPI00828117, IPI00828192, IPI00854669, IPI00918020, IPI00922478, IPI00955768, IPI00955953, IPI00956122
CD59 CD59 glycoprotein	CD59	<a target="_blank" href="http://srs.ebi.ac.uk/srsbin/cgi-bin/wgetz?-e+[IPI-acc:IPI00011302]+-vn+2">IPI00011302</a>	2	14159.2	100	3	4	6	IPI00011302	IPI00011302
CD81 CD81 antigen	CD81	<a target="_blank" href="http://srs.ebi.ac.uk/srsbin/cgi-bin/wgetz?-e+[IPI-acc:IPI00000190]+-vn+2">IPI00000190</a>	3	25791.8	100	3	4	8	IPI00000190	IPI00000190, IPI00657752
CD9 CD9 antigen	CD9	<a target="_blank" href="http://srs.ebi.ac.uk/srsbin/cgi-bin/wgetz?-e+[IPI-acc:IPI00215997]+-vn+2">IPI00215997</a>	3	25399	100	3	3	8	IPI00215997	IPI00215997, IPI00657796, IPI00795937
CDC37 Hsp90 co-chaperone Cdc37	CDC37	<a target="_blank" href="http://srs.ebi.ac.uk/srsbin/cgi-bin/wgetz?-e+[IPI-acc:IPI00013122]+-vn+2">IPI00013122</a>	3	44450.2	100	4	4	4	IPI00013122	IPI00013122
CDC42 Isoform 2 of Cell division control protein 42 homolog	CDC42	<a target="_blank" href="http://srs.ebi.ac.uk/srsbin/cgi-bin/wgetz?-e+[IPI-acc:IPI00016786]+-vn+2">IPI00016786</a>	2	21240.7	100	3	4	5	IPI00016786	IPI00016786, IPI00909484
CDH1 Cadherin-1	CDH1	<a target="_blank" href="http://srs.ebi.ac.uk/srsbin/cgi-bin/wgetz?-e+[IPI-acc:IPI00025861]+-vn+2">IPI00025861</a>	3	97439.6	100	10	10	12	IPI00025861	IPI00025861, IPI00744889
CDH11 Isoform 2 of Cadherin-11	CDH11	<a target="_blank" href="http://srs.ebi.ac.uk/srsbin/cgi-bin/wgetz?-e+[IPI-acc:IPI00293539]+-vn+2">IPI00293539</a>	1	76439.6	99.8	2	2	2	IPI00293539	IPI00293539, IPI00304227, IPI00909283
CDH13 cDNA FLJ52398, highly similar to Cadherin-13	CDH13	<a target="_blank" href="http://srs.ebi.ac.uk/srsbin/cgi-bin/wgetz?-e+[IPI-acc:IPI00024046]+-vn+2">IPI00024046</a>	3	83391.3	100	5	6	7	IPI00024046	IPI00024046
CFD Complement factor D preproprotein	CFD	<a target="_blank" href="http://srs.ebi.ac.uk/srsbin/cgi-bin/wgetz?-e+[IPI-acc:IPI00165972]+-vn+2">IPI00165972</a>	3	27761.1	100	4	4	6	IPI00165972	IPI00165972
CFH Isoform 1 of Complement factor H	CFH	<a target="_blank" href="http://srs.ebi.ac.uk/srsbin/cgi-bin/wgetz?-e+[IPI-acc:IPI00029739]+-vn+2">IPI00029739</a>	3	139078	100	12	13	13	IPI00029739	IPI00029739
CFL1 Cofilin-1	CFL1	<a target="_blank" href="http://srs.ebi.ac.uk/srsbin/cgi-bin/wgetz?-e+[IPI-acc:IPI00012011]+-vn+2">IPI00012011</a>	3	18485.1	100	13	17	69	IPI00012011	IPI00012011
CFL2 Cofilin-2	CFL2	<a target="_blank" href="http://srs.ebi.ac.uk/srsbin/cgi-bin/wgetz?-e+[IPI-acc:IPI00413344]+-vn+2">IPI00413344</a>	1	18719.3	99.8	2	2	2	IPI00413344	IPI00413344
CGREF1 Cell growth regulator with EF hand domain protein 1	CGREF1	<a target="_blank" href="http://srs.ebi.ac.uk/srsbin/cgi-bin/wgetz?-e+[IPI-acc:IPI00337548]+-vn+2">IPI00337548</a>	3	31887.3	100	3	3	3	IPI00337548	IPI00337548, IPI00892572, IPI00903089
CHID1 Isoform 2 of Chitinase domain-containing protein 1	CHID1	<a target="_blank" href="http://srs.ebi.ac.uk/srsbin/cgi-bin/wgetz?-e+[IPI-acc:IPI00301185]+-vn+2">IPI00301185</a>	2	47597.9	100	3	3	3	IPI00301185	IPI00301185, IPI00306719, IPI00940998
CHORDC1 Isoform 1 of Cysteine and histidine-rich domain-containing protein 1	CHORDC1	<a target="_blank" href="http://srs.ebi.ac.uk/srsbin/cgi-bin/wgetz?-e+[IPI-acc:IPI00015897]+-vn+2">IPI00015897</a>	1	37471.7	100	3	3	3	IPI00015897	IPI00015897, IPI00885057
CHST14 Carbohydrate sulfotransferase 14	CHST14	<a target="_blank" href="http://srs.ebi.ac.uk/srsbin/cgi-bin/wgetz?-e+[IPI-acc:IPI00044326]+-vn+2">IPI00044326</a>	3	42980	100	3	3	3	IPI00044326	IPI00044326
CLEC11A C-type lectin domain family 11 member A	CLEC11A	<a target="_blank" href="http://srs.ebi.ac.uk/srsbin/cgi-bin/wgetz?-e+[IPI-acc:IPI00033466]+-vn+2">IPI00033466</a>	3	35676.4	100	11	13	37	IPI00033466	IPI00033466
CLEC3B Putative uncharacterized protein DKFZp686H17246	CLEC3B	<a target="_blank" href="http://srs.ebi.ac.uk/srsbin/cgi-bin/wgetz?-e+[IPI-acc:IPI00792115]+-vn+2">IPI00792115</a>	2	17776.2	100	3	3	3	IPI00792115	IPI00792115
CLIC1 Chloride intracellular channel protein 1	CLIC1	<a target="_blank" href="http://srs.ebi.ac.uk/srsbin/cgi-bin/wgetz?-e+[IPI-acc:IPI00010896]+-vn+2">IPI00010896</a>	3	26905.3	100	9	11	16	IPI00010896	IPI00010896
CLN5 ceroid-lipofuscinosis, neuronal 5	CLN5	<a target="_blank" href="http://srs.ebi.ac.uk/srsbin/cgi-bin/wgetz?-e+[IPI-acc:IPI00026050]+-vn+2">IPI00026050</a>	2	46322.7	99.8	2	2	2	IPI00026050	IPI00026050
CLSTN1 Isoform 2 of Calsyntenin-1 (Fragment)	CLSTN1	<a target="_blank" href="http://srs.ebi.ac.uk/srsbin/cgi-bin/wgetz?-e+[IPI-acc:IPI00007257]+-vn+2">IPI00007257</a>	3	108624	100	14	17	45	IPI00007257	IPI00007257
CLSTN3 Calsyntenin 3, isoform CRA_b	CLSTN3	<a target="_blank" href="http://srs.ebi.ac.uk/srsbin/cgi-bin/wgetz?-e+[IPI-acc:IPI00396423]+-vn+2">IPI00396423</a>	2	107016	100	2	2	3	IPI00396423	IPI00396423, IPI00747063
CLTA Isoform Brain of Clathrin light chain A	CLTA	<a target="_blank" href="http://srs.ebi.ac.uk/srsbin/cgi-bin/wgetz?-e+[IPI-acc:IPI00014587]+-vn+2">IPI00014587</a>	1	27058.7	99.8	2	2	2	IPI00014587	IPI00014587, IPI00216393, IPI00790571
CLTC Isoform 1 of Clathrin heavy chain 1	CLTC	<a target="_blank" href="http://srs.ebi.ac.uk/srsbin/cgi-bin/wgetz?-e+[IPI-acc:IPI00024067]+-vn+2">IPI00024067</a>	3	191601	100	15	17	26	IPI00024067	IPI00024067, IPI00455383
CLU Isoform 1 of Clusterin	CLU	<a target="_blank" href="http://srs.ebi.ac.uk/srsbin/cgi-bin/wgetz?-e+[IPI-acc:IPI00291262]+-vn+2">IPI00291262</a>	3	52476.9	100	16	18	32	IPI00291262	IPI00291262, IPI00400826, IPI00795633
CMPK1 UMP-CMP kinase 1 isoform a	CMPK1	<a target="_blank" href="http://srs.ebi.ac.uk/srsbin/cgi-bin/wgetz?-e+[IPI-acc:IPI00219953]+-vn+2">IPI00219953</a>	3	25837.8	100	4	4	5	IPI00219953	IPI00219953
CNBP Isoform 1 of Cellular nucleic acid-binding protein	CNBP	<a target="_blank" href="http://srs.ebi.ac.uk/srsbin/cgi-bin/wgetz?-e+[IPI-acc:IPI00430812]+-vn+2">IPI00430812</a>	1	19444.1	99.8	2	2	2	IPI00430812	IPI00430812, IPI00430813, IPI00895806, IPI00895852, IPI00895911
CNN2 Calponin-2	CNN2	<a target="_blank" href="http://srs.ebi.ac.uk/srsbin/cgi-bin/wgetz?-e+[IPI-acc:IPI00015262]+-vn+2">IPI00015262</a>	2	33679.6	100	2	2	4	IPI00015262	IPI00015262, IPI00910593
CNN3 Calponin-3	CNN3	<a target="_blank" href="http://srs.ebi.ac.uk/srsbin/cgi-bin/wgetz?-e+[IPI-acc:IPI00216682]+-vn+2">IPI00216682</a>	3	36396.6	100	5	5	5	IPI00216682	IPI00216682
CNPY2 Isoform 1 of Protein canopy homolog 2	CNPY2	<a target="_blank" href="http://srs.ebi.ac.uk/srsbin/cgi-bin/wgetz?-e+[IPI-acc:IPI00443909]+-vn+2">IPI00443909</a>	2	20634.5	100	3	3	3	IPI00443909	IPI00443909
COL12A1 Isoform 1 of Collagen alpha-1(XII) chain	COL12A1	<a target="_blank" href="http://srs.ebi.ac.uk/srsbin/cgi-bin/wgetz?-e+[IPI-acc:IPI00329573]+-vn+2">IPI00329573</a>	3	333127	100	92	115	226	IPI00329573	IPI00329573
COL14A1 Isoform 1 of Collagen alpha-1(XIV) chain	COL14A1	<a target="_blank" href="http://srs.ebi.ac.uk/srsbin/cgi-bin/wgetz?-e+[IPI-acc:IPI00176193]+-vn+2">IPI00176193</a>	3	193498	100	46	57	94	IPI00176193	IPI00176193
COL15A1 Collagen alpha-1(XV) chain	COL15A1	<a target="_blank" href="http://srs.ebi.ac.uk/srsbin/cgi-bin/wgetz?-e+[IPI-acc:IPI00295414]+-vn+2">IPI00295414</a>	3	141704	100	8	9	13	IPI00295414	IPI00295414
COL16A1 Isoform 1 of Collagen alpha-1(XVI) chain	COL16A1	<a target="_blank" href="http://srs.ebi.ac.uk/srsbin/cgi-bin/wgetz?-e+[IPI-acc:IPI00400935]+-vn+2">IPI00400935</a>	3	157734	100	7	7	7	IPI00400935	IPI00400935, IPI00641471
COL18A1 Isoform 2 of Collagen alpha-1(XVIII) chain	COL18A1	<a target="_blank" href="http://srs.ebi.ac.uk/srsbin/cgi-bin/wgetz?-e+[IPI-acc:IPI00022822]+-vn+2">IPI00022822</a>	3	154000	100	15	18	37	IPI00022822	IPI00022822, IPI00414694, IPI00783931
COL1A1 Collagen alpha-1(I) chain	COL1A1	<a target="_blank" href="http://srs.ebi.ac.uk/srsbin/cgi-bin/wgetz?-e+[IPI-acc:IPI00297646]+-vn+2">IPI00297646</a>	3	138893	100	61	84	568	IPI00297646	IPI00297646
COL1A2 Collagen alpha-2(I) chain	COL1A2	<a target="_blank" href="http://srs.ebi.ac.uk/srsbin/cgi-bin/wgetz?-e+[IPI-acc:IPI00304962]+-vn+2">IPI00304962</a>	3	129271	100	66	96	534	IPI00304962	IPI00304962
COL3A1 Isoform 1 of Collagen alpha-1(III) chain	COL3A1	<a target="_blank" href="http://srs.ebi.ac.uk/srsbin/cgi-bin/wgetz?-e+[IPI-acc:IPI00021033]+-vn+2">IPI00021033</a>	3	138547	100	58	74	223	IPI00021033	IPI00021033
COL4A1 Isoform 1 of Collagen alpha-1(IV) chain	COL4A1	<a target="_blank" href="http://srs.ebi.ac.uk/srsbin/cgi-bin/wgetz?-e+[IPI-acc:IPI00743696]+-vn+2">IPI00743696</a>	3	160600	100	12	19	50	IPI00743696	IPI00743696
COL4A2 Collagen alpha-2(IV) chain	COL4A2	<a target="_blank" href="http://srs.ebi.ac.uk/srsbin/cgi-bin/wgetz?-e+[IPI-acc:IPI00306322]+-vn+2">IPI00306322</a>	3	167540	100	30	39	112	IPI00306322	IPI00306322, IPI00936857
COL5A1 Collagen alpha-1(V) chain	COL5A1	<a target="_blank" href="http://srs.ebi.ac.uk/srsbin/cgi-bin/wgetz?-e+[IPI-acc:IPI00844090]+-vn+2">IPI00844090</a>	3	183545	100	20	26	76	IPI00844090	IPI00844090
COL5A1 Putative uncharacterized protein COL5A1	COL5A1	<a target="_blank" href="http://srs.ebi.ac.uk/srsbin/cgi-bin/wgetz?-e+[IPI-acc:IPI00552815]+-vn+2">IPI00552815</a>	1	23966.7	100	2	2	2	IPI00552815	IPI00552815
COL5A2 Collagen alpha-2(V) chain	COL5A2	<a target="_blank" href="http://srs.ebi.ac.uk/srsbin/cgi-bin/wgetz?-e+[IPI-acc:IPI00739099]+-vn+2">IPI00739099</a>	3	144892	100	29	37	68	IPI00739099	IPI00739099
COL5A3 Collagen alpha-3(V) chain	COL5A3	<a target="_blank" href="http://srs.ebi.ac.uk/srsbin/cgi-bin/wgetz?-e+[IPI-acc:IPI00018279]+-vn+2">IPI00018279</a>	3	172104	100	16	22	34	IPI00018279	IPI00018279
COL6A1 Collagen alpha-1(VI) chain	COL6A1	<a target="_blank" href="http://srs.ebi.ac.uk/srsbin/cgi-bin/wgetz?-e+[IPI-acc:IPI00291136]+-vn+2">IPI00291136</a>	3	108513	100	40	54	328	IPI00291136	IPI00291136
COL6A2 Isoform 2C2 of Collagen alpha-2(VI) chain	COL6A2	<a target="_blank" href="http://srs.ebi.ac.uk/srsbin/cgi-bin/wgetz?-e+[IPI-acc:IPI00304840]+-vn+2">IPI00304840</a>	3	108563	100	25	31	73	IPI00304840	IPI00304840
COL6A3 Isoform 1 of Collagen alpha-3(VI) chain	COL6A3	<a target="_blank" href="http://srs.ebi.ac.uk/srsbin/cgi-bin/wgetz?-e+[IPI-acc:IPI00022200]+-vn+2">IPI00022200</a>	3	343645	100	93	121	268	IPI00022200	IPI00022200
COL7A1 Isoform 1 of Collagen alpha-1(VII) chain	COL7A1	<a target="_blank" href="http://srs.ebi.ac.uk/srsbin/cgi-bin/wgetz?-e+[IPI-acc:IPI00025418]+-vn+2">IPI00025418</a>	3	295200	100	16	17	19	IPI00025418	IPI00025418, IPI00795118
COLEC10 Collectin-10	COLEC10	<a target="_blank" href="http://srs.ebi.ac.uk/srsbin/cgi-bin/wgetz?-e+[IPI-acc:IPI00007917]+-vn+2">IPI00007917</a>	2	30688.1	99.8	2	2	2	IPI00007917	IPI00007917
COPA Isoform 1 of Coatomer subunit alpha	COPA	<a target="_blank" href="http://srs.ebi.ac.uk/srsbin/cgi-bin/wgetz?-e+[IPI-acc:IPI00295857]+-vn+2">IPI00295857</a>	2	138331	100	3	3	3	IPI00295857	IPI00295857, IPI00646493
COPB1 Coatomer subunit beta	COPB1	<a target="_blank" href="http://srs.ebi.ac.uk/srsbin/cgi-bin/wgetz?-e+[IPI-acc:IPI00295851]+-vn+2">IPI00295851</a>	2	107128	100	2	2	2	IPI00295851	IPI00295851
COPG Coatomer subunit gamma	COPG	<a target="_blank" href="http://srs.ebi.ac.uk/srsbin/cgi-bin/wgetz?-e+[IPI-acc:IPI00783982]+-vn+2">IPI00783982</a>	2	97701.4	100	3	3	3	IPI00783982	IPI00783982
CORO1B Coronin-1B	CORO1B	<a target="_blank" href="http://srs.ebi.ac.uk/srsbin/cgi-bin/wgetz?-e+[IPI-acc:IPI00007058]+-vn+2">IPI00007058</a>	2	54216.9	99.8	2	2	2	IPI00007058	IPI00007058
CORO1C cDNA FLJ50992, highly similar to Coronin-1C	CORO1C	<a target="_blank" href="http://srs.ebi.ac.uk/srsbin/cgi-bin/wgetz?-e+[IPI-acc:IPI00798401]+-vn+2">IPI00798401</a>	3	49361.9	100	3	3	3	IPI00798401	IPI00798401, IPI00867509, IPI00943173
COTL1 Coactosin-like protein	COTL1	<a target="_blank" href="http://srs.ebi.ac.uk/srsbin/cgi-bin/wgetz?-e+[IPI-acc:IPI00017704]+-vn+2">IPI00017704</a>	1	15927.2	100	2	3	5	IPI00017704	IPI00017704
COX5A Cytochrome c oxidase subunit 5A, mitochondrial	COX5A	<a target="_blank" href="http://srs.ebi.ac.uk/srsbin/cgi-bin/wgetz?-e+[IPI-acc:IPI00025086]+-vn+2">IPI00025086</a>	1	16744.5	99.8	2	2	2	IPI00025086	IPI00025086
CPA4 Carboxypeptidase A4	CPA4	<a target="_blank" href="http://srs.ebi.ac.uk/srsbin/cgi-bin/wgetz?-e+[IPI-acc:IPI00008894]+-vn+2">IPI00008894</a>	2	47334.4	100	2	2	2	IPI00008894	IPI00008894
CPNE1 Copine-1	CPNE1	<a target="_blank" href="http://srs.ebi.ac.uk/srsbin/cgi-bin/wgetz?-e+[IPI-acc:IPI00018452]+-vn+2">IPI00018452</a>	2	59040.6	100	2	2	3	IPI00018452	IPI00018452, IPI00852917, IPI00894409, IPI00917016
CRISPLD2 Isoform 1 of Cysteine-rich secretory protein LCCL domain-containing 2	CRISPLD2	<a target="_blank" href="http://srs.ebi.ac.uk/srsbin/cgi-bin/wgetz?-e+[IPI-acc:IPI00027821]+-vn+2">IPI00027821</a>	3	55900.6	100	7	7	7	IPI00027821	IPI00027821
CRK Isoform Crk-II of Adapter molecule crk	CRK	<a target="_blank" href="http://srs.ebi.ac.uk/srsbin/cgi-bin/wgetz?-e+[IPI-acc:IPI00004838]+-vn+2">IPI00004838</a>	2	33812.8	99.9	3	3	3	IPI00004838	IPI00004838, IPI00305469, IPI00399054
CRKL Crk-like protein	CRKL	<a target="_blank" href="http://srs.ebi.ac.uk/srsbin/cgi-bin/wgetz?-e+[IPI-acc:IPI00004839]+-vn+2">IPI00004839</a>	1	33759.3	99.8	2	2	2	IPI00004839	IPI00004839
CRTAP Cartilage-associated protein	CRTAP	<a target="_blank" href="http://srs.ebi.ac.uk/srsbin/cgi-bin/wgetz?-e+[IPI-acc:IPI00748502]+-vn+2">IPI00748502</a>	3	46545.5	100	3	3	3	IPI00748502	IPI00748502, IPI00793277
CRYZ Quinone oxidoreductase	CRYZ	<a target="_blank" href="http://srs.ebi.ac.uk/srsbin/cgi-bin/wgetz?-e+[IPI-acc:IPI00000792]+-vn+2">IPI00000792</a>	1	35189.3	99.4	2	2	2	IPI00000792	IPI00000792, IPI00641565, IPI00642016, IPI00647366
CSE1L Isoform 1 of Exportin-2	CSE1L	<a target="_blank" href="http://srs.ebi.ac.uk/srsbin/cgi-bin/wgetz?-e+[IPI-acc:IPI00022744]+-vn+2">IPI00022744</a>	3	110404	100	7	8	9	IPI00022744	IPI00022744, IPI00219994
CSF1 Isoform 1 of Macrophage colony-stimulating factor 1	CSF1	<a target="_blank" href="http://srs.ebi.ac.uk/srsbin/cgi-bin/wgetz?-e+[IPI-acc:IPI00015881]+-vn+2">IPI00015881</a>	3	60101.4	100	9	12	31	IPI00015881	IPI00015881
CSPG4 Chondroitin sulfate proteoglycan 4	CSPG4	<a target="_blank" href="http://srs.ebi.ac.uk/srsbin/cgi-bin/wgetz?-e+[IPI-acc:IPI00019157]+-vn+2">IPI00019157</a>	3	250476	100	10	10	11	IPI00019157	IPI00019157
CST3 Cystatin-C	CST3	<a target="_blank" href="http://srs.ebi.ac.uk/srsbin/cgi-bin/wgetz?-e+[IPI-acc:IPI00032293]+-vn+2">IPI00032293</a>	3	15781.2	100	7	9	40	IPI00032293	IPI00032293
CST7 Cystatin-F precursor	CST7	<a target="_blank" href="http://srs.ebi.ac.uk/srsbin/cgi-bin/wgetz?-e+[IPI-acc:IPI00216569]+-vn+2">IPI00216569</a>	2	18838.8	99.8	2	2	2	IPI00216569	IPI00216569, IPI00946872
CSTB Cystatin-B	CSTB	<a target="_blank" href="http://srs.ebi.ac.uk/srsbin/cgi-bin/wgetz?-e+[IPI-acc:IPI00021828]+-vn+2">IPI00021828</a>	3	11121.3	100	4	4	6	IPI00021828	IPI00021828
CTGF Isoform 1 of Connective tissue growth factor	CTGF	<a target="_blank" href="http://srs.ebi.ac.uk/srsbin/cgi-bin/wgetz?-e+[IPI-acc:IPI00020977]+-vn+2">IPI00020977</a>	3	38072.7	100	15	15	21	IPI00020977	IPI00020977
CTHRC1 Isoform 1 of Collagen triple helix repeat-containing protein 1	CTHRC1	<a target="_blank" href="http://srs.ebi.ac.uk/srsbin/cgi-bin/wgetz?-e+[IPI-acc:IPI00060423]+-vn+2">IPI00060423</a>	3	26206.8	100	3	3	5	IPI00060423	IPI00060423
CTNNA1 Isoform 1 of Catenin alpha-1	CTNNA1	<a target="_blank" href="http://srs.ebi.ac.uk/srsbin/cgi-bin/wgetz?-e+[IPI-acc:IPI00215948]+-vn+2">IPI00215948</a>	3	100055	100	5	5	5	IPI00215948	IPI00215948, IPI00473136, IPI00953077
CTNNB1 Isoform 1 of Catenin beta-1	CTNNB1	<a target="_blank" href="http://srs.ebi.ac.uk/srsbin/cgi-bin/wgetz?-e+[IPI-acc:IPI00017292]+-vn+2">IPI00017292</a>	3	85479	100	3	3	4	IPI00017292	IPI00017292, IPI00219893, IPI00927799
CTPS CTP synthase 1	CTPS	<a target="_blank" href="http://srs.ebi.ac.uk/srsbin/cgi-bin/wgetz?-e+[IPI-acc:IPI00290142]+-vn+2">IPI00290142</a>	2	66672.7	100	2	3	4	IPI00290142	IPI00290142
CTSA Lysosomal protective protein	CTSA	<a target="_blank" href="http://srs.ebi.ac.uk/srsbin/cgi-bin/wgetz?-e+[IPI-acc:IPI00021794]+-vn+2">IPI00021794</a>	3	54449.6	100	7	8	11	IPI00021794	IPI00021794, IPI00640525
CTSB Cathepsin B	CTSB	<a target="_blank" href="http://srs.ebi.ac.uk/srsbin/cgi-bin/wgetz?-e+[IPI-acc:IPI00295741]+-vn+2">IPI00295741</a>	3	37803.2	100	17	26	104	IPI00295741	IPI00295741, IPI00909303
CTSC Dipeptidyl peptidase 1	CTSC	<a target="_blank" href="http://srs.ebi.ac.uk/srsbin/cgi-bin/wgetz?-e+[IPI-acc:IPI00022810]+-vn+2">IPI00022810</a>	3	51824.2	100	7	9	15	IPI00022810	IPI00022810
CTSD Cathepsin D	CTSD	<a target="_blank" href="http://srs.ebi.ac.uk/srsbin/cgi-bin/wgetz?-e+[IPI-acc:IPI00011229]+-vn+2">IPI00011229</a>	3	44535	100	11	15	31	IPI00011229	IPI00011229
CTSF Cathepsin F	CTSF	<a target="_blank" href="http://srs.ebi.ac.uk/srsbin/cgi-bin/wgetz?-e+[IPI-acc:IPI00002816]+-vn+2">IPI00002816</a>	3	53348.7	100	4	4	4	IPI00002816	IPI00002816
CTSL1 Cathepsin L1	CTSL1	<a target="_blank" href="http://srs.ebi.ac.uk/srsbin/cgi-bin/wgetz?-e+[IPI-acc:IPI00012887]+-vn+2">IPI00012887</a>	3	37546.1	100	6	6	14	IPI00012887	IPI00012887
CTSZ Cathepsin Z	CTSZ	<a target="_blank" href="http://srs.ebi.ac.uk/srsbin/cgi-bin/wgetz?-e+[IPI-acc:IPI00002745]+-vn+2">IPI00002745</a>	3	33850.2	100	4	4	6	IPI00002745	IPI00002745
CTTN Src substrate cortactin	CTTN	<a target="_blank" href="http://srs.ebi.ac.uk/srsbin/cgi-bin/wgetz?-e+[IPI-acc:IPI00029601]+-vn+2">IPI00029601</a>	2	61567.4	100	3	3	3	IPI00029601	IPI00029601, IPI00062884, IPI00792087
CUTA Isoform A of Protein CutA	CUTA	<a target="_blank" href="http://srs.ebi.ac.uk/srsbin/cgi-bin/wgetz?-e+[IPI-acc:IPI00034319]+-vn+2">IPI00034319</a>	3	20906.9	100	4	5	17	IPI00034319	IPI00034319, IPI00554556, IPI00554634
CXCL1 Growth-regulated alpha protein	CXCL1	<a target="_blank" href="http://srs.ebi.ac.uk/srsbin/cgi-bin/wgetz?-e+[IPI-acc:IPI00013874]+-vn+2">IPI00013874</a>	3	11283.7	100	4	4	5	IPI00013874	IPI00013874
CXCL12 chemokine (C-X-C motif) ligand 12 (stromal cell-derived factor 1) isoform gamma	CXCL12	<a target="_blank" href="http://srs.ebi.ac.uk/srsbin/cgi-bin/wgetz?-e+[IPI-acc:IPI00413781]+-vn+2">IPI00413781</a>	3	13687.7	100	3	3	4	IPI00413781	IPI00413781, IPI00651692, IPI00719836, IPI00848299, IPI00873019, IPI00942340
CYCS Cytochrome c	CYCS	<a target="_blank" href="http://srs.ebi.ac.uk/srsbin/cgi-bin/wgetz?-e+[IPI-acc:IPI00465315]+-vn+2">IPI00465315</a>	3	11731.4	100	3	3	4	IPI00465315	IPI00465315, IPI00917605
CYFIP1 Isoform 1 of Cytoplasmic FMR1-interacting protein 1	CYFIP1	<a target="_blank" href="http://srs.ebi.ac.uk/srsbin/cgi-bin/wgetz?-e+[IPI-acc:IPI00644231]+-vn+2">IPI00644231</a>	1	145169	99.8	2	2	3	IPI00644231	IPI00644231, IPI00903062
CYR61 CYR61 protein	CYR61	<a target="_blank" href="http://srs.ebi.ac.uk/srsbin/cgi-bin/wgetz?-e+[IPI-acc:IPI00006273]+-vn+2">IPI00006273</a>	2	37228.1	100	3	3	3	IPI00006273	IPI00006273, IPI00299219, IPI00909871
CYTL1 Cytokine-like protein 1	CYTL1	<a target="_blank" href="http://srs.ebi.ac.uk/srsbin/cgi-bin/wgetz?-e+[IPI-acc:IPI00032876]+-vn+2">IPI00032876</a>	3	15559.9	100	4	5	5	IPI00032876	IPI00032876
DAG1 Dystroglycan	DAG1	<a target="_blank" href="http://srs.ebi.ac.uk/srsbin/cgi-bin/wgetz?-e+[IPI-acc:IPI00028911]+-vn+2">IPI00028911</a>	3	97424.2	100	11	14	20	IPI00028911	IPI00028911
DAK Bifunctional ATP-dependent dihydroxyacetone kinase/FAD-AMP lyase (cyclizing)	DAK	<a target="_blank" href="http://srs.ebi.ac.uk/srsbin/cgi-bin/wgetz?-e+[IPI-acc:IPI00551024]+-vn+2">IPI00551024</a>	1	58960.1	100	2	2	2	IPI00551024	IPI00551024
DBI Isoform 1 of Acyl-CoA-binding protein	DBI	<a target="_blank" href="http://srs.ebi.ac.uk/srsbin/cgi-bin/wgetz?-e+[IPI-acc:IPI00010182]+-vn+2">IPI00010182</a>	3	10026.8	100	4	5	10	IPI00010182	IPI00010182, IPI00218836, IPI00815745, IPI00921830, IPI00922055
DBN1 Isoform 1 of Drebrin	DBN1	<a target="_blank" href="http://srs.ebi.ac.uk/srsbin/cgi-bin/wgetz?-e+[IPI-acc:IPI00003406]+-vn+2">IPI00003406</a>	3	71410.6	100	4	4	4	IPI00003406	IPI00003406, IPI00295624, IPI00794221
DBNL Isoform 3 of Drebrin-like protein	DBNL	<a target="_blank" href="http://srs.ebi.ac.uk/srsbin/cgi-bin/wgetz?-e+[IPI-acc:IPI00101968]+-vn+2">IPI00101968</a>	1	49023.2	99.8	2	2	2	IPI00101968	IPI00101968, IPI00396437, IPI00456925
DCHS1 Protocadherin-16	DCHS1	<a target="_blank" href="http://srs.ebi.ac.uk/srsbin/cgi-bin/wgetz?-e+[IPI-acc:IPI00064262]+-vn+2">IPI00064262</a>	3	346161	100	10	10	10	IPI00064262	IPI00064262
DCN Isoform A of Decorin	DCN	<a target="_blank" href="http://srs.ebi.ac.uk/srsbin/cgi-bin/wgetz?-e+[IPI-acc:IPI00012119]+-vn+2">IPI00012119</a>	3	39730.2	100	20	27	270	IPI00012119	IPI00012119
DCPS Scavenger mRNA-decapping enzyme DcpS	DCPS	<a target="_blank" href="http://srs.ebi.ac.uk/srsbin/cgi-bin/wgetz?-e+[IPI-acc:IPI00335385]+-vn+2">IPI00335385</a>	1	38591.8	99.8	2	2	2	IPI00335385	IPI00335385
DCTN2 dynactin 2	DCTN2	<a target="_blank" href="http://srs.ebi.ac.uk/srsbin/cgi-bin/wgetz?-e+[IPI-acc:IPI00220503]+-vn+2">IPI00220503</a>	3	44802.3	100	3	3	3	IPI00220503	IPI00220503, IPI00789792
DDAH2 N(G),N(G)-dimethylarginine dimethylaminohydrolase 2	DDAH2	<a target="_blank" href="http://srs.ebi.ac.uk/srsbin/cgi-bin/wgetz?-e+[IPI-acc:IPI00000760]+-vn+2">IPI00000760</a>	1	29626.3	98.9	2	2	2	IPI00000760	IPI00000760
DDT D-dopachrome decarboxylase	DDT	<a target="_blank" href="http://srs.ebi.ac.uk/srsbin/cgi-bin/wgetz?-e+[IPI-acc:IPI00293867]+-vn+2">IPI00293867</a>	2	12694.2	100	3	4	5	IPI00293867	IPI00293867, IPI00878984
DDX1 ATP-dependent RNA helicase DDX1	DDX1	<a target="_blank" href="http://srs.ebi.ac.uk/srsbin/cgi-bin/wgetz?-e+[IPI-acc:IPI00293655]+-vn+2">IPI00293655</a>	1	82415.1	99.8	2	3	3	IPI00293655	IPI00293655
DDX21 Isoform 1 of Nucleolar RNA helicase 2	DDX21	<a target="_blank" href="http://srs.ebi.ac.uk/srsbin/cgi-bin/wgetz?-e+[IPI-acc:IPI00015953]+-vn+2">IPI00015953</a>	2	87328	100	3	3	3	IPI00015953	IPI00015953
DDX3X ATP-dependent RNA helicase DDX3X	DDX3X	<a target="_blank" href="http://srs.ebi.ac.uk/srsbin/cgi-bin/wgetz?-e+[IPI-acc:IPI00215637]+-vn+2">IPI00215637</a>	2	73227.7	99.8	2	2	2	IPI00215637	IPI00215637
DDX5 Probable ATP-dependent RNA helicase DDX5	DDX5	<a target="_blank" href="http://srs.ebi.ac.uk/srsbin/cgi-bin/wgetz?-e+[IPI-acc:IPI00017617]+-vn+2">IPI00017617</a>	3	69131.7	100	4	4	4	IPI00017617	IPI00017617, IPI00798375
DDX6 Probable ATP-dependent RNA helicase DDX6	DDX6	<a target="_blank" href="http://srs.ebi.ac.uk/srsbin/cgi-bin/wgetz?-e+[IPI-acc:IPI00030320]+-vn+2">IPI00030320</a>	1	54400.6	99.8	2	2	2	IPI00030320	IPI00030320
DHX9 ATP-dependent RNA helicase A	DHX9	<a target="_blank" href="http://srs.ebi.ac.uk/srsbin/cgi-bin/wgetz?-e+[IPI-acc:IPI00844578]+-vn+2">IPI00844578</a>	3	140944	100	6	6	6	IPI00844578	IPI00844578
DKK3 Dickkopf-related protein 3	DKK3	<a target="_blank" href="http://srs.ebi.ac.uk/srsbin/cgi-bin/wgetz?-e+[IPI-acc:IPI00940990]+-vn+2">IPI00940990</a>	3	38272.3	100	10	12	45	IPI00940990	IPI00940990
DNAJA1 DnaJ homolog subfamily A member 1	DNAJA1	<a target="_blank" href="http://srs.ebi.ac.uk/srsbin/cgi-bin/wgetz?-e+[IPI-acc:IPI00012535]+-vn+2">IPI00012535</a>	3	44850.6	100	3	3	3	IPI00012535	IPI00012535
DNAJA2 DnaJ homolog subfamily A member 2	DNAJA2	<a target="_blank" href="http://srs.ebi.ac.uk/srsbin/cgi-bin/wgetz?-e+[IPI-acc:IPI00032406]+-vn+2">IPI00032406</a>	1	45727.7	99.8	2	2	2	IPI00032406	IPI00032406
DNAJB11 DnaJ homolog subfamily B member 11	DNAJB11	<a target="_blank" href="http://srs.ebi.ac.uk/srsbin/cgi-bin/wgetz?-e+[IPI-acc:IPI00008454]+-vn+2">IPI00008454</a>	3	40496.6	100	5	7	10	IPI00008454	IPI00008454
DNAJC9 DnaJ homolog subfamily C member 9	DNAJC9	<a target="_blank" href="http://srs.ebi.ac.uk/srsbin/cgi-bin/wgetz?-e+[IPI-acc:IPI00154975]+-vn+2">IPI00154975</a>	2	29892.3	100	2	3	3	IPI00154975	IPI00154975
DNASE2 Deoxyribonuclease-2-alpha	DNASE2	<a target="_blank" href="http://srs.ebi.ac.uk/srsbin/cgi-bin/wgetz?-e+[IPI-acc:IPI00010348]+-vn+2">IPI00010348</a>	2	39563	100	3	3	3	IPI00010348	IPI00010348, IPI00922554
DOHH Deoxyhypusine hydroxylase	DOHH	<a target="_blank" href="http://srs.ebi.ac.uk/srsbin/cgi-bin/wgetz?-e+[IPI-acc:IPI00171856]+-vn+2">IPI00171856</a>	1	32886.1	99.8	2	2	2	IPI00171856	IPI00171856
DPEP1 Dipeptidase 1	DPEP1	<a target="_blank" href="http://srs.ebi.ac.uk/srsbin/cgi-bin/wgetz?-e+[IPI-acc:IPI00059476]+-vn+2">IPI00059476</a>	1	45655.9	99.8	2	2	2	IPI00059476	IPI00059476
DPP3 Isoform 1 of Dipeptidyl peptidase 3	DPP3	<a target="_blank" href="http://srs.ebi.ac.uk/srsbin/cgi-bin/wgetz?-e+[IPI-acc:IPI00020672]+-vn+2">IPI00020672</a>	3	82573.6	100	3	3	4	IPI00020672	IPI00020672
DPY30 Protein dpy-30 homolog	DPY30	<a target="_blank" href="http://srs.ebi.ac.uk/srsbin/cgi-bin/wgetz?-e+[IPI-acc:IPI00028109]+-vn+2">IPI00028109</a>	2	11231.8	99.8	2	3	7	IPI00028109	IPI00028109
DPYSL2 Dihydropyrimidinase-related protein 2	DPYSL2	<a target="_blank" href="http://srs.ebi.ac.uk/srsbin/cgi-bin/wgetz?-e+[IPI-acc:IPI00257508]+-vn+2">IPI00257508</a>	3	62276	100	10	10	10	IPI00257508	IPI00257508
DPYSL3 Collapsin response mediator protein 4 long variant	DPYSL3	<a target="_blank" href="http://srs.ebi.ac.uk/srsbin/cgi-bin/wgetz?-e+[IPI-acc:IPI00029111]+-vn+2">IPI00029111</a>	1	73894	99.8	2	2	2	IPI00029111	IPI00029111, IPI00872788
DSC2 Isoform 2A of Desmocollin-2	DSC2	<a target="_blank" href="http://srs.ebi.ac.uk/srsbin/cgi-bin/wgetz?-e+[IPI-acc:IPI00025846]+-vn+2">IPI00025846</a>	1	99944.6	100	2	2	3	IPI00025846	IPI00025846, IPI00220146, IPI00941287
DSG2 Desmoglein-2	DSG2	<a target="_blank" href="http://srs.ebi.ac.uk/srsbin/cgi-bin/wgetz?-e+[IPI-acc:IPI00028931]+-vn+2">IPI00028931</a>	1	122276	99.6	2	2	2	IPI00028931	IPI00028931
DSTN Destrin	DSTN	<a target="_blank" href="http://srs.ebi.ac.uk/srsbin/cgi-bin/wgetz?-e+[IPI-acc:IPI00473014]+-vn+2">IPI00473014</a>	3	18488.2	100	3	3	8	IPI00473014	IPI00473014, IPI00845388
DUT Isoform 1 of Deoxyuridine 5`-triphosphate nucleotidohydrolase, mitochondrial	DUT	<a target="_blank" href="http://srs.ebi.ac.uk/srsbin/cgi-bin/wgetz?-e+[IPI-acc:IPI00013679]+-vn+2">IPI00013679</a>	3	26689	100	3	4	4	IPI00013679	IPI00013679, IPI00375015, IPI00749113, IPI00793322
DYNC1H1 Cytoplasmic dynein 1 heavy chain 1	DYNC1H1	<a target="_blank" href="http://srs.ebi.ac.uk/srsbin/cgi-bin/wgetz?-e+[IPI-acc:IPI00456969]+-vn+2">IPI00456969</a>	3	532388	100	9	9	9	IPI00456969	IPI00456969
DYNLL2 Dynein light chain 2, cytoplasmic	DYNLL2	<a target="_blank" href="http://srs.ebi.ac.uk/srsbin/cgi-bin/wgetz?-e+[IPI-acc:IPI00062037]+-vn+2">IPI00062037</a>	2	10332.1	99.8	2	3	3	IPI00062037	IPI00062037
DYNLRB1 Dynein, light chain, roadblock-type 1	DYNLRB1	<a target="_blank" href="http://srs.ebi.ac.uk/srsbin/cgi-bin/wgetz?-e+[IPI-acc:IPI00412497]+-vn+2">IPI00412497</a>	2	16235	99.8	2	2	2	IPI00412497	IPI00412497, IPI00643583, IPI00910924
ECHS1 Enoyl-CoA hydratase, mitochondrial	ECHS1	<a target="_blank" href="http://srs.ebi.ac.uk/srsbin/cgi-bin/wgetz?-e+[IPI-acc:IPI00024993]+-vn+2">IPI00024993</a>	2	31370.2	99.8	2	3	3	IPI00024993	IPI00024993
ECM1 Isoform 1 of Extracellular matrix protein 1	ECM1	<a target="_blank" href="http://srs.ebi.ac.uk/srsbin/cgi-bin/wgetz?-e+[IPI-acc:IPI00003351]+-vn+2">IPI00003351</a>	3	60655.4	100	22	26	88	IPI00003351	IPI00003351, IPI00645849
EEF1A1 Elongation factor 1-alpha 1	EEF1A1	<a target="_blank" href="http://srs.ebi.ac.uk/srsbin/cgi-bin/wgetz?-e+[IPI-acc:IPI00396485]+-vn+2">IPI00396485</a>	3	50123.2	100	12	14	49	IPI00396485	IPI00396485, IPI00472724
EEF1B2 Elongation factor 1-beta	EEF1B2	<a target="_blank" href="http://srs.ebi.ac.uk/srsbin/cgi-bin/wgetz?-e+[IPI-acc:IPI00178440]+-vn+2">IPI00178440</a>	3	24746.2	100	3	4	7	IPI00178440	IPI00178440
EEF1D Isoform 1 of Elongation factor 1-delta	EEF1D	<a target="_blank" href="http://srs.ebi.ac.uk/srsbin/cgi-bin/wgetz?-e+[IPI-acc:IPI00023048]+-vn+2">IPI00023048</a>	3	31103.9	100	4	4	9	IPI00023048	IPI00023048, IPI00642971, IPI00789435
EEF2 Elongation factor 2	EEF2	<a target="_blank" href="http://srs.ebi.ac.uk/srsbin/cgi-bin/wgetz?-e+[IPI-acc:IPI00186290]+-vn+2">IPI00186290</a>	3	95322.1	100	26	29	67	IPI00186290	IPI00186290
EFEMP1 Isoform 1 of EGF-containing fibulin-like extracellular matrix protein 1	EFEMP1	<a target="_blank" href="http://srs.ebi.ac.uk/srsbin/cgi-bin/wgetz?-e+[IPI-acc:IPI00029658]+-vn+2">IPI00029658</a>	3	54621.1	100	14	16	37	IPI00029658	IPI00029658, IPI00220813, IPI00220814, IPI00220815
EFEMP2 EGF-containing fibulin-like extracellular matrix protein 2	EFEMP2	<a target="_blank" href="http://srs.ebi.ac.uk/srsbin/cgi-bin/wgetz?-e+[IPI-acc:IPI00296058]+-vn+2">IPI00296058</a>	3	49386.1	100	10	12	15	IPI00296058	IPI00296058
EFHD2 EF-hand domain-containing protein D2	EFHD2	<a target="_blank" href="http://srs.ebi.ac.uk/srsbin/cgi-bin/wgetz?-e+[IPI-acc:IPI00060181]+-vn+2">IPI00060181</a>	3	26680.4	100	4	4	5	IPI00060181	IPI00060181
EFNB1 Ephrin-B1	EFNB1	<a target="_blank" href="http://srs.ebi.ac.uk/srsbin/cgi-bin/wgetz?-e+[IPI-acc:IPI00024307]+-vn+2">IPI00024307</a>	1	37989.4	100	2	2	2	IPI00024307	IPI00024307
EFNB2 Ephrin-B2	EFNB2	<a target="_blank" href="http://srs.ebi.ac.uk/srsbin/cgi-bin/wgetz?-e+[IPI-acc:IPI00005126]+-vn+2">IPI00005126</a>	3	36906.1	100	3	5	7	IPI00005126	IPI00005126
EFTUD2 116 kDa U5 small nuclear ribonucleoprotein component	EFTUD2	<a target="_blank" href="http://srs.ebi.ac.uk/srsbin/cgi-bin/wgetz?-e+[IPI-acc:IPI00003519]+-vn+2">IPI00003519</a>	1	109420	100	2	2	2	IPI00003519	IPI00003519, IPI00917777
EHD1 EH domain-containing protein 1	EHD1	<a target="_blank" href="http://srs.ebi.ac.uk/srsbin/cgi-bin/wgetz?-e+[IPI-acc:IPI00017184]+-vn+2">IPI00017184</a>	3	60611.1	100	5	5	6	IPI00017184	IPI00017184
EHD2 EH domain-containing protein 2	EHD2	<a target="_blank" href="http://srs.ebi.ac.uk/srsbin/cgi-bin/wgetz?-e+[IPI-acc:IPI00100980]+-vn+2">IPI00100980</a>	2	61145.2	100	4	4	4	IPI00100980	IPI00100980
EHD4 EH domain-containing protein 4	EHD4	<a target="_blank" href="http://srs.ebi.ac.uk/srsbin/cgi-bin/wgetz?-e+[IPI-acc:IPI00005578]+-vn+2">IPI00005578</a>	1	61159.6	99.8	2	2	2	IPI00005578	IPI00005578
EIF2S2 Eukaryotic translation initiation factor 2 subunit 2	EIF2S2	<a target="_blank" href="http://srs.ebi.ac.uk/srsbin/cgi-bin/wgetz?-e+[IPI-acc:IPI00021728]+-vn+2">IPI00021728</a>	1	38371.7	99.8	2	2	2	IPI00021728	IPI00021728, IPI00176637
EIF2S3 Eukaryotic translation initiation factor 2 subunit 3	EIF2S3	<a target="_blank" href="http://srs.ebi.ac.uk/srsbin/cgi-bin/wgetz?-e+[IPI-acc:IPI00297982]+-vn+2">IPI00297982</a>	2	51092.2	100	2	2	2	IPI00297982	IPI00297982
EIF3A Eukaryotic translation initiation factor 3 subunit A	EIF3A	<a target="_blank" href="http://srs.ebi.ac.uk/srsbin/cgi-bin/wgetz?-e+[IPI-acc:IPI00029012]+-vn+2">IPI00029012</a>	2	166557	100	4	4	4	IPI00029012	IPI00029012
EIF3B Isoform 1 of Eukaryotic translation initiation factor 3 subunit B	EIF3B	<a target="_blank" href="http://srs.ebi.ac.uk/srsbin/cgi-bin/wgetz?-e+[IPI-acc:IPI00396370]+-vn+2">IPI00396370</a>	3	92464.8	100	3	3	3	IPI00396370	IPI00396370, IPI00719752
EIF3CL;EIF3C Eukaryotic translation initiation factor 3 subunit C	EIF3CL;EIF3C	<a target="_blank" href="http://srs.ebi.ac.uk/srsbin/cgi-bin/wgetz?-e+[IPI-acc:IPI00016910]+-vn+2">IPI00016910</a>	2	105329	100	3	3	3	IPI00016910	IPI00016910, IPI00646839, IPI00873286, IPI00910003, IPI00922360, IPI00939953
EIF3E Eukaryotic translation initiation factor 3 subunit E	EIF3E	<a target="_blank" href="http://srs.ebi.ac.uk/srsbin/cgi-bin/wgetz?-e+[IPI-acc:IPI00013068]+-vn+2">IPI00013068</a>	2	52204.6	100	5	6	8	IPI00013068	IPI00013068
EIF3F cDNA FLJ36192 fis, clone TESTI2027450, highly similar to Eukaryotic translation initiation factor 3 subunit 5	EIF3F	<a target="_blank" href="http://srs.ebi.ac.uk/srsbin/cgi-bin/wgetz?-e+[IPI-acc:IPI00654777]+-vn+2">IPI00654777</a>	3	39128.5	100	5	6	6	IPI00654777	IPI00654777, IPI00941255
EIF3I Eukaryotic translation initiation factor 3 subunit I	EIF3I	<a target="_blank" href="http://srs.ebi.ac.uk/srsbin/cgi-bin/wgetz?-e+[IPI-acc:IPI00012795]+-vn+2">IPI00012795</a>	2	36484	100	3	3	3	IPI00012795	IPI00012795
EIF3J Eukaryotic translation initiation factor 3 subunit J	EIF3J	<a target="_blank" href="http://srs.ebi.ac.uk/srsbin/cgi-bin/wgetz?-e+[IPI-acc:IPI00290461]+-vn+2">IPI00290461</a>	2	29045.3	99.8	2	3	3	IPI00290461	IPI00290461, IPI00910728
EIF3L Eukaryotic translation initiation factor 3, subunit E interacting protein	EIF3L	<a target="_blank" href="http://srs.ebi.ac.uk/srsbin/cgi-bin/wgetz?-e+[IPI-acc:IPI00465233]+-vn+2">IPI00465233</a>	3	70886.5	100	3	3	3	IPI00465233	IPI00465233, IPI00745266, IPI00910633
EIF4A1;SNORA67 Eukaryotic initiation factor 4A-I	EIF4A1;SNORA67	<a target="_blank" href="http://srs.ebi.ac.uk/srsbin/cgi-bin/wgetz?-e+[IPI-acc:IPI00025491]+-vn+2">IPI00025491</a>	3	46137.3	100	8	9	15	IPI00025491	IPI00025491
EIF4A3 Eukaryotic initiation factor 4A-III	EIF4A3	<a target="_blank" href="http://srs.ebi.ac.uk/srsbin/cgi-bin/wgetz?-e+[IPI-acc:IPI00009328]+-vn+2">IPI00009328</a>	1	46854.4	99.8	2	2	2	IPI00009328	IPI00009328
EIF4B cDNA FLJ54492, highly similar to Eukaryotic translation initiation factor 4B	EIF4B	<a target="_blank" href="http://srs.ebi.ac.uk/srsbin/cgi-bin/wgetz?-e+[IPI-acc:IPI00012079]+-vn+2">IPI00012079</a>	2	69710.4	100	3	3	3	IPI00012079	IPI00012079, IPI00798302, IPI00908588, IPI00942600
EIF4G1 eukaryotic translation initiation factor 4 gamma, 1 isoform 4	EIF4G1	<a target="_blank" href="http://srs.ebi.ac.uk/srsbin/cgi-bin/wgetz?-e+[IPI-acc:IPI00386533]+-vn+2">IPI00386533</a>	1	154918	100	2	2	2	IPI00386533	IPI00386533, IPI00479262, IPI00552639, IPI00759560, IPI00798400, IPI00924828, IPI00925413, IPI00926411, IPI00927510, IPI00927765, IPI00955980
EIF4H Isoform Long of Eukaryotic translation initiation factor 4H	EIF4H	<a target="_blank" href="http://srs.ebi.ac.uk/srsbin/cgi-bin/wgetz?-e+[IPI-acc:IPI00014263]+-vn+2">IPI00014263</a>	1	27368	98.4	2	2	2	IPI00014263	IPI00014263
EIF5 Eukaryotic translation initiation factor 5	EIF5	<a target="_blank" href="http://srs.ebi.ac.uk/srsbin/cgi-bin/wgetz?-e+[IPI-acc:IPI00022648]+-vn+2">IPI00022648</a>	2	49205.4	100	2	2	4	IPI00022648	IPI00022648
EIF5A Isoform 2 of Eukaryotic translation initiation factor 5A-1	EIF5A	<a target="_blank" href="http://srs.ebi.ac.uk/srsbin/cgi-bin/wgetz?-e+[IPI-acc:IPI00376005]+-vn+2">IPI00376005</a>	3	20152.8	100	6	7	22	IPI00376005	IPI00376005, IPI00411704
EIF6 Eukaryotic translation initiation factor 6	EIF6	<a target="_blank" href="http://srs.ebi.ac.uk/srsbin/cgi-bin/wgetz?-e+[IPI-acc:IPI00010105]+-vn+2">IPI00010105</a>	3	26580.2	100	3	4	7	IPI00010105	IPI00010105
ELAVL1 cDNA FLJ60076, highly similar to ELAV-like protein 1	ELAVL1	<a target="_blank" href="http://srs.ebi.ac.uk/srsbin/cgi-bin/wgetz?-e+[IPI-acc:IPI00301936]+-vn+2">IPI00301936</a>	3	38979	100	4	4	4	IPI00301936	IPI00301936, IPI00940851
EMILIN1 EMILIN-1	EMILIN1	<a target="_blank" href="http://srs.ebi.ac.uk/srsbin/cgi-bin/wgetz?-e+[IPI-acc:IPI00013079]+-vn+2">IPI00013079</a>	3	106649	100	24	30	50	IPI00013079	IPI00013079
ENG Isoform Long of Endoglin	ENG	<a target="_blank" href="http://srs.ebi.ac.uk/srsbin/cgi-bin/wgetz?-e+[IPI-acc:IPI00017567]+-vn+2">IPI00017567</a>	2	70560.5	99.8	2	2	2	IPI00017567	IPI00017567, IPI00219625
ENO1 Isoform alpha-enolase of Alpha-enolase	ENO1	<a target="_blank" href="http://srs.ebi.ac.uk/srsbin/cgi-bin/wgetz?-e+[IPI-acc:IPI00465248]+-vn+2">IPI00465248</a>	3	47152.2	100	25	33	133	IPI00465248	IPI00465248
ENO2 Gamma-enolase	ENO2	<a target="_blank" href="http://srs.ebi.ac.uk/srsbin/cgi-bin/wgetz?-e+[IPI-acc:IPI00216171]+-vn+2">IPI00216171</a>	2	47251.7	99.8	2	2	2	IPI00216171	IPI00216171, IPI00791564
ENPP2 Isoform 1 of Ectonucleotide pyrophosphatase/phosphodiesterase family member 2	ENPP2	<a target="_blank" href="http://srs.ebi.ac.uk/srsbin/cgi-bin/wgetz?-e+[IPI-acc:IPI00156171]+-vn+2">IPI00156171</a>	3	98977.3	100	6	6	6	IPI00156171	IPI00156171, IPI00878576
EPB41L2 Band 4.1-like protein 2	EPB41L2	<a target="_blank" href="http://srs.ebi.ac.uk/srsbin/cgi-bin/wgetz?-e+[IPI-acc:IPI00015973]+-vn+2">IPI00015973</a>	2	112570	100	2	2	3	IPI00015973	IPI00015973, IPI00556351, IPI00788953
EPCAM Epithelial cell adhesion molecule	EPCAM	<a target="_blank" href="http://srs.ebi.ac.uk/srsbin/cgi-bin/wgetz?-e+[IPI-acc:IPI00296215]+-vn+2">IPI00296215</a>	3	34914.3	100	4	4	6	IPI00296215	IPI00296215, IPI00893715
EPHA4 Ephrin type-A receptor 4	EPHA4	<a target="_blank" href="http://srs.ebi.ac.uk/srsbin/cgi-bin/wgetz?-e+[IPI-acc:IPI00008318]+-vn+2">IPI00008318</a>	1	109843	99.8	2	2	2	IPI00008318	IPI00008318, IPI00917056
EPRS Bifunctional aminoacyl-tRNA synthetase	EPRS	<a target="_blank" href="http://srs.ebi.ac.uk/srsbin/cgi-bin/wgetz?-e+[IPI-acc:IPI00013452]+-vn+2">IPI00013452</a>	1	170575	100	2	2	2	IPI00013452	IPI00013452
ERAP1 Isoform 2 of Endoplasmic reticulum aminopeptidase 1	ERAP1	<a target="_blank" href="http://srs.ebi.ac.uk/srsbin/cgi-bin/wgetz?-e+[IPI-acc:IPI00165949]+-vn+2">IPI00165949</a>	1	107826	100	4	4	5	IPI00165949	IPI00165949, IPI00477831
ERP29 Endoplasmic reticulum resident protein 29	ERP29	<a target="_blank" href="http://srs.ebi.ac.uk/srsbin/cgi-bin/wgetz?-e+[IPI-acc:IPI00024911]+-vn+2">IPI00024911</a>	3	28976.9	100	6	6	6	IPI00024911	IPI00024911
ERP44 Endoplasmic reticulum resident protein 44	ERP44	<a target="_blank" href="http://srs.ebi.ac.uk/srsbin/cgi-bin/wgetz?-e+[IPI-acc:IPI00401264]+-vn+2">IPI00401264</a>	3	46954.5	99.8	2	2	3	IPI00401264	IPI00401264
ETF1 Eukaryotic peptide chain release factor subunit 1	ETF1	<a target="_blank" href="http://srs.ebi.ac.uk/srsbin/cgi-bin/wgetz?-e+[IPI-acc:IPI00429191]+-vn+2">IPI00429191</a>	1	49014.6	99.5	2	2	3	IPI00429191	IPI00429191
ETFA Electron transfer flavoprotein subunit alpha, mitochondrial	ETFA	<a target="_blank" href="http://srs.ebi.ac.uk/srsbin/cgi-bin/wgetz?-e+[IPI-acc:IPI00010810]+-vn+2">IPI00010810</a>	3	35062.1	100	3	3	3	IPI00010810	IPI00010810, IPI00792673, IPI00895865
EWSR1 Ewing sarcoma breakpoint region 1 isoform 1	EWSR1	<a target="_blank" href="http://srs.ebi.ac.uk/srsbin/cgi-bin/wgetz?-e+[IPI-acc:IPI00009841]+-vn+2">IPI00009841</a>	2	68947.8	99.8	2	2	2	IPI00009841	IPI00009841, IPI00065554, IPI00293254, IPI00872855, IPI00878484, IPI00879242, IPI00879259
EXT1 Exostosin-1	EXT1	<a target="_blank" href="http://srs.ebi.ac.uk/srsbin/cgi-bin/wgetz?-e+[IPI-acc:IPI00293128]+-vn+2">IPI00293128</a>	3	86239.4	100	7	8	10	IPI00293128	IPI00293128
EXT2 Isoform 1 of Exostosin-2	EXT2	<a target="_blank" href="http://srs.ebi.ac.uk/srsbin/cgi-bin/wgetz?-e+[IPI-acc:IPI00004047]+-vn+2">IPI00004047</a>	3	82238	100	12	13	17	IPI00004047	IPI00004047, IPI00414468
EXTL2 Exostoses (Multiple)-like 2	EXTL2	<a target="_blank" href="http://srs.ebi.ac.uk/srsbin/cgi-bin/wgetz?-e+[IPI-acc:IPI00939725]+-vn+2">IPI00939725</a>	3	37591.9	100	6	7	9	IPI00939725	IPI00939725
EZR Ezrin	EZR	<a target="_blank" href="http://srs.ebi.ac.uk/srsbin/cgi-bin/wgetz?-e+[IPI-acc:IPI00843975]+-vn+2">IPI00843975</a>	3	69396.6	100	11	15	16	IPI00843975	IPI00843975, IPI00872684
F10 Coagulation factor X	F10	<a target="_blank" href="http://srs.ebi.ac.uk/srsbin/cgi-bin/wgetz?-e+[IPI-acc:IPI00019576]+-vn+2">IPI00019576</a>	3	54714.1	100	4	4	4	IPI00019576	IPI00019576
F2 Prothrombin (Fragment)	F2	<a target="_blank" href="http://srs.ebi.ac.uk/srsbin/cgi-bin/wgetz?-e+[IPI-acc:IPI00019568]+-vn+2">IPI00019568</a>	3	70018.8	100	4	4	6	IPI00019568	IPI00019568
F5 252 kDa protein	F5	<a target="_blank" href="http://srs.ebi.ac.uk/srsbin/cgi-bin/wgetz?-e+[IPI-acc:IPI00022937]+-vn+2">IPI00022937</a>	2	252197	100	2	2	3	IPI00022937	IPI00022937, IPI00478809
FABP5L9;FABP5L2;FABP5L7;FABP5 Fatty acid-binding protein, epidermal	FABP5L9;FABP5L2;FABP5L7;FABP5	<a target="_blank" href="http://srs.ebi.ac.uk/srsbin/cgi-bin/wgetz?-e+[IPI-acc:IPI00007797]+-vn+2">IPI00007797</a>	3	15146.4	100	4	4	6	IPI00007797	IPI00007797
FAH Fumarylacetoacetase	FAH	<a target="_blank" href="http://srs.ebi.ac.uk/srsbin/cgi-bin/wgetz?-e+[IPI-acc:IPI00031708]+-vn+2">IPI00031708</a>	1	46357.6	99.8	2	2	2	IPI00031708	IPI00031708, IPI00793664
FAM129B Niban-like protein 1	FAM129B	<a target="_blank" href="http://srs.ebi.ac.uk/srsbin/cgi-bin/wgetz?-e+[IPI-acc:IPI00456750]+-vn+2">IPI00456750</a>	3	82666	100	4	4	4	IPI00456750	IPI00456750, IPI00647286
FAM20C family with sequence similarity 20, member C	FAM20C	<a target="_blank" href="http://srs.ebi.ac.uk/srsbin/cgi-bin/wgetz?-e+[IPI-acc:IPI00470607]+-vn+2">IPI00470607</a>	2	66218.4	100	3	3	3	IPI00470607	IPI00470607
FAM3C Protein FAM3C	FAM3C	<a target="_blank" href="http://srs.ebi.ac.uk/srsbin/cgi-bin/wgetz?-e+[IPI-acc:IPI00334282]+-vn+2">IPI00334282</a>	3	24662.9	100	6	6	12	IPI00334282	IPI00334282
FAM49B Protein FAM49B	FAM49B	<a target="_blank" href="http://srs.ebi.ac.uk/srsbin/cgi-bin/wgetz?-e+[IPI-acc:IPI00303318]+-vn+2">IPI00303318</a>	1	36730.7	99.8	2	2	2	IPI00303318	IPI00303318, IPI00789253
FARSB Phenylalanyl-tRNA synthetase beta chain	FARSB	<a target="_blank" href="http://srs.ebi.ac.uk/srsbin/cgi-bin/wgetz?-e+[IPI-acc:IPI00300074]+-vn+2">IPI00300074</a>	2	66114.6	99.8	2	2	2	IPI00300074	IPI00300074
FASN Fatty acid synthase	FASN	<a target="_blank" href="http://srs.ebi.ac.uk/srsbin/cgi-bin/wgetz?-e+[IPI-acc:IPI00026781]+-vn+2">IPI00026781</a>	3	273409	100	14	15	21	IPI00026781	IPI00026781
FAT1 507 kDa protein	FAT1	<a target="_blank" href="http://srs.ebi.ac.uk/srsbin/cgi-bin/wgetz?-e+[IPI-acc:IPI00031411]+-vn+2">IPI00031411</a>	3	506551	100	6	6	6	IPI00031411	IPI00031411, IPI00940698
FBLN1 Isoform C of Fibulin-1	FBLN1	<a target="_blank" href="http://srs.ebi.ac.uk/srsbin/cgi-bin/wgetz?-e+[IPI-acc:IPI00296537]+-vn+2">IPI00296537</a>	3	74413.8	100	5	6	18	IPI00296537	IPI00296537
FBLN1 Isoform D of Fibulin-1	FBLN1	<a target="_blank" href="http://srs.ebi.ac.uk/srsbin/cgi-bin/wgetz?-e+[IPI-acc:IPI00296534]+-vn+2">IPI00296534</a>	3	77193.6	100	21	25	71	IPI00296534	IPI00296534
FBLN2 cDNA FLJ56912, highly similar to Fibulin-2	FBLN2	<a target="_blank" href="http://srs.ebi.ac.uk/srsbin/cgi-bin/wgetz?-e+[IPI-acc:IPI00023824]+-vn+2">IPI00023824</a>	1	129362	100	2	2	3	IPI00023824	IPI00023824, IPI00465038, IPI00927720
FBLN5 Fibulin-5	FBLN5	<a target="_blank" href="http://srs.ebi.ac.uk/srsbin/cgi-bin/wgetz?-e+[IPI-acc:IPI00294615]+-vn+2">IPI00294615</a>	3	50162.1	100	10	11	24	IPI00294615	IPI00294615
FBN1 Fibrillin-1	FBN1	<a target="_blank" href="http://srs.ebi.ac.uk/srsbin/cgi-bin/wgetz?-e+[IPI-acc:IPI00328113]+-vn+2">IPI00328113</a>	3	312268	100	85	102	235	IPI00328113	IPI00328113
FBN2 Isoform 1 of Fibrillin-2	FBN2	<a target="_blank" href="http://srs.ebi.ac.uk/srsbin/cgi-bin/wgetz?-e+[IPI-acc:IPI00019439]+-vn+2">IPI00019439</a>	3	314744	100	55	64	96	IPI00019439	IPI00019439
FDPS Farnesyl pyrophosphate synthase	FDPS	<a target="_blank" href="http://srs.ebi.ac.uk/srsbin/cgi-bin/wgetz?-e+[IPI-acc:IPI00914566]+-vn+2">IPI00914566</a>	1	48258.7	99.8	2	2	2	IPI00914566	IPI00914566, IPI00914971
FERMT2 Isoform 1 of Fermitin family homolog 2	FERMT2	<a target="_blank" href="http://srs.ebi.ac.uk/srsbin/cgi-bin/wgetz?-e+[IPI-acc:IPI00000856]+-vn+2">IPI00000856</a>	1	77845.9	99.8	2	2	2	IPI00000856	IPI00000856, IPI00383500, IPI00913848
FGF19 Fibroblast growth factor 19	FGF19	<a target="_blank" href="http://srs.ebi.ac.uk/srsbin/cgi-bin/wgetz?-e+[IPI-acc:IPI00032908]+-vn+2">IPI00032908</a>	3	23984.7	100	9	10	52	IPI00032908	IPI00032908
FGFBP1 Fibroblast growth factor-binding protein 1	FGFBP1	<a target="_blank" href="http://srs.ebi.ac.uk/srsbin/cgi-bin/wgetz?-e+[IPI-acc:IPI00021399]+-vn+2">IPI00021399</a>	1	26246.4	99.8	2	2	2	IPI00021399	IPI00021399
FGFR4 Isoform 1 of Fibroblast growth factor receptor 4	FGFR4	<a target="_blank" href="http://srs.ebi.ac.uk/srsbin/cgi-bin/wgetz?-e+[IPI-acc:IPI00304578]+-vn+2">IPI00304578</a>	3	87937.9	99.8	2	2	3	IPI00304578	IPI00304578, IPI00420109, IPI00908504, IPI00910521
FH Isoform Mitochondrial of Fumarate hydratase, mitochondrial	FH	<a target="_blank" href="http://srs.ebi.ac.uk/srsbin/cgi-bin/wgetz?-e+[IPI-acc:IPI00296053]+-vn+2">IPI00296053</a>	1	54619.8	100	3	3	4	IPI00296053	IPI00296053, IPI00759715
FIBIN Fin bud initiation factor homolog	FIBIN	<a target="_blank" href="http://srs.ebi.ac.uk/srsbin/cgi-bin/wgetz?-e+[IPI-acc:IPI00152072]+-vn+2">IPI00152072</a>	3	24256	100	3	4	5	IPI00152072	IPI00152072
FKBP10 Peptidyl-prolyl cis-trans isomerase FKBP10	FKBP10	<a target="_blank" href="http://srs.ebi.ac.uk/srsbin/cgi-bin/wgetz?-e+[IPI-acc:IPI00303300]+-vn+2">IPI00303300</a>	3	64227.9	100	5	5	6	IPI00303300	IPI00303300
FKBP1A Peptidyl-prolyl cis-trans isomerase FKBP1A	FKBP1A	<a target="_blank" href="http://srs.ebi.ac.uk/srsbin/cgi-bin/wgetz?-e+[IPI-acc:IPI00873810]+-vn+2">IPI00873810</a>	2	11932.7	100	3	4	6	IPI00873810	IPI00873810
FKBP3 Peptidyl-prolyl cis-trans isomerase FKBP3	FKBP3	<a target="_blank" href="http://srs.ebi.ac.uk/srsbin/cgi-bin/wgetz?-e+[IPI-acc:IPI00024157]+-vn+2">IPI00024157</a>	2	25159.4	100	2	2	2	IPI00024157	IPI00024157
FKBP4 Peptidyl-prolyl cis-trans isomerase FKBP4	FKBP4	<a target="_blank" href="http://srs.ebi.ac.uk/srsbin/cgi-bin/wgetz?-e+[IPI-acc:IPI00219005]+-vn+2">IPI00219005</a>	3	51787.9	100	8	9	11	IPI00219005	IPI00219005
FLNA Isoform 2 of Filamin-A	FLNA	<a target="_blank" href="http://srs.ebi.ac.uk/srsbin/cgi-bin/wgetz?-e+[IPI-acc:IPI00302592]+-vn+2">IPI00302592</a>	3	279991	100	51	60	66	IPI00302592	IPI00302592, IPI00333541
FLNB Isoform 1 of Filamin-B	FLNB	<a target="_blank" href="http://srs.ebi.ac.uk/srsbin/cgi-bin/wgetz?-e+[IPI-acc:IPI00289334]+-vn+2">IPI00289334</a>	3	278172	100	23	23	26	IPI00289334	IPI00289334, IPI00382696, IPI00477536, IPI00900293
FLNC Isoform 1 of Filamin-C	FLNC	<a target="_blank" href="http://srs.ebi.ac.uk/srsbin/cgi-bin/wgetz?-e+[IPI-acc:IPI00178352]+-vn+2">IPI00178352</a>	3	290997	100	16	16	17	IPI00178352	IPI00178352, IPI00413958
FMOD Fibromodulin	FMOD	<a target="_blank" href="http://srs.ebi.ac.uk/srsbin/cgi-bin/wgetz?-e+[IPI-acc:IPI00000860]+-vn+2">IPI00000860</a>	3	43162.4	100	4	5	13	IPI00000860	IPI00000860
FN1 Isoform 1 of Fibronectin	FN1	<a target="_blank" href="http://srs.ebi.ac.uk/srsbin/cgi-bin/wgetz?-e+[IPI-acc:IPI00022418]+-vn+2">IPI00022418</a>	3	262581	100	82	120	639	IPI00022418	IPI00022418
FSCN1 Fascin	FSCN1	<a target="_blank" href="http://srs.ebi.ac.uk/srsbin/cgi-bin/wgetz?-e+[IPI-acc:IPI00163187]+-vn+2">IPI00163187</a>	3	54512.3	100	7	8	8	IPI00163187	IPI00163187, IPI00747810
FST Isoform 1 of Follistatin	FST	<a target="_blank" href="http://srs.ebi.ac.uk/srsbin/cgi-bin/wgetz?-e+[IPI-acc:IPI00021081]+-vn+2">IPI00021081</a>	1	37988.5	99.9	2	2	2	IPI00021081	IPI00021081, IPI00217070, IPI00217071
FSTL1 Follistatin-related protein 1	FSTL1	<a target="_blank" href="http://srs.ebi.ac.uk/srsbin/cgi-bin/wgetz?-e+[IPI-acc:IPI00029723]+-vn+2">IPI00029723</a>	3	34967.3	100	19	24	87	IPI00029723	IPI00029723
FSTL3 Isoform 1 of Follistatin-related protein 3	FSTL3	<a target="_blank" href="http://srs.ebi.ac.uk/srsbin/cgi-bin/wgetz?-e+[IPI-acc:IPI00025155]+-vn+2">IPI00025155</a>	1	27643.9	100	3	3	3	IPI00025155	IPI00025155
FUBP1 Isoform 1 of Far upstream element-binding protein 1	FUBP1	<a target="_blank" href="http://srs.ebi.ac.uk/srsbin/cgi-bin/wgetz?-e+[IPI-acc:IPI00375441]+-vn+2">IPI00375441</a>	3	67542.6	100	3	4	7	IPI00375441	IPI00375441, IPI00641948, IPI00644386, IPI00853059, IPI00873767
FUCA2 Plasma alpha-L-fucosidase	FUCA2	<a target="_blank" href="http://srs.ebi.ac.uk/srsbin/cgi-bin/wgetz?-e+[IPI-acc:IPI00012440]+-vn+2">IPI00012440</a>	3	54050.2	100	9	10	17	IPI00012440	IPI00012440
FUS Isoform Short of RNA-binding protein FUS	FUS	<a target="_blank" href="http://srs.ebi.ac.uk/srsbin/cgi-bin/wgetz?-e+[IPI-acc:IPI00221354]+-vn+2">IPI00221354</a>	3	53337	100	4	6	9	IPI00221354	IPI00221354, IPI00260715, IPI00645208, IPI00909890, IPI00941083
G3BP1 Ras GTPase-activating protein-binding protein 1	G3BP1	<a target="_blank" href="http://srs.ebi.ac.uk/srsbin/cgi-bin/wgetz?-e+[IPI-acc:IPI00012442]+-vn+2">IPI00012442</a>	3	52144.8	100	5	6	7	IPI00012442	IPI00012442
G6PD Isoform Long of Glucose-6-phosphate 1-dehydrogenase	G6PD	<a target="_blank" href="http://srs.ebi.ac.uk/srsbin/cgi-bin/wgetz?-e+[IPI-acc:IPI00216008]+-vn+2">IPI00216008</a>	3	63810.1	100	8	9	9	IPI00216008	IPI00216008, IPI00289800, IPI00853547
GAA Lysosomal alpha-glucosidase	GAA	<a target="_blank" href="http://srs.ebi.ac.uk/srsbin/cgi-bin/wgetz?-e+[IPI-acc:IPI00293088]+-vn+2">IPI00293088</a>	3	105301	100	5	5	5	IPI00293088	IPI00293088
GAL Galanin	GAL	<a target="_blank" href="http://srs.ebi.ac.uk/srsbin/cgi-bin/wgetz?-e+[IPI-acc:IPI00026637]+-vn+2">IPI00026637</a>	3	13285.3	100	5	6	11	IPI00026637	IPI00026637
GALNT10 Isoform 1 of Polypeptide N-acetylgalactosaminyltransferase 10	GALNT10	<a target="_blank" href="http://srs.ebi.ac.uk/srsbin/cgi-bin/wgetz?-e+[IPI-acc:IPI00375205]+-vn+2">IPI00375205</a>	1	68975.1	99.8	2	2	2	IPI00375205	IPI00375205, IPI00456479
GALNT2 Polypeptide N-acetylgalactosaminyltransferase 2	GALNT2	<a target="_blank" href="http://srs.ebi.ac.uk/srsbin/cgi-bin/wgetz?-e+[IPI-acc:IPI00004669]+-vn+2">IPI00004669</a>	3	64715.1	100	7	7	8	IPI00004669	IPI00004669
GALNT5 Polypeptide N-acetylgalactosaminyltransferase 5	GALNT5	<a target="_blank" href="http://srs.ebi.ac.uk/srsbin/cgi-bin/wgetz?-e+[IPI-acc:IPI00005401]+-vn+2">IPI00005401</a>	2	106250	99.8	2	2	4	IPI00005401	IPI00005401
GALNT7 N-acetylgalactosaminyltransferase 7	GALNT7	<a target="_blank" href="http://srs.ebi.ac.uk/srsbin/cgi-bin/wgetz?-e+[IPI-acc:IPI00328391]+-vn+2">IPI00328391</a>	1	75372.6	99.8	2	2	3	IPI00328391	IPI00328391
GANAB Isoform 2 of Neutral alpha-glucosidase AB	GANAB	<a target="_blank" href="http://srs.ebi.ac.uk/srsbin/cgi-bin/wgetz?-e+[IPI-acc:IPI00011454]+-vn+2">IPI00011454</a>	3	109422	100	13	15	25	IPI00011454	IPI00011454, IPI00383581, IPI00441414
GAPDH Glyceraldehyde-3-phosphate dehydrogenase	GAPDH	<a target="_blank" href="http://srs.ebi.ac.uk/srsbin/cgi-bin/wgetz?-e+[IPI-acc:IPI00219018]+-vn+2">IPI00219018</a>	3	36035.3	100	15	22	74	IPI00219018	IPI00219018
GARS Glycyl-tRNA synthetase	GARS	<a target="_blank" href="http://srs.ebi.ac.uk/srsbin/cgi-bin/wgetz?-e+[IPI-acc:IPI00783097]+-vn+2">IPI00783097</a>	3	83123.5	100	4	4	5	IPI00783097	IPI00783097, IPI00915808
GART Isoform Long of Trifunctional purine biosynthetic protein adenosine-3	GART	<a target="_blank" href="http://srs.ebi.ac.uk/srsbin/cgi-bin/wgetz?-e+[IPI-acc:IPI00025273]+-vn+2">IPI00025273</a>	1	107750	100	2	2	2	IPI00025273	IPI00025273
GAS6 Isoform 2 of Growth arrest-specific protein 6	GAS6	<a target="_blank" href="http://srs.ebi.ac.uk/srsbin/cgi-bin/wgetz?-e+[IPI-acc:IPI00032532]+-vn+2">IPI00032532</a>	3	74906.6	100	18	20	24	IPI00032532	IPI00032532, IPI00412412
GBA cDNA FLJ56157, highly similar to Glucosylceramidase	GBA	<a target="_blank" href="http://srs.ebi.ac.uk/srsbin/cgi-bin/wgetz?-e+[IPI-acc:IPI00021807]+-vn+2">IPI00021807</a>	3	68743.9	100	3	3	7	IPI00021807	IPI00021807, IPI00759616, IPI00940598
GC Isoform 1 of Vitamin D-binding protein	GC	<a target="_blank" href="http://srs.ebi.ac.uk/srsbin/cgi-bin/wgetz?-e+[IPI-acc:IPI00555812]+-vn+2">IPI00555812</a>	3	52946.6	100	4	5	7	IPI00555812	IPI00555812, IPI00742696
GCN1L1 Translational activator GCN1	GCN1L1	<a target="_blank" href="http://srs.ebi.ac.uk/srsbin/cgi-bin/wgetz?-e+[IPI-acc:IPI00001159]+-vn+2">IPI00001159</a>	1	292732	100	3	3	3	IPI00001159	IPI00001159
GCSH Glycine cleavage system H protein, mitochondrial	GCSH	<a target="_blank" href="http://srs.ebi.ac.uk/srsbin/cgi-bin/wgetz?-e+[IPI-acc:IPI00011604]+-vn+2">IPI00011604</a>	2	18892.7	100	3	3	3	IPI00011604	IPI00011604
GDF15 Growth/differentiation factor 15	GDF15	<a target="_blank" href="http://srs.ebi.ac.uk/srsbin/cgi-bin/wgetz?-e+[IPI-acc:IPI00306543]+-vn+2">IPI00306543</a>	3	34136.8	100	7	8	22	IPI00306543	IPI00306543
GDF6 Growth/differentiation factor 6	GDF6	<a target="_blank" href="http://srs.ebi.ac.uk/srsbin/cgi-bin/wgetz?-e+[IPI-acc:IPI00419815]+-vn+2">IPI00419815</a>	3	50644.5	100	3	3	4	IPI00419815	IPI00419815, IPI00816550
GDI2 cDNA FLJ60299, highly similar to Rab GDP dissociation inhibitor beta	GDI2	<a target="_blank" href="http://srs.ebi.ac.uk/srsbin/cgi-bin/wgetz?-e+[IPI-acc:IPI00031461]+-vn+2">IPI00031461</a>	3	51138.5	100	11	15	30	IPI00031461	IPI00031461, IPI00940148
GFRA1 Isoform 2 of GDNF family receptor alpha-1	GFRA1	<a target="_blank" href="http://srs.ebi.ac.uk/srsbin/cgi-bin/wgetz?-e+[IPI-acc:IPI00220291]+-vn+2">IPI00220291</a>	1	50821	100	3	3	3	IPI00220291	IPI00220291
GGCT Isoform 1 of Gamma-glutamylcyclotransferase	GGCT	<a target="_blank" href="http://srs.ebi.ac.uk/srsbin/cgi-bin/wgetz?-e+[IPI-acc:IPI00031564]+-vn+2">IPI00031564</a>	1	20990	99.8	2	2	2	IPI00031564	IPI00031564, IPI00916612
GGH Gamma-glutamyl hydrolase	GGH	<a target="_blank" href="http://srs.ebi.ac.uk/srsbin/cgi-bin/wgetz?-e+[IPI-acc:IPI00023728]+-vn+2">IPI00023728</a>	3	35947.9	100	7	8	24	IPI00023728	IPI00023728
GLA Alpha-galactosidase A	GLA	<a target="_blank" href="http://srs.ebi.ac.uk/srsbin/cgi-bin/wgetz?-e+[IPI-acc:IPI00025869]+-vn+2">IPI00025869</a>	3	48750.3	100	8	10	14	IPI00025869	IPI00025869
GLB1 Isoform 1 of Beta-galactosidase	GLB1	<a target="_blank" href="http://srs.ebi.ac.uk/srsbin/cgi-bin/wgetz?-e+[IPI-acc:IPI00441344]+-vn+2">IPI00441344</a>	3	76059.7	100	3	3	3	IPI00441344	IPI00441344, IPI00441550, IPI00796919, IPI00925615, IPI00927191
GLG1 Isoform 2 of Golgi apparatus protein 1	GLG1	<a target="_blank" href="http://srs.ebi.ac.uk/srsbin/cgi-bin/wgetz?-e+[IPI-acc:IPI00414717]+-vn+2">IPI00414717</a>	1	137206	99.6	2	2	2	IPI00414717	IPI00414717, IPI00641153, IPI00647145, IPI00923461
GLO1 Lactoylglutathione lyase	GLO1	<a target="_blank" href="http://srs.ebi.ac.uk/srsbin/cgi-bin/wgetz?-e+[IPI-acc:IPI00220766]+-vn+2">IPI00220766</a>	3	20760.8	100	3	4	5	IPI00220766	IPI00220766
GLOD4 Uncharacterized protein C17orf25	GLOD4	<a target="_blank" href="http://srs.ebi.ac.uk/srsbin/cgi-bin/wgetz?-e+[IPI-acc:IPI00007102]+-vn+2">IPI00007102</a>	3	54995.3	100	4	4	5	IPI00007102	IPI00007102, IPI00032575, IPI00745272, IPI00909336, IPI00922891
GLRX Glutaredoxin-1	GLRX	<a target="_blank" href="http://srs.ebi.ac.uk/srsbin/cgi-bin/wgetz?-e+[IPI-acc:IPI00219025]+-vn+2">IPI00219025</a>	3	11757.8	99.8	2	3	3	IPI00219025	IPI00219025
GLRX3 Glutaredoxin-3	GLRX3	<a target="_blank" href="http://srs.ebi.ac.uk/srsbin/cgi-bin/wgetz?-e+[IPI-acc:IPI00008552]+-vn+2">IPI00008552</a>	2	37414.8	100	5	5	5	IPI00008552	IPI00008552
GLUD1 Glutamate dehydrogenase 1, mitochondrial	GLUD1	<a target="_blank" href="http://srs.ebi.ac.uk/srsbin/cgi-bin/wgetz?-e+[IPI-acc:IPI00016801]+-vn+2">IPI00016801</a>	1	61381.7	99.9	2	2	2	IPI00016801	IPI00016801
GM2A Ganglioside GM2 activator	GM2A	<a target="_blank" href="http://srs.ebi.ac.uk/srsbin/cgi-bin/wgetz?-e+[IPI-acc:IPI00018236]+-vn+2">IPI00018236</a>	3	20821.2	100	2	3	6	IPI00018236	IPI00018236
GMFB Glia maturation factor, beta	GMFB	<a target="_blank" href="http://srs.ebi.ac.uk/srsbin/cgi-bin/wgetz?-e+[IPI-acc:IPI00412987]+-vn+2">IPI00412987</a>	2	18092.2	100	3	3	3	IPI00412987	IPI00412987, IPI00549557
GNAI2 Isoform 1 of Guanine nucleotide-binding protein G(i) subunit alpha-2	GNAI2	<a target="_blank" href="http://srs.ebi.ac.uk/srsbin/cgi-bin/wgetz?-e+[IPI-acc:IPI00748145]+-vn+2">IPI00748145</a>	2	40434	99.8	2	2	2	IPI00748145	IPI00748145, IPI00926935
GNB1 Guanine nucleotide-binding protein G(I)/G(S)/G(T) subunit beta-1	GNB1	<a target="_blank" href="http://srs.ebi.ac.uk/srsbin/cgi-bin/wgetz?-e+[IPI-acc:IPI00026268]+-vn+2">IPI00026268</a>	3	37359.5	100	4	4	4	IPI00026268	IPI00026268
GNB2L1 Guanine nucleotide-binding protein subunit beta-2-like 1	GNB2L1	<a target="_blank" href="http://srs.ebi.ac.uk/srsbin/cgi-bin/wgetz?-e+[IPI-acc:IPI00848226]+-vn+2">IPI00848226</a>	3	35058.9	100	7	7	8	IPI00848226	IPI00848226
GNPTG N-acetylglucosamine-1-phosphotransferase subunit gamma	GNPTG	<a target="_blank" href="http://srs.ebi.ac.uk/srsbin/cgi-bin/wgetz?-e+[IPI-acc:IPI00000137]+-vn+2">IPI00000137</a>	2	33956	100	4	5	7	IPI00000137	IPI00000137
GNS N-acetylglucosamine-6-sulfatase	GNS	<a target="_blank" href="http://srs.ebi.ac.uk/srsbin/cgi-bin/wgetz?-e+[IPI-acc:IPI00012102]+-vn+2">IPI00012102</a>	3	62066	100	7	7	7	IPI00012102	IPI00012102, IPI00908404
GOLM1 Golgi membrane protein 1	GOLM1	<a target="_blank" href="http://srs.ebi.ac.uk/srsbin/cgi-bin/wgetz?-e+[IPI-acc:IPI00171411]+-vn+2">IPI00171411</a>	3	46254.7	100	11	13	15	IPI00171411	IPI00171411, IPI00759659, IPI00936772
GOT1 Aspartate aminotransferase, cytoplasmic	GOT1	<a target="_blank" href="http://srs.ebi.ac.uk/srsbin/cgi-bin/wgetz?-e+[IPI-acc:IPI00219029]+-vn+2">IPI00219029</a>	3	46230.1	100	6	6	6	IPI00219029	IPI00219029
GOT2 Aspartate aminotransferase, mitochondrial	GOT2	<a target="_blank" href="http://srs.ebi.ac.uk/srsbin/cgi-bin/wgetz?-e+[IPI-acc:IPI00018206]+-vn+2">IPI00018206</a>	3	47458.6	100	4	4	5	IPI00018206	IPI00018206
GPC1 Glypican-1	GPC1	<a target="_blank" href="http://srs.ebi.ac.uk/srsbin/cgi-bin/wgetz?-e+[IPI-acc:IPI00015688]+-vn+2">IPI00015688</a>	3	61663.3	100	16	21	52	IPI00015688	IPI00015688
GPC4 Glypican-4	GPC4	<a target="_blank" href="http://srs.ebi.ac.uk/srsbin/cgi-bin/wgetz?-e+[IPI-acc:IPI00232571]+-vn+2">IPI00232571</a>	3	62394.5	99.8	2	3	3	IPI00232571	IPI00232571
GPI Glucose-6-phosphate isomerase	GPI	<a target="_blank" href="http://srs.ebi.ac.uk/srsbin/cgi-bin/wgetz?-e+[IPI-acc:IPI00027497]+-vn+2">IPI00027497</a>	3	63130.4	100	11	12	20	IPI00027497	IPI00027497, IPI00908881, IPI00910781
GPX3 Glutathione peroxidase 3	GPX3	<a target="_blank" href="http://srs.ebi.ac.uk/srsbin/cgi-bin/wgetz?-e+[IPI-acc:IPI00026199]+-vn+2">IPI00026199</a>	3	25488.2	100	3	4	8	IPI00026199	IPI00026199
GRB2 Isoform 1 of Growth factor receptor-bound protein 2	GRB2	<a target="_blank" href="http://srs.ebi.ac.uk/srsbin/cgi-bin/wgetz?-e+[IPI-acc:IPI00021327]+-vn+2">IPI00021327</a>	2	25188.8	100	5	5	7	IPI00021327	IPI00021327
GREM1 Isoform 1 of Gremlin-1	GREM1	<a target="_blank" href="http://srs.ebi.ac.uk/srsbin/cgi-bin/wgetz?-e+[IPI-acc:IPI00298476]+-vn+2">IPI00298476</a>	3	20678.9	100	5	6	10	IPI00298476	IPI00298476
GRN Isoform 1 of Granulins	GRN	<a target="_blank" href="http://srs.ebi.ac.uk/srsbin/cgi-bin/wgetz?-e+[IPI-acc:IPI00296713]+-vn+2">IPI00296713</a>	3	63522	100	10	11	14	IPI00296713	IPI00296713
GRPEL1 GrpE protein homolog 1, mitochondrial	GRPEL1	<a target="_blank" href="http://srs.ebi.ac.uk/srsbin/cgi-bin/wgetz?-e+[IPI-acc:IPI00029557]+-vn+2">IPI00029557</a>	1	24261.2	99.8	2	2	2	IPI00029557	IPI00029557, IPI00909181
GSN Isoform 1 of Gelsolin	GSN	<a target="_blank" href="http://srs.ebi.ac.uk/srsbin/cgi-bin/wgetz?-e+[IPI-acc:IPI00026314]+-vn+2">IPI00026314</a>	3	85679.8	100	7	9	10	IPI00026314	IPI00026314
GSR Isoform Mitochondrial of Glutathione reductase, mitochondrial	GSR	<a target="_blank" href="http://srs.ebi.ac.uk/srsbin/cgi-bin/wgetz?-e+[IPI-acc:IPI00016862]+-vn+2">IPI00016862</a>	2	56239.4	99.8	2	2	2	IPI00016862	IPI00016862, IPI00759575
GSS Glutathione synthetase	GSS	<a target="_blank" href="http://srs.ebi.ac.uk/srsbin/cgi-bin/wgetz?-e+[IPI-acc:IPI00010706]+-vn+2">IPI00010706</a>	2	52367.9	100	2	2	2	IPI00010706	IPI00010706
GSTO1 Glutathione S-transferase omega-1	GSTO1	<a target="_blank" href="http://srs.ebi.ac.uk/srsbin/cgi-bin/wgetz?-e+[IPI-acc:IPI00019755]+-vn+2">IPI00019755</a>	1	27549.2	100	2	2	4	IPI00019755	IPI00019755, IPI00642936
GSTP1 Glutathione S-transferase P	GSTP1	<a target="_blank" href="http://srs.ebi.ac.uk/srsbin/cgi-bin/wgetz?-e+[IPI-acc:IPI00219757]+-vn+2">IPI00219757</a>	3	23338.7	100	11	16	38	IPI00219757	IPI00219757
HARS Histidyl-tRNA synthetase, cytoplasmic	HARS	<a target="_blank" href="http://srs.ebi.ac.uk/srsbin/cgi-bin/wgetz?-e+[IPI-acc:IPI00021808]+-vn+2">IPI00021808</a>	2	57394.4	100	4	4	4	IPI00021808	IPI00021808
HBA2;HBA1 Hemoglobin subunit alpha	HBA2;HBA1	<a target="_blank" href="http://srs.ebi.ac.uk/srsbin/cgi-bin/wgetz?-e+[IPI-acc:IPI00410714]+-vn+2">IPI00410714</a>	3	15239.6	100	4	6	25	IPI00410714	IPI00410714
HDGF Hepatoma-derived growth factor	HDGF	<a target="_blank" href="http://srs.ebi.ac.uk/srsbin/cgi-bin/wgetz?-e+[IPI-acc:IPI00020956]+-vn+2">IPI00020956</a>	2	26770.5	100	4	5	5	IPI00020956	IPI00020956
HEBP1 Heme-binding protein 1	HEBP1	<a target="_blank" href="http://srs.ebi.ac.uk/srsbin/cgi-bin/wgetz?-e+[IPI-acc:IPI00148063]+-vn+2">IPI00148063</a>	3	21079.4	100	3	4	4	IPI00148063	IPI00148063
HEBP2 Isoform 2 of Heme-binding protein 2	HEBP2	<a target="_blank" href="http://srs.ebi.ac.uk/srsbin/cgi-bin/wgetz?-e+[IPI-acc:IPI00003799]+-vn+2">IPI00003799</a>	1	20841.7	99.8	2	2	2	IPI00003799	IPI00003799, IPI00644697
HEXA Beta-hexosaminidase subunit alpha	HEXA	<a target="_blank" href="http://srs.ebi.ac.uk/srsbin/cgi-bin/wgetz?-e+[IPI-acc:IPI00941167]+-vn+2">IPI00941167</a>	3	60671.8	100	9	9	18	IPI00941167	IPI00941167
HEXB Beta-hexosaminidase subunit beta	HEXB	<a target="_blank" href="http://srs.ebi.ac.uk/srsbin/cgi-bin/wgetz?-e+[IPI-acc:IPI00012585]+-vn+2">IPI00012585</a>	3	63095.3	100	8	8	10	IPI00012585	IPI00012585
HGF Isoform 1 of Hepatocyte growth factor	HGF	<a target="_blank" href="http://srs.ebi.ac.uk/srsbin/cgi-bin/wgetz?-e+[IPI-acc:IPI00025767]+-vn+2">IPI00025767</a>	3	83116.5	100	3	3	3	IPI00025767	IPI00025767, IPI00400879
HIBCH Isoform 2 of 3-hydroxyisobutyryl-CoA hydrolase, mitochondrial	HIBCH	<a target="_blank" href="http://srs.ebi.ac.uk/srsbin/cgi-bin/wgetz?-e+[IPI-acc:IPI00377161]+-vn+2">IPI00377161</a>	1	37995.8	99.8	2	2	2	IPI00377161	IPI00377161, IPI00419802, IPI00915760
HINT1 Histidine triad nucleotide-binding protein 1	HINT1	<a target="_blank" href="http://srs.ebi.ac.uk/srsbin/cgi-bin/wgetz?-e+[IPI-acc:IPI00239077]+-vn+2">IPI00239077</a>	3	13784.1	100	5	5	8	IPI00239077	IPI00239077
HIST1H1B Histone H1.5	HIST1H1B	<a target="_blank" href="http://srs.ebi.ac.uk/srsbin/cgi-bin/wgetz?-e+[IPI-acc:IPI00217468]+-vn+2">IPI00217468</a>	2	22563.7	100	4	4	4	IPI00217468	IPI00217468
HIST1H1C Histone H1.2	HIST1H1C	<a target="_blank" href="http://srs.ebi.ac.uk/srsbin/cgi-bin/wgetz?-e+[IPI-acc:IPI00217465]+-vn+2">IPI00217465</a>	1	21347.8	99.8	2	2	2	IPI00217465	IPI00217465, IPI00217466, IPI00217467
HIST1H2AA Histone H2A type 1-A	HIST1H2AA	<a target="_blank" href="http://srs.ebi.ac.uk/srsbin/cgi-bin/wgetz?-e+[IPI-acc:IPI00045109]+-vn+2">IPI00045109</a>	1	14216.2	99.8	2	2	2	IPI00045109	IPI00045109, IPI00219037
HIST1H2AH;HIST1H2AK;HIST1H2AL;HIST1H2AM;HIST1H2AJ;HIST1H2AI;HIST1H2AG Histone H2A type 1-H	HIST1H2AH;HIST1H2AK;HIST1H2AL;HIST1H2AM;HIST1H2AJ;HIST1	<a target="_blank" href="http://srs.ebi.ac.uk/srsbin/cgi-bin/wgetz?-e+[IPI-acc:IPI00081836]+-vn+2">IPI00081836</a>	3	13888.8	100	3	4	25	IPI00081836	IPI00081836, IPI00216457, IPI00220855, IPI00255316, IPI00291764, IPI00339274, IPI00552873
HIST1H2BL Histone H2B type 1-L	HIST1H2BL	<a target="_blank" href="http://srs.ebi.ac.uk/srsbin/cgi-bin/wgetz?-e+[IPI-acc:IPI00018534]+-vn+2">IPI00018534</a>	3	13934.7	100	3	3	31	IPI00018534	IPI00018534, IPI00020101, IPI00152906, IPI00303133, IPI00329665, IPI00419833, IPI00554798, IPI00646240, IPI00794461, IPI00815755, IPI00930174, IPI00930570
HIST1H4K;HIST1H4F;HIST1H4I;HIST2H4A;HIST1H4A;HIST1H4C;HIST2H4B;HIST1H4L;HIST1H4E;HIST1H4H;HIST1H4B;HIST1H4J;HIST1H4D;HIST4H4 Histone H4	HIST1H4K;HIST1H4F;HIST1H4I;HIST2H4A;HIST1H4A;HIST1H4C;H	<a target="_blank" href="http://srs.ebi.ac.uk/srsbin/cgi-bin/wgetz?-e+[IPI-acc:IPI00453473]+-vn+2">IPI00453473</a>	3	11349.7	100	7	7	12	IPI00453473	IPI00453473
HLA-A HLA class I histocompatibility antigen, A-24 alpha chain	HLA-A	<a target="_blank" href="http://srs.ebi.ac.uk/srsbin/cgi-bin/wgetz?-e+[IPI-acc:IPI00742968]+-vn+2">IPI00742968</a>	3	40670.1	100	6	7	11	IPI00742968	IPI00742968, IPI00816779
HLA-A HLA class I histocompatibility antigen, A-34 alpha chain	HLA-A	<a target="_blank" href="http://srs.ebi.ac.uk/srsbin/cgi-bin/wgetz?-e+[IPI-acc:IPI00743503]+-vn+2">IPI00743503</a>	3	41036.5	99.8	2	3	6	IPI00743503	IPI00743503
HLA-A HLA class I histocompatibility antigen, A-69 alpha chain	HLA-A	<a target="_blank" href="http://srs.ebi.ac.uk/srsbin/cgi-bin/wgetz?-e+[IPI-acc:IPI00760554]+-vn+2">IPI00760554</a>	3	40958.2	100	13	15	25	IPI00760554	IPI00760554
HLA-C HLA class I histocompatibility antigen, Cw-7 alpha chain	HLA-C	<a target="_blank" href="http://srs.ebi.ac.uk/srsbin/cgi-bin/wgetz?-e+[IPI-acc:IPI00642409]+-vn+2">IPI00642409</a>	3	40630.3	100	4	4	6	IPI00642409	IPI00642409, IPI00657976, IPI00788914, IPI00789567, IPI00789627, IPI00790240, IPI00797359, IPI00940896, IPI00942604
HMGB1 High mobility group protein B1	HMGB1	<a target="_blank" href="http://srs.ebi.ac.uk/srsbin/cgi-bin/wgetz?-e+[IPI-acc:IPI00419258]+-vn+2">IPI00419258</a>	3	24876.7	100	4	4	7	IPI00419258	IPI00419258, IPI00644653, IPI00645948
HMGB2 High mobility group protein B2	HMGB2	<a target="_blank" href="http://srs.ebi.ac.uk/srsbin/cgi-bin/wgetz?-e+[IPI-acc:IPI00219097]+-vn+2">IPI00219097</a>	1	24016.6	99.8	2	2	2	IPI00219097	IPI00219097
HMGB3 High mobility group protein B3	HMGB3	<a target="_blank" href="http://srs.ebi.ac.uk/srsbin/cgi-bin/wgetz?-e+[IPI-acc:IPI00217477]+-vn+2">IPI00217477</a>	3	22962.7	100	4	4	5	IPI00217477	IPI00217477, IPI00376756, IPI00411540, IPI00640781, IPI00643317
HN1 Isoform 1 of Hematological and neurological expressed 1 protein	HN1	<a target="_blank" href="http://srs.ebi.ac.uk/srsbin/cgi-bin/wgetz?-e+[IPI-acc:IPI00007764]+-vn+2">IPI00007764</a>	3	15996.6	100	3	3	3	IPI00007764	IPI00007764, IPI00384857, IPI00917313
HNRNPA1 Isoform A1-B of Heterogeneous nuclear ribonucleoprotein A1	HNRNPA1	<a target="_blank" href="http://srs.ebi.ac.uk/srsbin/cgi-bin/wgetz?-e+[IPI-acc:IPI00215965]+-vn+2">IPI00215965</a>	3	38729	100	8	10	13	IPI00215965	IPI00215965, IPI00465365, IPI00797148
HNRNPA2B1 Isoform B1 of Heterogeneous nuclear ribonucleoproteins A2/B1	HNRNPA2B1	<a target="_blank" href="http://srs.ebi.ac.uk/srsbin/cgi-bin/wgetz?-e+[IPI-acc:IPI00396378]+-vn+2">IPI00396378</a>	3	37412.3	100	12	14	22	IPI00396378	IPI00396378, IPI00414696, IPI00916517
HNRNPAB Isoform 2 of Heterogeneous nuclear ribonucleoprotein A/B	HNRNPAB	<a target="_blank" href="http://srs.ebi.ac.uk/srsbin/cgi-bin/wgetz?-e+[IPI-acc:IPI00334587]+-vn+2">IPI00334587</a>	3	35949.9	100	5	5	10	IPI00334587	IPI00334587, IPI00334713, IPI00742926
HNRNPC Isoform C1 of Heterogeneous nuclear ribonucleoproteins C1/C2	HNRNPC	<a target="_blank" href="http://srs.ebi.ac.uk/srsbin/cgi-bin/wgetz?-e+[IPI-acc:IPI00216592]+-vn+2">IPI00216592</a>	3	32320	100	7	7	9	IPI00216592	IPI00216592, IPI00477313, IPI00909232
HNRNPD Isoform 1 of Heterogeneous nuclear ribonucleoprotein D0	HNRNPD	<a target="_blank" href="http://srs.ebi.ac.uk/srsbin/cgi-bin/wgetz?-e+[IPI-acc:IPI00028888]+-vn+2">IPI00028888</a>	3	38416.5	100	9	10	15	IPI00028888	IPI00028888, IPI00220683, IPI00220684, IPI00220685, IPI00903278, IPI00915340
HNRNPF Heterogeneous nuclear ribonucleoprotein F	HNRNPF	<a target="_blank" href="http://srs.ebi.ac.uk/srsbin/cgi-bin/wgetz?-e+[IPI-acc:IPI00003881]+-vn+2">IPI00003881</a>	1	45653.8	99.8	2	2	4	IPI00003881	IPI00003881
HNRNPH1 Heterogeneous nuclear ribonucleoprotein H	HNRNPH1	<a target="_blank" href="http://srs.ebi.ac.uk/srsbin/cgi-bin/wgetz?-e+[IPI-acc:IPI00013881]+-vn+2">IPI00013881</a>	3	49211.8	100	5	6	9	IPI00013881	IPI00013881, IPI00479191
HNRNPH3 Isoform 1 of Heterogeneous nuclear ribonucleoprotein H3	HNRNPH3	<a target="_blank" href="http://srs.ebi.ac.uk/srsbin/cgi-bin/wgetz?-e+[IPI-acc:IPI00013877]+-vn+2">IPI00013877</a>	2	36909.6	100	3	4	5	IPI00013877	IPI00013877, IPI00216492, IPI00216493, IPI00216494, IPI00216495, IPI00216496, IPI00908651
HNRNPK Heterogeneous nuclear ribonucleoprotein K	HNRNPK	<a target="_blank" href="http://srs.ebi.ac.uk/srsbin/cgi-bin/wgetz?-e+[IPI-acc:IPI00514561]+-vn+2">IPI00514561</a>	3	47541.6	100	10	11	17	IPI00514561	IPI00514561, IPI00807545, IPI00910458
HNRNPL Heterogeneous nuclear ribonucleoprotein L	HNRNPL	<a target="_blank" href="http://srs.ebi.ac.uk/srsbin/cgi-bin/wgetz?-e+[IPI-acc:IPI00027834]+-vn+2">IPI00027834</a>	2	64114.8	100	3	4	6	IPI00027834	IPI00027834
HNRNPM Isoform 1 of Heterogeneous nuclear ribonucleoprotein M	HNRNPM	<a target="_blank" href="http://srs.ebi.ac.uk/srsbin/cgi-bin/wgetz?-e+[IPI-acc:IPI00171903]+-vn+2">IPI00171903</a>	1	77499.3	99.8	2	2	2	IPI00171903	IPI00171903, IPI00383296
HNRNPR Isoform 1 of Heterogeneous nuclear ribonucleoprotein R	HNRNPR	<a target="_blank" href="http://srs.ebi.ac.uk/srsbin/cgi-bin/wgetz?-e+[IPI-acc:IPI00012074]+-vn+2">IPI00012074</a>	3	70925.8	100	4	4	4	IPI00012074	IPI00012074, IPI00644055, IPI00941649
HNRNPU Isoform Short of Heterogeneous nuclear ribonucleoprotein U	HNRNPU	<a target="_blank" href="http://srs.ebi.ac.uk/srsbin/cgi-bin/wgetz?-e+[IPI-acc:IPI00479217]+-vn+2">IPI00479217</a>	3	88962.3	100	4	4	5	IPI00479217	IPI00479217, IPI00644224, IPI00883857
HNRNPUL2 Heterogeneous nuclear ribonucleoprotein U-like protein 2	HNRNPUL2	<a target="_blank" href="http://srs.ebi.ac.uk/srsbin/cgi-bin/wgetz?-e+[IPI-acc:IPI00456887]+-vn+2">IPI00456887</a>	1	85087.2	100	3	3	3	IPI00456887	IPI00456887, IPI00929107
HPCAL1 Hippocalcin-like protein 1	HPCAL1	<a target="_blank" href="http://srs.ebi.ac.uk/srsbin/cgi-bin/wgetz?-e+[IPI-acc:IPI00219344]+-vn+2">IPI00219344</a>	3	22296.2	100	3	3	3	IPI00219344	IPI00219344
HPRT1 Hypoxanthine-guanine phosphoribosyltransferase	HPRT1	<a target="_blank" href="http://srs.ebi.ac.uk/srsbin/cgi-bin/wgetz?-e+[IPI-acc:IPI00218493]+-vn+2">IPI00218493</a>	3	24562.2	100	5	5	11	IPI00218493	IPI00218493
HSD17B10 Isoform 1 of 3-hydroxyacyl-CoA dehydrogenase type-2	HSD17B10	<a target="_blank" href="http://srs.ebi.ac.uk/srsbin/cgi-bin/wgetz?-e+[IPI-acc:IPI00017726]+-vn+2">IPI00017726</a>	1	26905.1	100	2	2	2	IPI00017726	IPI00017726
HSP90AA1 Isoform 2 of Heat shock protein HSP 90-alpha	HSP90AA1	<a target="_blank" href="http://srs.ebi.ac.uk/srsbin/cgi-bin/wgetz?-e+[IPI-acc:IPI00382470]+-vn+2">IPI00382470</a>	3	98147.1	100	31	32	72	IPI00382470	IPI00382470, IPI00784295
HSP90AB1 Heat shock protein HSP 90-beta	HSP90AB1	<a target="_blank" href="http://srs.ebi.ac.uk/srsbin/cgi-bin/wgetz?-e+[IPI-acc:IPI00414676]+-vn+2">IPI00414676</a>	3	83249.3	100	18	20	53	IPI00414676	IPI00414676
HSP90B1 Endoplasmin	HSP90B1	<a target="_blank" href="http://srs.ebi.ac.uk/srsbin/cgi-bin/wgetz?-e+[IPI-acc:IPI00027230]+-vn+2">IPI00027230</a>	3	92453.7	100	12	12	15	IPI00027230	IPI00027230
HSPA13 Heat shock 70 kDa protein 13	HSPA13	<a target="_blank" href="http://srs.ebi.ac.uk/srsbin/cgi-bin/wgetz?-e+[IPI-acc:IPI00299299]+-vn+2">IPI00299299</a>	3	51910.5	100	5	6	6	IPI00299299	IPI00299299
HSPA1A;HSPA1B Heat shock 70 kDa protein 1A/1B	HSPA1A;HSPA1B	<a target="_blank" href="http://srs.ebi.ac.uk/srsbin/cgi-bin/wgetz?-e+[IPI-acc:IPI00304925]+-vn+2">IPI00304925</a>	3	70036	100	18	20	28	IPI00304925	IPI00304925, IPI00845339
HSPA4 Heat shock 70 kDa protein 4	HSPA4	<a target="_blank" href="http://srs.ebi.ac.uk/srsbin/cgi-bin/wgetz?-e+[IPI-acc:IPI00002966]+-vn+2">IPI00002966</a>	3	94313.9	100	11	11	14	IPI00002966	IPI00002966
HSPA5 HSPA5 protein	HSPA5	<a target="_blank" href="http://srs.ebi.ac.uk/srsbin/cgi-bin/wgetz?-e+[IPI-acc:IPI00003362]+-vn+2">IPI00003362</a>	3	72405.6	100	22	29	46	IPI00003362	IPI00003362
HSPA8 Isoform 1 of Heat shock cognate 71 kDa protein	HSPA8	<a target="_blank" href="http://srs.ebi.ac.uk/srsbin/cgi-bin/wgetz?-e+[IPI-acc:IPI00003865]+-vn+2">IPI00003865</a>	3	70881.8	100	29	37	105	IPI00003865	IPI00003865
HSPA9 Stress-70 protein, mitochondrial	HSPA9	<a target="_blank" href="http://srs.ebi.ac.uk/srsbin/cgi-bin/wgetz?-e+[IPI-acc:IPI00007765]+-vn+2">IPI00007765</a>	3	73663.3	100	7	7	8	IPI00007765	IPI00007765
HSPB1 Heat shock protein beta-1	HSPB1	<a target="_blank" href="http://srs.ebi.ac.uk/srsbin/cgi-bin/wgetz?-e+[IPI-acc:IPI00025512]+-vn+2">IPI00025512</a>	3	22764.6	100	8	9	14	IPI00025512	IPI00025512
HSPD1 60 kDa heat shock protein, mitochondrial	HSPD1	<a target="_blank" href="http://srs.ebi.ac.uk/srsbin/cgi-bin/wgetz?-e+[IPI-acc:IPI00784154]+-vn+2">IPI00784154</a>	3	61037.7	100	21	24	50	IPI00784154	IPI00784154
HSPE1 10 kDa heat shock protein, mitochondrial	HSPE1	<a target="_blank" href="http://srs.ebi.ac.uk/srsbin/cgi-bin/wgetz?-e+[IPI-acc:IPI00220362]+-vn+2">IPI00220362</a>	3	10913.7	100	5	5	10	IPI00220362	IPI00220362
HSPG2 Basement membrane-specific heparan sulfate proteoglycan core protein	HSPG2	<a target="_blank" href="http://srs.ebi.ac.uk/srsbin/cgi-bin/wgetz?-e+[IPI-acc:IPI00024284]+-vn+2">IPI00024284</a>	3	468760	100	96	119	185	IPI00024284	IPI00024284
HSPH1 Isoform Beta of Heat shock protein 105 kDa	HSPH1	<a target="_blank" href="http://srs.ebi.ac.uk/srsbin/cgi-bin/wgetz?-e+[IPI-acc:IPI00218993]+-vn+2">IPI00218993</a>	3	92099	100	7	9	9	IPI00218993	IPI00218993, IPI00939163
HTRA1 Serine protease HTRA1	HTRA1	<a target="_blank" href="http://srs.ebi.ac.uk/srsbin/cgi-bin/wgetz?-e+[IPI-acc:IPI00003176]+-vn+2">IPI00003176</a>	3	51269.3	100	10	11	17	IPI00003176	IPI00003176
HTRA3 Isoform 1 of Probable serine protease HTRA3	HTRA3	<a target="_blank" href="http://srs.ebi.ac.uk/srsbin/cgi-bin/wgetz?-e+[IPI-acc:IPI00027862]+-vn+2">IPI00027862</a>	3	48590.5	100	5	5	7	IPI00027862	IPI00027862
HUWE1 482 kDa protein	HUWE1	<a target="_blank" href="http://srs.ebi.ac.uk/srsbin/cgi-bin/wgetz?-e+[IPI-acc:IPI00179298]+-vn+2">IPI00179298</a>	1	482131	99.9	2	2	2	IPI00179298	IPI00179298, IPI00445401, IPI00456919, IPI00643153, IPI00746059
HYOU1 Hypoxia up-regulated protein 1	HYOU1	<a target="_blank" href="http://srs.ebi.ac.uk/srsbin/cgi-bin/wgetz?-e+[IPI-acc:IPI00000877]+-vn+2">IPI00000877</a>	3	111319	100	11	13	19	IPI00000877	IPI00000877
IARS Isoleucyl-tRNA synthetase, cytoplasmic	IARS	<a target="_blank" href="http://srs.ebi.ac.uk/srsbin/cgi-bin/wgetz?-e+[IPI-acc:IPI00644127]+-vn+2">IPI00644127</a>	2	144484	100	3	4	4	IPI00644127	IPI00644127, IPI00910980
ICAM2 Intercellular adhesion molecule 2	ICAM2	<a target="_blank" href="http://srs.ebi.ac.uk/srsbin/cgi-bin/wgetz?-e+[IPI-acc:IPI00009477]+-vn+2">IPI00009477</a>	3	30635.9	100	3	4	9	IPI00009477	IPI00009477, IPI00956045
IDH1 Isocitrate dehydrogenase [NADP] cytoplasmic	IDH1	<a target="_blank" href="http://srs.ebi.ac.uk/srsbin/cgi-bin/wgetz?-e+[IPI-acc:IPI00027223]+-vn+2">IPI00027223</a>	2	46642.5	100	3	3	4	IPI00027223	IPI00027223, IPI00925000
IDUA Alpha-L-iduronidase	IDUA	<a target="_blank" href="http://srs.ebi.ac.uk/srsbin/cgi-bin/wgetz?-e+[IPI-acc:IPI00018879]+-vn+2">IPI00018879</a>	1	72652.5	99.8	2	2	2	IPI00018879	IPI00018879, IPI00902482
IGF2 Isoform 1 of Insulin-like growth factor II	IGF2	<a target="_blank" href="http://srs.ebi.ac.uk/srsbin/cgi-bin/wgetz?-e+[IPI-acc:IPI00001611]+-vn+2">IPI00001611</a>	3	20122.8	100	3	4	11	IPI00001611	IPI00001611, IPI00215977
IGFBP1 Insulin-like growth factor-binding protein 1	IGFBP1	<a target="_blank" href="http://srs.ebi.ac.uk/srsbin/cgi-bin/wgetz?-e+[IPI-acc:IPI00031086]+-vn+2">IPI00031086</a>	1	27884.9	100	3	3	3	IPI00031086	IPI00031086, IPI00926019
IGFBP2 insulin-like growth factor binding protein 2, 36kDa precursor	IGFBP2	<a target="_blank" href="http://srs.ebi.ac.uk/srsbin/cgi-bin/wgetz?-e+[IPI-acc:IPI00297284]+-vn+2">IPI00297284</a>	2	35119.1	100	6	7	9	IPI00297284	IPI00297284
IGFBP3 Insulin-like growth factor-binding protein 3	IGFBP3	<a target="_blank" href="http://srs.ebi.ac.uk/srsbin/cgi-bin/wgetz?-e+[IPI-acc:IPI00018305]+-vn+2">IPI00018305</a>	3	31656.1	100	7	9	15	IPI00018305	IPI00018305, IPI00556155
IGFBP4 Insulin-like growth factor-binding protein 4	IGFBP4	<a target="_blank" href="http://srs.ebi.ac.uk/srsbin/cgi-bin/wgetz?-e+[IPI-acc:IPI00305380]+-vn+2">IPI00305380</a>	3	27915.7	100	6	10	47	IPI00305380	IPI00305380
IGFBP5 Insulin-like growth factor-binding protein 5	IGFBP5	<a target="_blank" href="http://srs.ebi.ac.uk/srsbin/cgi-bin/wgetz?-e+[IPI-acc:IPI00029236]+-vn+2">IPI00029236</a>	3	30552	100	12	15	48	IPI00029236	IPI00029236
IGFBP6 Insulin-like growth factor-binding protein 6	IGFBP6	<a target="_blank" href="http://srs.ebi.ac.uk/srsbin/cgi-bin/wgetz?-e+[IPI-acc:IPI00029235]+-vn+2">IPI00029235</a>	3	25303.8	100	7	10	53	IPI00029235	IPI00029235
IGFBP7 Insulin-like growth factor-binding protein 7	IGFBP7	<a target="_blank" href="http://srs.ebi.ac.uk/srsbin/cgi-bin/wgetz?-e+[IPI-acc:IPI00016915]+-vn+2">IPI00016915</a>	3	29111.8	100	14	22	109	IPI00016915	IPI00016915
ILF2 Interleukin enhancer-binding factor 2	ILF2	<a target="_blank" href="http://srs.ebi.ac.uk/srsbin/cgi-bin/wgetz?-e+[IPI-acc:IPI00005198]+-vn+2">IPI00005198</a>	3	43044.7	100	4	5	6	IPI00005198	IPI00005198
ILF3 Isoform 5 of Interleukin enhancer-binding factor 3	ILF3	<a target="_blank" href="http://srs.ebi.ac.uk/srsbin/cgi-bin/wgetz?-e+[IPI-acc:IPI00219330]+-vn+2">IPI00219330</a>	1	74589.9	100	2	2	2	IPI00219330	IPI00219330, IPI00298788, IPI00298789, IPI00414335, IPI00418313, IPI00556173, IPI00556364
ILK-2;CCT4 T-complex protein 1 subunit delta	ILK-2;CCT4	<a target="_blank" href="http://srs.ebi.ac.uk/srsbin/cgi-bin/wgetz?-e+[IPI-acc:IPI00302927]+-vn+2">IPI00302927</a>	3	57907.9	100	7	7	9	IPI00302927	IPI00302927, IPI00893358, IPI00921414
IMPDH2 Inosine-5`-monophosphate dehydrogenase 2	IMPDH2	<a target="_blank" href="http://srs.ebi.ac.uk/srsbin/cgi-bin/wgetz?-e+[IPI-acc:IPI00291510]+-vn+2">IPI00291510</a>	2	55788.4	100	5	6	6	IPI00291510	IPI00291510, IPI00925196
INHBA Inhibin beta A chain	INHBA	<a target="_blank" href="http://srs.ebi.ac.uk/srsbin/cgi-bin/wgetz?-e+[IPI-acc:IPI00028670]+-vn+2">IPI00028670</a>	2	47424.6	100	3	3	4	IPI00028670	IPI00028670
INHBB Inhibin beta B chain	INHBB	<a target="_blank" href="http://srs.ebi.ac.uk/srsbin/cgi-bin/wgetz?-e+[IPI-acc:IPI00297026]+-vn+2">IPI00297026</a>	1	45103.5	100	3	4	7	IPI00297026	IPI00297026
IPO4 Isoform 1 of Importin-4	IPO4	<a target="_blank" href="http://srs.ebi.ac.uk/srsbin/cgi-bin/wgetz?-e+[IPI-acc:IPI00156374]+-vn+2">IPI00156374</a>	1	118701	100	2	2	2	IPI00156374	IPI00156374, IPI00398009
IPO5 Isoform 1 of Importin-5	IPO5	<a target="_blank" href="http://srs.ebi.ac.uk/srsbin/cgi-bin/wgetz?-e+[IPI-acc:IPI00793443]+-vn+2">IPI00793443</a>	3	123614	100	13	14	15	IPI00793443	IPI00793443, IPI00939304
IPO7 Importin-7	IPO7	<a target="_blank" href="http://srs.ebi.ac.uk/srsbin/cgi-bin/wgetz?-e+[IPI-acc:IPI00007402]+-vn+2">IPI00007402</a>	3	119502	100	4	5	10	IPI00007402	IPI00007402
IQGAP1 Ras GTPase-activating-like protein IQGAP1	IQGAP1	<a target="_blank" href="http://srs.ebi.ac.uk/srsbin/cgi-bin/wgetz?-e+[IPI-acc:IPI00009342]+-vn+2">IPI00009342</a>	3	189241	100	7	8	10	IPI00009342	IPI00009342
ISG15 Interferon-induced 17 kDa protein	ISG15	<a target="_blank" href="http://srs.ebi.ac.uk/srsbin/cgi-bin/wgetz?-e+[IPI-acc:IPI00375631]+-vn+2">IPI00375631</a>	1	17869.4	99.8	2	2	2	IPI00375631	IPI00375631
ISLR Immunoglobulin superfamily containing leucine-rich repeat protein	ISLR	<a target="_blank" href="http://srs.ebi.ac.uk/srsbin/cgi-bin/wgetz?-e+[IPI-acc:IPI00023648]+-vn+2">IPI00023648</a>	3	45980.3	100	7	8	14	IPI00023648	IPI00023648
ITGA2 Integrin alpha-2	ITGA2	<a target="_blank" href="http://srs.ebi.ac.uk/srsbin/cgi-bin/wgetz?-e+[IPI-acc:IPI00013744]+-vn+2">IPI00013744</a>	3	129280	100	3	3	4	IPI00013744	IPI00013744
ITGA5 Integrin alpha-5	ITGA5	<a target="_blank" href="http://srs.ebi.ac.uk/srsbin/cgi-bin/wgetz?-e+[IPI-acc:IPI00306604]+-vn+2">IPI00306604</a>	1	114520	99.8	2	2	2	IPI00306604	IPI00306604
ITGA6 Isoform Alpha-6X1X2B of Integrin alpha-6	ITGA6	<a target="_blank" href="http://srs.ebi.ac.uk/srsbin/cgi-bin/wgetz?-e+[IPI-acc:IPI00010697]+-vn+2">IPI00010697</a>	2	126618	100	2	3	3	IPI00010697	IPI00010697, IPI00216221, IPI00216222, IPI00216223, IPI00216224, IPI00216225, IPI00921080, IPI00921401
ITGB1 Isoform Beta-1A of Integrin beta-1	ITGB1	<a target="_blank" href="http://srs.ebi.ac.uk/srsbin/cgi-bin/wgetz?-e+[IPI-acc:IPI00217563]+-vn+2">IPI00217563</a>	3	88397.1	100	6	6	9	IPI00217563	IPI00217563
ITGB4 Isoform Beta-4C of Integrin beta-4	ITGB4	<a target="_blank" href="http://srs.ebi.ac.uk/srsbin/cgi-bin/wgetz?-e+[IPI-acc:IPI00027422]+-vn+2">IPI00027422</a>	2	202133	99.8	2	2	2	IPI00027422	IPI00027422, IPI00220845, IPI00220846, IPI00220847
ITIH2 Inter-alpha (Globulin) inhibitor H2, isoform CRA_a	ITIH2	<a target="_blank" href="http://srs.ebi.ac.uk/srsbin/cgi-bin/wgetz?-e+[IPI-acc:IPI00305461]+-vn+2">IPI00305461</a>	3	106553	100	7	8	11	IPI00305461	IPI00305461, IPI00645038
ITIH3 Isoform 1 of Inter-alpha-trypsin inhibitor heavy chain H3	ITIH3	<a target="_blank" href="http://srs.ebi.ac.uk/srsbin/cgi-bin/wgetz?-e+[IPI-acc:IPI00028413]+-vn+2">IPI00028413</a>	2	99832.9	99.8	2	3	3	IPI00028413	IPI00028413, IPI00873416, IPI00876950, IPI00909807
ITM2B Integral membrane protein 2B	ITM2B	<a target="_blank" href="http://srs.ebi.ac.uk/srsbin/cgi-bin/wgetz?-e+[IPI-acc:IPI00031821]+-vn+2">IPI00031821</a>	1	30321.1	99.6	2	2	2	IPI00031821	IPI00031821
JAG1 Protein jagged-1	JAG1	<a target="_blank" href="http://srs.ebi.ac.uk/srsbin/cgi-bin/wgetz?-e+[IPI-acc:IPI00099650]+-vn+2">IPI00099650</a>	2	133778	99.8	2	2	7	IPI00099650	IPI00099650
KARS Isoform Cytoplasmic of Lysyl-tRNA synthetase	KARS	<a target="_blank" href="http://srs.ebi.ac.uk/srsbin/cgi-bin/wgetz?-e+[IPI-acc:IPI00014238]+-vn+2">IPI00014238</a>	3	68032.4	100	6	6	9	IPI00014238	IPI00014238, IPI00307092
KHDRBS1 Isoform 1 of KH domain-containing, RNA-binding, signal transduction-associated protein 1	KHDRBS1	<a target="_blank" href="http://srs.ebi.ac.uk/srsbin/cgi-bin/wgetz?-e+[IPI-acc:IPI00008575]+-vn+2">IPI00008575</a>	2	48210.2	99.8	2	2	3	IPI00008575	IPI00008575, IPI00082310, IPI00385834, IPI00479209
KHSRP KH-type splicing regulatory protein	KHSRP	<a target="_blank" href="http://srs.ebi.ac.uk/srsbin/cgi-bin/wgetz?-e+[IPI-acc:IPI00479786]+-vn+2">IPI00479786</a>	3	73097.6	100	2	2	4	IPI00479786	IPI00479786, IPI00855957
KIAA1199 Isoform 1 of Protein KIAA1199	KIAA1199	<a target="_blank" href="http://srs.ebi.ac.uk/srsbin/cgi-bin/wgetz?-e+[IPI-acc:IPI00376689]+-vn+2">IPI00376689</a>	3	152982	100	4	4	4	IPI00376689	IPI00376689
KIAA1967 Isoform 1 of Protein KIAA1967	KIAA1967	<a target="_blank" href="http://srs.ebi.ac.uk/srsbin/cgi-bin/wgetz?-e+[IPI-acc:IPI00182757]+-vn+2">IPI00182757</a>	2	102885	99.8	2	2	2	IPI00182757	IPI00182757, IPI00873406
KIF23 Isoform 1 of Kinesin-like protein KIF23	KIF23	<a target="_blank" href="http://srs.ebi.ac.uk/srsbin/cgi-bin/wgetz?-e+[IPI-acc:IPI00291579]+-vn+2">IPI00291579</a>	3	110041	100	5	5	5	IPI00291579	IPI00291579, IPI00293884, IPI00873577
KLK1 Isoform 1 of Kallikrein-1	KLK1	<a target="_blank" href="http://srs.ebi.ac.uk/srsbin/cgi-bin/wgetz?-e+[IPI-acc:IPI00304808]+-vn+2">IPI00304808</a>	1	28870.8	99.8	2	2	2	IPI00304808	IPI00304808, IPI00930404
KLK6 Isoform 1 of Kallikrein-6	KLK6	<a target="_blank" href="http://srs.ebi.ac.uk/srsbin/cgi-bin/wgetz?-e+[IPI-acc:IPI00023845]+-vn+2">IPI00023845</a>	3	26837.6	100	8	10	19	IPI00023845	IPI00023845
KPNA2 Importin subunit alpha-2	KPNA2	<a target="_blank" href="http://srs.ebi.ac.uk/srsbin/cgi-bin/wgetz?-e+[IPI-acc:IPI00002214]+-vn+2">IPI00002214</a>	3	57844.5	100	5	5	5	IPI00002214	IPI00002214
KPNB1 Importin subunit beta-1	KPNB1	<a target="_blank" href="http://srs.ebi.ac.uk/srsbin/cgi-bin/wgetz?-e+[IPI-acc:IPI00001639]+-vn+2">IPI00001639</a>	3	97153.3	100	11	13	18	IPI00001639	IPI00001639
KRT1 Keratin, type II cytoskeletal 1	KRT1	<a target="_blank" href="http://srs.ebi.ac.uk/srsbin/cgi-bin/wgetz?-e+[IPI-acc:IPI00220327]+-vn+2">IPI00220327</a>	3	66022.3	100	15	16	20	IPI00220327	IPI00220327
KRT10 Keratin, type I cytoskeletal 10	KRT10	<a target="_blank" href="http://srs.ebi.ac.uk/srsbin/cgi-bin/wgetz?-e+[IPI-acc:IPI00009865]+-vn+2">IPI00009865</a>	2	58810.8	100	8	8	13	IPI00009865	IPI00009865
KRT18 Keratin, type I cytoskeletal 18	KRT18	<a target="_blank" href="http://srs.ebi.ac.uk/srsbin/cgi-bin/wgetz?-e+[IPI-acc:IPI00554788]+-vn+2">IPI00554788</a>	3	48041	100	14	17	32	IPI00554788	IPI00554788
KRT19 Keratin, type I cytoskeletal 19	KRT19	<a target="_blank" href="http://srs.ebi.ac.uk/srsbin/cgi-bin/wgetz?-e+[IPI-acc:IPI00479145]+-vn+2">IPI00479145</a>	3	44075	100	12	12	19	IPI00479145	IPI00479145
KRT8 Keratin, type II cytoskeletal 8	KRT8	<a target="_blank" href="http://srs.ebi.ac.uk/srsbin/cgi-bin/wgetz?-e+[IPI-acc:IPI00554648]+-vn+2">IPI00554648</a>	3	53688.2	100	22	24	45	IPI00554648	IPI00554648
KRT9 Keratin, type I cytoskeletal 9	KRT9	<a target="_blank" href="http://srs.ebi.ac.uk/srsbin/cgi-bin/wgetz?-e+[IPI-acc:IPI00019359]+-vn+2">IPI00019359</a>	1	62047.8	100	6	6	6	IPI00019359	IPI00019359
L1CAM Isoform 2 of Neural cell adhesion molecule L1	L1CAM	<a target="_blank" href="http://srs.ebi.ac.uk/srsbin/cgi-bin/wgetz?-e+[IPI-acc:IPI00334532]+-vn+2">IPI00334532</a>	3	139500	100	5	6	6	IPI00334532	IPI00334532, IPI00646281, IPI00871467
LAMA1 Laminin subunit alpha-1	LAMA1	<a target="_blank" href="http://srs.ebi.ac.uk/srsbin/cgi-bin/wgetz?-e+[IPI-acc:IPI00375294]+-vn+2">IPI00375294</a>	1	337060	99.8	2	2	2	IPI00375294	IPI00375294
LAMA2 laminin alpha 2 subunit isoform b precursor	LAMA2	<a target="_blank" href="http://srs.ebi.ac.uk/srsbin/cgi-bin/wgetz?-e+[IPI-acc:IPI00218725]+-vn+2">IPI00218725</a>	3	343497	100	21	22	27	IPI00218725	IPI00218725, IPI00844276
LAMA3 Laminin alpha-3 chain variant 1	LAMA3	<a target="_blank" href="http://srs.ebi.ac.uk/srsbin/cgi-bin/wgetz?-e+[IPI-acc:IPI00377045]+-vn+2">IPI00377045</a>	3	372717	100	8	8	8	IPI00377045	IPI00377045, IPI00743994, IPI00790353
LAMA4 Isoform 1 of Laminin subunit alpha-4	LAMA4	<a target="_blank" href="http://srs.ebi.ac.uk/srsbin/cgi-bin/wgetz?-e+[IPI-acc:IPI00329482]+-vn+2">IPI00329482</a>	3	202508	100	59	73	164	IPI00329482	IPI00329482, IPI00735310
LAMA5 Laminin subunit alpha-5	LAMA5	<a target="_blank" href="http://srs.ebi.ac.uk/srsbin/cgi-bin/wgetz?-e+[IPI-acc:IPI00783665]+-vn+2">IPI00783665</a>	3	399769	100	16	16	18	IPI00783665	IPI00783665
LAMB1 200 kDa protein	LAMB1	<a target="_blank" href="http://srs.ebi.ac.uk/srsbin/cgi-bin/wgetz?-e+[IPI-acc:IPI00853454]+-vn+2">IPI00853454</a>	3	200457	100	56	74	158	IPI00853454	IPI00853454
LAMB2 Laminin subunit beta-2	LAMB2	<a target="_blank" href="http://srs.ebi.ac.uk/srsbin/cgi-bin/wgetz?-e+[IPI-acc:IPI00296922]+-vn+2">IPI00296922</a>	3	195958	100	6	6	6	IPI00296922	IPI00296922
LAMC1 Laminin subunit gamma-1	LAMC1	<a target="_blank" href="http://srs.ebi.ac.uk/srsbin/cgi-bin/wgetz?-e+[IPI-acc:IPI00298281]+-vn+2">IPI00298281</a>	3	177583	100	64	81	182	IPI00298281	IPI00298281
LAP3 Isoform 1 of Cytosol aminopeptidase	LAP3	<a target="_blank" href="http://srs.ebi.ac.uk/srsbin/cgi-bin/wgetz?-e+[IPI-acc:IPI00419237]+-vn+2">IPI00419237</a>	3	56149.7	100	4	4	5	IPI00419237	IPI00419237, IPI00789806
LASP1 Isoform 1 of LIM and SH3 domain protein 1	LASP1	<a target="_blank" href="http://srs.ebi.ac.uk/srsbin/cgi-bin/wgetz?-e+[IPI-acc:IPI00000861]+-vn+2">IPI00000861</a>	2	29698.8	100	3	3	3	IPI00000861	IPI00000861, IPI00386803, IPI00883946
LCP1 Plastin-2	LCP1	<a target="_blank" href="http://srs.ebi.ac.uk/srsbin/cgi-bin/wgetz?-e+[IPI-acc:IPI00010471]+-vn+2">IPI00010471</a>	3	70274.1	100	19	22	35	IPI00010471	IPI00010471
LDHA Isoform 1 of L-lactate dehydrogenase A chain	LDHA	<a target="_blank" href="http://srs.ebi.ac.uk/srsbin/cgi-bin/wgetz?-e+[IPI-acc:IPI00217966]+-vn+2">IPI00217966</a>	3	36671.2	100	13	16	34	IPI00217966	IPI00217966
LDHB L-lactate dehydrogenase B chain	LDHB	<a target="_blank" href="http://srs.ebi.ac.uk/srsbin/cgi-bin/wgetz?-e+[IPI-acc:IPI00219217]+-vn+2">IPI00219217</a>	3	36620.6	100	11	12	21	IPI00219217	IPI00219217
LDLR Low-density lipoprotein receptor	LDLR	<a target="_blank" href="http://srs.ebi.ac.uk/srsbin/cgi-bin/wgetz?-e+[IPI-acc:IPI00000070]+-vn+2">IPI00000070</a>	3	95356.7	100	6	6	7	IPI00000070	IPI00000070, IPI00908663
LEPRE1 Isoform 3 of Prolyl 3-hydroxylase 1	LEPRE1	<a target="_blank" href="http://srs.ebi.ac.uk/srsbin/cgi-bin/wgetz?-e+[IPI-acc:IPI00045839]+-vn+2">IPI00045839</a>	3	90599.2	100	7	7	9	IPI00045839	IPI00045839, IPI00163381
LFNG Isoform 2 of Beta-1,3-N-acetylglucosaminyltransferase lunatic fringe	LFNG	<a target="_blank" href="http://srs.ebi.ac.uk/srsbin/cgi-bin/wgetz?-e+[IPI-acc:IPI00219477]+-vn+2">IPI00219477</a>	1	28133.1	99.8	2	2	2	IPI00219477	IPI00219477, IPI00455739, IPI00892667
LGALS1 Galectin-1	LGALS1	<a target="_blank" href="http://srs.ebi.ac.uk/srsbin/cgi-bin/wgetz?-e+[IPI-acc:IPI00219219]+-vn+2">IPI00219219</a>	3	14697.8	100	7	9	33	IPI00219219	IPI00219219
LGALS3 Galectin-3	LGALS3	<a target="_blank" href="http://srs.ebi.ac.uk/srsbin/cgi-bin/wgetz?-e+[IPI-acc:IPI00465431]+-vn+2">IPI00465431</a>	3	26134.8	100	5	6	16	IPI00465431	IPI00465431
LGALS3BP Galectin-3-binding protein	LGALS3BP	<a target="_blank" href="http://srs.ebi.ac.uk/srsbin/cgi-bin/wgetz?-e+[IPI-acc:IPI00023673]+-vn+2">IPI00023673</a>	3	65314.1	100	18	25	143	IPI00023673	IPI00023673
LGMN Legumain	LGMN	<a target="_blank" href="http://srs.ebi.ac.uk/srsbin/cgi-bin/wgetz?-e+[IPI-acc:IPI00293303]+-vn+2">IPI00293303</a>	3	49393	100	5	5	7	IPI00293303	IPI00293303
LIPA Isoform 1 of Lysosomal acid lipase/cholesteryl ester hydrolase	LIPA	<a target="_blank" href="http://srs.ebi.ac.uk/srsbin/cgi-bin/wgetz?-e+[IPI-acc:IPI00007207]+-vn+2">IPI00007207</a>	1	45401.8	99.8	2	2	2	IPI00007207	IPI00007207, IPI00446007, IPI00748567, IPI00942982
LMAN2 Vesicular integral-membrane protein VIP36	LMAN2	<a target="_blank" href="http://srs.ebi.ac.uk/srsbin/cgi-bin/wgetz?-e+[IPI-acc:IPI00009950]+-vn+2">IPI00009950</a>	3	40211.5	100	5	5	7	IPI00009950	IPI00009950
LMNA Isoform A of Lamin-A/C	LMNA	<a target="_blank" href="http://srs.ebi.ac.uk/srsbin/cgi-bin/wgetz?-e+[IPI-acc:IPI00021405]+-vn+2">IPI00021405</a>	3	74122.6	100	22	24	31	IPI00021405	IPI00021405, IPI00216952, IPI00644087
LMNB1 Lamin-B1	LMNB1	<a target="_blank" href="http://srs.ebi.ac.uk/srsbin/cgi-bin/wgetz?-e+[IPI-acc:IPI00217975]+-vn+2">IPI00217975</a>	1	66391.6	100	3	3	3	IPI00217975	IPI00217975, IPI00790831
LMNB2 Lamin-B2	LMNB2	<a target="_blank" href="http://srs.ebi.ac.uk/srsbin/cgi-bin/wgetz?-e+[IPI-acc:IPI00009771]+-vn+2">IPI00009771</a>	1	69931.4	99.8	2	2	2	IPI00009771	IPI00009771, IPI00879819
LOC100293101;LOC100288413;LOC100290734 Uncharacterized protein LP9056	LOC100293101;LOC100288413;LOC100290734	<a target="_blank" href="http://srs.ebi.ac.uk/srsbin/cgi-bin/wgetz?-e+[IPI-acc:IPI00002191]+-vn+2">IPI00002191</a>	3	63529.8	100	4	4	5	IPI00002191	IPI00002191
LOC442497;SLC3A2 Isoform 2 of 4F2 cell-surface antigen heavy chain	LOC442497;SLC3A2	<a target="_blank" href="http://srs.ebi.ac.uk/srsbin/cgi-bin/wgetz?-e+[IPI-acc:IPI00027493]+-vn+2">IPI00027493</a>	3	57929.4	100	12	12	21	IPI00027493	IPI00027493, IPI00554481, IPI00554611, IPI00554702, IPI00554722, IPI00604710
LOC723972;ANP32A Acidic leucine-rich nuclear phosphoprotein 32 family member A	LOC723972;ANP32A	<a target="_blank" href="http://srs.ebi.ac.uk/srsbin/cgi-bin/wgetz?-e+[IPI-acc:IPI00025849]+-vn+2">IPI00025849</a>	3	28568.1	100	5	6	8	IPI00025849	IPI00025849, IPI00940656
LOC728825 Putative uncharacterized protein ENSP00000391266	LOC728825	<a target="_blank" href="http://srs.ebi.ac.uk/srsbin/cgi-bin/wgetz?-e+[IPI-acc:IPI00140827]+-vn+2">IPI00140827</a>	2	10821.1	99.8	2	2	3	IPI00140827	IPI00140827, IPI00299149, IPI00745893, IPI00790142
LOX Protein-lysine 6-oxidase	LOX	<a target="_blank" href="http://srs.ebi.ac.uk/srsbin/cgi-bin/wgetz?-e+[IPI-acc:IPI00002802]+-vn+2">IPI00002802</a>	3	46926.2	100	8	9	13	IPI00002802	IPI00002802
LOXL1 Lysyl oxidase homolog 1	LOXL1	<a target="_blank" href="http://srs.ebi.ac.uk/srsbin/cgi-bin/wgetz?-e+[IPI-acc:IPI00001597]+-vn+2">IPI00001597</a>	3	63090.7	100	5	6	8	IPI00001597	IPI00001597
LOXL2;ENTPD4 Lysyl oxidase homolog 2	LOXL2;ENTPD4	<a target="_blank" href="http://srs.ebi.ac.uk/srsbin/cgi-bin/wgetz?-e+[IPI-acc:IPI00294839]+-vn+2">IPI00294839</a>	3	86705.1	100	20	27	46	IPI00294839	IPI00294839
LOXL4 Lysyl oxidase homolog 4	LOXL4	<a target="_blank" href="http://srs.ebi.ac.uk/srsbin/cgi-bin/wgetz?-e+[IPI-acc:IPI00306402]+-vn+2">IPI00306402</a>	3	84462.6	100	3	3	3	IPI00306402	IPI00306402
LRP1 Prolow-density lipoprotein receptor-related protein 1	LRP1	<a target="_blank" href="http://srs.ebi.ac.uk/srsbin/cgi-bin/wgetz?-e+[IPI-acc:IPI00020557]+-vn+2">IPI00020557</a>	3	504543	100	7	7	8	IPI00020557	IPI00020557
LRRC47 Leucine-rich repeat-containing protein 47	LRRC47	<a target="_blank" href="http://srs.ebi.ac.uk/srsbin/cgi-bin/wgetz?-e+[IPI-acc:IPI00170935]+-vn+2">IPI00170935</a>	2	63456.7	99.8	2	2	2	IPI00170935	IPI00170935
LTA4H Isoform 1 of Leukotriene A-4 hydrolase	LTA4H	<a target="_blank" href="http://srs.ebi.ac.uk/srsbin/cgi-bin/wgetz?-e+[IPI-acc:IPI00219077]+-vn+2">IPI00219077</a>	3	69269.1	100	7	7	7	IPI00219077	IPI00219077, IPI00514090
LTBP1 Isoform Short of Latent-transforming growth factor beta-binding protein 1	LTBP1	<a target="_blank" href="http://srs.ebi.ac.uk/srsbin/cgi-bin/wgetz?-e+[IPI-acc:IPI00302679]+-vn+2">IPI00302679</a>	3	152981	100	9	9	9	IPI00302679	IPI00302679, IPI00784258, IPI00894247, IPI00929158
LTBP2 Latent-transforming growth factor beta-binding protein 2	LTBP2	<a target="_blank" href="http://srs.ebi.ac.uk/srsbin/cgi-bin/wgetz?-e+[IPI-acc:IPI00292150]+-vn+2">IPI00292150</a>	3	195038	100	9	10	11	IPI00292150	IPI00292150
LTBP3 Isoform 1 of Latent-transforming growth factor beta-binding protein 3	LTBP3	<a target="_blank" href="http://srs.ebi.ac.uk/srsbin/cgi-bin/wgetz?-e+[IPI-acc:IPI00073196]+-vn+2">IPI00073196</a>	3	139337	100	10	11	12	IPI00073196	IPI00073196
LTBP4 Isoform 2 of Latent-transforming growth factor beta-binding protein 4	LTBP4	<a target="_blank" href="http://srs.ebi.ac.uk/srsbin/cgi-bin/wgetz?-e+[IPI-acc:IPI00783492]+-vn+2">IPI00783492</a>	3	165717	100	17	19	21	IPI00783492	IPI00783492, IPI00792792, IPI00873371
LTF cDNA FLJ78440, highly similar to Human lactoferrin	LTF	<a target="_blank" href="http://srs.ebi.ac.uk/srsbin/cgi-bin/wgetz?-e+[IPI-acc:IPI00298860]+-vn+2">IPI00298860</a>	3	78350.5	100	3	3	17	IPI00298860	IPI00298860, IPI00789477, IPI00903112
LUC7L2 cDNA FLJ55988, highly similar to RNA-binding protein Luc7-like 2	LUC7L2	<a target="_blank" href="http://srs.ebi.ac.uk/srsbin/cgi-bin/wgetz?-e+[IPI-acc:IPI00006932]+-vn+2">IPI00006932</a>	1	54206.7	98.9	2	2	2	IPI00006932	IPI00006932, IPI00216804
LUM Lumican	LUM	<a target="_blank" href="http://srs.ebi.ac.uk/srsbin/cgi-bin/wgetz?-e+[IPI-acc:IPI00020986]+-vn+2">IPI00020986</a>	3	38413.5	100	14	17	164	IPI00020986	IPI00020986
LYPLA1 cDNA FLJ60607, highly similar to Acyl-protein thioesterase 1	LYPLA1	<a target="_blank" href="http://srs.ebi.ac.uk/srsbin/cgi-bin/wgetz?-e+[IPI-acc:IPI00007321]+-vn+2">IPI00007321</a>	1	28261.6	99.8	2	2	2	IPI00007321	IPI00007321, IPI00398727, IPI00939508
LYZ Lysozyme C	LYZ	<a target="_blank" href="http://srs.ebi.ac.uk/srsbin/cgi-bin/wgetz?-e+[IPI-acc:IPI00019038]+-vn+2">IPI00019038</a>	3	16518.9	100	2	2	4	IPI00019038	IPI00019038
MAGOHB Protein mago nashi homolog 2	MAGOHB	<a target="_blank" href="http://srs.ebi.ac.uk/srsbin/cgi-bin/wgetz?-e+[IPI-acc:IPI00059292]+-vn+2">IPI00059292</a>	1	17258.6	100	2	3	3	IPI00059292	IPI00059292, IPI00219306, IPI00513955, IPI00745029
MAN1A1 Mannosyl-oligosaccharide 1,2-alpha-mannosidase IA	MAN1A1	<a target="_blank" href="http://srs.ebi.ac.uk/srsbin/cgi-bin/wgetz?-e+[IPI-acc:IPI00844511]+-vn+2">IPI00844511</a>	3	72953.7	100	7	7	10	IPI00844511	IPI00844511
MAN1B1 Endoplasmic reticulum mannosyl-oligosaccharide 1,2-alpha-mannosidase	MAN1B1	<a target="_blank" href="http://srs.ebi.ac.uk/srsbin/cgi-bin/wgetz?-e+[IPI-acc:IPI00008207]+-vn+2">IPI00008207</a>	1	79564	100	3	3	3	IPI00008207	IPI00008207
MAN2A1 Alpha-mannosidase 2	MAN2A1	<a target="_blank" href="http://srs.ebi.ac.uk/srsbin/cgi-bin/wgetz?-e+[IPI-acc:IPI00003802]+-vn+2">IPI00003802</a>	3	131128	100	7	7	7	IPI00003802	IPI00003802
MANBA Beta-mannosidase	MANBA	<a target="_blank" href="http://srs.ebi.ac.uk/srsbin/cgi-bin/wgetz?-e+[IPI-acc:IPI00298793]+-vn+2">IPI00298793</a>	3	100879	100	4	4	4	IPI00298793	IPI00298793
MAP4 Isoform 1 of Microtubule-associated protein 4	MAP4	<a target="_blank" href="http://srs.ebi.ac.uk/srsbin/cgi-bin/wgetz?-e+[IPI-acc:IPI00396171]+-vn+2">IPI00396171</a>	2	120988	99.8	2	2	3	IPI00396171	IPI00396171, IPI00878314, IPI00888475
MAPRE1 Microtubule-associated protein RP/EB family member 1	MAPRE1	<a target="_blank" href="http://srs.ebi.ac.uk/srsbin/cgi-bin/wgetz?-e+[IPI-acc:IPI00017596]+-vn+2">IPI00017596</a>	3	29981.5	100	3	3	4	IPI00017596	IPI00017596, IPI00910350
MARCKS Myristoylated alanine-rich C-kinase substrate	MARCKS	<a target="_blank" href="http://srs.ebi.ac.uk/srsbin/cgi-bin/wgetz?-e+[IPI-acc:IPI00219301]+-vn+2">IPI00219301</a>	3	31536.2	100	4	4	4	IPI00219301	IPI00219301
MARCKSL1 MARCKS-related protein	MARCKSL1	<a target="_blank" href="http://srs.ebi.ac.uk/srsbin/cgi-bin/wgetz?-e+[IPI-acc:IPI00641181]+-vn+2">IPI00641181</a>	2	19510.6	100	3	3	3	IPI00641181	IPI00641181
MASP1 Isoform 2 of Mannan-binding lectin serine protease 1	MASP1	<a target="_blank" href="http://srs.ebi.ac.uk/srsbin/cgi-bin/wgetz?-e+[IPI-acc:IPI00290283]+-vn+2">IPI00290283</a>	3	81841.6	100	16	19	30	IPI00290283	IPI00290283
MAT2A S-adenosylmethionine synthetase isoform type-2	MAT2A	<a target="_blank" href="http://srs.ebi.ac.uk/srsbin/cgi-bin/wgetz?-e+[IPI-acc:IPI00010157]+-vn+2">IPI00010157</a>	1	43642.8	99.8	2	3	3	IPI00010157	IPI00010157, IPI00916229
MATN2 Isoform 2 of Matrilin-2	MATN2	<a target="_blank" href="http://srs.ebi.ac.uk/srsbin/cgi-bin/wgetz?-e+[IPI-acc:IPI00168520]+-vn+2">IPI00168520</a>	3	104869	100	5	5	5	IPI00168520	IPI00168520, IPI00473118, IPI00554542
MATR3 Matrin-3	MATR3	<a target="_blank" href="http://srs.ebi.ac.uk/srsbin/cgi-bin/wgetz?-e+[IPI-acc:IPI00017297]+-vn+2">IPI00017297</a>	3	94608.7	100	3	3	3	IPI00017297	IPI00017297, IPI00789551
MCAM Isoform 1 of Cell surface glycoprotein MUC18	MCAM	<a target="_blank" href="http://srs.ebi.ac.uk/srsbin/cgi-bin/wgetz?-e+[IPI-acc:IPI00016334]+-vn+2">IPI00016334</a>	1	71588.5	99.8	2	2	2	IPI00016334	IPI00016334, IPI00445227
MCM3 MCM3 minichromosome maintenance deficient 3 (S. cerevisiae), isoform CRA_b	MCM3	<a target="_blank" href="http://srs.ebi.ac.uk/srsbin/cgi-bin/wgetz?-e+[IPI-acc:IPI00013214]+-vn+2">IPI00013214</a>	1	95892.3	99.8	2	2	3	IPI00013214	IPI00013214, IPI00940786
MCM4 DNA replication licensing factor MCM4	MCM4	<a target="_blank" href="http://srs.ebi.ac.uk/srsbin/cgi-bin/wgetz?-e+[IPI-acc:IPI00018349]+-vn+2">IPI00018349</a>	1	96542.6	100	2	2	2	IPI00018349	IPI00018349, IPI00795318
MCM6 DNA replication licensing factor MCM6	MCM6	<a target="_blank" href="http://srs.ebi.ac.uk/srsbin/cgi-bin/wgetz?-e+[IPI-acc:IPI00031517]+-vn+2">IPI00031517</a>	1	92872.6	99.7	2	2	2	IPI00031517	IPI00031517
MCM7 Isoform 1 of DNA replication licensing factor MCM7	MCM7	<a target="_blank" href="http://srs.ebi.ac.uk/srsbin/cgi-bin/wgetz?-e+[IPI-acc:IPI00299904]+-vn+2">IPI00299904</a>	1	81291	99.8	2	2	2	IPI00299904	IPI00299904, IPI00376143
MDH2 Malate dehydrogenase, mitochondrial	MDH2	<a target="_blank" href="http://srs.ebi.ac.uk/srsbin/cgi-bin/wgetz?-e+[IPI-acc:IPI00291006]+-vn+2">IPI00291006</a>	3	35485.7	100	12	13	24	IPI00291006	IPI00291006
MDK Midkine	MDK	<a target="_blank" href="http://srs.ebi.ac.uk/srsbin/cgi-bin/wgetz?-e+[IPI-acc:IPI00010333]+-vn+2">IPI00010333</a>	3	15567.3	100	4	5	8	IPI00010333	IPI00010333
MET Isoform 1 of Hepatocyte growth factor receptor	MET	<a target="_blank" href="http://srs.ebi.ac.uk/srsbin/cgi-bin/wgetz?-e+[IPI-acc:IPI00029273]+-vn+2">IPI00029273</a>	3	155525	100	10	11	15	IPI00029273	IPI00029273, IPI00294528
MFAP2 Microfibrillar-associated protein 2	MFAP2	<a target="_blank" href="http://srs.ebi.ac.uk/srsbin/cgi-bin/wgetz?-e+[IPI-acc:IPI00022621]+-vn+2">IPI00022621</a>	3	20807.2	100	3	3	3	IPI00022621	IPI00022621, IPI00644827
MFGE8 Lactadherin	MFGE8	<a target="_blank" href="http://srs.ebi.ac.uk/srsbin/cgi-bin/wgetz?-e+[IPI-acc:IPI00002236]+-vn+2">IPI00002236</a>	3	43104.9	100	16	21	42	IPI00002236	IPI00002236
MGAT1 Alpha-1,3-mannosyl-glycoprotein 2-beta-N-acetylglucosaminyltransferase	MGAT1	<a target="_blank" href="http://srs.ebi.ac.uk/srsbin/cgi-bin/wgetz?-e+[IPI-acc:IPI00000138]+-vn+2">IPI00000138</a>	3	50845.1	100	4	4	5	IPI00000138	IPI00000138
MGAT5 Alpha-1,6-mannosylglycoprotein 6-beta-N-acetylglucosaminyltransferase A	MGAT5	<a target="_blank" href="http://srs.ebi.ac.uk/srsbin/cgi-bin/wgetz?-e+[IPI-acc:IPI00020407]+-vn+2">IPI00020407</a>	3	84526.8	100	9	10	14	IPI00020407	IPI00020407
MIF Macrophage migration inhibitory factor	MIF	<a target="_blank" href="http://srs.ebi.ac.uk/srsbin/cgi-bin/wgetz?-e+[IPI-acc:IPI00293276]+-vn+2">IPI00293276</a>	3	12458.5	99.8	2	2	13	IPI00293276	IPI00293276
MINPP1 Isoform 1 of Multiple inositol polyphosphate phosphatase 1	MINPP1	<a target="_blank" href="http://srs.ebi.ac.uk/srsbin/cgi-bin/wgetz?-e+[IPI-acc:IPI00293748]+-vn+2">IPI00293748</a>	3	55034.9	100	5	6	10	IPI00293748	IPI00293748
MMP1 Interstitial collagenase	MMP1	<a target="_blank" href="http://srs.ebi.ac.uk/srsbin/cgi-bin/wgetz?-e+[IPI-acc:IPI00008561]+-vn+2">IPI00008561</a>	3	53989.9	100	8	8	11	IPI00008561	IPI00008561
MMP11 Stromelysin-3	MMP11	<a target="_blank" href="http://srs.ebi.ac.uk/srsbin/cgi-bin/wgetz?-e+[IPI-acc:IPI00306778]+-vn+2">IPI00306778</a>	1	54600.9	99.8	2	2	2	IPI00306778	IPI00306778, IPI00880022
MMP14 Matrix metalloproteinase-14	MMP14	<a target="_blank" href="http://srs.ebi.ac.uk/srsbin/cgi-bin/wgetz?-e+[IPI-acc:IPI00218398]+-vn+2">IPI00218398</a>	3	65867.7	100	2	3	5	IPI00218398	IPI00218398, IPI00896498
MMP19 Isoform 1 of Matrix metalloproteinase-19	MMP19	<a target="_blank" href="http://srs.ebi.ac.uk/srsbin/cgi-bin/wgetz?-e+[IPI-acc:IPI00016067]+-vn+2">IPI00016067</a>	3	57340.2	100	5	6	7	IPI00016067	IPI00016067
MMP2 72 kDa type IV collagenase	MMP2	<a target="_blank" href="http://srs.ebi.ac.uk/srsbin/cgi-bin/wgetz?-e+[IPI-acc:IPI00027780]+-vn+2">IPI00027780</a>	3	73867.1	100	37	51	260	IPI00027780	IPI00027780
MRC2 C-type mannose receptor 2	MRC2	<a target="_blank" href="http://srs.ebi.ac.uk/srsbin/cgi-bin/wgetz?-e+[IPI-acc:IPI00005707]+-vn+2">IPI00005707</a>	2	166637	100	3	3	3	IPI00005707	IPI00005707
MSLN Isoform 2 of Mesothelin	MSLN	<a target="_blank" href="http://srs.ebi.ac.uk/srsbin/cgi-bin/wgetz?-e+[IPI-acc:IPI00025110]+-vn+2">IPI00025110</a>	3	68054	100	12	13	20	IPI00025110	IPI00025110, IPI00793649, IPI00798210
MSN Moesin	MSN	<a target="_blank" href="http://srs.ebi.ac.uk/srsbin/cgi-bin/wgetz?-e+[IPI-acc:IPI00219365]+-vn+2">IPI00219365</a>	3	67803.8	100	17	19	26	IPI00219365	IPI00219365, IPI00872814
MT1L;MT1JP;MT1G;MT1E Isoform 1 of Metallothionein-1G	MT1L;MT1JP;MT1G;MT1E	<a target="_blank" href="http://srs.ebi.ac.uk/srsbin/cgi-bin/wgetz?-e+[IPI-acc:IPI00008752]+-vn+2">IPI00008752</a>	3	6122.6	99.8	2	2	3	IPI00008752	IPI00008752, IPI00008753, IPI00022498, IPI00307016, IPI00413064
MTAP cDNA FLJ59758, highly similar to S-methyl-5-thioadenosine phosphorylase	MTAP	<a target="_blank" href="http://srs.ebi.ac.uk/srsbin/cgi-bin/wgetz?-e+[IPI-acc:IPI00011876]+-vn+2">IPI00011876</a>	3	33168.6	100	5	6	7	IPI00011876	IPI00011876, IPI00942294
MTHFD1 C-1-tetrahydrofolate synthase, cytoplasmic	MTHFD1	<a target="_blank" href="http://srs.ebi.ac.uk/srsbin/cgi-bin/wgetz?-e+[IPI-acc:IPI00218342]+-vn+2">IPI00218342</a>	3	101544	100	5	5	5	IPI00218342	IPI00218342, IPI00794900
MVP Major vault protein	MVP	<a target="_blank" href="http://srs.ebi.ac.uk/srsbin/cgi-bin/wgetz?-e+[IPI-acc:IPI00000105]+-vn+2">IPI00000105</a>	3	99308	100	4	4	5	IPI00000105	IPI00000105
MXRA5 Matrix-remodeling-associated protein 5	MXRA5	<a target="_blank" href="http://srs.ebi.ac.uk/srsbin/cgi-bin/wgetz?-e+[IPI-acc:IPI00012347]+-vn+2">IPI00012347</a>	3	312262	100	10	10	10	IPI00012347	IPI00012347
MXRA8 Isoform 2 of Matrix-remodeling-associated protein 8	MXRA8	<a target="_blank" href="http://srs.ebi.ac.uk/srsbin/cgi-bin/wgetz?-e+[IPI-acc:IPI00153049]+-vn+2">IPI00153049</a>	3	49602.2	100	6	6	6	IPI00153049	IPI00153049, IPI00550854, IPI00884085, IPI00909135
MYH9 Isoform 1 of Myosin-9	MYH9	<a target="_blank" href="http://srs.ebi.ac.uk/srsbin/cgi-bin/wgetz?-e+[IPI-acc:IPI00019502]+-vn+2">IPI00019502</a>	3	226520	100	33	37	41	IPI00019502	IPI00019502
MYL12B Myosin regulatory light chain 12B	MYL12B	<a target="_blank" href="http://srs.ebi.ac.uk/srsbin/cgi-bin/wgetz?-e+[IPI-acc:IPI00033494]+-vn+2">IPI00033494</a>	3	19762.3	100	6	8	13	IPI00033494	IPI00033494, IPI00220573, IPI00604523
MYL6B;MYL6 Isoform Smooth muscle of Myosin light polypeptide 6	MYL6B;MYL6	<a target="_blank" href="http://srs.ebi.ac.uk/srsbin/cgi-bin/wgetz?-e+[IPI-acc:IPI00789605]+-vn+2">IPI00789605</a>	3	16942.8	100	9	12	25	IPI00789605	IPI00789605
MYO1B Isoform 1 of Myosin-Ib	MYO1B	<a target="_blank" href="http://srs.ebi.ac.uk/srsbin/cgi-bin/wgetz?-e+[IPI-acc:IPI00376344]+-vn+2">IPI00376344</a>	2	131973	100	2	2	2	IPI00376344	IPI00376344, IPI00414980, IPI00795618
MYO1C Isoform 2 of Myosin-Ic	MYO1C	<a target="_blank" href="http://srs.ebi.ac.uk/srsbin/cgi-bin/wgetz?-e+[IPI-acc:IPI00010418]+-vn+2">IPI00010418</a>	2	117935	100	3	3	3	IPI00010418	IPI00010418, IPI00743335, IPI00829992
NACA Nascent polypeptide-associated complex subunit alpha	NACA	<a target="_blank" href="http://srs.ebi.ac.uk/srsbin/cgi-bin/wgetz?-e+[IPI-acc:IPI00023748]+-vn+2">IPI00023748</a>	3	23365.3	100	5	5	7	IPI00023748	IPI00023748, IPI00797126, IPI00797259
NAGLU Alpha-N-acetylglucosaminidase	NAGLU	<a target="_blank" href="http://srs.ebi.ac.uk/srsbin/cgi-bin/wgetz?-e+[IPI-acc:IPI00008787]+-vn+2">IPI00008787</a>	3	82149.5	100	4	4	5	IPI00008787	IPI00008787
NAMPT Nicotinamide phosphoribosyltransferase	NAMPT	<a target="_blank" href="http://srs.ebi.ac.uk/srsbin/cgi-bin/wgetz?-e+[IPI-acc:IPI00018873]+-vn+2">IPI00018873</a>	3	55504.5	99.9	2	2	3	IPI00018873	IPI00018873, IPI00472879
NANS Sialic acid synthase	NANS	<a target="_blank" href="http://srs.ebi.ac.uk/srsbin/cgi-bin/wgetz?-e+[IPI-acc:IPI00147874]+-vn+2">IPI00147874</a>	1	40289.9	99.6	2	2	2	IPI00147874	IPI00147874
NAP1L1 Nucleosome assembly protein 1-like 1	NAP1L1	<a target="_blank" href="http://srs.ebi.ac.uk/srsbin/cgi-bin/wgetz?-e+[IPI-acc:IPI00023860]+-vn+2">IPI00023860</a>	3	45357	100	6	7	10	IPI00023860	IPI00023860, IPI00789029, IPI00797545
NAP1L4 Putative uncharacterized protein NAP1L4	NAP1L4	<a target="_blank" href="http://srs.ebi.ac.uk/srsbin/cgi-bin/wgetz?-e+[IPI-acc:IPI00017763]+-vn+2">IPI00017763</a>	3	44061.2	100	5	5	9	IPI00017763	IPI00017763, IPI00941463
NAPA Alpha-soluble NSF attachment protein	NAPA	<a target="_blank" href="http://srs.ebi.ac.uk/srsbin/cgi-bin/wgetz?-e+[IPI-acc:IPI00009253]+-vn+2">IPI00009253</a>	1	33216.1	99.8	2	2	2	IPI00009253	IPI00009253
NARS Asparaginyl-tRNA synthetase, cytoplasmic	NARS	<a target="_blank" href="http://srs.ebi.ac.uk/srsbin/cgi-bin/wgetz?-e+[IPI-acc:IPI00306960]+-vn+2">IPI00306960</a>	3	62926.2	100	3	3	4	IPI00306960	IPI00306960
NASP Isoform 1 of Nuclear autoantigenic sperm protein	NASP	<a target="_blank" href="http://srs.ebi.ac.uk/srsbin/cgi-bin/wgetz?-e+[IPI-acc:IPI00179953]+-vn+2">IPI00179953</a>	3	85217.5	100	2	3	7	IPI00179953	IPI00179953, IPI00219821, IPI00332499
NCL cDNA FLJ45706 fis, clone FEBRA2028457, highly similar to Nucleolin	NCL	<a target="_blank" href="http://srs.ebi.ac.uk/srsbin/cgi-bin/wgetz?-e+[IPI-acc:IPI00444262]+-vn+2">IPI00444262</a>	3	65945.8	100	16	20	34	IPI00444262	IPI00444262, IPI00604620
NEO1 Isoform 1 of Neogenin	NEO1	<a target="_blank" href="http://srs.ebi.ac.uk/srsbin/cgi-bin/wgetz?-e+[IPI-acc:IPI00023814]+-vn+2">IPI00023814</a>	3	159999	100	9	12	15	IPI00023814	IPI00023814, IPI00217291, IPI00472011, IPI00556554
NEU1 Sialidase-1	NEU1	<a target="_blank" href="http://srs.ebi.ac.uk/srsbin/cgi-bin/wgetz?-e+[IPI-acc:IPI00029817]+-vn+2">IPI00029817</a>	2	45449.3	99.8	2	3	3	IPI00029817	IPI00029817
NFASC Isoform 7 of Neurofascin	NFASC	<a target="_blank" href="http://srs.ebi.ac.uk/srsbin/cgi-bin/wgetz?-e+[IPI-acc:IPI00384998]+-vn+2">IPI00384998</a>	3	139864	100	3	3	3	IPI00384998	IPI00384998, IPI00394653, IPI00394655, IPI00443574, IPI00470575, IPI00477765, IPI00477942, IPI00513695, IPI00513705, IPI00655702, IPI00655858, IPI00655890, IPI00656129, IPI00909230, IPI00953486
NID1 Isoform 1 of Nidogen-1	NID1	<a target="_blank" href="http://srs.ebi.ac.uk/srsbin/cgi-bin/wgetz?-e+[IPI-acc:IPI00026944]+-vn+2">IPI00026944</a>	3	136358	100	31	38	113	IPI00026944	IPI00026944, IPI00384542
NID2 Isoform 1 of Nidogen-2	NID2	<a target="_blank" href="http://srs.ebi.ac.uk/srsbin/cgi-bin/wgetz?-e+[IPI-acc:IPI00028908]+-vn+2">IPI00028908</a>	3	151235	100	35	41	81	IPI00028908	IPI00028908
NME1-NME2;NME1;NME2 Nucleoside diphosphate kinase	NME1-NME2;NME1;NME2	<a target="_blank" href="http://srs.ebi.ac.uk/srsbin/cgi-bin/wgetz?-e+[IPI-acc:IPI00604590]+-vn+2">IPI00604590</a>	3	32624.2	100	9	11	44	IPI00604590	IPI00604590, IPI00795292
NOLC1 Isoform Beta of Nucleolar and coiled-body phosphoprotein 1	NOLC1	<a target="_blank" href="http://srs.ebi.ac.uk/srsbin/cgi-bin/wgetz?-e+[IPI-acc:IPI00216654]+-vn+2">IPI00216654</a>	2	74729.4	100	2	2	2	IPI00216654	IPI00216654, IPI00292387, IPI00908873
NONO Non-POU domain-containing octamer-binding protein	NONO	<a target="_blank" href="http://srs.ebi.ac.uk/srsbin/cgi-bin/wgetz?-e+[IPI-acc:IPI00304596]+-vn+2">IPI00304596</a>	3	54213.6	100	4	4	4	IPI00304596	IPI00304596
NOTCH3 Neurogenic locus notch homolog protein 3	NOTCH3	<a target="_blank" href="http://srs.ebi.ac.uk/srsbin/cgi-bin/wgetz?-e+[IPI-acc:IPI00029819]+-vn+2">IPI00029819</a>	2	243632	100	2	2	2	IPI00029819	IPI00029819
NOTUM Protein notum homolog	NOTUM	<a target="_blank" href="http://srs.ebi.ac.uk/srsbin/cgi-bin/wgetz?-e+[IPI-acc:IPI00465159]+-vn+2">IPI00465159</a>	3	55681.2	100	14	19	54	IPI00465159	IPI00465159
NPC2 cDNA FLJ59142, highly similar to Epididymal secretory protein E1	NPC2	<a target="_blank" href="http://srs.ebi.ac.uk/srsbin/cgi-bin/wgetz?-e+[IPI-acc:IPI00301579]+-vn+2">IPI00301579</a>	3	22390.9	100	4	6	18	IPI00301579	IPI00301579, IPI00940960
NPEPPS Puromycin-sensitive aminopeptidase	NPEPPS	<a target="_blank" href="http://srs.ebi.ac.uk/srsbin/cgi-bin/wgetz?-e+[IPI-acc:IPI00026216]+-vn+2">IPI00026216</a>	3	103261	100	4	4	5	IPI00026216	IPI00026216
NPM1 Isoform 2 of Nucleophosmin	NPM1	<a target="_blank" href="http://srs.ebi.ac.uk/srsbin/cgi-bin/wgetz?-e+[IPI-acc:IPI00220740]+-vn+2">IPI00220740</a>	3	29446.9	100	5	9	22	IPI00220740	IPI00220740, IPI00549248
NQO1 NAD(P)H dehydrogenase [quinone] 1	NQO1	<a target="_blank" href="http://srs.ebi.ac.uk/srsbin/cgi-bin/wgetz?-e+[IPI-acc:IPI00012069]+-vn+2">IPI00012069</a>	3	30851	100	3	4	6	IPI00012069	IPI00012069, IPI00619898, IPI00619966, IPI00910902
NRCAM Isoform 1 of Neuronal cell adhesion molecule	NRCAM	<a target="_blank" href="http://srs.ebi.ac.uk/srsbin/cgi-bin/wgetz?-e+[IPI-acc:IPI00333776]+-vn+2">IPI00333776</a>	1	143873	100	2	2	2	IPI00333776	IPI00333776, IPI00333777, IPI00333778, IPI00415032, IPI00873446, IPI00883753
NRP1 Muscle type neuropilin 1	NRP1	<a target="_blank" href="http://srs.ebi.ac.uk/srsbin/cgi-bin/wgetz?-e+[IPI-acc:IPI00165438]+-vn+2">IPI00165438</a>	3	72049.8	100	6	6	6	IPI00165438	IPI00165438, IPI00299594, IPI00607733, IPI00639917, IPI00643127, IPI00749187
NSFL1C Isoform 2 of NSFL1 cofactor p47	NSFL1C	<a target="_blank" href="http://srs.ebi.ac.uk/srsbin/cgi-bin/wgetz?-e+[IPI-acc:IPI00022830]+-vn+2">IPI00022830</a>	3	37307.8	100	5	5	5	IPI00022830	IPI00022830, IPI00100197, IPI00397571
NT5E 5`-nucleotidase	NT5E	<a target="_blank" href="http://srs.ebi.ac.uk/srsbin/cgi-bin/wgetz?-e+[IPI-acc:IPI00009456]+-vn+2">IPI00009456</a>	3	63351	100	8	9	9	IPI00009456	IPI00009456
NUCB1 Nucleobindin-1	NUCB1	<a target="_blank" href="http://srs.ebi.ac.uk/srsbin/cgi-bin/wgetz?-e+[IPI-acc:IPI00295542]+-vn+2">IPI00295542</a>	3	53861.6	100	27	33	86	IPI00295542	IPI00295542
NUCB2 Isoform 1 of Nucleobindin-2	NUCB2	<a target="_blank" href="http://srs.ebi.ac.uk/srsbin/cgi-bin/wgetz?-e+[IPI-acc:IPI00009123]+-vn+2">IPI00009123</a>	3	50179.2	100	9	11	13	IPI00009123	IPI00009123, IPI00922708
NUDC Nuclear migration protein nudC	NUDC	<a target="_blank" href="http://srs.ebi.ac.uk/srsbin/cgi-bin/wgetz?-e+[IPI-acc:IPI00550746]+-vn+2">IPI00550746</a>	2	38225.7	100	5	6	6	IPI00550746	IPI00550746, IPI00871312
NUDT21 Cleavage and polyadenylation specificity factor subunit 5	NUDT21	<a target="_blank" href="http://srs.ebi.ac.uk/srsbin/cgi-bin/wgetz?-e+[IPI-acc:IPI00646917]+-vn+2">IPI00646917</a>	2	26210.1	100	4	4	4	IPI00646917	IPI00646917
NUDT5 ADP-sugar pyrophosphatase	NUDT5	<a target="_blank" href="http://srs.ebi.ac.uk/srsbin/cgi-bin/wgetz?-e+[IPI-acc:IPI00296913]+-vn+2">IPI00296913</a>	3	24309.8	100	3	3	4	IPI00296913	IPI00296913, IPI00646762
NUTF2 Nuclear transport factor 2	NUTF2	<a target="_blank" href="http://srs.ebi.ac.uk/srsbin/cgi-bin/wgetz?-e+[IPI-acc:IPI00009901]+-vn+2">IPI00009901</a>	3	14460.9	100	3	4	6	IPI00009901	IPI00009901
OAF Out at first protein homolog	OAF	<a target="_blank" href="http://srs.ebi.ac.uk/srsbin/cgi-bin/wgetz?-e+[IPI-acc:IPI00328703]+-vn+2">IPI00328703</a>	3	30670.4	100	8	10	16	IPI00328703	IPI00328703
OLA1 Isoform 1 of Obg-like ATPase 1	OLA1	<a target="_blank" href="http://srs.ebi.ac.uk/srsbin/cgi-bin/wgetz?-e+[IPI-acc:IPI00290416]+-vn+2">IPI00290416</a>	3	44727.4	100	4	4	7	IPI00290416	IPI00290416, IPI00916847
OLFM2 Noelin-2	OLFM2	<a target="_blank" href="http://srs.ebi.ac.uk/srsbin/cgi-bin/wgetz?-e+[IPI-acc:IPI00295767]+-vn+2">IPI00295767</a>	2	51368.7	100	3	3	3	IPI00295767	IPI00295767
OLFML2A Isoform 1 of Olfactomedin-like protein 2A	OLFML2A	<a target="_blank" href="http://srs.ebi.ac.uk/srsbin/cgi-bin/wgetz?-e+[IPI-acc:IPI00385326]+-vn+2">IPI00385326</a>	2	73037.1	100	4	4	4	IPI00385326	IPI00385326
OLFML3 Isoform 1 of Olfactomedin-like protein 3	OLFML3	<a target="_blank" href="http://srs.ebi.ac.uk/srsbin/cgi-bin/wgetz?-e+[IPI-acc:IPI00024621]+-vn+2">IPI00024621</a>	3	45993.2	100	15	17	29	IPI00024621	IPI00024621, IPI00607652
OS9 osteosarcoma amplified 9, endoplasmic reticulum lectin isoform 2 precursor	OS9	<a target="_blank" href="http://srs.ebi.ac.uk/srsbin/cgi-bin/wgetz?-e+[IPI-acc:IPI00186581]+-vn+2">IPI00186581</a>	3	69230.2	100	4	4	4	IPI00186581	IPI00186581, IPI00329760, IPI00398855, IPI00604451, IPI00791882, IPI00873981, IPI00922878
OTUB1 cDNA FLJ56307, highly similar to Ubiquitin thioesterase protein OTUB1	OTUB1	<a target="_blank" href="http://srs.ebi.ac.uk/srsbin/cgi-bin/wgetz?-e+[IPI-acc:IPI00000581]+-vn+2">IPI00000581</a>	2	35163.1	100	3	3	3	IPI00000581	IPI00000581, IPI00939174
P4HB Protein disulfide-isomerase	P4HB	<a target="_blank" href="http://srs.ebi.ac.uk/srsbin/cgi-bin/wgetz?-e+[IPI-acc:IPI00010796]+-vn+2">IPI00010796</a>	3	57100.1	100	16	19	29	IPI00010796	IPI00010796
PA2G4 Proliferation-associated protein 2G4	PA2G4	<a target="_blank" href="http://srs.ebi.ac.uk/srsbin/cgi-bin/wgetz?-e+[IPI-acc:IPI00299000]+-vn+2">IPI00299000</a>	3	43768.7	100	9	10	10	IPI00299000	IPI00299000, IPI00794875, IPI00807557
PABPC1 Isoform 1 of Polyadenylate-binding protein 1	PABPC1	<a target="_blank" href="http://srs.ebi.ac.uk/srsbin/cgi-bin/wgetz?-e+[IPI-acc:IPI00008524]+-vn+2">IPI00008524</a>	3	70653.3	100	13	14	20	IPI00008524	IPI00008524, IPI00410017
PAFAH1B2 Platelet-activating factor acetylhydrolase IB subunit beta	PAFAH1B2	<a target="_blank" href="http://srs.ebi.ac.uk/srsbin/cgi-bin/wgetz?-e+[IPI-acc:IPI00026546]+-vn+2">IPI00026546</a>	2	25551.5	99.8	2	2	3	IPI00026546	IPI00026546
PAICS Multifunctional protein ADE2	PAICS	<a target="_blank" href="http://srs.ebi.ac.uk/srsbin/cgi-bin/wgetz?-e+[IPI-acc:IPI00217223]+-vn+2">IPI00217223</a>	3	49662.3	100	8	8	10	IPI00217223	IPI00217223
PAM Isoform 5 of Peptidyl-glycine alpha-amidating monooxygenase	PAM	<a target="_blank" href="http://srs.ebi.ac.uk/srsbin/cgi-bin/wgetz?-e+[IPI-acc:IPI00177543]+-vn+2">IPI00177543</a>	3	108386	100	17	18	34	IPI00177543	IPI00177543, IPI00219042, IPI00219043, IPI00940221
PAMR1 Isoform 2 of Inactive serine protease PAMR1	PAMR1	<a target="_blank" href="http://srs.ebi.ac.uk/srsbin/cgi-bin/wgetz?-e+[IPI-acc:IPI00064429]+-vn+2">IPI00064429</a>	3	81925.2	100	8	8	14	IPI00064429	IPI00064429
PAPPA Pappalysin-1	PAPPA	<a target="_blank" href="http://srs.ebi.ac.uk/srsbin/cgi-bin/wgetz?-e+[IPI-acc:IPI00001869]+-vn+2">IPI00001869</a>	1	180952	100	2	2	2	IPI00001869	IPI00001869
PARK7 Protein DJ-1	PARK7	<a target="_blank" href="http://srs.ebi.ac.uk/srsbin/cgi-bin/wgetz?-e+[IPI-acc:IPI00298547]+-vn+2">IPI00298547</a>	3	19873.1	100	6	9	15	IPI00298547	IPI00298547
PARP1 Poly [ADP-ribose] polymerase 1	PARP1	<a target="_blank" href="http://srs.ebi.ac.uk/srsbin/cgi-bin/wgetz?-e+[IPI-acc:IPI00449049]+-vn+2">IPI00449049</a>	1	113070	99.8	2	3	6	IPI00449049	IPI00449049, IPI00956136
PARVA Isoform 1 of Alpha-parvin	PARVA	<a target="_blank" href="http://srs.ebi.ac.uk/srsbin/cgi-bin/wgetz?-e+[IPI-acc:IPI00018963]+-vn+2">IPI00018963</a>	1	42226.7	99.8	2	2	3	IPI00018963	IPI00018963
PCBD1 Pterin-4-alpha-carbinolamine dehydratase	PCBD1	<a target="_blank" href="http://srs.ebi.ac.uk/srsbin/cgi-bin/wgetz?-e+[IPI-acc:IPI00218568]+-vn+2">IPI00218568</a>	1	11981.7	99.8	2	3	3	IPI00218568	IPI00218568
PCBP1 Poly(rC)-binding protein 1	PCBP1	<a target="_blank" href="http://srs.ebi.ac.uk/srsbin/cgi-bin/wgetz?-e+[IPI-acc:IPI00016610]+-vn+2">IPI00016610</a>	3	37480.2	100	3	3	4	IPI00016610	IPI00016610
PCBP2 poly(rC) binding protein 2 isoform b	PCBP2	<a target="_blank" href="http://srs.ebi.ac.uk/srsbin/cgi-bin/wgetz?-e+[IPI-acc:IPI00012066]+-vn+2">IPI00012066</a>	3	38204.5	100	5	5	6	IPI00012066	IPI00012066, IPI00216689, IPI00470509, IPI00788837, IPI00790627, IPI00791223, IPI00796337, IPI00900327
PCDHGC3 Isoform 1 of Protocadherin gamma-C3	PCDHGC3	<a target="_blank" href="http://srs.ebi.ac.uk/srsbin/cgi-bin/wgetz?-e+[IPI-acc:IPI00001872]+-vn+2">IPI00001872</a>	1	101061	100	2	3	3	IPI00001872	IPI00001872, IPI00031750, IPI00409667, IPI00409668
PCMT1 Isoform 2 of Protein-L-isoaspartate(D-aspartate) O-methyltransferase	PCMT1	<a target="_blank" href="http://srs.ebi.ac.uk/srsbin/cgi-bin/wgetz?-e+[IPI-acc:IPI00828189]+-vn+2">IPI00828189</a>	3	30340.2	100	7	7	7	IPI00828189	IPI00828189
PCNA Proliferating cell nuclear antigen	PCNA	<a target="_blank" href="http://srs.ebi.ac.uk/srsbin/cgi-bin/wgetz?-e+[IPI-acc:IPI00021700]+-vn+2">IPI00021700</a>	3	28751.3	100	6	8	9	IPI00021700	IPI00021700
PCOLCE Procollagen C-endopeptidase enhancer 1	PCOLCE	<a target="_blank" href="http://srs.ebi.ac.uk/srsbin/cgi-bin/wgetz?-e+[IPI-acc:IPI00299738]+-vn+2">IPI00299738</a>	3	47954.5	100	19	25	93	IPI00299738	IPI00299738
PCSK1N ProSAAS	PCSK1N	<a target="_blank" href="http://srs.ebi.ac.uk/srsbin/cgi-bin/wgetz?-e+[IPI-acc:IPI00002280]+-vn+2">IPI00002280</a>	2	27355.2	99.8	2	2	2	IPI00002280	IPI00002280
PCSK5 Proprotein convertase subtilisin/kexin type 5	PCSK5	<a target="_blank" href="http://srs.ebi.ac.uk/srsbin/cgi-bin/wgetz?-e+[IPI-acc:IPI00294862]+-vn+2">IPI00294862</a>	1	101631	99.8	2	2	2	IPI00294862	IPI00294862, IPI00479956
PCSK9 Isoform 1 of Proprotein convertase subtilisin/kexin type 9	PCSK9	<a target="_blank" href="http://srs.ebi.ac.uk/srsbin/cgi-bin/wgetz?-e+[IPI-acc:IPI00387168]+-vn+2">IPI00387168</a>	3	74352.6	100	19	26	84	IPI00387168	IPI00387168
PDAP1 28 kDa heat- and acid-stable phosphoprotein	PDAP1	<a target="_blank" href="http://srs.ebi.ac.uk/srsbin/cgi-bin/wgetz?-e+[IPI-acc:IPI00013297]+-vn+2">IPI00013297</a>	1	20612.8	99.8	2	2	2	IPI00013297	IPI00013297
PDCD5 Programmed cell death protein 5	PDCD5	<a target="_blank" href="http://srs.ebi.ac.uk/srsbin/cgi-bin/wgetz?-e+[IPI-acc:IPI00023640]+-vn+2">IPI00023640</a>	3	14267.3	100	2	2	3	IPI00023640	IPI00023640
PDCD6 Programmed cell death protein 6	PDCD6	<a target="_blank" href="http://srs.ebi.ac.uk/srsbin/cgi-bin/wgetz?-e+[IPI-acc:IPI00025277]+-vn+2">IPI00025277</a>	2	21851.1	100	3	4	5	IPI00025277	IPI00025277, IPI00930049, IPI00930510
PDCD6IP Programmed cell death 6-interacting protein	PDCD6IP	<a target="_blank" href="http://srs.ebi.ac.uk/srsbin/cgi-bin/wgetz?-e+[IPI-acc:IPI00246058]+-vn+2">IPI00246058</a>	3	96007.4	100	6	8	8	IPI00246058	IPI00246058, IPI00938079
PDGFD Isoform 2 of Platelet-derived growth factor D	PDGFD	<a target="_blank" href="http://srs.ebi.ac.uk/srsbin/cgi-bin/wgetz?-e+[IPI-acc:IPI00011865]+-vn+2">IPI00011865</a>	3	42149.4	100	2	2	3	IPI00011865	IPI00011865, IPI00018822
PDIA3 Protein disulfide-isomerase A3	PDIA3	<a target="_blank" href="http://srs.ebi.ac.uk/srsbin/cgi-bin/wgetz?-e+[IPI-acc:IPI00025252]+-vn+2">IPI00025252</a>	3	56766.6	100	15	15	21	IPI00025252	IPI00025252
PDIA4 Protein disulfide-isomerase A4	PDIA4	<a target="_blank" href="http://srs.ebi.ac.uk/srsbin/cgi-bin/wgetz?-e+[IPI-acc:IPI00009904]+-vn+2">IPI00009904</a>	3	72916	100	6	6	8	IPI00009904	IPI00009904
PDIA6 Isoform 2 of Protein disulfide-isomerase A6	PDIA6	<a target="_blank" href="http://srs.ebi.ac.uk/srsbin/cgi-bin/wgetz?-e+[IPI-acc:IPI00299571]+-vn+2">IPI00299571</a>	3	53883.9	100	4	4	5	IPI00299571	IPI00299571, IPI00644989
PDXK Isoform 1 of Pyridoxal kinase	PDXK	<a target="_blank" href="http://srs.ebi.ac.uk/srsbin/cgi-bin/wgetz?-e+[IPI-acc:IPI00013004]+-vn+2">IPI00013004</a>	3	35083.7	100	3	3	3	IPI00013004	IPI00013004, IPI00418202, IPI00791490
PEBP1 Phosphatidylethanolamine-binding protein 1	PEBP1	<a target="_blank" href="http://srs.ebi.ac.uk/srsbin/cgi-bin/wgetz?-e+[IPI-acc:IPI00219446]+-vn+2">IPI00219446</a>	3	21038.9	100	6	6	7	IPI00219446	IPI00219446
PEPD Xaa-Pro dipeptidase	PEPD	<a target="_blank" href="http://srs.ebi.ac.uk/srsbin/cgi-bin/wgetz?-e+[IPI-acc:IPI00257882]+-vn+2">IPI00257882</a>	1	54529.7	100	3	3	3	IPI00257882	IPI00257882
PFAS Phosphoribosylformylglycinamidine synthase	PFAS	<a target="_blank" href="http://srs.ebi.ac.uk/srsbin/cgi-bin/wgetz?-e+[IPI-acc:IPI00004534]+-vn+2">IPI00004534</a>	3	144706	100	4	4	7	IPI00004534	IPI00004534, IPI00929344
PFDN2 Prefoldin subunit 2	PFDN2	<a target="_blank" href="http://srs.ebi.ac.uk/srsbin/cgi-bin/wgetz?-e+[IPI-acc:IPI00006052]+-vn+2">IPI00006052</a>	3	16629.8	100	3	3	4	IPI00006052	IPI00006052
PFDN5 Prefoldin subunit 5	PFDN5	<a target="_blank" href="http://srs.ebi.ac.uk/srsbin/cgi-bin/wgetz?-e+[IPI-acc:IPI00015361]+-vn+2">IPI00015361</a>	3	17310.3	99.8	2	3	4	IPI00015361	IPI00015361
PFN1 Profilin-1	PFN1	<a target="_blank" href="http://srs.ebi.ac.uk/srsbin/cgi-bin/wgetz?-e+[IPI-acc:IPI00216691]+-vn+2">IPI00216691</a>	3	15036.3	100	9	11	45	IPI00216691	IPI00216691
PFN2 Profilin	PFN2	<a target="_blank" href="http://srs.ebi.ac.uk/srsbin/cgi-bin/wgetz?-e+[IPI-acc:IPI00107555]+-vn+2">IPI00107555</a>	1	20822.6	99.8	2	2	2	IPI00107555	IPI00107555, IPI00219468, IPI00795892, IPI00940567, IPI00945855, IPI00946483, IPI00947095
PGCP Putative uncharacterized protein ENSP00000323500	PGCP	<a target="_blank" href="http://srs.ebi.ac.uk/srsbin/cgi-bin/wgetz?-e+[IPI-acc:IPI00005794]+-vn+2">IPI00005794</a>	3	59742	100	3	3	3	IPI00005794	IPI00005794, IPI00007664
PGD 6-phosphogluconate dehydrogenase, decarboxylating	PGD	<a target="_blank" href="http://srs.ebi.ac.uk/srsbin/cgi-bin/wgetz?-e+[IPI-acc:IPI00219525]+-vn+2">IPI00219525</a>	3	53123.9	100	9	10	13	IPI00219525	IPI00219525
PGK1 Phosphoglycerate kinase 1	PGK1	<a target="_blank" href="http://srs.ebi.ac.uk/srsbin/cgi-bin/wgetz?-e+[IPI-acc:IPI00169383]+-vn+2">IPI00169383</a>	3	44597.3	100	17	22	43	IPI00169383	IPI00169383
PGLS 6-phosphogluconolactonase	PGLS	<a target="_blank" href="http://srs.ebi.ac.uk/srsbin/cgi-bin/wgetz?-e+[IPI-acc:IPI00029997]+-vn+2">IPI00029997</a>	3	27529.5	100	5	5	6	IPI00029997	IPI00029997
PGM1 Isoform 1 of Phosphoglucomutase-1	PGM1	<a target="_blank" href="http://srs.ebi.ac.uk/srsbin/cgi-bin/wgetz?-e+[IPI-acc:IPI00219526]+-vn+2">IPI00219526</a>	1	61433	100	2	2	2	IPI00219526	IPI00219526
PGRMC1 Membrane-associated progesterone receptor component 1	PGRMC1	<a target="_blank" href="http://srs.ebi.ac.uk/srsbin/cgi-bin/wgetz?-e+[IPI-acc:IPI00220739]+-vn+2">IPI00220739</a>	1	21654.2	99.8	2	2	2	IPI00220739	IPI00220739
PHB Prohibitin	PHB	<a target="_blank" href="http://srs.ebi.ac.uk/srsbin/cgi-bin/wgetz?-e+[IPI-acc:IPI00017334]+-vn+2">IPI00017334</a>	1	29786.6	100	2	2	2	IPI00017334	IPI00017334, IPI00791634, IPI00793442, IPI00793658, IPI00909721
PHB2 Prohibitin-2	PHB2	<a target="_blank" href="http://srs.ebi.ac.uk/srsbin/cgi-bin/wgetz?-e+[IPI-acc:IPI00027252]+-vn+2">IPI00027252</a>	1	33279.6	100	3	3	4	IPI00027252	IPI00027252, IPI00797822
PICALM Isoform 2 of Phosphatidylinositol-binding clathrin assembly protein	PICALM	<a target="_blank" href="http://srs.ebi.ac.uk/srsbin/cgi-bin/wgetz?-e+[IPI-acc:IPI00216184]+-vn+2">IPI00216184</a>	1	68747.7	99.8	2	2	2	IPI00216184	IPI00216184, IPI00290738, IPI00400849, IPI00871365, IPI00871890, IPI00872089
PIK3IP1 Isoform 1 of Phosphoinositide-3-kinase-interacting protein 1	PIK3IP1	<a target="_blank" href="http://srs.ebi.ac.uk/srsbin/cgi-bin/wgetz?-e+[IPI-acc:IPI00298388]+-vn+2">IPI00298388</a>	3	28229.7	99.9	2	2	4	IPI00298388	IPI00298388, IPI00829813, IPI00942625
PIR Pirin	PIR	<a target="_blank" href="http://srs.ebi.ac.uk/srsbin/cgi-bin/wgetz?-e+[IPI-acc:IPI00012575]+-vn+2">IPI00012575</a>	2	32095.7	99.8	2	2	4	IPI00012575	IPI00012575
PKM2 Isoform M2 of Pyruvate kinase isozymes M1/M2	PKM2	<a target="_blank" href="http://srs.ebi.ac.uk/srsbin/cgi-bin/wgetz?-e+[IPI-acc:IPI00479186]+-vn+2">IPI00479186</a>	3	57919.5	100	32	42	112	IPI00479186	IPI00479186
PLA2G15 Group XV phospholipase A2	PLA2G15	<a target="_blank" href="http://srs.ebi.ac.uk/srsbin/cgi-bin/wgetz?-e+[IPI-acc:IPI00301459]+-vn+2">IPI00301459</a>	3	46640.9	100	5	5	5	IPI00301459	IPI00301459
PLAT Isoform 1 of Tissue-type plasminogen activator	PLAT	<a target="_blank" href="http://srs.ebi.ac.uk/srsbin/cgi-bin/wgetz?-e+[IPI-acc:IPI00019590]+-vn+2">IPI00019590</a>	3	62898.6	100	21	24	40	IPI00019590	IPI00019590
PLAU Isoform 1 of Urokinase-type plasminogen activator	PLAU	<a target="_blank" href="http://srs.ebi.ac.uk/srsbin/cgi-bin/wgetz?-e+[IPI-acc:IPI00296180]+-vn+2">IPI00296180</a>	3	48489.5	100	18	21	58	IPI00296180	IPI00296180
PLBD2 Putative phospholipase B-like 2	PLBD2	<a target="_blank" href="http://srs.ebi.ac.uk/srsbin/cgi-bin/wgetz?-e+[IPI-acc:IPI00169285]+-vn+2">IPI00169285</a>	2	65455.3	100	3	3	3	IPI00169285	IPI00169285
PLEC Isoform 1 of Plectin-1	PLEC	<a target="_blank" href="http://srs.ebi.ac.uk/srsbin/cgi-bin/wgetz?-e+[IPI-acc:IPI00014898]+-vn+2">IPI00014898</a>	3	531766	100	18	19	19	IPI00014898	IPI00014898, IPI00186711, IPI00398002, IPI00398775, IPI00398776, IPI00398777, IPI00398778, IPI00398779, IPI00420096
PLIN3 Isoform B of Perilipin-3	PLIN3	<a target="_blank" href="http://srs.ebi.ac.uk/srsbin/cgi-bin/wgetz?-e+[IPI-acc:IPI00303882]+-vn+2">IPI00303882</a>	3	47027.6	100	9	10	12	IPI00303882	IPI00303882
PLOD1 cDNA, FLJ79184, highly similar to Procollagen-lysine, 2-oxoglutarate 5-dioxygenase 1	PLOD1	<a target="_blank" href="http://srs.ebi.ac.uk/srsbin/cgi-bin/wgetz?-e+[IPI-acc:IPI00027192]+-vn+2">IPI00027192</a>	3	88256.9	100	18	21	36	IPI00027192	IPI00027192, IPI00943008
PLOD2 Isoform 2 of Procollagen-lysine,2-oxoglutarate 5-dioxygenase 2	PLOD2	<a target="_blank" href="http://srs.ebi.ac.uk/srsbin/cgi-bin/wgetz?-e+[IPI-acc:IPI00337495]+-vn+2">IPI00337495</a>	3	87082.2	100	9	10	11	IPI00337495	IPI00337495
PLOD3 Procollagen-lysine,2-oxoglutarate 5-dioxygenase 3	PLOD3	<a target="_blank" href="http://srs.ebi.ac.uk/srsbin/cgi-bin/wgetz?-e+[IPI-acc:IPI00030255]+-vn+2">IPI00030255</a>	3	84768.8	100	16	18	30	IPI00030255	IPI00030255
PLS3 Plastin-3	PLS3	<a target="_blank" href="http://srs.ebi.ac.uk/srsbin/cgi-bin/wgetz?-e+[IPI-acc:IPI00216694]+-vn+2">IPI00216694</a>	3	70795.9	100	7	7	8	IPI00216694	IPI00216694
PLTP Phospholipid transfer protein, isoform CRA_c	PLTP	<a target="_blank" href="http://srs.ebi.ac.uk/srsbin/cgi-bin/wgetz?-e+[IPI-acc:IPI00643034]+-vn+2">IPI00643034</a>	3	56618.3	100	8	10	15	IPI00643034	IPI00643034
PLXNB2 Plexin-B2	PLXNB2	<a target="_blank" href="http://srs.ebi.ac.uk/srsbin/cgi-bin/wgetz?-e+[IPI-acc:IPI00853369]+-vn+2">IPI00853369</a>	2	205109	100	3	3	3	IPI00853369	IPI00853369
PNP cDNA FLJ25678 fis, clone TST04067, highly similar to PURINE NUCLEOSIDE PHOSPHORYLASE	PNP	<a target="_blank" href="http://srs.ebi.ac.uk/srsbin/cgi-bin/wgetz?-e+[IPI-acc:IPI00017672]+-vn+2">IPI00017672</a>	3	32533.5	100	7	7	8	IPI00017672	IPI00017672
PODN Isoform 1 of Podocan	PODN	<a target="_blank" href="http://srs.ebi.ac.uk/srsbin/cgi-bin/wgetz?-e+[IPI-acc:IPI00419440]+-vn+2">IPI00419440</a>	3	68961.1	100	11	13	16	IPI00419440	IPI00419440, IPI00645660, IPI00941131
POSTN Periostin, osteoblast specific factor	POSTN	<a target="_blank" href="http://srs.ebi.ac.uk/srsbin/cgi-bin/wgetz?-e+[IPI-acc:IPI00641231]+-vn+2">IPI00641231</a>	1	90129.4	99.6	2	2	2	IPI00641231	IPI00641231
POSTN Periostin, osteoblast specific factor	POSTN	<a target="_blank" href="http://srs.ebi.ac.uk/srsbin/cgi-bin/wgetz?-e+[IPI-acc:IPI00410241]+-vn+2">IPI00410241</a>	3	90410.4	100	34	43	165	IPI00410241	IPI00410241
POTEE Isoform 1 of POTE ankyrin domain family member E	POTEE	<a target="_blank" href="http://srs.ebi.ac.uk/srsbin/cgi-bin/wgetz?-e+[IPI-acc:IPI00479743]+-vn+2">IPI00479743</a>	1	121348	99.8	2	2	3	IPI00479743	IPI00479743
PPA1 Inorganic pyrophosphatase	PPA1	<a target="_blank" href="http://srs.ebi.ac.uk/srsbin/cgi-bin/wgetz?-e+[IPI-acc:IPI00015018]+-vn+2">IPI00015018</a>	3	32642.6	100	6	7	11	IPI00015018	IPI00015018
PPIA Peptidyl-prolyl cis-trans isomerase A	PPIA	<a target="_blank" href="http://srs.ebi.ac.uk/srsbin/cgi-bin/wgetz?-e+[IPI-acc:IPI00419585]+-vn+2">IPI00419585</a>	3	17994.9	100	10	14	50	IPI00419585	IPI00419585
PPIB Peptidyl-prolyl cis-trans isomerase B	PPIB	<a target="_blank" href="http://srs.ebi.ac.uk/srsbin/cgi-bin/wgetz?-e+[IPI-acc:IPI00646304]+-vn+2">IPI00646304</a>	3	23725.2	100	12	15	31	IPI00646304	IPI00646304
PPIF Peptidyl-prolyl cis-trans isomerase F, mitochondrial	PPIF	<a target="_blank" href="http://srs.ebi.ac.uk/srsbin/cgi-bin/wgetz?-e+[IPI-acc:IPI00026519]+-vn+2">IPI00026519</a>	1	22022.4	99.8	2	2	2	IPI00026519	IPI00026519
PPM1G Protein phosphatase 1G	PPM1G	<a target="_blank" href="http://srs.ebi.ac.uk/srsbin/cgi-bin/wgetz?-e+[IPI-acc:IPI00006167]+-vn+2">IPI00006167</a>	2	59253.9	100	3	3	4	IPI00006167	IPI00006167
PPP1CA protein phosphatase 1, catalytic subunit, alpha isoform 3	PPP1CA	<a target="_blank" href="http://srs.ebi.ac.uk/srsbin/cgi-bin/wgetz?-e+[IPI-acc:IPI00027423]+-vn+2">IPI00027423</a>	3	38615.1	100	6	7	11	IPI00027423	IPI00027423, IPI00550451, IPI00902512
PPP1R7 Isoform 1 of Protein phosphatase 1 regulatory subunit 7	PPP1R7	<a target="_blank" href="http://srs.ebi.ac.uk/srsbin/cgi-bin/wgetz?-e+[IPI-acc:IPI00033600]+-vn+2">IPI00033600</a>	2	41548.3	99.8	2	2	2	IPI00033600	IPI00033600, IPI00395771, IPI00759705, IPI00759816, IPI00893539, IPI00893764, IPI00893774, IPI00893943, IPI00894184
PPP2CA Serine/threonine-protein phosphatase 2A catalytic subunit alpha isoform	PPP2CA	<a target="_blank" href="http://srs.ebi.ac.uk/srsbin/cgi-bin/wgetz?-e+[IPI-acc:IPI00008380]+-vn+2">IPI00008380</a>	2	35576.5	100	3	3	4	IPI00008380	IPI00008380, IPI00429689, IPI00815784
PPP2R1A Serine/threonine-protein phosphatase 2A 65 kDa regulatory subunit A alpha isoform	PPP2R1A	<a target="_blank" href="http://srs.ebi.ac.uk/srsbin/cgi-bin/wgetz?-e+[IPI-acc:IPI00554737]+-vn+2">IPI00554737</a>	3	65291.7	100	8	8	11	IPI00554737	IPI00554737, IPI00908543, IPI00910732
PPP2R4 Isoform 3 of Serine/threonine-protein phosphatase 2A activator	PPP2R4	<a target="_blank" href="http://srs.ebi.ac.uk/srsbin/cgi-bin/wgetz?-e+[IPI-acc:IPI00217296]+-vn+2">IPI00217296</a>	2	33449.7	100	3	3	3	IPI00217296	IPI00217296, IPI00293102, IPI00893197, IPI00935879
PPT1 Palmitoyl-protein thioesterase 1	PPT1	<a target="_blank" href="http://srs.ebi.ac.uk/srsbin/cgi-bin/wgetz?-e+[IPI-acc:IPI00002412]+-vn+2">IPI00002412</a>	3	34176	100	4	6	9	IPI00002412	IPI00002412, IPI00514424
PRAP1 Isoform 1 of Proline-rich acidic protein 1	PRAP1	<a target="_blank" href="http://srs.ebi.ac.uk/srsbin/cgi-bin/wgetz?-e+[IPI-acc:IPI00465255]+-vn+2">IPI00465255</a>	3	17208.3	100	2	2	4	IPI00465255	IPI00465255, IPI00855875, IPI00922335, IPI00939511
PRCP Lysosomal Pro-X carboxypeptidase	PRCP	<a target="_blank" href="http://srs.ebi.ac.uk/srsbin/cgi-bin/wgetz?-e+[IPI-acc:IPI00001593]+-vn+2">IPI00001593</a>	2	55783	100	3	4	7	IPI00001593	IPI00001593, IPI00399307
PRDX1 Peroxiredoxin-1	PRDX1	<a target="_blank" href="http://srs.ebi.ac.uk/srsbin/cgi-bin/wgetz?-e+[IPI-acc:IPI00000874]+-vn+2">IPI00000874</a>	3	22092.9	100	13	15	36	IPI00000874	IPI00000874
PRDX2 Peroxiredoxin-2	PRDX2	<a target="_blank" href="http://srs.ebi.ac.uk/srsbin/cgi-bin/wgetz?-e+[IPI-acc:IPI00027350]+-vn+2">IPI00027350</a>	3	21874.4	100	3	4	13	IPI00027350	IPI00027350, IPI00909207
PRDX3 Thioredoxin-dependent peroxide reductase, mitochondrial	PRDX3	<a target="_blank" href="http://srs.ebi.ac.uk/srsbin/cgi-bin/wgetz?-e+[IPI-acc:IPI00024919]+-vn+2">IPI00024919</a>	3	27674.7	100	4	5	9	IPI00024919	IPI00024919, IPI00374151
PRDX5 Isoform Mitochondrial of Peroxiredoxin-5, mitochondrial	PRDX5	<a target="_blank" href="http://srs.ebi.ac.uk/srsbin/cgi-bin/wgetz?-e+[IPI-acc:IPI00024915]+-vn+2">IPI00024915</a>	3	22008.3	100	5	6	9	IPI00024915	IPI00024915, IPI00759663
PRDX6 Peroxiredoxin-6	PRDX6	<a target="_blank" href="http://srs.ebi.ac.uk/srsbin/cgi-bin/wgetz?-e+[IPI-acc:IPI00220301]+-vn+2">IPI00220301</a>	3	25018.1	100	11	12	21	IPI00220301	IPI00220301
PREP Prolyl endopeptidase	PREP	<a target="_blank" href="http://srs.ebi.ac.uk/srsbin/cgi-bin/wgetz?-e+[IPI-acc:IPI00008164]+-vn+2">IPI00008164</a>	1	80683.5	99.8	2	2	2	IPI00008164	IPI00008164
PRF1 Perforin-1	PRF1	<a target="_blank" href="http://srs.ebi.ac.uk/srsbin/cgi-bin/wgetz?-e+[IPI-acc:IPI00293423]+-vn+2">IPI00293423</a>	3	61358.9	100	8	8	13	IPI00293423	IPI00293423
PRKCSH cDNA FLJ59211, highly similar to Glucosidase 2 subunit beta	PRKCSH	<a target="_blank" href="http://srs.ebi.ac.uk/srsbin/cgi-bin/wgetz?-e+[IPI-acc:IPI00026154]+-vn+2">IPI00026154</a>	3	60116.4	100	5	5	5	IPI00026154	IPI00026154, IPI00792916, IPI00943074
PRMT5 Protein arginine N-methyltransferase 5	PRMT5	<a target="_blank" href="http://srs.ebi.ac.uk/srsbin/cgi-bin/wgetz?-e+[IPI-acc:IPI00441473]+-vn+2">IPI00441473</a>	2	72667.1	100	3	4	4	IPI00441473	IPI00441473, IPI00794580
PROCR Endothelial protein C receptor precursor	PROCR	<a target="_blank" href="http://srs.ebi.ac.uk/srsbin/cgi-bin/wgetz?-e+[IPI-acc:IPI00009276]+-vn+2">IPI00009276</a>	3	30697.3	100	3	3	6	IPI00009276	IPI00009276
PROS1 Vitamin K-dependent protein S	PROS1	<a target="_blank" href="http://srs.ebi.ac.uk/srsbin/cgi-bin/wgetz?-e+[IPI-acc:IPI00294004]+-vn+2">IPI00294004</a>	3	75105.4	100	5	5	6	IPI00294004	IPI00294004
PROSC Proline synthetase co-transcribed homolog (Bacterial), isoform CRA_b	PROSC	<a target="_blank" href="http://srs.ebi.ac.uk/srsbin/cgi-bin/wgetz?-e+[IPI-acc:IPI00016346]+-vn+2">IPI00016346</a>	1	34024	99.8	2	2	2	IPI00016346	IPI00016346, IPI00902466
PRSS2 Protease serine 2 isoform B	PRSS2	<a target="_blank" href="http://srs.ebi.ac.uk/srsbin/cgi-bin/wgetz?-e+[IPI-acc:IPI00011695]+-vn+2">IPI00011695</a>	3	28118.8	100	5	5	6	IPI00011695	IPI00011695, IPI00815665, IPI00936229
PRSS23 Serine protease 23	PRSS23	<a target="_blank" href="http://srs.ebi.ac.uk/srsbin/cgi-bin/wgetz?-e+[IPI-acc:IPI00026941]+-vn+2">IPI00026941</a>	3	42984.4	100	5	6	7	IPI00026941	IPI00026941
PSAP Isoform Sap-mu-0 of Proactivator polypeptide	PSAP	<a target="_blank" href="http://srs.ebi.ac.uk/srsbin/cgi-bin/wgetz?-e+[IPI-acc:IPI00012503]+-vn+2">IPI00012503</a>	3	58094	100	18	19	44	IPI00012503	IPI00012503, IPI00219825, IPI00744835, IPI00873020, IPI00873201
PSMA1 Isoform Short of Proteasome subunit alpha type-1	PSMA1	<a target="_blank" href="http://srs.ebi.ac.uk/srsbin/cgi-bin/wgetz?-e+[IPI-acc:IPI00016832]+-vn+2">IPI00016832</a>	3	29538	100	4	4	4	IPI00016832	IPI00016832, IPI00472442, IPI00871889
PSMA2 Proteasome subunit alpha type-2	PSMA2	<a target="_blank" href="http://srs.ebi.ac.uk/srsbin/cgi-bin/wgetz?-e+[IPI-acc:IPI00219622]+-vn+2">IPI00219622</a>	3	25880.9	100	5	6	10	IPI00219622	IPI00219622
PSMA3 Isoform 2 of Proteasome subunit alpha type-3	PSMA3	<a target="_blank" href="http://srs.ebi.ac.uk/srsbin/cgi-bin/wgetz?-e+[IPI-acc:IPI00171199]+-vn+2">IPI00171199</a>	3	27629.7	100	4	4	4	IPI00171199	IPI00171199, IPI00419249
PSMA4 Proteasome subunit alpha type-4	PSMA4	<a target="_blank" href="http://srs.ebi.ac.uk/srsbin/cgi-bin/wgetz?-e+[IPI-acc:IPI00299155]+-vn+2">IPI00299155</a>	2	29466.8	100	4	5	6	IPI00299155	IPI00299155, IPI00789638, IPI00795606
PSMA5 Proteasome subunit alpha type-5	PSMA5	<a target="_blank" href="http://srs.ebi.ac.uk/srsbin/cgi-bin/wgetz?-e+[IPI-acc:IPI00291922]+-vn+2">IPI00291922</a>	3	26393.3	100	6	6	6	IPI00291922	IPI00291922
PSMA6 Proteasome subunit alpha type-6	PSMA6	<a target="_blank" href="http://srs.ebi.ac.uk/srsbin/cgi-bin/wgetz?-e+[IPI-acc:IPI00029623]+-vn+2">IPI00029623</a>	3	27381.5	100	7	8	11	IPI00029623	IPI00029623
PSMA7 Isoform 1 of Proteasome subunit alpha type-7	PSMA7	<a target="_blank" href="http://srs.ebi.ac.uk/srsbin/cgi-bin/wgetz?-e+[IPI-acc:IPI00024175]+-vn+2">IPI00024175</a>	3	27869.1	100	5	5	5	IPI00024175	IPI00024175
PSMB1 Proteasome subunit beta type-1	PSMB1	<a target="_blank" href="http://srs.ebi.ac.uk/srsbin/cgi-bin/wgetz?-e+[IPI-acc:IPI00025019]+-vn+2">IPI00025019</a>	3	26472.5	100	5	6	7	IPI00025019	IPI00025019
PSMB2 Proteasome subunit beta type-2	PSMB2	<a target="_blank" href="http://srs.ebi.ac.uk/srsbin/cgi-bin/wgetz?-e+[IPI-acc:IPI00028006]+-vn+2">IPI00028006</a>	3	22819.5	100	3	3	6	IPI00028006	IPI00028006
PSMB3 Proteasome subunit beta type-3	PSMB3	<a target="_blank" href="http://srs.ebi.ac.uk/srsbin/cgi-bin/wgetz?-e+[IPI-acc:IPI00028004]+-vn+2">IPI00028004</a>	1	22931.6	100	3	3	4	IPI00028004	IPI00028004
PSMB4 Proteasome subunit beta type-4	PSMB4	<a target="_blank" href="http://srs.ebi.ac.uk/srsbin/cgi-bin/wgetz?-e+[IPI-acc:IPI00555956]+-vn+2">IPI00555956</a>	2	29187	100	3	3	3	IPI00555956	IPI00555956
PSMB5 Proteasome subunit beta type-5	PSMB5	<a target="_blank" href="http://srs.ebi.ac.uk/srsbin/cgi-bin/wgetz?-e+[IPI-acc:IPI00479306]+-vn+2">IPI00479306</a>	1	28463	100	2	2	2	IPI00479306	IPI00479306, IPI00910237
PSMB6 Proteasome subunit beta type-6	PSMB6	<a target="_blank" href="http://srs.ebi.ac.uk/srsbin/cgi-bin/wgetz?-e+[IPI-acc:IPI00000811]+-vn+2">IPI00000811</a>	1	25339.9	100	3	3	3	IPI00000811	IPI00000811, IPI00789119
PSMC1 26S protease regulatory subunit 4	PSMC1	<a target="_blank" href="http://srs.ebi.ac.uk/srsbin/cgi-bin/wgetz?-e+[IPI-acc:IPI00011126]+-vn+2">IPI00011126</a>	2	49168.4	100	2	2	3	IPI00011126	IPI00011126
PSMC2 26S protease regulatory subunit 7	PSMC2	<a target="_blank" href="http://srs.ebi.ac.uk/srsbin/cgi-bin/wgetz?-e+[IPI-acc:IPI00021435]+-vn+2">IPI00021435</a>	1	48617.6	99.9	2	2	2	IPI00021435	IPI00021435
PSMC3 26S protease regulatory subunit 6A	PSMC3	<a target="_blank" href="http://srs.ebi.ac.uk/srsbin/cgi-bin/wgetz?-e+[IPI-acc:IPI00018398]+-vn+2">IPI00018398</a>	3	49187	100	6	7	7	IPI00018398	IPI00018398
PSMC6 26S protease regulatory subunit S10B	PSMC6	<a target="_blank" href="http://srs.ebi.ac.uk/srsbin/cgi-bin/wgetz?-e+[IPI-acc:IPI00021926]+-vn+2">IPI00021926</a>	2	44156.9	100	3	3	3	IPI00021926	IPI00021926, IPI00926977
PSMD1 Isoform 1 of 26S proteasome non-ATPase regulatory subunit 1	PSMD1	<a target="_blank" href="http://srs.ebi.ac.uk/srsbin/cgi-bin/wgetz?-e+[IPI-acc:IPI00299608]+-vn+2">IPI00299608</a>	2	105821	100	3	3	5	IPI00299608	IPI00299608, IPI00456695
PSMD12 26S proteasome non-ATPase regulatory subunit 12	PSMD12	<a target="_blank" href="http://srs.ebi.ac.uk/srsbin/cgi-bin/wgetz?-e+[IPI-acc:IPI00185374]+-vn+2">IPI00185374</a>	1	52888.2	99.8	2	2	2	IPI00185374	IPI00185374
PSMD2 26S proteasome non-ATPase regulatory subunit 2	PSMD2	<a target="_blank" href="http://srs.ebi.ac.uk/srsbin/cgi-bin/wgetz?-e+[IPI-acc:IPI00012268]+-vn+2">IPI00012268</a>	3	100184	100	3	5	5	IPI00012268	IPI00012268, IPI00926258, IPI00926410
PSMD3 26S proteasome non-ATPase regulatory subunit 3	PSMD3	<a target="_blank" href="http://srs.ebi.ac.uk/srsbin/cgi-bin/wgetz?-e+[IPI-acc:IPI00011603]+-vn+2">IPI00011603</a>	1	60961.6	100	3	3	3	IPI00011603	IPI00011603
PSMD5 26S proteasome non-ATPase regulatory subunit 5	PSMD5	<a target="_blank" href="http://srs.ebi.ac.uk/srsbin/cgi-bin/wgetz?-e+[IPI-acc:IPI00002134]+-vn+2">IPI00002134</a>	1	56179	99.8	2	2	2	IPI00002134	IPI00002134, IPI00909766
PSMD7 26S proteasome non-ATPase regulatory subunit 7	PSMD7	<a target="_blank" href="http://srs.ebi.ac.uk/srsbin/cgi-bin/wgetz?-e+[IPI-acc:IPI00019927]+-vn+2">IPI00019927</a>	1	37007.5	99.8	2	2	2	IPI00019927	IPI00019927
PSME1 Proteasome activator complex subunit 1	PSME1	<a target="_blank" href="http://srs.ebi.ac.uk/srsbin/cgi-bin/wgetz?-e+[IPI-acc:IPI00479722]+-vn+2">IPI00479722</a>	3	28705.8	100	4	4	8	IPI00479722	IPI00479722
PSME2 Putative uncharacterized protein PSME2	PSME2	<a target="_blank" href="http://srs.ebi.ac.uk/srsbin/cgi-bin/wgetz?-e+[IPI-acc:IPI00384051]+-vn+2">IPI00384051</a>	2	28584.8	100	4	6	10	IPI00384051	IPI00384051, IPI00746205, IPI00943181
PSPC1 Isoform 1 of Paraspeckle component 1	PSPC1	<a target="_blank" href="http://srs.ebi.ac.uk/srsbin/cgi-bin/wgetz?-e+[IPI-acc:IPI00103525]+-vn+2">IPI00103525</a>	1	58726.5	99.8	2	2	2	IPI00103525	IPI00103525, IPI00395775
PTBP1 Isoform 1 of Polypyrimidine tract-binding protein 1	PTBP1	<a target="_blank" href="http://srs.ebi.ac.uk/srsbin/cgi-bin/wgetz?-e+[IPI-acc:IPI00179964]+-vn+2">IPI00179964</a>	3	57204.5	100	10	12	23	IPI00179964	IPI00179964, IPI00183626, IPI00334175
PTGDS Prostaglandin-H2 D-isomerase	PTGDS	<a target="_blank" href="http://srs.ebi.ac.uk/srsbin/cgi-bin/wgetz?-e+[IPI-acc:IPI00013179]+-vn+2">IPI00013179</a>	3	21011.1	100	3	4	11	IPI00013179	IPI00013179, IPI00513767, IPI00514285
PTGES3 Prostaglandin E synthase 3	PTGES3	<a target="_blank" href="http://srs.ebi.ac.uk/srsbin/cgi-bin/wgetz?-e+[IPI-acc:IPI00015029]+-vn+2">IPI00015029</a>	3	18679.9	100	3	3	5	IPI00015029	IPI00015029, IPI00789101, IPI00789698, IPI00790462, IPI00908647
PTK7 Isoform 5 of Tyrosine-protein kinase-like 7	PTK7	<a target="_blank" href="http://srs.ebi.ac.uk/srsbin/cgi-bin/wgetz?-e+[IPI-acc:IPI00174794]+-vn+2">IPI00174794</a>	3	89745.1	100	13	14	17	IPI00174794	IPI00174794, IPI00298292, IPI00555762
PTMS Parathymosin	PTMS	<a target="_blank" href="http://srs.ebi.ac.uk/srsbin/cgi-bin/wgetz?-e+[IPI-acc:IPI00550020]+-vn+2">IPI00550020</a>	3	11511.6	100	3	3	7	IPI00550020	IPI00550020
PTPRF Isoform 1 of Receptor-type tyrosine-protein phosphatase F	PTPRF	<a target="_blank" href="http://srs.ebi.ac.uk/srsbin/cgi-bin/wgetz?-e+[IPI-acc:IPI00107831]+-vn+2">IPI00107831</a>	2	212860	100	4	4	4	IPI00107831	IPI00107831, IPI00465186
PTPRJ Receptor-type tyrosine-protein phosphatase eta precursor	PTPRJ	<a target="_blank" href="http://srs.ebi.ac.uk/srsbin/cgi-bin/wgetz?-e+[IPI-acc:IPI00290328]+-vn+2">IPI00290328</a>	3	151840	100	3	3	3	IPI00290328	IPI00290328, IPI00847732, IPI00943343
PTPRK PTPRK protein	PTPRK	<a target="_blank" href="http://srs.ebi.ac.uk/srsbin/cgi-bin/wgetz?-e+[IPI-acc:IPI00470937]+-vn+2">IPI00470937</a>	3	164596	100	8	9	15	IPI00470937	IPI00470937, IPI00644648, IPI00871253
PTPRS Isoform PTPS of Receptor-type tyrosine-protein phosphatase S	PTPRS	<a target="_blank" href="http://srs.ebi.ac.uk/srsbin/cgi-bin/wgetz?-e+[IPI-acc:IPI00289831]+-vn+2">IPI00289831</a>	3	217075	100	4	4	4	IPI00289831	IPI00289831, IPI00332271, IPI00332272, IPI00332273, IPI00743517
PTRF Isoform 1 of Polymerase I and transcript release factor	PTRF	<a target="_blank" href="http://srs.ebi.ac.uk/srsbin/cgi-bin/wgetz?-e+[IPI-acc:IPI00176903]+-vn+2">IPI00176903</a>	2	43458.5	100	3	3	3	IPI00176903	IPI00176903, IPI00513773, IPI00514023
PTX3 Pentraxin-related protein PTX3	PTX3	<a target="_blank" href="http://srs.ebi.ac.uk/srsbin/cgi-bin/wgetz?-e+[IPI-acc:IPI00029568]+-vn+2">IPI00029568</a>	3	42001.9	100	8	8	17	IPI00029568	IPI00029568
PUF60 Isoform 1 of Poly(U)-binding-splicing factor PUF60	PUF60	<a target="_blank" href="http://srs.ebi.ac.uk/srsbin/cgi-bin/wgetz?-e+[IPI-acc:IPI00069750]+-vn+2">IPI00069750</a>	2	59857.6	100	3	3	3	IPI00069750	IPI00069750, IPI00100716, IPI00788826, IPI00797595, IPI00855912, IPI00856076
PVR Isoform Beta of Poliovirus receptor	PVR	<a target="_blank" href="http://srs.ebi.ac.uk/srsbin/cgi-bin/wgetz?-e+[IPI-acc:IPI00219425]+-vn+2">IPI00219425</a>	2	40105.9	100	4	4	5	IPI00219425	IPI00219425, IPI00219426, IPI00219427, IPI00299158
PVRL1 Isoform Delta of Poliovirus receptor-related protein 1	PVRL1	<a target="_blank" href="http://srs.ebi.ac.uk/srsbin/cgi-bin/wgetz?-e+[IPI-acc:IPI00003648]+-vn+2">IPI00003648</a>	3	57140	100	4	4	4	IPI00003648	IPI00003648, IPI00218887, IPI00218888
PVRL2 Isoform Delta of Poliovirus receptor-related protein 2	PVRL2	<a target="_blank" href="http://srs.ebi.ac.uk/srsbin/cgi-bin/wgetz?-e+[IPI-acc:IPI00022661]+-vn+2">IPI00022661</a>	3	57723.9	100	3	3	4	IPI00022661	IPI00022661, IPI00215980
PXDN Isoform 1 of Peroxidasin homolog	PXDN	<a target="_blank" href="http://srs.ebi.ac.uk/srsbin/cgi-bin/wgetz?-e+[IPI-acc:IPI00016112]+-vn+2">IPI00016112</a>	3	165258	100	57	72	168	IPI00016112	IPI00016112
PYGB Glycogen phosphorylase, brain form	PYGB	<a target="_blank" href="http://srs.ebi.ac.uk/srsbin/cgi-bin/wgetz?-e+[IPI-acc:IPI00004358]+-vn+2">IPI00004358</a>	3	96680.3	100	5	5	5	IPI00004358	IPI00004358
PYGL Glycogen phosphorylase, liver form	PYGL	<a target="_blank" href="http://srs.ebi.ac.uk/srsbin/cgi-bin/wgetz?-e+[IPI-acc:IPI00783313]+-vn+2">IPI00783313</a>	3	97134.4	100	3	3	4	IPI00783313	IPI00783313
QARS cDNA FLJ75085, highly similar to Homo sapiens glutaminyl-tRNA synthetase (QARS), mRNA	QARS	<a target="_blank" href="http://srs.ebi.ac.uk/srsbin/cgi-bin/wgetz?-e+[IPI-acc:IPI00026665]+-vn+2">IPI00026665</a>	2	89640.2	100	3	3	3	IPI00026665	IPI00026665, IPI00796022, IPI00925046, IPI00925203, IPI00925511, IPI00925952
QPCT Isoform 1 of Glutaminyl-peptide cyclotransferase	QPCT	<a target="_blank" href="http://srs.ebi.ac.uk/srsbin/cgi-bin/wgetz?-e+[IPI-acc:IPI00003919]+-vn+2">IPI00003919</a>	1	40859.9	99.8	2	2	4	IPI00003919	IPI00003919, IPI00892934, IPI00954591
QSOX1 Isoform 1 of Sulfhydryl oxidase 1	QSOX1	<a target="_blank" href="http://srs.ebi.ac.uk/srsbin/cgi-bin/wgetz?-e+[IPI-acc:IPI00003590]+-vn+2">IPI00003590</a>	3	82560.7	100	34	48	286	IPI00003590	IPI00003590
QSOX2 Sulfhydryl oxidase 2	QSOX2	<a target="_blank" href="http://srs.ebi.ac.uk/srsbin/cgi-bin/wgetz?-e+[IPI-acc:IPI00376394]+-vn+2">IPI00376394</a>	1	77512.1	100	2	2	3	IPI00376394	IPI00376394
RAB10 Ras-related protein Rab-10	RAB10	<a target="_blank" href="http://srs.ebi.ac.uk/srsbin/cgi-bin/wgetz?-e+[IPI-acc:IPI00016513]+-vn+2">IPI00016513</a>	3	22524.1	100	3	3	3	IPI00016513	IPI00016513
RAB11B Ras-related protein Rab-11B	RAB11B	<a target="_blank" href="http://srs.ebi.ac.uk/srsbin/cgi-bin/wgetz?-e+[IPI-acc:IPI00020436]+-vn+2">IPI00020436</a>	2	24471	100	3	3	3	IPI00020436	IPI00020436
RAB7A Ras-related protein Rab-7a	RAB7A	<a target="_blank" href="http://srs.ebi.ac.uk/srsbin/cgi-bin/wgetz?-e+[IPI-acc:IPI00016342]+-vn+2">IPI00016342</a>	3	23472	100	3	3	3	IPI00016342	IPI00016342
RAC1 Isoform A of Ras-related C3 botulinum toxin substrate 1	RAC1	<a target="_blank" href="http://srs.ebi.ac.uk/srsbin/cgi-bin/wgetz?-e+[IPI-acc:IPI00010271]+-vn+2">IPI00010271</a>	2	21432.6	100	2	3	3	IPI00010271	IPI00010271, IPI00219675
RACGAP1 Rac GTPase-activating protein 1	RACGAP1	<a target="_blank" href="http://srs.ebi.ac.uk/srsbin/cgi-bin/wgetz?-e+[IPI-acc:IPI00152946]+-vn+2">IPI00152946</a>	2	71009.8	100	3	3	3	IPI00152946	IPI00152946
RAD23B UV excision repair protein RAD23 homolog B	RAD23B	<a target="_blank" href="http://srs.ebi.ac.uk/srsbin/cgi-bin/wgetz?-e+[IPI-acc:IPI00008223]+-vn+2">IPI00008223</a>	3	43153.1	100	3	3	4	IPI00008223	IPI00008223, IPI00642549
RALA Ras-related protein Ral-A	RALA	<a target="_blank" href="http://srs.ebi.ac.uk/srsbin/cgi-bin/wgetz?-e+[IPI-acc:IPI00217519]+-vn+2">IPI00217519</a>	1	23549.2	100	2	3	3	IPI00217519	IPI00217519
RANBP1 Ran-specific GTPase-activating protein	RANBP1	<a target="_blank" href="http://srs.ebi.ac.uk/srsbin/cgi-bin/wgetz?-e+[IPI-acc:IPI00414127]+-vn+2">IPI00414127</a>	2	23292.8	100	4	4	5	IPI00414127	IPI00414127, IPI00878075, IPI00878611, IPI00878950
RANGAP1 Ran GTPase-activating protein 1	RANGAP1	<a target="_blank" href="http://srs.ebi.ac.uk/srsbin/cgi-bin/wgetz?-e+[IPI-acc:IPI00294879]+-vn+2">IPI00294879</a>	2	63525.3	100	3	3	4	IPI00294879	IPI00294879
RANP1;RAN GTP-binding nuclear protein Ran	RANP1;RAN	<a target="_blank" href="http://srs.ebi.ac.uk/srsbin/cgi-bin/wgetz?-e+[IPI-acc:IPI00643041]+-vn+2">IPI00643041</a>	3	24405.1	100	5	6	11	IPI00643041	IPI00643041, IPI00792352, IPI00795671, IPI00796462
RAP1B Ras-related protein Rap-1b	RAP1B	<a target="_blank" href="http://srs.ebi.ac.uk/srsbin/cgi-bin/wgetz?-e+[IPI-acc:IPI00015148]+-vn+2">IPI00015148</a>	3	20806.9	100	3	3	7	IPI00015148	IPI00015148, IPI00942831
RARRES2 Retinoic acid receptor responder protein 2	RARRES2	<a target="_blank" href="http://srs.ebi.ac.uk/srsbin/cgi-bin/wgetz?-e+[IPI-acc:IPI00019176]+-vn+2">IPI00019176</a>	3	18599.3	100	6	8	12	IPI00019176	IPI00019176
RARS Isoform Complexed of Arginyl-tRNA synthetase, cytoplasmic	RARS	<a target="_blank" href="http://srs.ebi.ac.uk/srsbin/cgi-bin/wgetz?-e+[IPI-acc:IPI00004860]+-vn+2">IPI00004860</a>	2	75364	100	3	3	3	IPI00004860	IPI00004860, IPI00759723
RBBP4 Histone-binding protein RBBP4	RBBP4	<a target="_blank" href="http://srs.ebi.ac.uk/srsbin/cgi-bin/wgetz?-e+[IPI-acc:IPI00328319]+-vn+2">IPI00328319</a>	1	47637.8	100	2	2	3	IPI00328319	IPI00328319, IPI00645329, IPI00877802, IPI00877934
RBM3 Putative RNA-binding protein 3	RBM3	<a target="_blank" href="http://srs.ebi.ac.uk/srsbin/cgi-bin/wgetz?-e+[IPI-acc:IPI00024320]+-vn+2">IPI00024320</a>	1	17152.6	99.8	2	3	5	IPI00024320	IPI00024320
RBMX Heterogeneous nuclear ribonucleoprotein G	RBMX	<a target="_blank" href="http://srs.ebi.ac.uk/srsbin/cgi-bin/wgetz?-e+[IPI-acc:IPI00304692]+-vn+2">IPI00304692</a>	3	42315.7	100	3	3	3	IPI00304692	IPI00304692, IPI00552938
RBP1 retinol binding protein 1, cellular isoform a	RBP1	<a target="_blank" href="http://srs.ebi.ac.uk/srsbin/cgi-bin/wgetz?-e+[IPI-acc:IPI00219718]+-vn+2">IPI00219718</a>	3	22292.3	100	4	4	5	IPI00219718	IPI00219718, IPI00791403, IPI00940513
RBP4 Retinol-binding protein 4	RBP4	<a target="_blank" href="http://srs.ebi.ac.uk/srsbin/cgi-bin/wgetz?-e+[IPI-acc:IPI00022420]+-vn+2">IPI00022420</a>	2	22992.3	99.8	2	2	4	IPI00022420	IPI00022420, IPI00480192, IPI00844536
RCC1 regulator of chromosome condensation 1 isoform a	RCC1	<a target="_blank" href="http://srs.ebi.ac.uk/srsbin/cgi-bin/wgetz?-e+[IPI-acc:IPI00001661]+-vn+2">IPI00001661</a>	1	48126.3	99.8	2	2	2	IPI00001661	IPI00001661, IPI00747309, IPI00787306, IPI00925317, IPI00925570, IPI00925791, IPI00926548, IPI00927389
RCN1 Reticulocalbin-1	RCN1	<a target="_blank" href="http://srs.ebi.ac.uk/srsbin/cgi-bin/wgetz?-e+[IPI-acc:IPI00015842]+-vn+2">IPI00015842</a>	3	38873.2	100	6	7	11	IPI00015842	IPI00015842
RCTPI1;TPI1 triosephosphate isomerase 1 isoform 2	RCTPI1;TPI1	<a target="_blank" href="http://srs.ebi.ac.uk/srsbin/cgi-bin/wgetz?-e+[IPI-acc:IPI00465028]+-vn+2">IPI00465028</a>	3	30772.8	100	15	22	60	IPI00465028	IPI00465028, IPI00797270
REXO2 Isoform 1 of Oligoribonuclease, mitochondrial (Fragment)	REXO2	<a target="_blank" href="http://srs.ebi.ac.uk/srsbin/cgi-bin/wgetz?-e+[IPI-acc:IPI00032830]+-vn+2">IPI00032830</a>	1	26815.7	100	2	3	3	IPI00032830	IPI00032830, IPI00217330
RHOA Transforming protein RhoA	RHOA	<a target="_blank" href="http://srs.ebi.ac.uk/srsbin/cgi-bin/wgetz?-e+[IPI-acc:IPI00478231]+-vn+2">IPI00478231</a>	3	21750.4	100	4	4	6	IPI00478231	IPI00478231
RNASE4 Ribonuclease 4	RNASE4	<a target="_blank" href="http://srs.ebi.ac.uk/srsbin/cgi-bin/wgetz?-e+[IPI-acc:IPI00029699]+-vn+2">IPI00029699</a>	3	16822.4	100	5	6	6	IPI00029699	IPI00029699
RNASET2 Isoform 1 of Ribonuclease T2	RNASET2	<a target="_blank" href="http://srs.ebi.ac.uk/srsbin/cgi-bin/wgetz?-e+[IPI-acc:IPI00414896]+-vn+2">IPI00414896</a>	3	29463.2	100	2	2	2	IPI00414896	IPI00414896, IPI00855775
RNH1 Ribonuclease inhibitor	RNH1	<a target="_blank" href="http://srs.ebi.ac.uk/srsbin/cgi-bin/wgetz?-e+[IPI-acc:IPI00550069]+-vn+2">IPI00550069</a>	3	49956.4	100	6	6	8	IPI00550069	IPI00550069
RNPEP Aminopeptidase B	RNPEP	<a target="_blank" href="http://srs.ebi.ac.uk/srsbin/cgi-bin/wgetz?-e+[IPI-acc:IPI00642211]+-vn+2">IPI00642211</a>	1	73481.6	100	3	3	3	IPI00642211	IPI00642211
ROBO1 Isoform 1 of Roundabout homolog 1	ROBO1	<a target="_blank" href="http://srs.ebi.ac.uk/srsbin/cgi-bin/wgetz?-e+[IPI-acc:IPI00219798]+-vn+2">IPI00219798</a>	3	180910	100	11	13	19	IPI00219798	IPI00219798, IPI00418121, IPI00418122, IPI00740934, IPI00829739, IPI00896492, IPI00936239
ROCK2 Rho-associated protein kinase 2	ROCK2	<a target="_blank" href="http://srs.ebi.ac.uk/srsbin/cgi-bin/wgetz?-e+[IPI-acc:IPI00307155]+-vn+2">IPI00307155</a>	2	160888	98.8	2	2	2	IPI00307155	IPI00307155, IPI00894514
RPA3 Replication protein A 14 kDa subunit	RPA3	<a target="_blank" href="http://srs.ebi.ac.uk/srsbin/cgi-bin/wgetz?-e+[IPI-acc:IPI00017373]+-vn+2">IPI00017373</a>	2	13551	99.8	2	2	4	IPI00017373	IPI00017373
RPL10A 60S ribosomal protein L10a	RPL10A	<a target="_blank" href="http://srs.ebi.ac.uk/srsbin/cgi-bin/wgetz?-e+[IPI-acc:IPI00412579]+-vn+2">IPI00412579</a>	2	24814	100	2	3	3	IPI00412579	IPI00412579
RPL12 Isoform 1 of 60S ribosomal protein L12	RPL12	<a target="_blank" href="http://srs.ebi.ac.uk/srsbin/cgi-bin/wgetz?-e+[IPI-acc:IPI00024933]+-vn+2">IPI00024933</a>	3	17801.1	100	5	7	9	IPI00024933	IPI00024933
RPL13 60S ribosomal protein L13	RPL13	<a target="_blank" href="http://srs.ebi.ac.uk/srsbin/cgi-bin/wgetz?-e+[IPI-acc:IPI00465361]+-vn+2">IPI00465361</a>	1	24244.2	100	2	2	2	IPI00465361	IPI00465361
RPL14 Ribosomal protein L14 variant	RPL14	<a target="_blank" href="http://srs.ebi.ac.uk/srsbin/cgi-bin/wgetz?-e+[IPI-acc:IPI00555744]+-vn+2">IPI00555744</a>	2	23769.7	100	3	3	3	IPI00555744	IPI00555744
RPL18 60S ribosomal protein L18	RPL18	<a target="_blank" href="http://srs.ebi.ac.uk/srsbin/cgi-bin/wgetz?-e+[IPI-acc:IPI00215719]+-vn+2">IPI00215719</a>	3	21617.2	100	3	3	4	IPI00215719	IPI00215719
RPL19 60S ribosomal protein L19	RPL19	<a target="_blank" href="http://srs.ebi.ac.uk/srsbin/cgi-bin/wgetz?-e+[IPI-acc:IPI00025329]+-vn+2">IPI00025329</a>	1	23449.4	98.3	2	2	2	IPI00025329	IPI00025329
RPL21P19;RPL21 60S ribosomal protein L21	RPL21P19;RPL21	<a target="_blank" href="http://srs.ebi.ac.uk/srsbin/cgi-bin/wgetz?-e+[IPI-acc:IPI00247583]+-vn+2">IPI00247583</a>	1	18547	99.8	2	2	2	IPI00247583	IPI00247583, IPI00397713, IPI00845507, IPI00879165, IPI00940766
RPL22 60S ribosomal protein L22	RPL22	<a target="_blank" href="http://srs.ebi.ac.uk/srsbin/cgi-bin/wgetz?-e+[IPI-acc:IPI00219153]+-vn+2">IPI00219153</a>	3	14769.3	100	3	3	4	IPI00219153	IPI00219153
RPL23 60S ribosomal protein L23	RPL23	<a target="_blank" href="http://srs.ebi.ac.uk/srsbin/cgi-bin/wgetz?-e+[IPI-acc:IPI00010153]+-vn+2">IPI00010153</a>	3	14847.9	100	3	4	5	IPI00010153	IPI00010153, IPI00791920, IPI00794091, IPI00795408, IPI00795751
RPL24 60S ribosomal protein L24	RPL24	<a target="_blank" href="http://srs.ebi.ac.uk/srsbin/cgi-bin/wgetz?-e+[IPI-acc:IPI00306332]+-vn+2">IPI00306332</a>	1	17761.5	99.8	2	2	2	IPI00306332	IPI00306332, IPI00791426, IPI00793696
RPL30 60S ribosomal protein L30	RPL30	<a target="_blank" href="http://srs.ebi.ac.uk/srsbin/cgi-bin/wgetz?-e+[IPI-acc:IPI00219156]+-vn+2">IPI00219156</a>	2	12766.7	99.8	2	3	3	IPI00219156	IPI00219156, IPI00872940
RPL4 60S ribosomal protein L4	RPL4	<a target="_blank" href="http://srs.ebi.ac.uk/srsbin/cgi-bin/wgetz?-e+[IPI-acc:IPI00003918]+-vn+2">IPI00003918</a>	2	47681.1	100	3	3	4	IPI00003918	IPI00003918, IPI00795303
RPL5 60S ribosomal protein L5	RPL5	<a target="_blank" href="http://srs.ebi.ac.uk/srsbin/cgi-bin/wgetz?-e+[IPI-acc:IPI00000494]+-vn+2">IPI00000494</a>	1	34345.5	99.8	2	2	2	IPI00000494	IPI00000494
RPL6 60S ribosomal protein L6	RPL6	<a target="_blank" href="http://srs.ebi.ac.uk/srsbin/cgi-bin/wgetz?-e+[IPI-acc:IPI00329389]+-vn+2">IPI00329389</a>	3	32711.3	100	3	4	5	IPI00329389	IPI00329389, IPI00790342, IPI00867533
RPL7A 60S ribosomal protein L7a	RPL7A	<a target="_blank" href="http://srs.ebi.ac.uk/srsbin/cgi-bin/wgetz?-e+[IPI-acc:IPI00299573]+-vn+2">IPI00299573</a>	1	29978.3	99.8	2	2	2	IPI00299573	IPI00299573, IPI00397676, IPI00478896
RPL7P32;RPL7 60S ribosomal protein L7	RPL7P32;RPL7	<a target="_blank" href="http://srs.ebi.ac.uk/srsbin/cgi-bin/wgetz?-e+[IPI-acc:IPI00030179]+-vn+2">IPI00030179</a>	3	29209.7	100	2	2	2	IPI00030179	IPI00030179, IPI00472171, IPI00794746, IPI00871827
RPL9 60S ribosomal protein L9	RPL9	<a target="_blank" href="http://srs.ebi.ac.uk/srsbin/cgi-bin/wgetz?-e+[IPI-acc:IPI00031691]+-vn+2">IPI00031691</a>	1	21845.7	99.8	2	2	2	IPI00031691	IPI00031691, IPI00795717
RPLP0 60S acidic ribosomal protein P0	RPLP0	<a target="_blank" href="http://srs.ebi.ac.uk/srsbin/cgi-bin/wgetz?-e+[IPI-acc:IPI00008530]+-vn+2">IPI00008530</a>	3	34256.3	100	10	11	14	IPI00008530	IPI00008530
RPLP1 60S acidic ribosomal protein P1	RPLP1	<a target="_blank" href="http://srs.ebi.ac.uk/srsbin/cgi-bin/wgetz?-e+[IPI-acc:IPI00008527]+-vn+2">IPI00008527</a>	3	11496.1	99.8	2	2	14	IPI00008527	IPI00008527
RPLP2 60S acidic ribosomal protein P2	RPLP2	<a target="_blank" href="http://srs.ebi.ac.uk/srsbin/cgi-bin/wgetz?-e+[IPI-acc:IPI00008529]+-vn+2">IPI00008529</a>	3	11647.4	100	5	7	16	IPI00008529	IPI00008529
RPS10 40S ribosomal protein S10	RPS10	<a target="_blank" href="http://srs.ebi.ac.uk/srsbin/cgi-bin/wgetz?-e+[IPI-acc:IPI00008438]+-vn+2">IPI00008438</a>	1	18880.3	99.8	2	2	5	IPI00008438	IPI00008438, IPI00478810, IPI00749512
RPS11 40S ribosomal protein S11	RPS11	<a target="_blank" href="http://srs.ebi.ac.uk/srsbin/cgi-bin/wgetz?-e+[IPI-acc:IPI00025091]+-vn+2">IPI00025091</a>	2	18413.3	99.8	2	2	2	IPI00025091	IPI00025091
RPS12 40S ribosomal protein S12	RPS12	<a target="_blank" href="http://srs.ebi.ac.uk/srsbin/cgi-bin/wgetz?-e+[IPI-acc:IPI00013917]+-vn+2">IPI00013917</a>	3	14496.8	100	8	8	10	IPI00013917	IPI00013917
RPS14 40S ribosomal protein S14	RPS14	<a target="_blank" href="http://srs.ebi.ac.uk/srsbin/cgi-bin/wgetz?-e+[IPI-acc:IPI00026271]+-vn+2">IPI00026271</a>	3	16254.9	100	3	3	4	IPI00026271	IPI00026271
RPS15A 40S ribosomal protein S15a	RPS15A	<a target="_blank" href="http://srs.ebi.ac.uk/srsbin/cgi-bin/wgetz?-e+[IPI-acc:IPI00221091]+-vn+2">IPI00221091</a>	3	14822	100	3	3	3	IPI00221091	IPI00221091
RPS16 40S ribosomal protein S16	RPS16	<a target="_blank" href="http://srs.ebi.ac.uk/srsbin/cgi-bin/wgetz?-e+[IPI-acc:IPI00221092]+-vn+2">IPI00221092</a>	3	16427.9	100	4	4	9	IPI00221092	IPI00221092
RPS17 40S ribosomal protein S17	RPS17	<a target="_blank" href="http://srs.ebi.ac.uk/srsbin/cgi-bin/wgetz?-e+[IPI-acc:IPI00221093]+-vn+2">IPI00221093</a>	2	15532.5	100	3	4	4	IPI00221093	IPI00221093
RPS18;RPS18P9 40S ribosomal protein S18	RPS18;RPS18P9	<a target="_blank" href="http://srs.ebi.ac.uk/srsbin/cgi-bin/wgetz?-e+[IPI-acc:IPI00013296]+-vn+2">IPI00013296</a>	3	17701.3	100	2	2	3	IPI00013296	IPI00013296
RPS19 40S ribosomal protein S19	RPS19	<a target="_blank" href="http://srs.ebi.ac.uk/srsbin/cgi-bin/wgetz?-e+[IPI-acc:IPI00215780]+-vn+2">IPI00215780</a>	3	16042.5	100	3	3	3	IPI00215780	IPI00215780
RPS2 40S ribosomal protein S2	RPS2	<a target="_blank" href="http://srs.ebi.ac.uk/srsbin/cgi-bin/wgetz?-e+[IPI-acc:IPI00013485]+-vn+2">IPI00013485</a>	3	31307.2	100	4	4	5	IPI00013485	IPI00013485, IPI00165486
RPS21;LOC100291837 40S ribosomal protein S21	RPS21;LOC100291837	<a target="_blank" href="http://srs.ebi.ac.uk/srsbin/cgi-bin/wgetz?-e+[IPI-acc:IPI00017448]+-vn+2">IPI00017448</a>	1	9093.6	99.8	2	2	3	IPI00017448	IPI00017448, IPI00387084
RPS24 Isoform 1 of 40S ribosomal protein S24	RPS24	<a target="_blank" href="http://srs.ebi.ac.uk/srsbin/cgi-bin/wgetz?-e+[IPI-acc:IPI00029750]+-vn+2">IPI00029750</a>	2	15405.8	99.8	2	2	2	IPI00029750	IPI00029750, IPI00847986, IPI00903204, IPI00915363, IPI00915463, IPI00942970, IPI00943336
RPS25 40S ribosomal protein S25	RPS25	<a target="_blank" href="http://srs.ebi.ac.uk/srsbin/cgi-bin/wgetz?-e+[IPI-acc:IPI00012750]+-vn+2">IPI00012750</a>	3	13725	99.8	2	2	2	IPI00012750	IPI00012750, IPI00903251
RPS26 40S ribosomal protein S26	RPS26	<a target="_blank" href="http://srs.ebi.ac.uk/srsbin/cgi-bin/wgetz?-e+[IPI-acc:IPI00655650]+-vn+2">IPI00655650</a>	1	12997.5	100	3	3	3	IPI00655650	IPI00655650
RPS27 Ribosomal protein S27	RPS27	<a target="_blank" href="http://srs.ebi.ac.uk/srsbin/cgi-bin/wgetz?-e+[IPI-acc:IPI00397358]+-vn+2">IPI00397358</a>	1	16859.9	99.8	2	2	2	IPI00397358	IPI00397358, IPI00746004, IPI00930154
RPS27A;UBB;UBC ubiquitin and ribosomal protein S27a precursor	RPS27A;UBB;UBC	<a target="_blank" href="http://srs.ebi.ac.uk/srsbin/cgi-bin/wgetz?-e+[IPI-acc:IPI00179330]+-vn+2">IPI00179330</a>	3	17947.6	100	4	4	9	IPI00179330	IPI00179330
RPS28 40S ribosomal protein S28	RPS28	<a target="_blank" href="http://srs.ebi.ac.uk/srsbin/cgi-bin/wgetz?-e+[IPI-acc:IPI00719622]+-vn+2">IPI00719622</a>	3	7822.9	100	3	3	4	IPI00719622	IPI00719622
RPS3 40S ribosomal protein S3	RPS3	<a target="_blank" href="http://srs.ebi.ac.uk/srsbin/cgi-bin/wgetz?-e+[IPI-acc:IPI00011253]+-vn+2">IPI00011253</a>	3	26670.5	100	6	6	7	IPI00011253	IPI00011253
RPS3A 40S ribosomal protein S3a	RPS3A	<a target="_blank" href="http://srs.ebi.ac.uk/srsbin/cgi-bin/wgetz?-e+[IPI-acc:IPI00419880]+-vn+2">IPI00419880</a>	2	29927.3	100	3	3	3	IPI00419880	IPI00419880, IPI00472119
RPS4X 40S ribosomal protein S4, X isoform	RPS4X	<a target="_blank" href="http://srs.ebi.ac.uk/srsbin/cgi-bin/wgetz?-e+[IPI-acc:IPI00217030]+-vn+2">IPI00217030</a>	3	29581.3	100	6	7	11	IPI00217030	IPI00217030
RPS5 40S ribosomal protein S5	RPS5	<a target="_blank" href="http://srs.ebi.ac.uk/srsbin/cgi-bin/wgetz?-e+[IPI-acc:IPI00008433]+-vn+2">IPI00008433</a>	3	22859	99.8	2	3	6	IPI00008433	IPI00008433
RPS6 40S ribosomal protein S6	RPS6	<a target="_blank" href="http://srs.ebi.ac.uk/srsbin/cgi-bin/wgetz?-e+[IPI-acc:IPI00021840]+-vn+2">IPI00021840</a>	1	28663.7	99.8	2	2	2	IPI00021840	IPI00021840
RPS7 40S ribosomal protein S7	RPS7	<a target="_blank" href="http://srs.ebi.ac.uk/srsbin/cgi-bin/wgetz?-e+[IPI-acc:IPI00013415]+-vn+2">IPI00013415</a>	3	22109.5	100	2	2	3	IPI00013415	IPI00013415
RPS8 40S ribosomal protein S8	RPS8	<a target="_blank" href="http://srs.ebi.ac.uk/srsbin/cgi-bin/wgetz?-e+[IPI-acc:IPI00216587]+-vn+2">IPI00216587</a>	3	24188.4	100	4	4	4	IPI00216587	IPI00216587
RPS9 40S ribosomal protein S9	RPS9	<a target="_blank" href="http://srs.ebi.ac.uk/srsbin/cgi-bin/wgetz?-e+[IPI-acc:IPI00221088]+-vn+2">IPI00221088</a>	1	22574.5	100	3	3	3	IPI00221088	IPI00221088, IPI00847192
RPSA;RPSAP15 33 kDa protein	RPSA;RPSAP15	<a target="_blank" href="http://srs.ebi.ac.uk/srsbin/cgi-bin/wgetz?-e+[IPI-acc:IPI00413108]+-vn+2">IPI00413108</a>	3	33295.5	100	8	9	14	IPI00413108	IPI00413108, IPI00553164, IPI00927101
RSU1 Ras suppressor protein 1	RSU1	<a target="_blank" href="http://srs.ebi.ac.uk/srsbin/cgi-bin/wgetz?-e+[IPI-acc:IPI00017256]+-vn+2">IPI00017256</a>	1	31524.2	99.9	2	3	3	IPI00017256	IPI00017256, IPI00478433
RTN4 Isoform 1 of Reticulon-4	RTN4	<a target="_blank" href="http://srs.ebi.ac.uk/srsbin/cgi-bin/wgetz?-e+[IPI-acc:IPI00021766]+-vn+2">IPI00021766</a>	2	129916	99.8	2	2	3	IPI00021766	IPI00021766, IPI00298289, IPI00478442
RUVBL1 Isoform 1 of RuvB-like 1	RUVBL1	<a target="_blank" href="http://srs.ebi.ac.uk/srsbin/cgi-bin/wgetz?-e+[IPI-acc:IPI00021187]+-vn+2">IPI00021187</a>	3	50211.4	100	5	5	5	IPI00021187	IPI00021187, IPI00788942
S100A10 Protein S100-A10	S100A10	<a target="_blank" href="http://srs.ebi.ac.uk/srsbin/cgi-bin/wgetz?-e+[IPI-acc:IPI00183695]+-vn+2">IPI00183695</a>	2	11185.5	99.8	2	2	4	IPI00183695	IPI00183695
S100A11 Protein S100-A11	S100A11	<a target="_blank" href="http://srs.ebi.ac.uk/srsbin/cgi-bin/wgetz?-e+[IPI-acc:IPI00013895]+-vn+2">IPI00013895</a>	3	11723.1	100	3	4	21	IPI00013895	IPI00013895
S100A4 Protein S100-A4	S100A4	<a target="_blank" href="http://srs.ebi.ac.uk/srsbin/cgi-bin/wgetz?-e+[IPI-acc:IPI00032313]+-vn+2">IPI00032313</a>	2	11711	100	4	4	5	IPI00032313	IPI00032313
SARS Seryl-tRNA synthetase, cytoplasmic	SARS	<a target="_blank" href="http://srs.ebi.ac.uk/srsbin/cgi-bin/wgetz?-e+[IPI-acc:IPI00220637]+-vn+2">IPI00220637</a>	1	58760.6	100	5	5	6	IPI00220637	IPI00220637, IPI00514587
SCPEP1 Isoform 1 of Retinoid-inducible serine carboxypeptidase	SCPEP1	<a target="_blank" href="http://srs.ebi.ac.uk/srsbin/cgi-bin/wgetz?-e+[IPI-acc:IPI00012426]+-vn+2">IPI00012426</a>	1	50814	99.8	2	2	2	IPI00012426	IPI00012426
SDC4 Syndecan-4	SDC4	<a target="_blank" href="http://srs.ebi.ac.uk/srsbin/cgi-bin/wgetz?-e+[IPI-acc:IPI00011564]+-vn+2">IPI00011564</a>	3	21624.1	100	4	5	5	IPI00011564	IPI00011564
SDCBP Isoform 1 of Syntenin-1	SDCBP	<a target="_blank" href="http://srs.ebi.ac.uk/srsbin/cgi-bin/wgetz?-e+[IPI-acc:IPI00299086]+-vn+2">IPI00299086</a>	3	32427.3	100	4	5	7	IPI00299086	IPI00299086, IPI00479018, IPI00910606
SDF4 Isoform 1 of 45 kDa calcium-binding protein	SDF4	<a target="_blank" href="http://srs.ebi.ac.uk/srsbin/cgi-bin/wgetz?-e+[IPI-acc:IPI00106646]+-vn+2">IPI00106646</a>	3	41788.9	100	10	11	17	IPI00106646	IPI00106646
SEC23A Protein transport protein Sec23A	SEC23A	<a target="_blank" href="http://srs.ebi.ac.uk/srsbin/cgi-bin/wgetz?-e+[IPI-acc:IPI00017375]+-vn+2">IPI00017375</a>	3	86144.6	99.8	2	2	2	IPI00017375	IPI00017375, IPI00908375
SEC24A Isoform 1 of Protein transport protein Sec24A	SEC24A	<a target="_blank" href="http://srs.ebi.ac.uk/srsbin/cgi-bin/wgetz?-e+[IPI-acc:IPI00873472]+-vn+2">IPI00873472</a>	1	119734	99.9	2	2	2	IPI00873472	IPI00873472
SECTM1 Secreted and transmembrane protein 1	SECTM1	<a target="_blank" href="http://srs.ebi.ac.uk/srsbin/cgi-bin/wgetz?-e+[IPI-acc:IPI00170635]+-vn+2">IPI00170635</a>	2	27020.5	99.8	2	2	2	IPI00170635	IPI00170635
SELM Selenoprotein M	SELM	<a target="_blank" href="http://srs.ebi.ac.uk/srsbin/cgi-bin/wgetz?-e+[IPI-acc:IPI00103471]+-vn+2">IPI00103471</a>	1	16167.3	99.8	2	2	2	IPI00103471	IPI00103471, IPI00930363
SEMA3A Semaphorin-3A	SEMA3A	<a target="_blank" href="http://srs.ebi.ac.uk/srsbin/cgi-bin/wgetz?-e+[IPI-acc:IPI00031510]+-vn+2">IPI00031510</a>	3	88872.8	100	7	8	9	IPI00031510	IPI00031510
SEMA7A Semaphorin-7A	SEMA7A	<a target="_blank" href="http://srs.ebi.ac.uk/srsbin/cgi-bin/wgetz?-e+[IPI-acc:IPI00025257]+-vn+2">IPI00025257</a>	3	74805.7	100	4	4	5	IPI00025257	IPI00025257
SEP15 15 kDa selenoprotein isoform 1 precursor	2011-09-15	<a target="_blank" href="http://srs.ebi.ac.uk/srsbin/cgi-bin/wgetz?-e+[IPI-acc:IPI00030877]+-vn+2">IPI00030877</a>	1	18027.4	100	2	2	2	IPI00030877	IPI00030877
SEPT11 Isoform 2 of Septin-11	2011-09-11	<a target="_blank" href="http://srs.ebi.ac.uk/srsbin/cgi-bin/wgetz?-e+[IPI-acc:IPI00019376]+-vn+2">IPI00019376</a>	3	50805.9	100	3	3	3	IPI00019376	IPI00019376
SEPT2 Isoform 1 of Septin-2	2011-09-02	<a target="_blank" href="http://srs.ebi.ac.uk/srsbin/cgi-bin/wgetz?-e+[IPI-acc:IPI00014177]+-vn+2">IPI00014177</a>	3	41470.1	100	5	5	6	IPI00014177	IPI00014177, IPI00871851
SEPT7 51 kDa protein	2011-09-07	<a target="_blank" href="http://srs.ebi.ac.uk/srsbin/cgi-bin/wgetz?-e+[IPI-acc:IPI00033025]+-vn+2">IPI00033025</a>	1	50549.1	99.8	2	2	2	IPI00033025	IPI00033025, IPI00816201, IPI00941534
SEPT9 septin 9 isoform e	2011-09-09	<a target="_blank" href="http://srs.ebi.ac.uk/srsbin/cgi-bin/wgetz?-e+[IPI-acc:IPI00455033]+-vn+2">IPI00455033</a>	3	47483.9	100	4	4	4	IPI00455033	IPI00455033, IPI00784614, IPI00784808, IPI00784936, IPI00871679, IPI00942991
SERBP1 SERPINE1 mRNA binding protein 1, isoform CRA_d	SERBP1	<a target="_blank" href="http://srs.ebi.ac.uk/srsbin/cgi-bin/wgetz?-e+[IPI-acc:IPI00410693]+-vn+2">IPI00410693</a>	3	50903.2	100	4	4	6	IPI00410693	IPI00410693, IPI00412714, IPI00470497, IPI00470498
SERPINA1 Isoform 1 of Alpha-1-antitrypsin	SERPINA1	<a target="_blank" href="http://srs.ebi.ac.uk/srsbin/cgi-bin/wgetz?-e+[IPI-acc:IPI00553177]+-vn+2">IPI00553177</a>	3	46719.9	100	18	27	123	IPI00553177	IPI00553177
SERPINA7 Thyroxine-binding globulin	SERPINA7	<a target="_blank" href="http://srs.ebi.ac.uk/srsbin/cgi-bin/wgetz?-e+[IPI-acc:IPI00292946]+-vn+2">IPI00292946</a>	3	46307.6	99.8	2	2	3	IPI00292946	IPI00292946
SERPINB1 Leukocyte elastase inhibitor	SERPINB1	<a target="_blank" href="http://srs.ebi.ac.uk/srsbin/cgi-bin/wgetz?-e+[IPI-acc:IPI00027444]+-vn+2">IPI00027444</a>	3	42725.8	100	4	4	4	IPI00027444	IPI00027444
SERPINE1 Plasminogen activator inhibitor 1	SERPINE1	<a target="_blank" href="http://srs.ebi.ac.uk/srsbin/cgi-bin/wgetz?-e+[IPI-acc:IPI00007118]+-vn+2">IPI00007118</a>	3	45042.2	100	11	12	17	IPI00007118	IPI00007118
SERPINE2 Isoform 2 of Glia-derived nexin	SERPINE2	<a target="_blank" href="http://srs.ebi.ac.uk/srsbin/cgi-bin/wgetz?-e+[IPI-acc:IPI00914848]+-vn+2">IPI00914848</a>	3	43983.3	100	10	12	18	IPI00914848	IPI00914848, IPI00914871, IPI00940397
SERPINF1 Pigment epithelium-derived factor	SERPINF1	<a target="_blank" href="http://srs.ebi.ac.uk/srsbin/cgi-bin/wgetz?-e+[IPI-acc:IPI00006114]+-vn+2">IPI00006114</a>	3	46326.4	100	14	18	63	IPI00006114	IPI00006114
SERPING1 Plasma protease C1 inhibitor	SERPING1	<a target="_blank" href="http://srs.ebi.ac.uk/srsbin/cgi-bin/wgetz?-e+[IPI-acc:IPI00291866]+-vn+2">IPI00291866</a>	1	55137.5	99.8	2	2	2	IPI00291866	IPI00291866, IPI00556459, IPI00879931
SERPINH1 Serpin H1	SERPINH1	<a target="_blank" href="http://srs.ebi.ac.uk/srsbin/cgi-bin/wgetz?-e+[IPI-acc:IPI00032140]+-vn+2">IPI00032140</a>	3	46424	100	16	21	46	IPI00032140	IPI00032140
SERPINI1 Neuroserpin	SERPINI1	<a target="_blank" href="http://srs.ebi.ac.uk/srsbin/cgi-bin/wgetz?-e+[IPI-acc:IPI00016150]+-vn+2">IPI00016150</a>	3	46409.9	100	4	4	5	IPI00016150	IPI00016150
SET Isoform 1 of Protein SET	SET	<a target="_blank" href="http://srs.ebi.ac.uk/srsbin/cgi-bin/wgetz?-e+[IPI-acc:IPI00072377]+-vn+2">IPI00072377</a>	3	33471.4	100	4	5	8	IPI00072377	IPI00072377
SF1 Isoform 2 of Splicing factor 1	SF1	<a target="_blank" href="http://srs.ebi.ac.uk/srsbin/cgi-bin/wgetz?-e+[IPI-acc:IPI00294627]+-vn+2">IPI00294627</a>	3	68615.6	100	2	2	3	IPI00294627	IPI00294627, IPI00386114, IPI00386117, IPI00386118, IPI00386119, IPI00386120, IPI00941553
SF3A1 Splicing factor 3A subunit 1	SF3A1	<a target="_blank" href="http://srs.ebi.ac.uk/srsbin/cgi-bin/wgetz?-e+[IPI-acc:IPI00017451]+-vn+2">IPI00017451</a>	2	88868.1	100	3	3	3	IPI00017451	IPI00017451
SF3B1 Splicing factor 3B subunit 1	SF3B1	<a target="_blank" href="http://srs.ebi.ac.uk/srsbin/cgi-bin/wgetz?-e+[IPI-acc:IPI00026089]+-vn+2">IPI00026089</a>	2	145817	100	3	3	3	IPI00026089	IPI00026089
SF3B3 Isoform 1 of Splicing factor 3B subunit 3	SF3B3	<a target="_blank" href="http://srs.ebi.ac.uk/srsbin/cgi-bin/wgetz?-e+[IPI-acc:IPI00300371]+-vn+2">IPI00300371</a>	2	135561	100	3	3	3	IPI00300371	IPI00300371
SFN Isoform 1 of 14-3-3 protein sigma	SFN	<a target="_blank" href="http://srs.ebi.ac.uk/srsbin/cgi-bin/wgetz?-e+[IPI-acc:IPI00013890]+-vn+2">IPI00013890</a>	3	27756.8	100	7	7	8	IPI00013890	IPI00013890
SFPQ Isoform Long of Splicing factor, proline- and glutamine-rich	SFPQ	<a target="_blank" href="http://srs.ebi.ac.uk/srsbin/cgi-bin/wgetz?-e+[IPI-acc:IPI00010740]+-vn+2">IPI00010740</a>	2	76131.5	100	5	6	6	IPI00010740	IPI00010740
SFRP1 Secreted frizzled-related protein 1	SFRP1	<a target="_blank" href="http://srs.ebi.ac.uk/srsbin/cgi-bin/wgetz?-e+[IPI-acc:IPI00749245]+-vn+2">IPI00749245</a>	3	35368.3	100	4	5	5	IPI00749245	IPI00749245
SFRS1 Isoform ASF-1 of Splicing factor, arginine/serine-rich 1	SFRS1	<a target="_blank" href="http://srs.ebi.ac.uk/srsbin/cgi-bin/wgetz?-e+[IPI-acc:IPI00215884]+-vn+2">IPI00215884</a>	2	27727.1	100	3	3	4	IPI00215884	IPI00215884, IPI00218591, IPI00218592
SFRS2 Splicing factor, arginine/serine-rich 2	SFRS2	<a target="_blank" href="http://srs.ebi.ac.uk/srsbin/cgi-bin/wgetz?-e+[IPI-acc:IPI00005978]+-vn+2">IPI00005978</a>	1	25459.1	99.6	2	2	2	IPI00005978	IPI00005978, IPI00385786, IPI00796848
SFRS3 Splicing factor, arginine/serine-rich 3	SFRS3	<a target="_blank" href="http://srs.ebi.ac.uk/srsbin/cgi-bin/wgetz?-e+[IPI-acc:IPI00010204]+-vn+2">IPI00010204</a>	2	19312	100	4	4	4	IPI00010204	IPI00010204, IPI00843996
SFRS9 Splicing factor, arginine/serine-rich 9	SFRS9	<a target="_blank" href="http://srs.ebi.ac.uk/srsbin/cgi-bin/wgetz?-e+[IPI-acc:IPI00012340]+-vn+2">IPI00012340</a>	1	25524.9	99.8	2	2	4	IPI00012340	IPI00012340
SGTA Small glutamine-rich tetratricopeptide repeat-containing protein alpha	SGTA	<a target="_blank" href="http://srs.ebi.ac.uk/srsbin/cgi-bin/wgetz?-e+[IPI-acc:IPI00013949]+-vn+2">IPI00013949</a>	2	34045.9	100	3	3	5	IPI00013949	IPI00013949, IPI00908410
SH3BGRL SH3 domain-binding glutamic acid-rich-like protein	SH3BGRL	<a target="_blank" href="http://srs.ebi.ac.uk/srsbin/cgi-bin/wgetz?-e+[IPI-acc:IPI00025318]+-vn+2">IPI00025318</a>	2	12756.5	100	3	3	3	IPI00025318	IPI00025318
SH3BGRL3 Putative uncharacterized protein	SH3BGRL3	<a target="_blank" href="http://srs.ebi.ac.uk/srsbin/cgi-bin/wgetz?-e+[IPI-acc:IPI00010402]+-vn+2">IPI00010402</a>	3	23820.2	99.8	2	3	4	IPI00010402	IPI00010402, IPI00514669, IPI00746352, IPI00955848
SHMT2 Serine hydroxymethyltransferase, mitochondrial	SHMT2	<a target="_blank" href="http://srs.ebi.ac.uk/srsbin/cgi-bin/wgetz?-e+[IPI-acc:IPI00002520]+-vn+2">IPI00002520</a>	1	55976.7	99.8	2	2	2	IPI00002520	IPI00002520, IPI00748411, IPI00789370, IPI00794572, IPI00795816, IPI00908824, IPI00909681
SIAE Isoform 1 of Sialate O-acetylesterase	SIAE	<a target="_blank" href="http://srs.ebi.ac.uk/srsbin/cgi-bin/wgetz?-e+[IPI-acc:IPI00010949]+-vn+2">IPI00010949</a>	1	58297.3	99.8	2	2	5	IPI00010949	IPI00010949, IPI00759728
SIL1 Nucleotide exchange factor SIL1	SIL1	<a target="_blank" href="http://srs.ebi.ac.uk/srsbin/cgi-bin/wgetz?-e+[IPI-acc:IPI00296197]+-vn+2">IPI00296197</a>	3	52067.8	100	4	4	6	IPI00296197	IPI00296197
SLC1A5 Neutral amino acid transporter B(0)	SLC1A5	<a target="_blank" href="http://srs.ebi.ac.uk/srsbin/cgi-bin/wgetz?-e+[IPI-acc:IPI00019472]+-vn+2">IPI00019472</a>	3	56581.8	100	6	6	14	IPI00019472	IPI00019472
SLC25A5 ADP/ATP translocase 2	SLC25A5	<a target="_blank" href="http://srs.ebi.ac.uk/srsbin/cgi-bin/wgetz?-e+[IPI-acc:IPI00007188]+-vn+2">IPI00007188</a>	1	32878.5	99.8	2	2	3	IPI00007188	IPI00007188, IPI00291467, IPI00645646
SLC2A1 Solute carrier family 2, facilitated glucose transporter member 1	SLC2A1	<a target="_blank" href="http://srs.ebi.ac.uk/srsbin/cgi-bin/wgetz?-e+[IPI-acc:IPI00220194]+-vn+2">IPI00220194</a>	3	54067.3	100	3	3	3	IPI00220194	IPI00220194, IPI00872375
SLC9A3R1 Na(+)/H(+) exchange regulatory cofactor NHE-RF1	SLC9A3R1	<a target="_blank" href="http://srs.ebi.ac.uk/srsbin/cgi-bin/wgetz?-e+[IPI-acc:IPI00003527]+-vn+2">IPI00003527</a>	3	38850.3	100	5	5	6	IPI00003527	IPI00003527
SMPD1 Isoform 1 of Sphingomyelin phosphodiesterase	SMPD1	<a target="_blank" href="http://srs.ebi.ac.uk/srsbin/cgi-bin/wgetz?-e+[IPI-acc:IPI00296461]+-vn+2">IPI00296461</a>	2	69735.5	100	4	4	6	IPI00296461	IPI00296461
SND1 Staphylococcal nuclease domain-containing protein 1	SND1	<a target="_blank" href="http://srs.ebi.ac.uk/srsbin/cgi-bin/wgetz?-e+[IPI-acc:IPI00140420]+-vn+2">IPI00140420</a>	2	101980	100	2	2	2	IPI00140420	IPI00140420
SNRNP200 Isoform 1 of U5 small nuclear ribonucleoprotein 200 kDa helicase	SNRNP200	<a target="_blank" href="http://srs.ebi.ac.uk/srsbin/cgi-bin/wgetz?-e+[IPI-acc:IPI00420014]+-vn+2">IPI00420014</a>	2	244496	99.8	2	2	2	IPI00420014	IPI00420014
SNRNP70 Isoform 2 of U1 small nuclear ribonucleoprotein 70 kDa	SNRNP70	<a target="_blank" href="http://srs.ebi.ac.uk/srsbin/cgi-bin/wgetz?-e+[IPI-acc:IPI00219483]+-vn+2">IPI00219483</a>	2	50601.3	100	3	3	4	IPI00219483	IPI00219483, IPI00219484, IPI00290204
SNRPB Isoform SM-B` of Small nuclear ribonucleoprotein-associated proteins B and B`	SNRPB	<a target="_blank" href="http://srs.ebi.ac.uk/srsbin/cgi-bin/wgetz?-e+[IPI-acc:IPI00027285]+-vn+2">IPI00027285</a>	1	24592.6	99.8	2	2	2	IPI00027285	IPI00027285, IPI00220360, IPI00329512, IPI00384173, IPI00395674, IPI00785142, IPI00844420, IPI00877103
SNRPD1 Small nuclear ribonucleoprotein Sm D1	SNRPD1	<a target="_blank" href="http://srs.ebi.ac.uk/srsbin/cgi-bin/wgetz?-e+[IPI-acc:IPI00302850]+-vn+2">IPI00302850</a>	2	13263.9	99.8	2	3	4	IPI00302850	IPI00302850
SNRPD2 Small nuclear ribonucleoprotein Sm D2	SNRPD2	<a target="_blank" href="http://srs.ebi.ac.uk/srsbin/cgi-bin/wgetz?-e+[IPI-acc:IPI00017963]+-vn+2">IPI00017963</a>	2	13509.1	100	3	3	3	IPI00017963	IPI00017963, IPI00040897, IPI00930678
SOD1 Superoxide dismutase [Cu-Zn]	SOD1	<a target="_blank" href="http://srs.ebi.ac.uk/srsbin/cgi-bin/wgetz?-e+[IPI-acc:IPI00218733]+-vn+2">IPI00218733</a>	3	15917.3	100	2	2	5	IPI00218733	IPI00218733
SOD2 Superoxide dismutase [Mn], mitochondrial	SOD2	<a target="_blank" href="http://srs.ebi.ac.uk/srsbin/cgi-bin/wgetz?-e+[IPI-acc:IPI00022314]+-vn+2">IPI00022314</a>	3	24704.6	99.8	2	2	3	IPI00022314	IPI00022314, IPI00847322, IPI00896370, IPI00911015
SOD3 Extracellular superoxide dismutase [Cu-Zn]	SOD3	<a target="_blank" href="http://srs.ebi.ac.uk/srsbin/cgi-bin/wgetz?-e+[IPI-acc:IPI00027827]+-vn+2">IPI00027827</a>	3	25832.3	100	6	7	11	IPI00027827	IPI00027827
SPARC Secreted protein, acidic, cysteine-rich (Osteonectin), isoform CRA_a	SPARC	<a target="_blank" href="http://srs.ebi.ac.uk/srsbin/cgi-bin/wgetz?-e+[IPI-acc:IPI00014572]+-vn+2">IPI00014572</a>	3	36032.6	100	15	18	195	IPI00014572	IPI00014572
SPINT1 Isoform 2 of Kunitz-type protease inhibitor 1	SPINT1	<a target="_blank" href="http://srs.ebi.ac.uk/srsbin/cgi-bin/wgetz?-e+[IPI-acc:IPI00011643]+-vn+2">IPI00011643</a>	3	56866.6	100	3	3	3	IPI00011643	IPI00011643, IPI00376403
SPOCK1 Testican-1	SPOCK1	<a target="_blank" href="http://srs.ebi.ac.uk/srsbin/cgi-bin/wgetz?-e+[IPI-acc:IPI00005292]+-vn+2">IPI00005292</a>	3	49106.7	100	11	12	18	IPI00005292	IPI00005292
SPON2 Spondin-2	SPON2	<a target="_blank" href="http://srs.ebi.ac.uk/srsbin/cgi-bin/wgetz?-e+[IPI-acc:IPI00305975]+-vn+2">IPI00305975</a>	3	35812.3	100	10	12	38	IPI00305975	IPI00305975
SPR Sepiapterin reductase	SPR	<a target="_blank" href="http://srs.ebi.ac.uk/srsbin/cgi-bin/wgetz?-e+[IPI-acc:IPI00017469]+-vn+2">IPI00017469</a>	1	28031.5	99.8	2	2	2	IPI00017469	IPI00017469, IPI00909276
SPTAN1 Isoform 3 of Spectrin alpha chain, brain	SPTAN1	<a target="_blank" href="http://srs.ebi.ac.uk/srsbin/cgi-bin/wgetz?-e+[IPI-acc:IPI00843765]+-vn+2">IPI00843765</a>	3	282267	100	15	17	19	IPI00843765	IPI00843765, IPI00844215, IPI00871535, IPI00879810
SPTBN1 Isoform Long of Spectrin beta chain, brain 1	SPTBN1	<a target="_blank" href="http://srs.ebi.ac.uk/srsbin/cgi-bin/wgetz?-e+[IPI-acc:IPI00005614]+-vn+2">IPI00005614</a>	3	274595	100	7	7	7	IPI00005614	IPI00005614
SRM Spermidine synthase	SRM	<a target="_blank" href="http://srs.ebi.ac.uk/srsbin/cgi-bin/wgetz?-e+[IPI-acc:IPI00292020]+-vn+2">IPI00292020</a>	1	33806.5	100	2	2	2	IPI00292020	IPI00292020
SRP14 Signal recognition particle 14 kDa protein	SRP14	<a target="_blank" href="http://srs.ebi.ac.uk/srsbin/cgi-bin/wgetz?-e+[IPI-acc:IPI00293434]+-vn+2">IPI00293434</a>	2	14552.6	99.8	2	2	2	IPI00293434	IPI00293434
SRP9;SRP9L1 Signal recognition particle 9 kDa protein	SRP9;SRP9L1	<a target="_blank" href="http://srs.ebi.ac.uk/srsbin/cgi-bin/wgetz?-e+[IPI-acc:IPI00642816]+-vn+2">IPI00642816</a>	2	10093.6	99.8	2	2	3	IPI00642816	IPI00642816
SRPX Isoform 2 of Sushi repeat-containing protein SRPX	SRPX	<a target="_blank" href="http://srs.ebi.ac.uk/srsbin/cgi-bin/wgetz?-e+[IPI-acc:IPI00215899]+-vn+2">IPI00215899</a>	2	49916	100	4	4	4	IPI00215899	IPI00215899, IPI00289795
SRPX2 Sushi repeat-containing protein SRPX2	SRPX2	<a target="_blank" href="http://srs.ebi.ac.uk/srsbin/cgi-bin/wgetz?-e+[IPI-acc:IPI00004446]+-vn+2">IPI00004446</a>	3	52954.3	100	6	7	8	IPI00004446	IPI00004446
SSC5D Scavenger receptor cysteine-rich domain-containing protein LOC284297	SSC5D	<a target="_blank" href="http://srs.ebi.ac.uk/srsbin/cgi-bin/wgetz?-e+[IPI-acc:IPI00554474]+-vn+2">IPI00554474</a>	3	115750	100	14	17	23	IPI00554474	IPI00554474
SSRP1 FACT complex subunit SSRP1	SSRP1	<a target="_blank" href="http://srs.ebi.ac.uk/srsbin/cgi-bin/wgetz?-e+[IPI-acc:IPI00005154]+-vn+2">IPI00005154</a>	2	81059.6	100	4	4	4	IPI00005154	IPI00005154
ST13 Hsc70-interacting protein	ST13	<a target="_blank" href="http://srs.ebi.ac.uk/srsbin/cgi-bin/wgetz?-e+[IPI-acc:IPI00032826]+-vn+2">IPI00032826</a>	3	41314.4	100	5	5	7	IPI00032826	IPI00032826
STAT1 Isoform Alpha of Signal transducer and activator of transcription 1-alpha/beta	STAT1	<a target="_blank" href="http://srs.ebi.ac.uk/srsbin/cgi-bin/wgetz?-e+[IPI-acc:IPI00030781]+-vn+2">IPI00030781</a>	2	87318.9	100	3	3	3	IPI00030781	IPI00030781, IPI00218188, IPI00795482
STC1 Stanniocalcin-1	STC1	<a target="_blank" href="http://srs.ebi.ac.uk/srsbin/cgi-bin/wgetz?-e+[IPI-acc:IPI00005564]+-vn+2">IPI00005564</a>	1	27603.3	99.8	2	2	2	IPI00005564	IPI00005564
STC2 Stanniocalcin-2	STC2	<a target="_blank" href="http://srs.ebi.ac.uk/srsbin/cgi-bin/wgetz?-e+[IPI-acc:IPI00008780]+-vn+2">IPI00008780</a>	3	33230.1	100	6	10	23	IPI00008780	IPI00008780
STIP1 Stress-induced-phosphoprotein 1	STIP1	<a target="_blank" href="http://srs.ebi.ac.uk/srsbin/cgi-bin/wgetz?-e+[IPI-acc:IPI00013894]+-vn+2">IPI00013894</a>	3	62624.1	100	9	10	11	IPI00013894	IPI00013894
STMN1 Stathmin	STMN1	<a target="_blank" href="http://srs.ebi.ac.uk/srsbin/cgi-bin/wgetz?-e+[IPI-acc:IPI00479997]+-vn+2">IPI00479997</a>	3	17285	100	5	6	9	IPI00479997	IPI00479997
STOM Erythrocyte band 7 integral membrane protein	STOM	<a target="_blank" href="http://srs.ebi.ac.uk/srsbin/cgi-bin/wgetz?-e+[IPI-acc:IPI00219682]+-vn+2">IPI00219682</a>	3	31714.1	100	5	6	10	IPI00219682	IPI00219682
STRAP cDNA FLJ51909, highly similar to Serine-threonine kinase receptor-associatedprotein	STRAP	<a target="_blank" href="http://srs.ebi.ac.uk/srsbin/cgi-bin/wgetz?-e+[IPI-acc:IPI00294536]+-vn+2">IPI00294536</a>	1	39760.8	100	4	4	4	IPI00294536	IPI00294536, IPI00941907
SUB1 Activated RNA polymerase II transcriptional coactivator p15	SUB1	<a target="_blank" href="http://srs.ebi.ac.uk/srsbin/cgi-bin/wgetz?-e+[IPI-acc:IPI00221222]+-vn+2">IPI00221222</a>	3	14377.9	100	4	4	4	IPI00221222	IPI00221222
SULF2 Isoform 1 of Extracellular sulfatase Sulf-2	SULF2	<a target="_blank" href="http://srs.ebi.ac.uk/srsbin/cgi-bin/wgetz?-e+[IPI-acc:IPI00297252]+-vn+2">IPI00297252</a>	2	100440	100	2	4	4	IPI00297252	IPI00297252, IPI00555879, IPI00941316
SVEP1 polydom	SVEP1	<a target="_blank" href="http://srs.ebi.ac.uk/srsbin/cgi-bin/wgetz?-e+[IPI-acc:IPI00301288]+-vn+2">IPI00301288</a>	3	390143	100	70	77	137	IPI00301288	IPI00301288
SYNCRIP Isoform 1 of Heterogeneous nuclear ribonucleoprotein Q	SYNCRIP	<a target="_blank" href="http://srs.ebi.ac.uk/srsbin/cgi-bin/wgetz?-e+[IPI-acc:IPI00018140]+-vn+2">IPI00018140</a>	3	69585.5	100	11	11	14	IPI00018140	IPI00018140, IPI00402182, IPI00402183, IPI00402184, IPI00930205
TAGLN Transgelin	TAGLN	<a target="_blank" href="http://srs.ebi.ac.uk/srsbin/cgi-bin/wgetz?-e+[IPI-acc:IPI00216138]+-vn+2">IPI00216138</a>	3	22592.9	100	10	10	16	IPI00216138	IPI00216138
TAGLN2 Transgelin-2	TAGLN2	<a target="_blank" href="http://srs.ebi.ac.uk/srsbin/cgi-bin/wgetz?-e+[IPI-acc:IPI00550363]+-vn+2">IPI00550363</a>	3	22373.9	100	11	13	27	IPI00550363	IPI00550363, IPI00647915
TALDO1 Transaldolase	TALDO1	<a target="_blank" href="http://srs.ebi.ac.uk/srsbin/cgi-bin/wgetz?-e+[IPI-acc:IPI00744692]+-vn+2">IPI00744692</a>	3	37523.7	100	7	7	7	IPI00744692	IPI00744692
TARS Threonyl-tRNA synthetase, cytoplasmic	TARS	<a target="_blank" href="http://srs.ebi.ac.uk/srsbin/cgi-bin/wgetz?-e+[IPI-acc:IPI00329633]+-vn+2">IPI00329633</a>	3	83419.8	100	9	9	10	IPI00329633	IPI00329633
Tax_Id=9606 MDH1 Malate dehydrogenase, cytoplasmic		<a target="_blank" href="http://srs.ebi.ac.uk/srsbin/cgi-bin/wgetz?-e+[IPI-acc:IPI00291005]+-vn+2">IPI00291005</a>	3	0	100	6	6	6	IPI00291005	IPI00291005
Tax_Id=9606 TUBB Tubulin beta chain		<a target="_blank" href="http://srs.ebi.ac.uk/srsbin/cgi-bin/wgetz?-e+[IPI-acc:IPI00011654]+-vn+2">IPI00011654</a>	3	0	100	26	35	141	IPI00011654	IPI00011654
TBCB Tubulin-folding cofactor B	TBCB	<a target="_blank" href="http://srs.ebi.ac.uk/srsbin/cgi-bin/wgetz?-e+[IPI-acc:IPI00293126]+-vn+2">IPI00293126</a>	1	27307.5	99.8	2	2	2	IPI00293126	IPI00293126
TCP1 T-complex protein 1 subunit alpha	TCP1	<a target="_blank" href="http://srs.ebi.ac.uk/srsbin/cgi-bin/wgetz?-e+[IPI-acc:IPI00290566]+-vn+2">IPI00290566</a>	3	60327.2	100	5	5	6	IPI00290566	IPI00290566
TFF3 14 kDa protein	TFF3	<a target="_blank" href="http://srs.ebi.ac.uk/srsbin/cgi-bin/wgetz?-e+[IPI-acc:IPI00018909]+-vn+2">IPI00018909</a>	2	14233.9	99.8	2	2	4	IPI00018909	IPI00018909, IPI00940158
TFPI Isoform Alpha of Tissue factor pathway inhibitor	TFPI	<a target="_blank" href="http://srs.ebi.ac.uk/srsbin/cgi-bin/wgetz?-e+[IPI-acc:IPI00021834]+-vn+2">IPI00021834</a>	3	34998.1	100	8	9	19	IPI00021834	IPI00021834
TFPI2 Tissue factor pathway inhibitor 2	TFPI2	<a target="_blank" href="http://srs.ebi.ac.uk/srsbin/cgi-bin/wgetz?-e+[IPI-acc:IPI00009198]+-vn+2">IPI00009198</a>	3	26916.9	100	4	5	7	IPI00009198	IPI00009198
TFRC Transferrin receptor protein 1	TFRC	<a target="_blank" href="http://srs.ebi.ac.uk/srsbin/cgi-bin/wgetz?-e+[IPI-acc:IPI00022462]+-vn+2">IPI00022462</a>	3	84855.6	100	7	7	9	IPI00022462	IPI00022462, IPI00924935
TGFB1 Transforming growth factor beta-1	TGFB1	<a target="_blank" href="http://srs.ebi.ac.uk/srsbin/cgi-bin/wgetz?-e+[IPI-acc:IPI00000075]+-vn+2">IPI00000075</a>	3	44324.2	100	9	10	13	IPI00000075	IPI00000075
TGFB2 Isoform B of Transforming growth factor beta-2	TGFB2	<a target="_blank" href="http://srs.ebi.ac.uk/srsbin/cgi-bin/wgetz?-e+[IPI-acc:IPI00220156]+-vn+2">IPI00220156</a>	2	50556.4	100	3	4	6	IPI00220156	IPI00220156, IPI00235354
TGFBI Transforming growth factor-beta-induced protein ig-h3	TGFBI	<a target="_blank" href="http://srs.ebi.ac.uk/srsbin/cgi-bin/wgetz?-e+[IPI-acc:IPI00018219]+-vn+2">IPI00018219</a>	3	74664.9	100	35	46	469	IPI00018219	IPI00018219
TGFBR3 transforming growth factor, beta receptor III	TGFBR3	<a target="_blank" href="http://srs.ebi.ac.uk/srsbin/cgi-bin/wgetz?-e+[IPI-acc:IPI00304865]+-vn+2">IPI00304865</a>	3	93482.2	100	3	3	4	IPI00304865	IPI00304865
TGM2 Isoform 1 of Protein-glutamine gamma-glutamyltransferase 2	TGM2	<a target="_blank" href="http://srs.ebi.ac.uk/srsbin/cgi-bin/wgetz?-e+[IPI-acc:IPI00294578]+-vn+2">IPI00294578</a>	2	77311.1	100	4	4	4	IPI00294578	IPI00294578
TGOLN2 Isoform TGN51 of Trans-Golgi network integral membrane protein 2	TGOLN2	<a target="_blank" href="http://srs.ebi.ac.uk/srsbin/cgi-bin/wgetz?-e+[IPI-acc:IPI00012545]+-vn+2">IPI00012545</a>	1	51095.1	99.8	2	2	2	IPI00012545	IPI00012545, IPI00219049, IPI00297543, IPI00855725, IPI00855872, IPI00921828
THBS1 Thrombospondin-1	THBS1	<a target="_blank" href="http://srs.ebi.ac.uk/srsbin/cgi-bin/wgetz?-e+[IPI-acc:IPI00296099]+-vn+2">IPI00296099</a>	3	129364	100	51	69	266	IPI00296099	IPI00296099
THOC4 THO complex 4	THOC4	<a target="_blank" href="http://srs.ebi.ac.uk/srsbin/cgi-bin/wgetz?-e+[IPI-acc:IPI00328840]+-vn+2">IPI00328840</a>	1	27540.5	99.8	2	2	3	IPI00328840	IPI00328840
THSD4 Isoform 1 of Thrombospondin type-1 domain-containing protein 4	THSD4	<a target="_blank" href="http://srs.ebi.ac.uk/srsbin/cgi-bin/wgetz?-e+[IPI-acc:IPI00794391]+-vn+2">IPI00794391</a>	1	112429	99.8	2	2	2	IPI00794391	IPI00794391
THY1 Thy-1 membrane glycoprotein	THY1	<a target="_blank" href="http://srs.ebi.ac.uk/srsbin/cgi-bin/wgetz?-e+[IPI-acc:IPI00022892]+-vn+2">IPI00022892</a>	3	17917.2	100	4	6	12	IPI00022892	IPI00022892, IPI00555577
TIAL1 Nucleolysin TIAR	TIAL1	<a target="_blank" href="http://srs.ebi.ac.uk/srsbin/cgi-bin/wgetz?-e+[IPI-acc:IPI00005615]+-vn+2">IPI00005615</a>	1	41571.9	99.8	2	2	2	IPI00005615	IPI00005615, IPI00644708, IPI00647436
TIMP1 Metalloproteinase inhibitor 1	TIMP1	<a target="_blank" href="http://srs.ebi.ac.uk/srsbin/cgi-bin/wgetz?-e+[IPI-acc:IPI00032292]+-vn+2">IPI00032292</a>	3	23153.1	100	10	14	204	IPI00032292	IPI00032292
TIMP2 Metalloproteinase inhibitor 2	TIMP2	<a target="_blank" href="http://srs.ebi.ac.uk/srsbin/cgi-bin/wgetz?-e+[IPI-acc:IPI00027166]+-vn+2">IPI00027166</a>	3	24381.9	100	13	17	82	IPI00027166	IPI00027166, IPI00788747, IPI00917285
TINAGL1 Isoform 1 of Tubulointerstitial nephritis antigen-like	TINAGL1	<a target="_blank" href="http://srs.ebi.ac.uk/srsbin/cgi-bin/wgetz?-e+[IPI-acc:IPI00005563]+-vn+2">IPI00005563</a>	3	52369	100	5	5	8	IPI00005563	IPI00005563, IPI00910801
TKT cDNA FLJ54957, highly similar to Transketolase	TKT	<a target="_blank" href="http://srs.ebi.ac.uk/srsbin/cgi-bin/wgetz?-e+[IPI-acc:IPI00643920]+-vn+2">IPI00643920</a>	3	68725.4	100	7	10	18	IPI00643920	IPI00643920, IPI00792641, IPI00940673, IPI00942979
TLN1 Talin-1	TLN1	<a target="_blank" href="http://srs.ebi.ac.uk/srsbin/cgi-bin/wgetz?-e+[IPI-acc:IPI00298994]+-vn+2">IPI00298994</a>	3	269747	100	21	24	26	IPI00298994	IPI00298994
TMOD3 Tropomodulin-3	TMOD3	<a target="_blank" href="http://srs.ebi.ac.uk/srsbin/cgi-bin/wgetz?-e+[IPI-acc:IPI00005087]+-vn+2">IPI00005087</a>	1	39578.1	99.8	2	2	2	IPI00005087	IPI00005087
TMPO Isoform Beta of Lamina-associated polypeptide 2, isoforms beta/gamma	TMPO	<a target="_blank" href="http://srs.ebi.ac.uk/srsbin/cgi-bin/wgetz?-e+[IPI-acc:IPI00030131]+-vn+2">IPI00030131</a>	1	50653.4	99.6	2	2	2	IPI00030131	IPI00030131, IPI00181409, IPI00216230, IPI00791301, IPI00830089
TMSL3 Thymosin beta-4-like protein 3	TMSL3	<a target="_blank" href="http://srs.ebi.ac.uk/srsbin/cgi-bin/wgetz?-e+[IPI-acc:IPI00180240]+-vn+2">IPI00180240</a>	3	5044.9	100	3	4	5	IPI00180240	IPI00180240, IPI00220828, IPI00719405, IPI00815642, IPI00816288
TNC Isoform 1 of Tenascin	TNC	<a target="_blank" href="http://srs.ebi.ac.uk/srsbin/cgi-bin/wgetz?-e+[IPI-acc:IPI00031008]+-vn+2">IPI00031008</a>	3	240832	100	50	59	112	IPI00031008	IPI00031008
TNFRSF11B Tumor necrosis factor receptor superfamily member 11B	TNFRSF11B	<a target="_blank" href="http://srs.ebi.ac.uk/srsbin/cgi-bin/wgetz?-e+[IPI-acc:IPI00298362]+-vn+2">IPI00298362</a>	3	46022.2	100	6	7	8	IPI00298362	IPI00298362
TNFRSF12A Isoform 1 of Tumor necrosis factor receptor superfamily member 12A	TNFRSF12A	<a target="_blank" href="http://srs.ebi.ac.uk/srsbin/cgi-bin/wgetz?-e+[IPI-acc:IPI00010277]+-vn+2">IPI00010277</a>	3	13894	100	3	4	8	IPI00010277	IPI00010277
TNPO1 Isoform 1 of Transportin-1	TNPO1	<a target="_blank" href="http://srs.ebi.ac.uk/srsbin/cgi-bin/wgetz?-e+[IPI-acc:IPI00024364]+-vn+2">IPI00024364</a>	2	102341	100	5	5	6	IPI00024364	IPI00024364, IPI00843876, IPI00908817
TOR1B Torsin-1B	TOR1B	<a target="_blank" href="http://srs.ebi.ac.uk/srsbin/cgi-bin/wgetz?-e+[IPI-acc:IPI00023137]+-vn+2">IPI00023137</a>	3	37962.5	100	3	3	3	IPI00023137	IPI00023137
TP53I3 Isoform 1 of Quinone oxidoreductase PIG3	TP53I3	<a target="_blank" href="http://srs.ebi.ac.uk/srsbin/cgi-bin/wgetz?-e+[IPI-acc:IPI00384643]+-vn+2">IPI00384643</a>	2	35519.3	100	2	2	2	IPI00384643	IPI00384643, IPI00908508
TPD52 tumor protein D52 isoform 2	TPD52	<a target="_blank" href="http://srs.ebi.ac.uk/srsbin/cgi-bin/wgetz?-e+[IPI-acc:IPI00619951]+-vn+2">IPI00619951</a>	1	22459.4	98.6	2	2	2	IPI00619951	IPI00619951, IPI00619958, IPI00796527, IPI00873344, IPI00896474, IPI00941154
TPD52L2 Isoform 2 of Tumor protein D54	TPD52L2	<a target="_blank" href="http://srs.ebi.ac.uk/srsbin/cgi-bin/wgetz?-e+[IPI-acc:IPI00221178]+-vn+2">IPI00221178</a>	3	19883.3	100	4	4	5	IPI00221178	IPI00221178, IPI00306825, IPI00399265, IPI00399266, IPI00399267, IPI00399268, IPI00743469
TPM2 Isoform 2 of Tropomyosin beta chain	TPM2	<a target="_blank" href="http://srs.ebi.ac.uk/srsbin/cgi-bin/wgetz?-e+[IPI-acc:IPI00220709]+-vn+2">IPI00220709</a>	3	32972.6	100	3	3	3	IPI00220709	IPI00220709, IPI00646748
TPM3 Isoform 2 of Tropomyosin alpha-3 chain	TPM3	<a target="_blank" href="http://srs.ebi.ac.uk/srsbin/cgi-bin/wgetz?-e+[IPI-acc:IPI00218319]+-vn+2">IPI00218319</a>	3	29015.3	100	11	13	16	IPI00218319	IPI00218319, IPI00479185
TPM4 Isoform 1 of Tropomyosin alpha-4 chain	TPM4	<a target="_blank" href="http://srs.ebi.ac.uk/srsbin/cgi-bin/wgetz?-e+[IPI-acc:IPI00010779]+-vn+2">IPI00010779</a>	3	28504.4	100	8	10	17	IPI00010779	IPI00010779
TPP1 Putative uncharacterized protein TPP1	TPP1	<a target="_blank" href="http://srs.ebi.ac.uk/srsbin/cgi-bin/wgetz?-e+[IPI-acc:IPI00554538]+-vn+2">IPI00554538</a>	3	60350.4	100	6	7	10	IPI00554538	IPI00554538, IPI00939667
TPT1 Tumor protein, translationally-controlled 1	TPT1	<a target="_blank" href="http://srs.ebi.ac.uk/srsbin/cgi-bin/wgetz?-e+[IPI-acc:IPI00009943]+-vn+2">IPI00009943</a>	3	21508.5	100	5	8	13	IPI00009943	IPI00009943, IPI00550900
TRIM28 Isoform 1 of Transcription intermediary factor 1-beta	TRIM28	<a target="_blank" href="http://srs.ebi.ac.uk/srsbin/cgi-bin/wgetz?-e+[IPI-acc:IPI00438229]+-vn+2">IPI00438229</a>	3	88531	100	4	4	4	IPI00438229	IPI00438229, IPI00438230
TSKU Tsukushin	TSKU	<a target="_blank" href="http://srs.ebi.ac.uk/srsbin/cgi-bin/wgetz?-e+[IPI-acc:IPI00641368]+-vn+2">IPI00641368</a>	3	37790.4	100	3	3	3	IPI00641368	IPI00641368
TUBA1B cDNA FLJ60097, highly similar to Tubulin alpha-ubiquitous chain	TUBA1B	<a target="_blank" href="http://srs.ebi.ac.uk/srsbin/cgi-bin/wgetz?-e+[IPI-acc:IPI00792677]+-vn+2">IPI00792677</a>	3	46295.5	100	16	23	72	IPI00792677	IPI00792677, IPI00930688
TUBA1C Tubulin alpha-1C chain	TUBA1C	<a target="_blank" href="http://srs.ebi.ac.uk/srsbin/cgi-bin/wgetz?-e+[IPI-acc:IPI00218343]+-vn+2">IPI00218343</a>	3	49877.4	99.8	2	2	3	IPI00218343	IPI00218343
TUBB2C Tubulin beta-2C chain	TUBB2C	<a target="_blank" href="http://srs.ebi.ac.uk/srsbin/cgi-bin/wgetz?-e+[IPI-acc:IPI00007752]+-vn+2">IPI00007752</a>	3	49812.7	100	6	7	14	IPI00007752	IPI00007752
TUBB3 Tubulin beta-3 chain	TUBB3	<a target="_blank" href="http://srs.ebi.ac.uk/srsbin/cgi-bin/wgetz?-e+[IPI-acc:IPI00013683]+-vn+2">IPI00013683</a>	3	50414.7	100	5	6	7	IPI00013683	IPI00013683
TUBB4 Tubulin beta-4 chain	TUBB4	<a target="_blank" href="http://srs.ebi.ac.uk/srsbin/cgi-bin/wgetz?-e+[IPI-acc:IPI00023598]+-vn+2">IPI00023598</a>	1	49567.4	99.8	2	2	3	IPI00023598	IPI00023598
TUBB6 TUBB6 protein	TUBB6	<a target="_blank" href="http://srs.ebi.ac.uk/srsbin/cgi-bin/wgetz?-e+[IPI-acc:IPI00646779]+-vn+2">IPI00646779</a>	1	50072.4	100	4	4	4	IPI00646779	IPI00646779
TUT1;EEF1G cDNA FLJ56389, highly similar to Elongation factor 1-gamma	TUT1;EEF1G	<a target="_blank" href="http://srs.ebi.ac.uk/srsbin/cgi-bin/wgetz?-e+[IPI-acc:IPI00000875]+-vn+2">IPI00000875</a>	3	56132.9	100	10	11	22	IPI00000875	IPI00000875, IPI00937615
TWF2 Twinfilin-2	TWF2	<a target="_blank" href="http://srs.ebi.ac.uk/srsbin/cgi-bin/wgetz?-e+[IPI-acc:IPI00550917]+-vn+2">IPI00550917</a>	3	39530.8	100	2	2	2	IPI00550917	IPI00550917
TWSG1 Isoform 1 of Twisted gastrulation protein homolog 1	TWSG1	<a target="_blank" href="http://srs.ebi.ac.uk/srsbin/cgi-bin/wgetz?-e+[IPI-acc:IPI00410487]+-vn+2">IPI00410487</a>	3	24997.8	100	4	6	16	IPI00410487	IPI00410487
TXN Thioredoxin	TXN	<a target="_blank" href="http://srs.ebi.ac.uk/srsbin/cgi-bin/wgetz?-e+[IPI-acc:IPI00216298]+-vn+2">IPI00216298</a>	3	11719.3	100	5	6	12	IPI00216298	IPI00216298
TXNDC17 Thioredoxin domain-containing protein 17	TXNDC17	<a target="_blank" href="http://srs.ebi.ac.uk/srsbin/cgi-bin/wgetz?-e+[IPI-acc:IPI00646689]+-vn+2">IPI00646689</a>	3	13922.4	100	4	4	7	IPI00646689	IPI00646689
TXNDC5 Thioredoxin domain-containing protein 5	TXNDC5	<a target="_blank" href="http://srs.ebi.ac.uk/srsbin/cgi-bin/wgetz?-e+[IPI-acc:IPI00171438]+-vn+2">IPI00171438</a>	3	47611.1	100	5	5	6	IPI00171438	IPI00171438, IPI00395646, IPI00939560, IPI00946258
TXNL1 Thioredoxin-like protein 1	TXNL1	<a target="_blank" href="http://srs.ebi.ac.uk/srsbin/cgi-bin/wgetz?-e+[IPI-acc:IPI00305692]+-vn+2">IPI00305692</a>	1	32233.4	100	3	3	3	IPI00305692	IPI00305692, IPI00642032
TXNRD1 Isoform 5 of Thioredoxin reductase 1, cytoplasmic	TXNRD1	<a target="_blank" href="http://srs.ebi.ac.uk/srsbin/cgi-bin/wgetz?-e+[IPI-acc:IPI00554786]+-vn+2">IPI00554786</a>	3	54689.3	100	11	12	15	IPI00554786	IPI00554786, IPI00783641, IPI00847482, IPI00871867, IPI00884896, IPI00885213
UAP1 Isoform AGX2 of UDP-N-acetylhexosamine pyrophosphorylase	UAP1	<a target="_blank" href="http://srs.ebi.ac.uk/srsbin/cgi-bin/wgetz?-e+[IPI-acc:IPI00000684]+-vn+2">IPI00000684</a>	1	58751.5	99.8	2	2	2	IPI00000684	IPI00000684, IPI00217816, IPI00607787
UBA1 Ubiquitin-like modifier-activating enzyme 1	UBA1	<a target="_blank" href="http://srs.ebi.ac.uk/srsbin/cgi-bin/wgetz?-e+[IPI-acc:IPI00645078]+-vn+2">IPI00645078</a>	3	117832	100	22	29	40	IPI00645078	IPI00645078
UBA2 SUMO-activating enzyme subunit 2	UBA2	<a target="_blank" href="http://srs.ebi.ac.uk/srsbin/cgi-bin/wgetz?-e+[IPI-acc:IPI00023234]+-vn+2">IPI00023234</a>	1	71207.2	99.8	2	2	2	IPI00023234	IPI00023234
UBE2D2 ubiquitin-conjugating enzyme E2D 2 isoform 2	UBE2D2	<a target="_blank" href="http://srs.ebi.ac.uk/srsbin/cgi-bin/wgetz?-e+[IPI-acc:IPI00019932]+-vn+2">IPI00019932</a>	1	13617.4	99.8	2	2	2	IPI00019932	IPI00019932, IPI00026965, IPI00332376, IPI00375142, IPI00478393, IPI00749013, IPI00939434
UBE2I SUMO-conjugating enzyme UBC9	UBE2I	<a target="_blank" href="http://srs.ebi.ac.uk/srsbin/cgi-bin/wgetz?-e+[IPI-acc:IPI00032957]+-vn+2">IPI00032957</a>	1	17989.5	100	4	5	6	IPI00032957	IPI00032957, IPI00450472
UBE2L3 Ubiquitin-conjugating enzyme E2 L3	UBE2L3	<a target="_blank" href="http://srs.ebi.ac.uk/srsbin/cgi-bin/wgetz?-e+[IPI-acc:IPI00021347]+-vn+2">IPI00021347</a>	3	17844.3	100	2	3	7	IPI00021347	IPI00021347, IPI00909773, IPI00909975
UBE2M NEDD8-conjugating enzyme Ubc12	UBE2M	<a target="_blank" href="http://srs.ebi.ac.uk/srsbin/cgi-bin/wgetz?-e+[IPI-acc:IPI00022597]+-vn+2">IPI00022597</a>	2	20882.9	100	3	3	3	IPI00022597	IPI00022597
UBE2N Ubiquitin-conjugating enzyme E2 N	UBE2N	<a target="_blank" href="http://srs.ebi.ac.uk/srsbin/cgi-bin/wgetz?-e+[IPI-acc:IPI00003949]+-vn+2">IPI00003949</a>	3	17120.6	100	4	4	4	IPI00003949	IPI00003949, IPI00874051
UBE2V1 Isoform 1 of Ubiquitin-conjugating enzyme E2 variant 1	UBE2V1	<a target="_blank" href="http://srs.ebi.ac.uk/srsbin/cgi-bin/wgetz?-e+[IPI-acc:IPI00019599]+-vn+2">IPI00019599</a>	3	25778.9	99.9	2	2	6	IPI00019599	IPI00019599, IPI00030962, IPI00397947, IPI00447356, IPI00472498, IPI00890717
UCHL1 Ubiquitin carboxyl-terminal hydrolase isozyme L1	UCHL1	<a target="_blank" href="http://srs.ebi.ac.uk/srsbin/cgi-bin/wgetz?-e+[IPI-acc:IPI00018352]+-vn+2">IPI00018352</a>	3	24806.3	100	5	7	9	IPI00018352	IPI00018352
UCHL3 Ubiquitin carboxyl-terminal hydrolase isozyme L3	UCHL3	<a target="_blank" href="http://srs.ebi.ac.uk/srsbin/cgi-bin/wgetz?-e+[IPI-acc:IPI00011250]+-vn+2">IPI00011250</a>	3	26164.8	100	3	3	4	IPI00011250	IPI00011250
UFM1 Ubiquitin-fold modifier 1	UFM1	<a target="_blank" href="http://srs.ebi.ac.uk/srsbin/cgi-bin/wgetz?-e+[IPI-acc:IPI00010207]+-vn+2">IPI00010207</a>	1	9099.9	99.8	2	2	2	IPI00010207	IPI00010207
UGDH UDP-glucose 6-dehydrogenase	UGDH	<a target="_blank" href="http://srs.ebi.ac.uk/srsbin/cgi-bin/wgetz?-e+[IPI-acc:IPI00031420]+-vn+2">IPI00031420</a>	3	55007.3	100	8	8	8	IPI00031420	IPI00031420
UGGT1 Isoform 1 of UDP-glucose:glycoprotein glucosyltransferase 1	UGGT1	<a target="_blank" href="http://srs.ebi.ac.uk/srsbin/cgi-bin/wgetz?-e+[IPI-acc:IPI00024466]+-vn+2">IPI00024466</a>	2	177177	100	3	3	4	IPI00024466	IPI00024466, IPI00619903
ULBP2 NKG2D ligand 2	ULBP2	<a target="_blank" href="http://srs.ebi.ac.uk/srsbin/cgi-bin/wgetz?-e+[IPI-acc:IPI00018860]+-vn+2">IPI00018860</a>	3	27350.7	100	4	4	4	IPI00018860	IPI00018860, IPI00909250
UROD Uroporphyrinogen decarboxylase	UROD	<a target="_blank" href="http://srs.ebi.ac.uk/srsbin/cgi-bin/wgetz?-e+[IPI-acc:IPI00301489]+-vn+2">IPI00301489</a>	1	40769.2	99.8	2	2	2	IPI00301489	IPI00301489, IPI00514944
USP5 Isoform Long of Ubiquitin carboxyl-terminal hydrolase 5	USP5	<a target="_blank" href="http://srs.ebi.ac.uk/srsbin/cgi-bin/wgetz?-e+[IPI-acc:IPI00024664]+-vn+2">IPI00024664</a>	3	95770.1	100	5	5	5	IPI00024664	IPI00024664, IPI00375145
USP7 Ubiquitin carboxyl-terminal hydrolase 7	USP7	<a target="_blank" href="http://srs.ebi.ac.uk/srsbin/cgi-bin/wgetz?-e+[IPI-acc:IPI00003965]+-vn+2">IPI00003965</a>	1	128287	100	2	2	2	IPI00003965	IPI00003965, IPI00646721
UXS1 Isoform 2 of UDP-glucuronic acid decarboxylase 1	UXS1	<a target="_blank" href="http://srs.ebi.ac.uk/srsbin/cgi-bin/wgetz?-e+[IPI-acc:IPI00410544]+-vn+2">IPI00410544</a>	3	48134.3	100	3	4	4	IPI00410544	IPI00410544, IPI00657807, IPI00658111
VAPA Isoform 1 of Vesicle-associated membrane protein-associated protein A	VAPA	<a target="_blank" href="http://srs.ebi.ac.uk/srsbin/cgi-bin/wgetz?-e+[IPI-acc:IPI00170692]+-vn+2">IPI00170692</a>	2	27875.9	100	2	3	3	IPI00170692	IPI00170692, IPI00374657
VASN Vasorin	VASN	<a target="_blank" href="http://srs.ebi.ac.uk/srsbin/cgi-bin/wgetz?-e+[IPI-acc:IPI00395488]+-vn+2">IPI00395488</a>	3	71696.1	100	7	10	27	IPI00395488	IPI00395488
VASP Vasodilator-stimulated phosphoprotein	VASP	<a target="_blank" href="http://srs.ebi.ac.uk/srsbin/cgi-bin/wgetz?-e+[IPI-acc:IPI00301058]+-vn+2">IPI00301058</a>	2	39811.1	100	3	4	4	IPI00301058	IPI00301058
VAT1 Synaptic vesicle membrane protein VAT-1 homolog	VAT1	<a target="_blank" href="http://srs.ebi.ac.uk/srsbin/cgi-bin/wgetz?-e+[IPI-acc:IPI00156689]+-vn+2">IPI00156689</a>	3	41901.8	100	4	4	5	IPI00156689	IPI00156689
VBP1 von Hippel-Lindau binding protein 1, isoform CRA_b	VBP1	<a target="_blank" href="http://srs.ebi.ac.uk/srsbin/cgi-bin/wgetz?-e+[IPI-acc:IPI00334159]+-vn+2">IPI00334159</a>	3	26518	100	4	4	5	IPI00334159	IPI00334159
VCAM1 Isoform 1 of Vascular cell adhesion protein 1	VCAM1	<a target="_blank" href="http://srs.ebi.ac.uk/srsbin/cgi-bin/wgetz?-e+[IPI-acc:IPI00018136]+-vn+2">IPI00018136</a>	1	81259.8	100	2	2	2	IPI00018136	IPI00018136, IPI00082827
VCAN Isoform V1 of Versican core protein	VCAN	<a target="_blank" href="http://srs.ebi.ac.uk/srsbin/cgi-bin/wgetz?-e+[IPI-acc:IPI00215628]+-vn+2">IPI00215628</a>	3	265028	100	18	21	47	IPI00215628	IPI00215628
VCL Isoform 1 of Vinculin	VCL	<a target="_blank" href="http://srs.ebi.ac.uk/srsbin/cgi-bin/wgetz?-e+[IPI-acc:IPI00291175]+-vn+2">IPI00291175</a>	3	116706	100	23	24	27	IPI00291175	IPI00291175, IPI00307162
VCP Transitional endoplasmic reticulum ATPase	VCP	<a target="_blank" href="http://srs.ebi.ac.uk/srsbin/cgi-bin/wgetz?-e+[IPI-acc:IPI00022774]+-vn+2">IPI00022774</a>	3	89306.8	100	19	23	38	IPI00022774	IPI00022774
VDAC1 Voltage-dependent anion-selective channel protein 1	VDAC1	<a target="_blank" href="http://srs.ebi.ac.uk/srsbin/cgi-bin/wgetz?-e+[IPI-acc:IPI00216308]+-vn+2">IPI00216308</a>	3	30755.9	100	3	3	4	IPI00216308	IPI00216308, IPI00847300
VIL1 Villin-1	VIL1	<a target="_blank" href="http://srs.ebi.ac.uk/srsbin/cgi-bin/wgetz?-e+[IPI-acc:IPI00218852]+-vn+2">IPI00218852</a>	3	92677.2	100	11	12	12	IPI00218852	IPI00218852
VIM Vimentin	VIM	<a target="_blank" href="http://srs.ebi.ac.uk/srsbin/cgi-bin/wgetz?-e+[IPI-acc:IPI00418471]+-vn+2">IPI00418471</a>	3	53634.6	100	36	46	111	IPI00418471	IPI00418471
VPS26A Vacuolar protein sorting-associated protein 26A	VPS26A	<a target="_blank" href="http://srs.ebi.ac.uk/srsbin/cgi-bin/wgetz?-e+[IPI-acc:IPI00411426]+-vn+2">IPI00411426</a>	1	38153.1	99.8	2	2	2	IPI00411426	IPI00411426
VPS35 Vacuolar protein sorting-associated protein 35	VPS35	<a target="_blank" href="http://srs.ebi.ac.uk/srsbin/cgi-bin/wgetz?-e+[IPI-acc:IPI00018931]+-vn+2">IPI00018931</a>	3	91692	99.9	2	2	2	IPI00018931	IPI00018931
VTN Vitronectin	VTN	<a target="_blank" href="http://srs.ebi.ac.uk/srsbin/cgi-bin/wgetz?-e+[IPI-acc:IPI00298971]+-vn+2">IPI00298971</a>	3	54288.1	100	3	3	8	IPI00298971	IPI00298971
VWA1 Isoform 1 of von Willebrand factor A domain-containing protein 1	VWA1	<a target="_blank" href="http://srs.ebi.ac.uk/srsbin/cgi-bin/wgetz?-e+[IPI-acc:IPI00396383]+-vn+2">IPI00396383</a>	2	46786.2	99.8	2	2	2	IPI00396383	IPI00396383
WARS Isoform 1 of Tryptophanyl-tRNA synthetase, cytoplasmic	WARS	<a target="_blank" href="http://srs.ebi.ac.uk/srsbin/cgi-bin/wgetz?-e+[IPI-acc:IPI00295400]+-vn+2">IPI00295400</a>	3	53149.6	100	6	8	10	IPI00295400	IPI00295400, IPI00412737
WDR1 Isoform 1 of WD repeat-containing protein 1	WDR1	<a target="_blank" href="http://srs.ebi.ac.uk/srsbin/cgi-bin/wgetz?-e+[IPI-acc:IPI00746165]+-vn+2">IPI00746165</a>	3	66175.2	100	8	8	8	IPI00746165	IPI00746165, IPI00873622
WNT5A Isoform 2 of Protein Wnt-5a	WNT5A	<a target="_blank" href="http://srs.ebi.ac.uk/srsbin/cgi-bin/wgetz?-e+[IPI-acc:IPI00013178]+-vn+2">IPI00013178</a>	3	40868.1	100	2	2	3	IPI00013178	IPI00013178, IPI00795811
XPNPEP1 X-Pro aminopeptidase 1, soluble isoform 2	XPNPEP1	<a target="_blank" href="http://srs.ebi.ac.uk/srsbin/cgi-bin/wgetz?-e+[IPI-acc:IPI00607814]+-vn+2">IPI00607814</a>	2	72090.5	99.8	2	2	2	IPI00607814	IPI00607814, IPI00645898, IPI00793375
XPO1 Exportin-1	XPO1	<a target="_blank" href="http://srs.ebi.ac.uk/srsbin/cgi-bin/wgetz?-e+[IPI-acc:IPI00298961]+-vn+2">IPI00298961</a>	3	123371	100	6	7	7	IPI00298961	IPI00298961, IPI00893013
XRCC5 ATP-dependent DNA helicase 2 subunit 2	XRCC5	<a target="_blank" href="http://srs.ebi.ac.uk/srsbin/cgi-bin/wgetz?-e+[IPI-acc:IPI00220834]+-vn+2">IPI00220834</a>	3	82689.1	100	4	5	7	IPI00220834	IPI00220834
XRCC6 ATP-dependent DNA helicase 2 subunit 1	XRCC6	<a target="_blank" href="http://srs.ebi.ac.uk/srsbin/cgi-bin/wgetz?-e+[IPI-acc:IPI00644712]+-vn+2">IPI00644712</a>	3	69828.4	100	8	10	11	IPI00644712	IPI00644712
YAP1 65 kDa Yes-associated protein	YAP1	<a target="_blank" href="http://srs.ebi.ac.uk/srsbin/cgi-bin/wgetz?-e+[IPI-acc:IPI00009326]+-vn+2">IPI00009326</a>	2	48736.9	99.8	2	2	2	IPI00009326	IPI00009326, IPI00216919
YARS Tyrosyl-tRNA synthetase, cytoplasmic	YARS	<a target="_blank" href="http://srs.ebi.ac.uk/srsbin/cgi-bin/wgetz?-e+[IPI-acc:IPI00007074]+-vn+2">IPI00007074</a>	2	59127.1	100	2	2	2	IPI00007074	IPI00007074
YBX1 Nuclease-sensitive element-binding protein 1	YBX1	<a target="_blank" href="http://srs.ebi.ac.uk/srsbin/cgi-bin/wgetz?-e+[IPI-acc:IPI00031812]+-vn+2">IPI00031812</a>	3	35905.7	100	5	5	7	IPI00031812	IPI00031812
YWHAB Isoform Long of 14-3-3 protein beta/alpha	YWHAB	<a target="_blank" href="http://srs.ebi.ac.uk/srsbin/cgi-bin/wgetz?-e+[IPI-acc:IPI00216318]+-vn+2">IPI00216318</a>	3	28065.1	100	5	6	7	IPI00216318	IPI00216318, IPI00759832
YWHAE 14-3-3 protein epsilon	YWHAE	<a target="_blank" href="http://srs.ebi.ac.uk/srsbin/cgi-bin/wgetz?-e+[IPI-acc:IPI00000816]+-vn+2">IPI00000816</a>	3	29157	100	11	14	19	IPI00000816	IPI00000816
YWHAG 14-3-3 protein gamma	YWHAG	<a target="_blank" href="http://srs.ebi.ac.uk/srsbin/cgi-bin/wgetz?-e+[IPI-acc:IPI00220642]+-vn+2">IPI00220642</a>	3	28285.1	100	6	7	7	IPI00220642	IPI00220642
YWHAH 14-3-3 protein eta	YWHAH	<a target="_blank" href="http://srs.ebi.ac.uk/srsbin/cgi-bin/wgetz?-e+[IPI-acc:IPI00216319]+-vn+2">IPI00216319</a>	3	28201.6	99.8	2	2	2	IPI00216319	IPI00216319
YWHAQ 14-3-3 protein theta	YWHAQ	<a target="_blank" href="http://srs.ebi.ac.uk/srsbin/cgi-bin/wgetz?-e+[IPI-acc:IPI00018146]+-vn+2">IPI00018146</a>	3	27747.4	100	7	7	8	IPI00018146	IPI00018146
YWHAZ 14-3-3 protein zeta/delta	YWHAZ	<a target="_blank" href="http://srs.ebi.ac.uk/srsbin/cgi-bin/wgetz?-e+[IPI-acc:IPI00021263]+-vn+2">IPI00021263</a>	3	27727.9	100	9	10	17	IPI00021263	IPI00021263
ZNF259 Zinc finger protein ZPR1	ZNF259	<a target="_blank" href="http://srs.ebi.ac.uk/srsbin/cgi-bin/wgetz?-e+[IPI-acc:IPI00025244]+-vn+2">IPI00025244</a>	1	50907.9	99.8	2	2	2	IPI00025244	IPI00025244, IPI00657874, IPI00657912
ZYX Zyxin	ZYX	<a target="_blank" href="http://srs.ebi.ac.uk/srsbin/cgi-bin/wgetz?-e+[IPI-acc:IPI00926625]+-vn+2">IPI00926625</a>	3	61258	100	5	5	5	IPI00926625	IPI00926625
