# Supplementary material for: Proteomic Signatures of the Desmoplastic Invasion Front Reveal Collagen Type XII as a Marker of Myofibroblastic Differentiation During Colorectal Cancer Metastasis
Source: Oncotarget. 2012 Mar 8;3(3):267–85. doi: 10.18632/oncotarget.451 (PMC3359884; doi:10.18632/oncotarget.451)
Supplement: Supplementary file 6 [file oncotarget-03-267-s006.xlsx]

## Sheet: tableContent
---	---	---
Proteins in Set 1	IPI_link	Prot. Mol. Weight	Max Prob.	Max Unique Pepts.	Max Unique Spectra	Max Total Spectra	First IPI	All IPIs
- 16 kDa protein	<a target="_blank" href="http://srs.ebi.ac.uk/srsbin/cgi-bin/wgetz?-e+[IPI-acc:IPI00293975]+-vn+2">IPI00293975</a>	16172.9	100	3	3	3	IPI00293975	IPI00293975, IPI00927606
AASDHPPT L-aminoadipate-semialdehyde dehydrogenase-phosphopantetheinyl transferase	<a target="_blank" href="http://srs.ebi.ac.uk/srsbin/cgi-bin/wgetz?-e+[IPI-acc:IPI00250297]+-vn+2">IPI00250297</a>	35759.1	99.8	2	2	2	IPI00250297	IPI00250297
ACADVL cDNA FLJ56425, highly similar to Very-long-chain specific acyl-CoAdehydrogenase, mitochondrial	<a target="_blank" href="http://srs.ebi.ac.uk/srsbin/cgi-bin/wgetz?-e+[IPI-acc:IPI00028031]+-vn+2">IPI00028031</a>	75192.9	99.8	2	2	2	IPI00028031	IPI00028031, IPI00178744, IPI00937735
ACO1 Cytoplasmic aconitate hydratase	<a target="_blank" href="http://srs.ebi.ac.uk/srsbin/cgi-bin/wgetz?-e+[IPI-acc:IPI00008485]+-vn+2">IPI00008485</a>	98383	100	3	3	3	IPI00008485	IPI00008485
ACP1 Isoform 2 of Low molecular weight phosphotyrosine protein phosphatase	<a target="_blank" href="http://srs.ebi.ac.uk/srsbin/cgi-bin/wgetz?-e+[IPI-acc:IPI00218847]+-vn+2">IPI00218847</a>	17959.4	100	3	3	3	IPI00218847	IPI00218847, IPI00219861, IPI00382703, IPI00410615, IPI00759646, IPI00892543, IPI00893203, IPI00218847, IPI00219861, IPI00410615
ADAMTS12 ADAM metallopeptidase with thrombospondin type 1 motif, 12 preproprotein	<a target="_blank" href="http://srs.ebi.ac.uk/srsbin/cgi-bin/wgetz?-e+[IPI-acc:IPI00036578]+-vn+2">IPI00036578</a>	177656	99.8	2	2	2	IPI00036578	IPI00036578, IPI00944649
ADSL cDNA FLJ59367, highly similar to Adenylosuccinate lyase	<a target="_blank" href="http://srs.ebi.ac.uk/srsbin/cgi-bin/wgetz?-e+[IPI-acc:IPI00026904]+-vn+2">IPI00026904</a>	56213.6	100	3	3	3	IPI00026904	IPI00026904, IPI00942092
ADSS Adenylosuccinate synthetase isozyme 2	<a target="_blank" href="http://srs.ebi.ac.uk/srsbin/cgi-bin/wgetz?-e+[IPI-acc:IPI00026833]+-vn+2">IPI00026833</a>	50079.8	99.8	2	2	2	IPI00026833	IPI00026833
AEBP1 Isoform 1 of Adipocyte enhancer-binding protein 1	<a target="_blank" href="http://srs.ebi.ac.uk/srsbin/cgi-bin/wgetz?-e+[IPI-acc:IPI00745313]+-vn+2">IPI00745313</a>	130913	100	5	5	5	IPI00745313	IPI00745313
AIMP2 Aminoacyl tRNA synthetase complex-interacting multifunctional protein 2	<a target="_blank" href="http://srs.ebi.ac.uk/srsbin/cgi-bin/wgetz?-e+[IPI-acc:IPI00011916]+-vn+2">IPI00011916</a>	35331.3	99.8	2	2	2	IPI00011916	IPI00011916, IPI00940113
AKAP2;PALM2-AKAP2 Isoform 2 of A-kinase anchor protein 2	<a target="_blank" href="http://srs.ebi.ac.uk/srsbin/cgi-bin/wgetz?-e+[IPI-acc:IPI00032064]+-vn+2">IPI00032064</a>	122054	99.8	2	2	2	IPI00032064	IPI00032064, IPI00171217, IPI00816415, IPI00914995, IPI00942356, IPI00946775
AP1G1 adaptor-related protein complex 1, gamma 1 subunit isoform a	<a target="_blank" href="http://srs.ebi.ac.uk/srsbin/cgi-bin/wgetz?-e+[IPI-acc:IPI00293396]+-vn+2">IPI00293396</a>	91707.6	99.8	2	2	2	IPI00293396	IPI00293396, IPI00643591, IPI00909354, IPI00909722, IPI00939879, IPI00293396, IPI00643591, IPI00909354, IPI00939879
AP2B1 Isoform 1 of AP-2 complex subunit beta	<a target="_blank" href="http://srs.ebi.ac.uk/srsbin/cgi-bin/wgetz?-e+[IPI-acc:IPI00784156]+-vn+2">IPI00784156</a>	104537	99.8	2	2	2	IPI00784156	IPI00784156, IPI00784366, IPI00790702
APOB Apolipoprotein B-100	<a target="_blank" href="http://srs.ebi.ac.uk/srsbin/cgi-bin/wgetz?-e+[IPI-acc:IPI00022229]+-vn+2">IPI00022229</a>	515554	99	2	2	2	IPI00022229	IPI00022229, IPI00894122
APOC2 Apolipoprotein C-II	<a target="_blank" href="http://srs.ebi.ac.uk/srsbin/cgi-bin/wgetz?-e+[IPI-acc:IPI00021856]+-vn+2">IPI00021856</a>	11266.1	100	2	2	2	IPI00021856	IPI00021856
ARF6 ADP-ribosylation factor 6	<a target="_blank" href="http://srs.ebi.ac.uk/srsbin/cgi-bin/wgetz?-e+[IPI-acc:IPI00215920]+-vn+2">IPI00215920</a>	20065	99.8	2	2	2	IPI00215920	IPI00215920
ARPC1B Actin-related protein 2/3 complex subunit 1B	<a target="_blank" href="http://srs.ebi.ac.uk/srsbin/cgi-bin/wgetz?-e+[IPI-acc:IPI00005160]+-vn+2">IPI00005160</a>	40931.8	99.8	2	2	2	IPI00005160	IPI00005160, IPI00737530
ARPC2 Actin-related protein 2/3 complex subunit 2	<a target="_blank" href="http://srs.ebi.ac.uk/srsbin/cgi-bin/wgetz?-e+[IPI-acc:IPI00005161]+-vn+2">IPI00005161</a>	34315.7	100	3	4	4	IPI00005161	IPI00005161
ARSA Arylsulfatase A	<a target="_blank" href="http://srs.ebi.ac.uk/srsbin/cgi-bin/wgetz?-e+[IPI-acc:IPI00329685]+-vn+2">IPI00329685</a>	53789.5	99.6	2	2	2	IPI00329685	IPI00329685, IPI00744184, IPI00853468
ASAH1 N-acylsphingosine amidohydrolase (Acid ceramidase) 1, isoform CRA_c	<a target="_blank" href="http://srs.ebi.ac.uk/srsbin/cgi-bin/wgetz?-e+[IPI-acc:IPI00013698]+-vn+2">IPI00013698</a>	60666.6	100	2	2	2	IPI00013698	IPI00013698, IPI00418446, IPI00940046
ASPH Aspartyl/asparaginyl beta-hydroxylase	<a target="_blank" href="http://srs.ebi.ac.uk/srsbin/cgi-bin/wgetz?-e+[IPI-acc:IPI00294834]+-vn+2">IPI00294834</a>	85844.6	100	3	3	3	IPI00294834	IPI00294834, IPI00294834, IPI00944640
ATG3 Isoform 1 of Autophagy-related protein 3	<a target="_blank" href="http://srs.ebi.ac.uk/srsbin/cgi-bin/wgetz?-e+[IPI-acc:IPI00022254]+-vn+2">IPI00022254</a>	35846.2	99.8	2	2	2	IPI00022254	IPI00022254, IPI00449201
ATP1A1 Isoform Long of Sodium/potassium-transporting ATPase subunit alpha-1	<a target="_blank" href="http://srs.ebi.ac.uk/srsbin/cgi-bin/wgetz?-e+[IPI-acc:IPI00006482]+-vn+2">IPI00006482</a>	112882	100	4	4	4	IPI00006482	IPI00006482, IPI00646182
ATP1B3 Sodium/potassium-transporting ATPase subunit beta-3	<a target="_blank" href="http://srs.ebi.ac.uk/srsbin/cgi-bin/wgetz?-e+[IPI-acc:IPI00008167]+-vn+2">IPI00008167</a>	31495.7	100	3	3	4	IPI00008167	IPI00008167
ATP5J ATP synthase-coupling factor 6, mitochondrial	<a target="_blank" href="http://srs.ebi.ac.uk/srsbin/cgi-bin/wgetz?-e+[IPI-acc:IPI00002521]+-vn+2">IPI00002521</a>	12569.9	99.8	2	2	2	IPI00002521	IPI00002521, IPI00456008
ATXN10 Ataxin-10	<a target="_blank" href="http://srs.ebi.ac.uk/srsbin/cgi-bin/wgetz?-e+[IPI-acc:IPI00001636]+-vn+2">IPI00001636</a>	53472.7	99.8	2	2	2	IPI00001636	IPI00001636, IPI00913912, IPI00940152
AZGP1 Zinc-alpha-2-glycoprotein	<a target="_blank" href="http://srs.ebi.ac.uk/srsbin/cgi-bin/wgetz?-e+[IPI-acc:IPI00166729]+-vn+2">IPI00166729</a>	34240.6	100	10	12	23	IPI00166729	IPI00166729
B4GALT4 Beta-1,4-galactosyltransferase 4	<a target="_blank" href="http://srs.ebi.ac.uk/srsbin/cgi-bin/wgetz?-e+[IPI-acc:IPI00030128]+-vn+2">IPI00030128</a>	40023.9	99.8	2	3	3	IPI00030128	IPI00030128, IPI00945621, IPI00946167
BASP1 Brain acid soluble protein 1	<a target="_blank" href="http://srs.ebi.ac.uk/srsbin/cgi-bin/wgetz?-e+[IPI-acc:IPI00299024]+-vn+2">IPI00299024</a>	22675.3	100	5	6	6	IPI00299024	IPI00299024
BAX Isoform Alpha of Apoptosis regulator BAX	<a target="_blank" href="http://srs.ebi.ac.uk/srsbin/cgi-bin/wgetz?-e+[IPI-acc:IPI00443773]+-vn+2">IPI00443773</a>	21167.2	99.8	2	2	2	IPI00443773	IPI00443773, IPI00444945, IPI00845474, IPI00885203
BCAP31 B-cell receptor-associated protein 31	<a target="_blank" href="http://srs.ebi.ac.uk/srsbin/cgi-bin/wgetz?-e+[IPI-acc:IPI00218200]+-vn+2">IPI00218200</a>	27974.6	99.8	2	2	2	IPI00218200	IPI00218200, IPI00642984
C10orf116 Adipose most abundant gene transcript 2 protein	<a target="_blank" href="http://srs.ebi.ac.uk/srsbin/cgi-bin/wgetz?-e+[IPI-acc:IPI00020017]+-vn+2">IPI00020017</a>	7836.7	99.8	2	2	2	IPI00020017	IPI00020017
C12orf10 C12orf10 protein	<a target="_blank" href="http://srs.ebi.ac.uk/srsbin/cgi-bin/wgetz?-e+[IPI-acc:IPI00304163]+-vn+2">IPI00304163</a>	33802	99.8	2	2	2	IPI00304163	IPI00304163, IPI00796436
C12orf5 Probable fructose-2,6-bisphosphatase TIGAR	<a target="_blank" href="http://srs.ebi.ac.uk/srsbin/cgi-bin/wgetz?-e+[IPI-acc:IPI00006907]+-vn+2">IPI00006907</a>	30045.1	99.8	2	2	4	IPI00006907	IPI00006907
C14orf156 SRA stem-loop-interacting RNA-binding protein, mitochondrial	<a target="_blank" href="http://srs.ebi.ac.uk/srsbin/cgi-bin/wgetz?-e+[IPI-acc:IPI00009922]+-vn+2">IPI00009922</a>	12331	99.8	2	2	2	IPI00009922	IPI00009922
C1QTNF5 Complement C1q tumor necrosis factor-related protein 5	<a target="_blank" href="http://srs.ebi.ac.uk/srsbin/cgi-bin/wgetz?-e+[IPI-acc:IPI00024105]+-vn+2">IPI00024105</a>	25280.5	100	3	3	5	IPI00024105	IPI00024105
C4A Putative uncharacterized protein C4A	<a target="_blank" href="http://srs.ebi.ac.uk/srsbin/cgi-bin/wgetz?-e+[IPI-acc:IPI00643525]+-vn+2">IPI00643525</a>	192726	100	6	6	6	IPI00643525	IPI00643525, IPI00843913, IPI00889723, IPI00892547, IPI00937598
C4B complement component 4B preproprotein	<a target="_blank" href="http://srs.ebi.ac.uk/srsbin/cgi-bin/wgetz?-e+[IPI-acc:IPI00418163]+-vn+2">IPI00418163</a>	192735	100	16	18	19	IPI00418163	IPI00418163, IPI00887154, IPI00892604
CALM1;CALM2;CALM3 Calmodulin	<a target="_blank" href="http://srs.ebi.ac.uk/srsbin/cgi-bin/wgetz?-e+[IPI-acc:IPI00075248]+-vn+2">IPI00075248</a>	16820	99.8	2	3	4	IPI00075248	IPI00075248, IPI00386621, IPI00794543, IPI00916600, IPI00916768
CAP1 47 kDa protein	<a target="_blank" href="http://srs.ebi.ac.uk/srsbin/cgi-bin/wgetz?-e+[IPI-acc:IPI00939159]+-vn+2">IPI00939159</a>	47331.3	99.8	2	2	2	IPI00939159	IPI00939159
CCBE1 Isoform 1 of Collagen and calcium-binding EGF domain-containing protein 1	<a target="_blank" href="http://srs.ebi.ac.uk/srsbin/cgi-bin/wgetz?-e+[IPI-acc:IPI00152815]+-vn+2">IPI00152815</a>	44086	98.9	2	2	2	IPI00152815	IPI00152815
CCDC72 Coiled-coil domain-containing protein 72	<a target="_blank" href="http://srs.ebi.ac.uk/srsbin/cgi-bin/wgetz?-e+[IPI-acc:IPI00006378]+-vn+2">IPI00006378</a>	7048.8	99.8	2	2	2	IPI00006378	IPI00006378
CD81 CD81 antigen	<a target="_blank" href="http://srs.ebi.ac.uk/srsbin/cgi-bin/wgetz?-e+[IPI-acc:IPI00000190]+-vn+2">IPI00000190</a>	25791.8	100	3	4	8	IPI00000190	IPI00000190, IPI00657752
CD99 Isoform I of CD99 antigen	<a target="_blank" href="http://srs.ebi.ac.uk/srsbin/cgi-bin/wgetz?-e+[IPI-acc:IPI00253036]+-vn+2">IPI00253036</a>	18830.1	99.5	2	2	2	IPI00253036	IPI00253036, IPI00642948
CDH11 Isoform 2 of Cadherin-11	<a target="_blank" href="http://srs.ebi.ac.uk/srsbin/cgi-bin/wgetz?-e+[IPI-acc:IPI00293539]+-vn+2">IPI00293539</a>	76439.6	100	3	3	3	IPI00293539	IPI00293539, IPI00304227, IPI00909283
CDH2 Cadherin-2	<a target="_blank" href="http://srs.ebi.ac.uk/srsbin/cgi-bin/wgetz?-e+[IPI-acc:IPI00290085]+-vn+2">IPI00290085</a>	99793.8	99.8	2	2	2	IPI00290085	IPI00290085, IPI00658202
CDH6 Isoform 1 of Cadherin-6	<a target="_blank" href="http://srs.ebi.ac.uk/srsbin/cgi-bin/wgetz?-e+[IPI-acc:IPI00024035]+-vn+2">IPI00024035</a>	88293.2	100	3	3	3	IPI00024035	IPI00024035, IPI00217314
CFD Complement factor D preproprotein	<a target="_blank" href="http://srs.ebi.ac.uk/srsbin/cgi-bin/wgetz?-e+[IPI-acc:IPI00165972]+-vn+2">IPI00165972</a>	27761.1	100	4	4	6	IPI00165972	IPI00165972
CFH Isoform 1 of Complement factor H	<a target="_blank" href="http://srs.ebi.ac.uk/srsbin/cgi-bin/wgetz?-e+[IPI-acc:IPI00029739]+-vn+2">IPI00029739</a>	139078	100	12	13	13	IPI00029739	IPI00029739
CLN5 ceroid-lipofuscinosis, neuronal 5	<a target="_blank" href="http://srs.ebi.ac.uk/srsbin/cgi-bin/wgetz?-e+[IPI-acc:IPI00026050]+-vn+2">IPI00026050</a>	46322.7	99.8	2	2	2	IPI00026050	IPI00026050
CLSTN1 Isoform 1 of Calsyntenin-1 (Fragment)	<a target="_blank" href="http://srs.ebi.ac.uk/srsbin/cgi-bin/wgetz?-e+[IPI-acc:IPI00413959]+-vn+2">IPI00413959</a>	109774	100	15	18	39	IPI00413959	IPI00413959, IPI00644294
CLTA Isoform Brain of Clathrin light chain A	<a target="_blank" href="http://srs.ebi.ac.uk/srsbin/cgi-bin/wgetz?-e+[IPI-acc:IPI00014587]+-vn+2">IPI00014587</a>	27058.7	99.8	2	2	2	IPI00014587	IPI00014587, IPI00216393, IPI00790571
CNBP Isoform 1 of Cellular nucleic acid-binding protein	<a target="_blank" href="http://srs.ebi.ac.uk/srsbin/cgi-bin/wgetz?-e+[IPI-acc:IPI00430812]+-vn+2">IPI00430812</a>	19444.1	100	4	4	4	IPI00430812	IPI00430812, IPI00430813, IPI00430812, IPI00430813, IPI00895806, IPI00895852, IPI00895911
COL12A1 Isoform 4 of Collagen alpha-1(XII) chain	<a target="_blank" href="http://srs.ebi.ac.uk/srsbin/cgi-bin/wgetz?-e+[IPI-acc:IPI00302944]+-vn+2">IPI00302944</a>	324550	100	68	81	128	IPI00302944	IPI00302944, IPI00329573
COL16A1 Isoform 1 of Collagen alpha-1(XVI) chain	<a target="_blank" href="http://srs.ebi.ac.uk/srsbin/cgi-bin/wgetz?-e+[IPI-acc:IPI00400935]+-vn+2">IPI00400935</a>	157734	100	7	7	7	IPI00400935	IPI00400935, IPI00641471, IPI00400935, IPI00641471, IPI00854728, IPI00935394
COL4A1 Isoform 1 of Collagen alpha-1(IV) chain	<a target="_blank" href="http://srs.ebi.ac.uk/srsbin/cgi-bin/wgetz?-e+[IPI-acc:IPI00743696]+-vn+2">IPI00743696</a>	160600	100	12	19	50	IPI00743696	IPI00743696
COL4A1 Putative uncharacterized protein COL4A1	<a target="_blank" href="http://srs.ebi.ac.uk/srsbin/cgi-bin/wgetz?-e+[IPI-acc:IPI00743696]+-vn+2">IPI00743696</a>	160728	100	11	14	28	IPI00743696	IPI00743696
COL5A1 Putative uncharacterized protein COL5A1	<a target="_blank" href="http://srs.ebi.ac.uk/srsbin/cgi-bin/wgetz?-e+[IPI-acc:IPI00552815]+-vn+2">IPI00552815</a>	23966.7	100	2	3	5	IPI00552815	IPI00552815
COL7A1 Isoform 1 of Collagen alpha-1(VII) chain	<a target="_blank" href="http://srs.ebi.ac.uk/srsbin/cgi-bin/wgetz?-e+[IPI-acc:IPI00025418]+-vn+2">IPI00025418</a>	295200	100	16	17	19	IPI00025418	IPI00025418, IPI00795118
COLEC10 Collectin-10	<a target="_blank" href="http://srs.ebi.ac.uk/srsbin/cgi-bin/wgetz?-e+[IPI-acc:IPI00007917]+-vn+2">IPI00007917</a>	30688.1	99.8	2	2	2	IPI00007917	IPI00007917
COLEC12 Isoform 1 of Collectin-12	<a target="_blank" href="http://srs.ebi.ac.uk/srsbin/cgi-bin/wgetz?-e+[IPI-acc:IPI00414467]+-vn+2">IPI00414467</a>	81509	99.4	2	2	2	IPI00414467	IPI00414467
COPG Coatomer subunit gamma	<a target="_blank" href="http://srs.ebi.ac.uk/srsbin/cgi-bin/wgetz?-e+[IPI-acc:IPI00783982]+-vn+2">IPI00783982</a>	97701.4	100	3	3	3	IPI00783982	IPI00783982
CPA4 Carboxypeptidase A4	<a target="_blank" href="http://srs.ebi.ac.uk/srsbin/cgi-bin/wgetz?-e+[IPI-acc:IPI00008894]+-vn+2">IPI00008894</a>	47334.4	100	3	3	3	IPI00008894	IPI00008894
CRISPLD2 Isoform 1 of Cysteine-rich secretory protein LCCL domain-containing 2	<a target="_blank" href="http://srs.ebi.ac.uk/srsbin/cgi-bin/wgetz?-e+[IPI-acc:IPI00027821]+-vn+2">IPI00027821</a>	55900.6	100	7	7	7	IPI00027821	IPI00027821
CRK Isoform Crk-II of Adapter molecule crk	<a target="_blank" href="http://srs.ebi.ac.uk/srsbin/cgi-bin/wgetz?-e+[IPI-acc:IPI00004838]+-vn+2">IPI00004838</a>	33812.8	99.9	3	3	3	IPI00004838	IPI00004838, IPI00305469, IPI00399054
CRTAP Cartilage-associated protein	<a target="_blank" href="http://srs.ebi.ac.uk/srsbin/cgi-bin/wgetz?-e+[IPI-acc:IPI00748502]+-vn+2">IPI00748502</a>	46545.5	100	3	3	3	IPI00748502	IPI00748502, IPI00793277
CRYZ Quinone oxidoreductase	<a target="_blank" href="http://srs.ebi.ac.uk/srsbin/cgi-bin/wgetz?-e+[IPI-acc:IPI00000792]+-vn+2">IPI00000792</a>	35189.3	99.8	2	2	2	IPI00000792	IPI00000792, IPI00641565, IPI00642016, IPI00647366
CSF2 Granulocyte-macrophage colony-stimulating factor	<a target="_blank" href="http://srs.ebi.ac.uk/srsbin/cgi-bin/wgetz?-e+[IPI-acc:IPI00022270]+-vn+2">IPI00022270</a>	16277	100	3	3	4	IPI00022270	IPI00022270
CST7 Cystatin-F precursor	<a target="_blank" href="http://srs.ebi.ac.uk/srsbin/cgi-bin/wgetz?-e+[IPI-acc:IPI00216569]+-vn+2">IPI00216569</a>	18838.8	99.8	2	2	2	IPI00216569	IPI00216569, IPI00946872
CTBP1 C-terminal-binding protein 1	<a target="_blank" href="http://srs.ebi.ac.uk/srsbin/cgi-bin/wgetz?-e+[IPI-acc:IPI00012835]+-vn+2">IPI00012835</a>	47517.4	99.8	2	2	2	IPI00012835	IPI00012835, IPI00554626
CTHRC1 Isoform 1 of Collagen triple helix repeat-containing protein 1	<a target="_blank" href="http://srs.ebi.ac.uk/srsbin/cgi-bin/wgetz?-e+[IPI-acc:IPI00060423]+-vn+2">IPI00060423</a>	26206.8	100	3	3	5	IPI00060423	IPI00060423
CTPS CTP synthase 1	<a target="_blank" href="http://srs.ebi.ac.uk/srsbin/cgi-bin/wgetz?-e+[IPI-acc:IPI00290142]+-vn+2">IPI00290142</a>	66672.7	100	2	3	4	IPI00290142	IPI00290142
CTSC Dipeptidyl peptidase 1	<a target="_blank" href="http://srs.ebi.ac.uk/srsbin/cgi-bin/wgetz?-e+[IPI-acc:IPI00022810]+-vn+2">IPI00022810</a>	51824.2	100	7	9	15	IPI00022810	IPI00022810
CXCL10 C-X-C motif chemokine 10	<a target="_blank" href="http://srs.ebi.ac.uk/srsbin/cgi-bin/wgetz?-e+[IPI-acc:IPI00022448]+-vn+2">IPI00022448</a>	10863.5	98.3	2	2	3	IPI00022448	IPI00022448, IPI00872038
CYFIP1 Isoform 1 of Cytoplasmic FMR1-interacting protein 1	<a target="_blank" href="http://srs.ebi.ac.uk/srsbin/cgi-bin/wgetz?-e+[IPI-acc:IPI00644231]+-vn+2">IPI00644231</a>	145169	99.8	2	2	3	IPI00644231	IPI00644231, IPI00903062
DDX3X ATP-dependent RNA helicase DDX3X	<a target="_blank" href="http://srs.ebi.ac.uk/srsbin/cgi-bin/wgetz?-e+[IPI-acc:IPI00215637]+-vn+2">IPI00215637</a>	73227.7	100	2	2	2	IPI00215637	IPI00215637
DDX5 Probable ATP-dependent RNA helicase DDX5	<a target="_blank" href="http://srs.ebi.ac.uk/srsbin/cgi-bin/wgetz?-e+[IPI-acc:IPI00017617]+-vn+2">IPI00017617</a>	69131.7	100	4	4	4	IPI00017617	IPI00017617, IPI00798375
DKK3 Dickkopf-related protein 3	<a target="_blank" href="http://srs.ebi.ac.uk/srsbin/cgi-bin/wgetz?-e+[IPI-acc:IPI00940990]+-vn+2">IPI00940990</a>	38272.3	100	10	12	45	IPI00940990	IPI00940990
DNAJC3 Isoform 1 of DnaJ homolog subfamily C member 3	<a target="_blank" href="http://srs.ebi.ac.uk/srsbin/cgi-bin/wgetz?-e+[IPI-acc:IPI00006713]+-vn+2">IPI00006713</a>	57564.2	99.8	2	2	2	IPI00006713	IPI00006713
DPEP1 Dipeptidase 1	<a target="_blank" href="http://srs.ebi.ac.uk/srsbin/cgi-bin/wgetz?-e+[IPI-acc:IPI00059476]+-vn+2">IPI00059476</a>	45655.9	99.8	2	2	2	IPI00059476	IPI00059476
DPP3 Isoform 1 of Dipeptidyl peptidase 3	<a target="_blank" href="http://srs.ebi.ac.uk/srsbin/cgi-bin/wgetz?-e+[IPI-acc:IPI00020672]+-vn+2">IPI00020672</a>	82573.6	100	3	3	4	IPI00020672	IPI00020672
DSC2 Isoform 2A of Desmocollin-2	<a target="_blank" href="http://srs.ebi.ac.uk/srsbin/cgi-bin/wgetz?-e+[IPI-acc:IPI00025846]+-vn+2">IPI00025846</a>	99944.6	100	2	2	3	IPI00025846	IPI00025846, IPI00220146, IPI00941287
ECH1 Delta(3,5)-Delta(2,4)-dienoyl-CoA isomerase, mitochondrial	<a target="_blank" href="http://srs.ebi.ac.uk/srsbin/cgi-bin/wgetz?-e+[IPI-acc:IPI00011416]+-vn+2">IPI00011416</a>	35798.2	99.8	2	2	2	IPI00011416	IPI00011416
EHD4 EH domain-containing protein 4	<a target="_blank" href="http://srs.ebi.ac.uk/srsbin/cgi-bin/wgetz?-e+[IPI-acc:IPI00005578]+-vn+2">IPI00005578</a>	61159.6	99.8	2	2	2	IPI00005578	IPI00005578
EIF3C;EIF3CL Eukaryotic translation initiation factor 3 subunit C	<a target="_blank" href="http://srs.ebi.ac.uk/srsbin/cgi-bin/wgetz?-e+[IPI-acc:IPI00016910]+-vn+2">IPI00016910</a>	105329	100	3	3	3	IPI00016910	IPI00016910, IPI00646839, IPI00873286, IPI00910003, IPI00922360, IPI00939953
EIF3CL;EIF3C Eukaryotic translation initiation factor 3 subunit C	<a target="_blank" href="http://srs.ebi.ac.uk/srsbin/cgi-bin/wgetz?-e+[IPI-acc:IPI00016910]+-vn+2">IPI00016910</a>	105329	100	3	3	3	IPI00016910	IPI00016910, IPI00646839, IPI00873286, IPI00910003, IPI00922360, IPI00939953
EIF3F cDNA FLJ36192 fis, clone TESTI2027450, highly similar to Eukaryotic translation initiation factor 3 subunit 5	<a target="_blank" href="http://srs.ebi.ac.uk/srsbin/cgi-bin/wgetz?-e+[IPI-acc:IPI00654777]+-vn+2">IPI00654777</a>	39128.5	100	5	6	6	IPI00654777	IPI00654777, IPI00941255
EIF4A3 Eukaryotic initiation factor 4A-III	<a target="_blank" href="http://srs.ebi.ac.uk/srsbin/cgi-bin/wgetz?-e+[IPI-acc:IPI00009328]+-vn+2">IPI00009328</a>	46854.4	99.8	2	2	2	IPI00009328	IPI00009328
EIF4B cDNA FLJ54492, highly similar to Eukaryotic translation initiation factor 4B	<a target="_blank" href="http://srs.ebi.ac.uk/srsbin/cgi-bin/wgetz?-e+[IPI-acc:IPI00012079]+-vn+2">IPI00012079</a>	69710.4	100	3	3	3	IPI00012079	IPI00012079, IPI00798302, IPI00908588, IPI00942600
EIF4G1 eukaryotic translation initiation factor 4 gamma, 1 isoform 4	<a target="_blank" href="http://srs.ebi.ac.uk/srsbin/cgi-bin/wgetz?-e+[IPI-acc:IPI00386533]+-vn+2">IPI00386533</a>	154918	100	2	2	2	IPI00386533	IPI00386533, IPI00479262, IPI00552639, IPI00759560, IPI00798400, IPI00924828, IPI00925413, IPI00926411, IPI00927510, IPI00927765, IPI00955980
EIF4G2 cDNA FLJ59571, highly similar to Eukaryotic translation initiation factor 4gamma 2	<a target="_blank" href="http://srs.ebi.ac.uk/srsbin/cgi-bin/wgetz?-e+[IPI-acc:IPI00015952]+-vn+2">IPI00015952</a>	110248	99.8	2	2	2	IPI00015952	IPI00015952, IPI00654814, IPI00782985, IPI00941589
ENG Isoform Long of Endoglin	<a target="_blank" href="http://srs.ebi.ac.uk/srsbin/cgi-bin/wgetz?-e+[IPI-acc:IPI00017567]+-vn+2">IPI00017567</a>	70560.5	99.8	2	2	2	IPI00017567	IPI00017567, IPI00219625
ENPP2 Isoform 1 of Ectonucleotide pyrophosphatase/phosphodiesterase family member 2	<a target="_blank" href="http://srs.ebi.ac.uk/srsbin/cgi-bin/wgetz?-e+[IPI-acc:IPI00156171]+-vn+2">IPI00156171</a>	98977.3	100	6	6	6	IPI00156171	IPI00156171, IPI00878576
EPN1 Isoform 1 of Epsin-1	<a target="_blank" href="http://srs.ebi.ac.uk/srsbin/cgi-bin/wgetz?-e+[IPI-acc:IPI00002495]+-vn+2">IPI00002495</a>	57558.1	99.8	2	2	2	IPI00002495	IPI00002495, IPI00027082, IPI00397365, IPI00647389
EPPK1 epiplakin 1	<a target="_blank" href="http://srs.ebi.ac.uk/srsbin/cgi-bin/wgetz?-e+[IPI-acc:IPI00010951]+-vn+2">IPI00010951</a>	555597	99.8	2	2	2	IPI00010951	IPI00010951
ERP44 Endoplasmic reticulum resident protein 44	<a target="_blank" href="http://srs.ebi.ac.uk/srsbin/cgi-bin/wgetz?-e+[IPI-acc:IPI00401264]+-vn+2">IPI00401264</a>	46954.5	99.8	2	2	3	IPI00401264	IPI00401264
EWSR1 Ewing sarcoma breakpoint region 1 isoform 1	<a target="_blank" href="http://srs.ebi.ac.uk/srsbin/cgi-bin/wgetz?-e+[IPI-acc:IPI00009841]+-vn+2">IPI00009841</a>	68947.8	99.8	2	2	2	IPI00009841	IPI00009841, IPI00065554, IPI00293254, IPI00872855, IPI00878484, IPI00879242, IPI00879259
EXT2 Isoform 1 of Exostosin-2	<a target="_blank" href="http://srs.ebi.ac.uk/srsbin/cgi-bin/wgetz?-e+[IPI-acc:IPI00004047]+-vn+2">IPI00004047</a>	82238	100	12	13	17	IPI00004047	IPI00004047, IPI00004047, IPI00414468
EXTL2 Exostoses (Multiple)-like 2	<a target="_blank" href="http://srs.ebi.ac.uk/srsbin/cgi-bin/wgetz?-e+[IPI-acc:IPI00939725]+-vn+2">IPI00939725</a>	37591.9	100	6	7	9	IPI00939725	IPI00939725
FABP5L9;FABP5L2;FABP5L7;FABP5 Fatty acid-binding protein, epidermal	<a target="_blank" href="http://srs.ebi.ac.uk/srsbin/cgi-bin/wgetz?-e+[IPI-acc:IPI00007797]+-vn+2">IPI00007797</a>	15146.4	100	4	4	6	IPI00007797	IPI00007797
FAM20C family with sequence similarity 20, member C	<a target="_blank" href="http://srs.ebi.ac.uk/srsbin/cgi-bin/wgetz?-e+[IPI-acc:IPI00470607]+-vn+2">IPI00470607</a>	66218.4	100	3	3	3	IPI00470607	IPI00470607
FAM82B Regulator of microtubule dynamics protein 1	<a target="_blank" href="http://srs.ebi.ac.uk/srsbin/cgi-bin/wgetz?-e+[IPI-acc:IPI00329696]+-vn+2">IPI00329696</a>	35791.8	99.8	2	2	2	IPI00329696	IPI00329696, IPI00423441, IPI00792962
FAT1 507 kDa protein	<a target="_blank" href="http://srs.ebi.ac.uk/srsbin/cgi-bin/wgetz?-e+[IPI-acc:IPI00031411]+-vn+2">IPI00031411</a>	506551	100	12	12	12	IPI00031411	IPI00031411, IPI00940698
FBLN2 cDNA FLJ56912, highly similar to Fibulin-2	<a target="_blank" href="http://srs.ebi.ac.uk/srsbin/cgi-bin/wgetz?-e+[IPI-acc:IPI00023824]+-vn+2">IPI00023824</a>	129362	100	2	2	3	IPI00023824	IPI00023824, IPI00465038, IPI00927720
FDPS Farnesyl pyrophosphate synthase	<a target="_blank" href="http://srs.ebi.ac.uk/srsbin/cgi-bin/wgetz?-e+[IPI-acc:IPI00914566]+-vn+2">IPI00914566</a>	48258.7	99.8	2	2	2	IPI00914566	IPI00914566, IPI00914971
FERMT2 Isoform 1 of Fermitin family homolog 2	<a target="_blank" href="http://srs.ebi.ac.uk/srsbin/cgi-bin/wgetz?-e+[IPI-acc:IPI00000856]+-vn+2">IPI00000856</a>	77845.9	99.8	2	2	2	IPI00000856	IPI00000856, IPI00383500, IPI00913848
FIBIN Fin bud initiation factor homolog	<a target="_blank" href="http://srs.ebi.ac.uk/srsbin/cgi-bin/wgetz?-e+[IPI-acc:IPI00152072]+-vn+2">IPI00152072</a>	24256	100	3	4	5	IPI00152072	IPI00152072
FKBP10 Peptidyl-prolyl cis-trans isomerase FKBP10	<a target="_blank" href="http://srs.ebi.ac.uk/srsbin/cgi-bin/wgetz?-e+[IPI-acc:IPI00303300]+-vn+2">IPI00303300</a>	64227.9	100	5	5	6	IPI00303300	IPI00303300
FKBP3 Peptidyl-prolyl cis-trans isomerase FKBP3	<a target="_blank" href="http://srs.ebi.ac.uk/srsbin/cgi-bin/wgetz?-e+[IPI-acc:IPI00024157]+-vn+2">IPI00024157</a>	25159.4	100	2	2	2	IPI00024157	IPI00024157
FKBP4 Peptidyl-prolyl cis-trans isomerase FKBP4	<a target="_blank" href="http://srs.ebi.ac.uk/srsbin/cgi-bin/wgetz?-e+[IPI-acc:IPI00219005]+-vn+2">IPI00219005</a>	51787.9	100	8	9	11	IPI00219005	IPI00219005
FMOD Fibromodulin	<a target="_blank" href="http://srs.ebi.ac.uk/srsbin/cgi-bin/wgetz?-e+[IPI-acc:IPI00000860]+-vn+2">IPI00000860</a>	43162.4	100	4	5	13	IPI00000860	IPI00000860
FST Isoform 1 of Follistatin	<a target="_blank" href="http://srs.ebi.ac.uk/srsbin/cgi-bin/wgetz?-e+[IPI-acc:IPI00021081]+-vn+2">IPI00021081</a>	37988.5	99.9	2	2	2	IPI00021081	IPI00021081, IPI00217070, IPI00217071
FSTL3 Isoform 1 of Follistatin-related protein 3	<a target="_blank" href="http://srs.ebi.ac.uk/srsbin/cgi-bin/wgetz?-e+[IPI-acc:IPI00025155]+-vn+2">IPI00025155</a>	27643.9	100	3	3	3	IPI00025155	IPI00025155
GALNT10 Isoform 1 of Polypeptide N-acetylgalactosaminyltransferase 10	<a target="_blank" href="http://srs.ebi.ac.uk/srsbin/cgi-bin/wgetz?-e+[IPI-acc:IPI00375205]+-vn+2">IPI00375205</a>	68975.1	99.8	2	2	2	IPI00375205	IPI00375205, IPI00456479
GALNT5 Polypeptide N-acetylgalactosaminyltransferase 5	<a target="_blank" href="http://srs.ebi.ac.uk/srsbin/cgi-bin/wgetz?-e+[IPI-acc:IPI00005401]+-vn+2">IPI00005401</a>	106250	99.9	3	3	4	IPI00005401	IPI00005401
GCN1L1 Translational activator GCN1	<a target="_blank" href="http://srs.ebi.ac.uk/srsbin/cgi-bin/wgetz?-e+[IPI-acc:IPI00001159]+-vn+2">IPI00001159</a>	292732	100	3	3	3	IPI00001159	IPI00001159
GDF6 Growth/differentiation factor 6	<a target="_blank" href="http://srs.ebi.ac.uk/srsbin/cgi-bin/wgetz?-e+[IPI-acc:IPI00419815]+-vn+2">IPI00419815</a>	50644.5	100	3	3	4	IPI00419815	IPI00419815, IPI00816550
GFRA1 Isoform 2 of GDNF family receptor alpha-1	<a target="_blank" href="http://srs.ebi.ac.uk/srsbin/cgi-bin/wgetz?-e+[IPI-acc:IPI00220291]+-vn+2">IPI00220291</a>	50821	100	3	3	3	IPI00220291	IPI00220291
GREM1 Isoform 1 of Gremlin-1	<a target="_blank" href="http://srs.ebi.ac.uk/srsbin/cgi-bin/wgetz?-e+[IPI-acc:IPI00298476]+-vn+2">IPI00298476</a>	20678.9	100	5	6	10	IPI00298476	IPI00298476
HDAC2 Isoform 2 of Histone deacetylase 2	<a target="_blank" href="http://srs.ebi.ac.uk/srsbin/cgi-bin/wgetz?-e+[IPI-acc:IPI00289601]+-vn+2">IPI00289601</a>	65521.5	99.9	2	2	2	IPI00289601	IPI00289601, IPI00929375
HEXA Beta-hexosaminidase subunit alpha	<a target="_blank" href="http://srs.ebi.ac.uk/srsbin/cgi-bin/wgetz?-e+[IPI-acc:IPI00941167]+-vn+2">IPI00941167</a>	60671.8	100	9	9	18	IPI00941167	IPI00941167
HGF Isoform 1 of Hepatocyte growth factor	<a target="_blank" href="http://srs.ebi.ac.uk/srsbin/cgi-bin/wgetz?-e+[IPI-acc:IPI00025767]+-vn+2">IPI00025767</a>	83116.5	100	3	3	3	IPI00025767	IPI00025767, IPI00400879
HIBCH Isoform 2 of 3-hydroxyisobutyryl-CoA hydrolase, mitochondrial	<a target="_blank" href="http://srs.ebi.ac.uk/srsbin/cgi-bin/wgetz?-e+[IPI-acc:IPI00377161]+-vn+2">IPI00377161</a>	37995.8	99.8	2	2	2	IPI00377161	IPI00377161, IPI00419802, IPI00915760
HIST1H2AH;HIST1H2AG;HIST1H2AL;HIST1H2AM;HIST1H2AK;HIST1H2AJ;HIST1H2AI Histone H2A type 1-H	<a target="_blank" href="http://srs.ebi.ac.uk/srsbin/cgi-bin/wgetz?-e+[IPI-acc:IPI00081836]+-vn+2">IPI00081836</a>	13888.8	99.9	2	3	28	IPI00081836	IPI00081836, IPI00216457, IPI00220855, IPI00255316, IPI00291764, IPI00339274, IPI00552873
HIST2H3C;HIST2H3A;HIST2H3D Histone H3.2	<a target="_blank" href="http://srs.ebi.ac.uk/srsbin/cgi-bin/wgetz?-e+[IPI-acc:IPI00171611]+-vn+2">IPI00171611</a>	15370.7	99.8	2	2	2	IPI00171611	IPI00171611
HLA-A HLA class I histocompatibility antigen, A-34 alpha chain	<a target="_blank" href="http://srs.ebi.ac.uk/srsbin/cgi-bin/wgetz?-e+[IPI-acc:IPI00743503]+-vn+2">IPI00743503</a>	41036.5	99.8	2	3	6	IPI00743503	IPI00743503
HLA-A HLA class I histocompatibility antigen, A-69 alpha chain	<a target="_blank" href="http://srs.ebi.ac.uk/srsbin/cgi-bin/wgetz?-e+[IPI-acc:IPI00760554]+-vn+2">IPI00760554</a>	40958.2	100	13	15	25	IPI00760554	IPI00760554
HLA-C HLA class I histocompatibility antigen, Cw-7 alpha chain	<a target="_blank" href="http://srs.ebi.ac.uk/srsbin/cgi-bin/wgetz?-e+[IPI-acc:IPI00642409]+-vn+2">IPI00642409</a>	40630.3	100	5	6	15	IPI00642409	IPI00642409, IPI00657976, IPI00788914, IPI00789567, IPI00789627, IPI00790240, IPI00797359, IPI00940896, IPI00942604
HNRNPR Isoform 1 of Heterogeneous nuclear ribonucleoprotein R	<a target="_blank" href="http://srs.ebi.ac.uk/srsbin/cgi-bin/wgetz?-e+[IPI-acc:IPI00012074]+-vn+2">IPI00012074</a>	70925.8	100	4	4	4	IPI00012074	IPI00012074, IPI00644055, IPI00941649
HSD17B10 Isoform 1 of 3-hydroxyacyl-CoA dehydrogenase type-2	<a target="_blank" href="http://srs.ebi.ac.uk/srsbin/cgi-bin/wgetz?-e+[IPI-acc:IPI00017726]+-vn+2">IPI00017726</a>	26905.1	100	2	2	2	IPI00017726	IPI00017726
HTRA3 Isoform 1 of Probable serine protease HTRA3	<a target="_blank" href="http://srs.ebi.ac.uk/srsbin/cgi-bin/wgetz?-e+[IPI-acc:IPI00027862]+-vn+2">IPI00027862</a>	48590.5	100	5	5	7	IPI00027862	IPI00027862
HUWE1 482 kDa protein	<a target="_blank" href="http://srs.ebi.ac.uk/srsbin/cgi-bin/wgetz?-e+[IPI-acc:IPI00179298]+-vn+2">IPI00179298</a>	482131	99.9	2	2	2	IPI00179298	IPI00179298, IPI00445401, IPI00456919, IPI00643153, IPI00179298, IPI00445401, IPI00456919, IPI00643153, IPI00746059
IDUA Alpha-L-iduronidase	<a target="_blank" href="http://srs.ebi.ac.uk/srsbin/cgi-bin/wgetz?-e+[IPI-acc:IPI00018879]+-vn+2">IPI00018879</a>	72652.5	99.8	2	2	2	IPI00018879	IPI00018879, IPI00902482
IGF2R Cation-independent mannose-6-phosphate receptor	<a target="_blank" href="http://srs.ebi.ac.uk/srsbin/cgi-bin/wgetz?-e+[IPI-acc:IPI00289819]+-vn+2">IPI00289819</a>	274256	99.8	2	2	2	IPI00289819	IPI00289819, IPI00903213
IGFBP2 insulin-like growth factor binding protein 2, 36kDa precursor	<a target="_blank" href="http://srs.ebi.ac.uk/srsbin/cgi-bin/wgetz?-e+[IPI-acc:IPI00297284]+-vn+2">IPI00297284</a>	35119.1	100	6	7	9	IPI00297284	IPI00297284
IL6ST Isoform 1 of Interleukin-6 receptor subunit beta	<a target="_blank" href="http://srs.ebi.ac.uk/srsbin/cgi-bin/wgetz?-e+[IPI-acc:IPI00297124]+-vn+2">IPI00297124</a>	103519	99.8	2	2	3	IPI00297124	IPI00297124, IPI00554518, IPI00554522, IPI00939624
ILF3 Isoform 5 of Interleukin enhancer-binding factor 3	<a target="_blank" href="http://srs.ebi.ac.uk/srsbin/cgi-bin/wgetz?-e+[IPI-acc:IPI00219330]+-vn+2">IPI00219330</a>	74589.9	100	8	8	11	IPI00219330	IPI00219330, IPI00298788, IPI00298789, IPI00414335, IPI00418313, IPI00556173, IPI00219330, IPI00298788, IPI00298789, IPI00414335, IPI00418313, IPI00556173, IPI00556364
ILK-2;CCT4 T-complex protein 1 subunit delta	<a target="_blank" href="http://srs.ebi.ac.uk/srsbin/cgi-bin/wgetz?-e+[IPI-acc:IPI00302927]+-vn+2">IPI00302927</a>	57907.9	100	7	7	9	IPI00302927	IPI00302927, IPI00893358, IPI00921414
INHBA Inhibin beta A chain	<a target="_blank" href="http://srs.ebi.ac.uk/srsbin/cgi-bin/wgetz?-e+[IPI-acc:IPI00028670]+-vn+2">IPI00028670</a>	47424.6	100	10	13	14	IPI00028670	IPI00028670
IPO4 Isoform 1 of Importin-4	<a target="_blank" href="http://srs.ebi.ac.uk/srsbin/cgi-bin/wgetz?-e+[IPI-acc:IPI00156374]+-vn+2">IPI00156374</a>	118701	100	2	2	2	IPI00156374	IPI00156374, IPI00398009
IPO9 Importin-9	<a target="_blank" href="http://srs.ebi.ac.uk/srsbin/cgi-bin/wgetz?-e+[IPI-acc:IPI00185146]+-vn+2">IPI00185146</a>	115946	98.4	2	2	2	IPI00185146	IPI00185146
ITGA2 Integrin alpha-2	<a target="_blank" href="http://srs.ebi.ac.uk/srsbin/cgi-bin/wgetz?-e+[IPI-acc:IPI00013744]+-vn+2">IPI00013744</a>	129280	100	3	3	4	IPI00013744	IPI00013744
ITGA5 Integrin alpha-5	<a target="_blank" href="http://srs.ebi.ac.uk/srsbin/cgi-bin/wgetz?-e+[IPI-acc:IPI00306604]+-vn+2">IPI00306604</a>	114520	99.8	2	2	2	IPI00306604	IPI00306604
ITGB1 Isoform Beta-1A of Integrin beta-1	<a target="_blank" href="http://srs.ebi.ac.uk/srsbin/cgi-bin/wgetz?-e+[IPI-acc:IPI00217563]+-vn+2">IPI00217563</a>	88397.1	100	6	6	9	IPI00217563	IPI00217563
ITIH3 Isoform 1 of Inter-alpha-trypsin inhibitor heavy chain H3	<a target="_blank" href="http://srs.ebi.ac.uk/srsbin/cgi-bin/wgetz?-e+[IPI-acc:IPI00028413]+-vn+2">IPI00028413</a>	99832.9	99.8	2	3	3	IPI00028413	IPI00028413, IPI00873416, IPI00876950, IPI00909807
KARS Isoform Cytoplasmic of Lysyl-tRNA synthetase	<a target="_blank" href="http://srs.ebi.ac.uk/srsbin/cgi-bin/wgetz?-e+[IPI-acc:IPI00014238]+-vn+2">IPI00014238</a>	68032.4	100	6	6	9	IPI00014238	IPI00014238, IPI00307092
KIF23 Isoform 1 of Kinesin-like protein KIF23	<a target="_blank" href="http://srs.ebi.ac.uk/srsbin/cgi-bin/wgetz?-e+[IPI-acc:IPI00291579]+-vn+2">IPI00291579</a>	110041	100	5	5	5	IPI00291579	IPI00291579, IPI00293884, IPI00873577
KRT23 24 kDa protein	<a target="_blank" href="http://srs.ebi.ac.uk/srsbin/cgi-bin/wgetz?-e+[IPI-acc:IPI00243338]+-vn+2">IPI00243338</a>	24342.6	100	3	3	3	IPI00243338	IPI00243338, IPI00304458
LAMA1 Laminin subunit alpha-1	<a target="_blank" href="http://srs.ebi.ac.uk/srsbin/cgi-bin/wgetz?-e+[IPI-acc:IPI00375294]+-vn+2">IPI00375294</a>	337134, 337060	99.8	2	2	2	IPI00375294	IPI00375294
LAMA3 Laminin alpha-3 chain variant 1	<a target="_blank" href="http://srs.ebi.ac.uk/srsbin/cgi-bin/wgetz?-e+[IPI-acc:IPI00377045]+-vn+2">IPI00377045</a>	372717	100	8	8	8	IPI00377045	IPI00377045, IPI00743994, IPI00790353
LAMB1 200 kDa protein	<a target="_blank" href="http://srs.ebi.ac.uk/srsbin/cgi-bin/wgetz?-e+[IPI-acc:IPI00853454]+-vn+2">IPI00853454</a>	200457	100	56	74	158	IPI00853454	IPI00853454
LARS Leucyl-tRNA synthetase, cytoplasmic	<a target="_blank" href="http://srs.ebi.ac.uk/srsbin/cgi-bin/wgetz?-e+[IPI-acc:IPI00103994]+-vn+2">IPI00103994</a>	134453	99.8	2	2	2	IPI00103994	IPI00103994, IPI00871954, IPI00939672
LAYN Isoform 1 of Layilin	<a target="_blank" href="http://srs.ebi.ac.uk/srsbin/cgi-bin/wgetz?-e+[IPI-acc:IPI00418125]+-vn+2">IPI00418125</a>	43090.6	99.8	2	2	4	IPI00418125	IPI00418125, IPI00744423
LEPRE1 Isoform 3 of Prolyl 3-hydroxylase 1	<a target="_blank" href="http://srs.ebi.ac.uk/srsbin/cgi-bin/wgetz?-e+[IPI-acc:IPI00045839]+-vn+2">IPI00045839</a>	90599.2	100	7	7	9	IPI00045839	IPI00045839, IPI00163381
LOC100293101;LOC100288413;LOC100290734 Uncharacterized protein LP9056	<a target="_blank" href="http://srs.ebi.ac.uk/srsbin/cgi-bin/wgetz?-e+[IPI-acc:IPI00002191]+-vn+2">IPI00002191</a>	63529.8	100	4	4	5	IPI00002191	IPI00002191
LOC284297 Scavenger receptor cysteine-rich domain-containing protein LOC284297	<a target="_blank" href="http://srs.ebi.ac.uk/srsbin/cgi-bin/wgetz?-e+[IPI-acc:IPI00554474]+-vn+2">IPI00554474</a>	115750	100	7	7	8	IPI00554474	IPI00554474
LOC728825 Putative uncharacterized protein ENSP00000391266	<a target="_blank" href="http://srs.ebi.ac.uk/srsbin/cgi-bin/wgetz?-e+[IPI-acc:IPI00140827]+-vn+2">IPI00140827</a>	10821.1	99.8	2	2	3	IPI00140827	IPI00140827, IPI00299149, IPI00745893, IPI00790142
LOX Protein-lysine 6-oxidase	<a target="_blank" href="http://srs.ebi.ac.uk/srsbin/cgi-bin/wgetz?-e+[IPI-acc:IPI00002802]+-vn+2">IPI00002802</a>	46926.2	100	9	10	19	IPI00002802	IPI00002802
LTBP1 Isoform Short of Latent-transforming growth factor beta-binding protein 1	<a target="_blank" href="http://srs.ebi.ac.uk/srsbin/cgi-bin/wgetz?-e+[IPI-acc:IPI00302679]+-vn+2">IPI00302679</a>	152981	100	9	9	9	IPI00302679	IPI00302679, IPI00784258, IPI00894247, IPI00929158
LTBP1 latent transforming growth factor beta binding protein 1 isoform LTBP-1S	<a target="_blank" href="http://srs.ebi.ac.uk/srsbin/cgi-bin/wgetz?-e+[IPI-acc:IPI00302679]+-vn+2">IPI00302679</a>	152953	100	12	13	15	IPI00302679	IPI00302679, IPI00784258, IPI00894247, IPI00929158
LYPLA1 cDNA FLJ60607, highly similar to Acyl-protein thioesterase 1	<a target="_blank" href="http://srs.ebi.ac.uk/srsbin/cgi-bin/wgetz?-e+[IPI-acc:IPI00007321]+-vn+2">IPI00007321</a>	28261.6	99.8	2	2	2	IPI00007321	IPI00007321, IPI00398727, IPI00939508
M6PRBP1 Isoform A of Mannose-6-phosphate receptor-binding protein 1	<a target="_blank" href="http://srs.ebi.ac.uk/srsbin/cgi-bin/wgetz?-e+[IPI-acc:IPI00106668]+-vn+2">IPI00106668</a>	28111.2	100	13	15	22	IPI00106668	IPI00106668, IPI00303882
MAMDC2 Isoform 1 of MAM domain-containing protein 2	<a target="_blank" href="http://srs.ebi.ac.uk/srsbin/cgi-bin/wgetz?-e+[IPI-acc:IPI00183750]+-vn+2">IPI00183750</a>	77566.2	100	3	3	3	IPI00183750	IPI00183750
MCM7 Isoform 2 of DNA replication licensing factor MCM7	<a target="_blank" href="http://srs.ebi.ac.uk/srsbin/cgi-bin/wgetz?-e+[IPI-acc:IPI00219740]+-vn+2">IPI00219740</a>	44630.3	98.1	2	2	2	IPI00219740	IPI00219740, IPI00299904
MMP11 Stromelysin-3	<a target="_blank" href="http://srs.ebi.ac.uk/srsbin/cgi-bin/wgetz?-e+[IPI-acc:IPI00306778]+-vn+2">IPI00306778</a>	54600.9	100	4	4	7	IPI00306778	IPI00306778, IPI00306778, IPI00880022
MRC2 C-type mannose receptor 2	<a target="_blank" href="http://srs.ebi.ac.uk/srsbin/cgi-bin/wgetz?-e+[IPI-acc:IPI00005707]+-vn+2">IPI00005707</a>	166637	100	3	3	3	IPI00005707	IPI00005707
MT1L;MT1JP;MT1G;MT1E Isoform 1 of Metallothionein-1G	<a target="_blank" href="http://srs.ebi.ac.uk/srsbin/cgi-bin/wgetz?-e+[IPI-acc:IPI00008752]+-vn+2">IPI00008752</a>	6122.6	99.8	2	2	3	IPI00008752	IPI00008752, IPI00008753, IPI00022498, IPI00307016, IPI00413064
MXRA8 Isoform 2 of Matrix-remodeling-associated protein 8	<a target="_blank" href="http://srs.ebi.ac.uk/srsbin/cgi-bin/wgetz?-e+[IPI-acc:IPI00153049]+-vn+2">IPI00153049</a>	49602.2	100	6	6	6	IPI00153049	IPI00153049, IPI00550854, IPI00884085, IPI00909135
MYL6B;MYL6 Isoform Smooth muscle of Myosin light polypeptide 6	<a target="_blank" href="http://srs.ebi.ac.uk/srsbin/cgi-bin/wgetz?-e+[IPI-acc:IPI00789605]+-vn+2">IPI00789605</a>	16942.8	100	9	12	25	IPI00789605	IPI00789605
MYO1B Isoform 1 of Myosin-Ib	<a target="_blank" href="http://srs.ebi.ac.uk/srsbin/cgi-bin/wgetz?-e+[IPI-acc:IPI00376344]+-vn+2">IPI00376344</a>	131973	100	2	2	2	IPI00376344	IPI00376344, IPI00414980, IPI00795618
NAMPT Nicotinamide phosphoribosyltransferase	<a target="_blank" href="http://srs.ebi.ac.uk/srsbin/cgi-bin/wgetz?-e+[IPI-acc:IPI00018873]+-vn+2">IPI00018873</a>	55504.5	99.9	2	2	3	IPI00018873	IPI00018873, IPI00472879
NAP1L4 cDNA FLJ59403, highly similar to Nucleosome assembly protein 1-like 4	<a target="_blank" href="http://srs.ebi.ac.uk/srsbin/cgi-bin/wgetz?-e+[IPI-acc:IPI00017763]+-vn+2">IPI00017763</a>	44077.2	100	5	5	10	IPI00017763	IPI00017763, IPI00941463
NAP1L4 Putative uncharacterized protein NAP1L4	<a target="_blank" href="http://srs.ebi.ac.uk/srsbin/cgi-bin/wgetz?-e+[IPI-acc:IPI00017763]+-vn+2">IPI00017763</a>	44061.2	100	5	5	9	IPI00017763	IPI00017763, IPI00941463
NAPRT1 Isoform 4 of Nicotinate phosphoribosyltransferase	<a target="_blank" href="http://srs.ebi.ac.uk/srsbin/cgi-bin/wgetz?-e+[IPI-acc:IPI00412498]+-vn+2">IPI00412498</a>	52144.1	100	4	5	5	IPI00412498	IPI00412498, IPI00465085, IPI00879716, IPI00880164, IPI00939355
NEU1 Sialidase-1	<a target="_blank" href="http://srs.ebi.ac.uk/srsbin/cgi-bin/wgetz?-e+[IPI-acc:IPI00029817]+-vn+2">IPI00029817</a>	45449.3	99.8	2	3	3	IPI00029817	IPI00029817
NFASC Isoform 7 of Neurofascin	<a target="_blank" href="http://srs.ebi.ac.uk/srsbin/cgi-bin/wgetz?-e+[IPI-acc:IPI00384998]+-vn+2">IPI00384998</a>	139864	100	3	3	3	IPI00384998	IPI00384998, IPI00394653, IPI00394655, IPI00443574, IPI00470575, IPI00477765, IPI00477942, IPI00513695, IPI00513705, IPI00655702, IPI00655858, IPI00655890, IPI00656129, IPI00909230, IPI00953486, IPI00384998, IPI00394655, IPI00443574, IPI00470575, IPI00477765, IPI00477942, IPI00513695, IPI00513705, IPI00655702, IPI00655858, IPI00655890, IPI00656129
NID2 Nidogen-2	<a target="_blank" href="http://srs.ebi.ac.uk/srsbin/cgi-bin/wgetz?-e+[IPI-acc:IPI00028908]+-vn+2">IPI00028908</a>	151376	100	30	38	59	IPI00028908	IPI00028908
NME1 Isoform 1 of Nucleoside diphosphate kinase A	<a target="_blank" href="http://srs.ebi.ac.uk/srsbin/cgi-bin/wgetz?-e+[IPI-acc:IPI00012048]+-vn+2">IPI00012048</a>	17130.7	99.8	2	3	5	IPI00012048	IPI00012048, IPI00375531
NMT1 Isoform Long of Glycylpeptide N-tetradecanoyltransferase 1	<a target="_blank" href="http://srs.ebi.ac.uk/srsbin/cgi-bin/wgetz?-e+[IPI-acc:IPI00329692]+-vn+2">IPI00329692</a>	56789	99.8	2	2	2	IPI00329692	IPI00329692
NNMT Nicotinamide N-methyltransferase	<a target="_blank" href="http://srs.ebi.ac.uk/srsbin/cgi-bin/wgetz?-e+[IPI-acc:IPI00027681]+-vn+2">IPI00027681</a>	29557	99.8	2	2	2	IPI00027681	IPI00027681
NOLC1 Isoform Beta of Nucleolar and coiled-body phosphoprotein 1	<a target="_blank" href="http://srs.ebi.ac.uk/srsbin/cgi-bin/wgetz?-e+[IPI-acc:IPI00216654]+-vn+2">IPI00216654</a>	74729.4	100	2	2	2	IPI00216654	IPI00216654, IPI00292387, IPI00908873
NOTCH3 Neurogenic locus notch homolog protein 3	<a target="_blank" href="http://srs.ebi.ac.uk/srsbin/cgi-bin/wgetz?-e+[IPI-acc:IPI00029819]+-vn+2">IPI00029819</a>	243632	100	2	2	2	IPI00029819	IPI00029819
NSFL1C Isoform 2 of NSFL1 cofactor p47	<a target="_blank" href="http://srs.ebi.ac.uk/srsbin/cgi-bin/wgetz?-e+[IPI-acc:IPI00022830]+-vn+2">IPI00022830</a>	37307.8	100	5	5	5	IPI00022830	IPI00022830, IPI00100197, IPI00397571
OLFM2 Noelin-2	<a target="_blank" href="http://srs.ebi.ac.uk/srsbin/cgi-bin/wgetz?-e+[IPI-acc:IPI00295767]+-vn+2">IPI00295767</a>	51368.7	100	3	3	3	IPI00295767	IPI00295767
OLFML2A Isoform 1 of Olfactomedin-like protein 2A	<a target="_blank" href="http://srs.ebi.ac.uk/srsbin/cgi-bin/wgetz?-e+[IPI-acc:IPI00385326]+-vn+2">IPI00385326</a>	73037.1	100	4	4	4	IPI00385326	IPI00385326
OS9 osteosarcoma amplified 9 isoform 2 precursor	<a target="_blank" href="http://srs.ebi.ac.uk/srsbin/cgi-bin/wgetz?-e+[IPI-acc:IPI00186581]+-vn+2">IPI00186581</a>	69230.2	99.8	2	2	2	IPI00186581	IPI00186581, IPI00329760, IPI00398855, IPI00604451, IPI00784387, IPI00791882, IPI00873981, IPI00922878
OS9 osteosarcoma amplified 9, endoplasmic reticulum lectin isoform 2 precursor	<a target="_blank" href="http://srs.ebi.ac.uk/srsbin/cgi-bin/wgetz?-e+[IPI-acc:IPI00186581]+-vn+2">IPI00186581</a>	69230.2	100	4	4	4	IPI00186581	IPI00186581, IPI00329760, IPI00398855, IPI00604451, IPI00791882, IPI00873981, IPI00922878
PAFAH1B1 Isoform 1 of Platelet-activating factor acetylhydrolase IB subunit alpha	<a target="_blank" href="http://srs.ebi.ac.uk/srsbin/cgi-bin/wgetz?-e+[IPI-acc:IPI00218728]+-vn+2">IPI00218728</a>	46619.4	99.8	2	2	2	IPI00218728	IPI00218728, IPI00873228
PAMR1 Isoform 2 of Inactive serine protease PAMR1	<a target="_blank" href="http://srs.ebi.ac.uk/srsbin/cgi-bin/wgetz?-e+[IPI-acc:IPI00064429]+-vn+2">IPI00064429</a>	81925.2	100	8	8	14	IPI00064429	IPI00064429
PAMR1 Isoform 2 of Inactive serine protease RAMP	<a target="_blank" href="http://srs.ebi.ac.uk/srsbin/cgi-bin/wgetz?-e+[IPI-acc:IPI00064429]+-vn+2">IPI00064429</a>	81925.2	100	6	6	7	IPI00064429	IPI00064429, IPI00456672
PAPPA Pappalysin-1	<a target="_blank" href="http://srs.ebi.ac.uk/srsbin/cgi-bin/wgetz?-e+[IPI-acc:IPI00001869]+-vn+2">IPI00001869</a>	180952	100	2	2	2	IPI00001869	IPI00001869
PCDHGC3 Isoform 1 of Protocadherin gamma-C3	<a target="_blank" href="http://srs.ebi.ac.uk/srsbin/cgi-bin/wgetz?-e+[IPI-acc:IPI00001872]+-vn+2">IPI00001872</a>	101061	100	2	3	3	IPI00001872	IPI00001872, IPI00031750, IPI00409667, IPI00409668
PCMT1 protein-L-isoaspartate (D-aspartate) O-methyltransferase 1	<a target="_blank" href="http://srs.ebi.ac.uk/srsbin/cgi-bin/wgetz?-e+[IPI-acc:IPI00411680]+-vn+2">IPI00411680</a>	30297.2	100	12	14	15	IPI00411680	IPI00411680, IPI00828189
PEA15 Astrocytic phosphoprotein PEA-15	<a target="_blank" href="http://srs.ebi.ac.uk/srsbin/cgi-bin/wgetz?-e+[IPI-acc:IPI00014850]+-vn+2">IPI00014850</a>	15023.2	100	4	5	9	IPI00014850	IPI00014850, IPI00643342
PGM1 Isoform 2 of Phosphoglucomutase-1	<a target="_blank" href="http://srs.ebi.ac.uk/srsbin/cgi-bin/wgetz?-e+[IPI-acc:IPI00217872]+-vn+2">IPI00217872</a>	63775.1	100	3	3	3	IPI00217872	IPI00217872, IPI00219526
PHB Prohibitin	<a target="_blank" href="http://srs.ebi.ac.uk/srsbin/cgi-bin/wgetz?-e+[IPI-acc:IPI00017334]+-vn+2">IPI00017334</a>	29786.6	100	2	2	2	IPI00017334	IPI00017334, IPI00791634, IPI00793442, IPI00793658, IPI00909721
PIK3IP1 Isoform 1 of Phosphoinositide-3-kinase-interacting protein 1	<a target="_blank" href="http://srs.ebi.ac.uk/srsbin/cgi-bin/wgetz?-e+[IPI-acc:IPI00298388]+-vn+2">IPI00298388</a>	28229.7	99.9	2	2	4	IPI00298388	IPI00298388, IPI00829813, IPI00942625
PLA2G15 Group XV phospholipase A2	<a target="_blank" href="http://srs.ebi.ac.uk/srsbin/cgi-bin/wgetz?-e+[IPI-acc:IPI00301459]+-vn+2">IPI00301459</a>	46640.9	100	5	5	5	IPI00301459	IPI00301459
PLAU Urokinase-type plasminogen activator	<a target="_blank" href="http://srs.ebi.ac.uk/srsbin/cgi-bin/wgetz?-e+[IPI-acc:IPI00296180]+-vn+2">IPI00296180</a>	48489.5	100	19	22	52	IPI00296180	IPI00296180
PLIN3 Isoform B of Perilipin-3	<a target="_blank" href="http://srs.ebi.ac.uk/srsbin/cgi-bin/wgetz?-e+[IPI-acc:IPI00303882]+-vn+2">IPI00303882</a>	47027.6	100	9	10	12	IPI00303882	IPI00303882
PLXNB2 Plexin-B2	<a target="_blank" href="http://srs.ebi.ac.uk/srsbin/cgi-bin/wgetz?-e+[IPI-acc:IPI00853369]+-vn+2">IPI00853369</a>	205109	100	4	4	4	IPI00853369	IPI00853369
PNP cDNA FLJ25678 fis, clone TST04067, highly similar to PURINE NUCLEOSIDE PHOSPHORYLASE	<a target="_blank" href="http://srs.ebi.ac.uk/srsbin/cgi-bin/wgetz?-e+[IPI-acc:IPI00017672]+-vn+2">IPI00017672</a>	32533.5	100	7	7	8	IPI00017672	IPI00017672
POSTN Periostin, osteoblast specific factor	<a target="_blank" href="http://srs.ebi.ac.uk/srsbin/cgi-bin/wgetz?-e+[IPI-acc:IPI00410241]+-vn+2">IPI00410241</a>	90410.4, 90129.4	100	34	43	165	IPI00410241,IPI00641231	IPI00410241, IPI00641231
POTEE Isoform 1 of POTE ankyrin domain family member E	<a target="_blank" href="http://srs.ebi.ac.uk/srsbin/cgi-bin/wgetz?-e+[IPI-acc:IPI00479743]+-vn+2">IPI00479743</a>	121348	99.8	2	2	3	IPI00479743	IPI00479743
PPIF Peptidyl-prolyl cis-trans isomerase F, mitochondrial	<a target="_blank" href="http://srs.ebi.ac.uk/srsbin/cgi-bin/wgetz?-e+[IPI-acc:IPI00026519]+-vn+2">IPI00026519</a>	22022.4	99.8	2	2	2	IPI00026519	IPI00026519
PPIL1 Peptidyl-prolyl cis-trans isomerase-like 1	<a target="_blank" href="http://srs.ebi.ac.uk/srsbin/cgi-bin/wgetz?-e+[IPI-acc:IPI00007019]+-vn+2">IPI00007019</a>	18219.3	99.8	2	2	2	IPI00007019	IPI00007019
PPM1F Protein phosphatase 1F	<a target="_blank" href="http://srs.ebi.ac.uk/srsbin/cgi-bin/wgetz?-e+[IPI-acc:IPI00291412]+-vn+2">IPI00291412</a>	49812.3	99.8	2	2	2	IPI00291412	IPI00291412, IPI00877996
PPP2R4 Isoform 3 of Serine/threonine-protein phosphatase 2A activator	<a target="_blank" href="http://srs.ebi.ac.uk/srsbin/cgi-bin/wgetz?-e+[IPI-acc:IPI00217296]+-vn+2">IPI00217296</a>	33449.7	100	3	3	3	IPI00217296	IPI00217296, IPI00293102, IPI00893197, IPI00935879
PPP3CA Isoform 1 of Serine/threonine-protein phosphatase 2B catalytic subunit alpha isoform	<a target="_blank" href="http://srs.ebi.ac.uk/srsbin/cgi-bin/wgetz?-e+[IPI-acc:IPI00179415]+-vn+2">IPI00179415</a>	58671.7	100	3	3	3	IPI00179415	IPI00179415, IPI00747748, IPI00910825
PRNP Major prion protein	<a target="_blank" href="http://srs.ebi.ac.uk/srsbin/cgi-bin/wgetz?-e+[IPI-acc:IPI00022284]+-vn+2">IPI00022284</a>	27642.7	99.8	2	2	2	IPI00022284	IPI00022284, IPI00382843, IPI00797025
PROCR Endothelial protein C receptor precursor	<a target="_blank" href="http://srs.ebi.ac.uk/srsbin/cgi-bin/wgetz?-e+[IPI-acc:IPI00009276]+-vn+2">IPI00009276</a>	30697.3	100	3	3	6	IPI00009276	IPI00009276
PROSC Proline synthetase co-transcribed homolog (Bacterial), isoform CRA_b	<a target="_blank" href="http://srs.ebi.ac.uk/srsbin/cgi-bin/wgetz?-e+[IPI-acc:IPI00016346]+-vn+2">IPI00016346</a>	34024	99.8	2	2	2	IPI00016346	IPI00016346, IPI00902466
PSG1 Isoform 2 of Pregnancy-specific beta-1-glycoprotein 1	<a target="_blank" href="http://srs.ebi.ac.uk/srsbin/cgi-bin/wgetz?-e+[IPI-acc:IPI00163720]+-vn+2">IPI00163720</a>	48123.2	100	8	9	14	IPI00163720	IPI00163720, IPI00335812, IPI00399104
PSMC2 26S protease regulatory subunit 7	<a target="_blank" href="http://srs.ebi.ac.uk/srsbin/cgi-bin/wgetz?-e+[IPI-acc:IPI00021435]+-vn+2">IPI00021435</a>	48617.6	100	2	2	2	IPI00021435	IPI00021435
PSMD11 Proteasome 26S non-ATPase subunit 11 variant (Fragment)	<a target="_blank" href="http://srs.ebi.ac.uk/srsbin/cgi-bin/wgetz?-e+[IPI-acc:IPI00105598]+-vn+2">IPI00105598</a>	47519.4	99.8	2	2	2	IPI00105598	IPI00105598
PSMD12 26S proteasome non-ATPase regulatory subunit 12	<a target="_blank" href="http://srs.ebi.ac.uk/srsbin/cgi-bin/wgetz?-e+[IPI-acc:IPI00185374]+-vn+2">IPI00185374</a>	52888.2	99.8	2	2	2	IPI00185374	IPI00185374
PSMD14 26S proteasome non-ATPase regulatory subunit 14	<a target="_blank" href="http://srs.ebi.ac.uk/srsbin/cgi-bin/wgetz?-e+[IPI-acc:IPI00024821]+-vn+2">IPI00024821</a>	34558.6	100	3	3	3	IPI00024821	IPI00024821
PSMD5 26S proteasome non-ATPase regulatory subunit 5	<a target="_blank" href="http://srs.ebi.ac.uk/srsbin/cgi-bin/wgetz?-e+[IPI-acc:IPI00002134]+-vn+2">IPI00002134</a>	56179	99.8	2	2	2	IPI00002134	IPI00002134, IPI00909766
PTGR1 Prostaglandin reductase 1	<a target="_blank" href="http://srs.ebi.ac.uk/srsbin/cgi-bin/wgetz?-e+[IPI-acc:IPI00292657]+-vn+2">IPI00292657</a>	35852.5	100	2	2	2	IPI00292657	IPI00292657, IPI00642248
QPCT Isoform 1 of Glutaminyl-peptide cyclotransferase	<a target="_blank" href="http://srs.ebi.ac.uk/srsbin/cgi-bin/wgetz?-e+[IPI-acc:IPI00003919]+-vn+2">IPI00003919</a>	40859.9	99.8	2	2	4	IPI00003919	IPI00003919, IPI00892934, IPI00954591
RAB1A Isoform 1 of Ras-related protein Rab-1A	<a target="_blank" href="http://srs.ebi.ac.uk/srsbin/cgi-bin/wgetz?-e+[IPI-acc:IPI00005719]+-vn+2">IPI00005719</a>	22660.4	100	3	3	3	IPI00005719	IPI00005719, IPI00008964, IPI00374519, IPI00896425, IPI00937805
RAC1 Isoform A of Ras-related C3 botulinum toxin substrate 1	<a target="_blank" href="http://srs.ebi.ac.uk/srsbin/cgi-bin/wgetz?-e+[IPI-acc:IPI00010271]+-vn+2">IPI00010271</a>	21432.6	100	2	3	3	IPI00010271	IPI00010271, IPI00219675, IPI00010271, IPI00219675, IPI00394837
RALA Ras-related protein Ral-A	<a target="_blank" href="http://srs.ebi.ac.uk/srsbin/cgi-bin/wgetz?-e+[IPI-acc:IPI00217519]+-vn+2">IPI00217519</a>	23549.2	100	2	3	3	IPI00217519	IPI00217519
RANP1;RAN GTP-binding nuclear protein Ran	<a target="_blank" href="http://srs.ebi.ac.uk/srsbin/cgi-bin/wgetz?-e+[IPI-acc:IPI00643041]+-vn+2">IPI00643041</a>	24405.1	100	5	6	11	IPI00643041	IPI00643041, IPI00792352, IPI00795671, IPI00796462
RBM4 Isoform 1 of RNA-binding protein 4	<a target="_blank" href="http://srs.ebi.ac.uk/srsbin/cgi-bin/wgetz?-e+[IPI-acc:IPI00003704]+-vn+2">IPI00003704</a>	40296.2	99.6	2	2	2	IPI00003704	IPI00003704
RBP1 retinol binding protein 1, cellular isoform a	<a target="_blank" href="http://srs.ebi.ac.uk/srsbin/cgi-bin/wgetz?-e+[IPI-acc:IPI00219718]+-vn+2">IPI00219718</a>	22292.3	100	4	4	5	IPI00219718	IPI00219718, IPI00791403, IPI00940513
RNPEP Aminopeptidase B	<a target="_blank" href="http://srs.ebi.ac.uk/srsbin/cgi-bin/wgetz?-e+[IPI-acc:IPI00642211]+-vn+2">IPI00642211</a>	73481.6	100	6	6	6	IPI00642211	IPI00642211
RPL21;RPL21P19 60S ribosomal protein L21	<a target="_blank" href="http://srs.ebi.ac.uk/srsbin/cgi-bin/wgetz?-e+[IPI-acc:IPI00247583]+-vn+2">IPI00247583</a>	18547	99.8	2	3	3	IPI00247583	IPI00247583, IPI00397713, IPI00845507, IPI00879165, IPI00940766
RPL21P19;RPL21 60S ribosomal protein L21	<a target="_blank" href="http://srs.ebi.ac.uk/srsbin/cgi-bin/wgetz?-e+[IPI-acc:IPI00247583]+-vn+2">IPI00247583</a>	18547	99.8	2	2	2	IPI00247583	IPI00247583, IPI00397713, IPI00845507, IPI00879165, IPI00940766
RPL30 60S ribosomal protein L30	<a target="_blank" href="http://srs.ebi.ac.uk/srsbin/cgi-bin/wgetz?-e+[IPI-acc:IPI00219156]+-vn+2">IPI00219156</a>	12766.7	99.8	2	3	3	IPI00219156	IPI00219156, IPI00872940
RPL9 60S ribosomal protein L9	<a target="_blank" href="http://srs.ebi.ac.uk/srsbin/cgi-bin/wgetz?-e+[IPI-acc:IPI00031691]+-vn+2">IPI00031691</a>	21845.7	99.8	2	2	2	IPI00031691	IPI00031691, IPI00795717
RPS11 40S ribosomal protein S11	<a target="_blank" href="http://srs.ebi.ac.uk/srsbin/cgi-bin/wgetz?-e+[IPI-acc:IPI00025091]+-vn+2">IPI00025091</a>	18413.3	99.8	2	2	2	IPI00025091	IPI00025091
RPS21;LOC100291837 40S ribosomal protein S21	<a target="_blank" href="http://srs.ebi.ac.uk/srsbin/cgi-bin/wgetz?-e+[IPI-acc:IPI00017448]+-vn+2">IPI00017448</a>	9093.6	99.8	2	2	3	IPI00017448	IPI00017448, IPI00387084
RPS26 40S ribosomal protein S26	<a target="_blank" href="http://srs.ebi.ac.uk/srsbin/cgi-bin/wgetz?-e+[IPI-acc:IPI00655650]+-vn+2">IPI00655650</a>	12997.5	100	3	3	3	IPI00655650	IPI00655650
RPS27A;UBB;UBC ubiquitin and ribosomal protein S27a precursor	<a target="_blank" href="http://srs.ebi.ac.uk/srsbin/cgi-bin/wgetz?-e+[IPI-acc:IPI00179330]+-vn+2">IPI00179330</a>	17947.6	100	4	4	9	IPI00179330	IPI00179330
RPS6 40S ribosomal protein S6	<a target="_blank" href="http://srs.ebi.ac.uk/srsbin/cgi-bin/wgetz?-e+[IPI-acc:IPI00021840]+-vn+2">IPI00021840</a>	28663.7	99.8	2	2	2	IPI00021840	IPI00021840
RPS9 40S ribosomal protein S9	<a target="_blank" href="http://srs.ebi.ac.uk/srsbin/cgi-bin/wgetz?-e+[IPI-acc:IPI00221088]+-vn+2">IPI00221088</a>	22574.5	100	3	3	3	IPI00221088	IPI00221088, IPI00847192
RUVBL2 RuvB-like 2	<a target="_blank" href="http://srs.ebi.ac.uk/srsbin/cgi-bin/wgetz?-e+[IPI-acc:IPI00009104]+-vn+2">IPI00009104</a>	51140.1	100	2	2	2	IPI00009104	IPI00009104
SCRN1 Secernin-1	<a target="_blank" href="http://srs.ebi.ac.uk/srsbin/cgi-bin/wgetz?-e+[IPI-acc:IPI00289862]+-vn+2">IPI00289862</a>	46364.1	100	4	5	8	IPI00289862	IPI00289862, IPI00923582
SDCBP Isoform 1 of Syntenin-1	<a target="_blank" href="http://srs.ebi.ac.uk/srsbin/cgi-bin/wgetz?-e+[IPI-acc:IPI00299086]+-vn+2">IPI00299086</a>	32427.3	100	4	5	7	IPI00299086	IPI00299086, IPI00479018, IPI00910606
SEC24A Isoform 1 of Protein transport protein Sec24A	<a target="_blank" href="http://srs.ebi.ac.uk/srsbin/cgi-bin/wgetz?-e+[IPI-acc:IPI00873472]+-vn+2">IPI00873472</a>	119734	99.9	2	2	2	IPI00873472	IPI00873472
SECTM1 Secreted and transmembrane protein 1	<a target="_blank" href="http://srs.ebi.ac.uk/srsbin/cgi-bin/wgetz?-e+[IPI-acc:IPI00170635]+-vn+2">IPI00170635</a>	27020.5	99.8	2	2	2	IPI00170635	IPI00170635
SELM Selenoprotein M	<a target="_blank" href="http://srs.ebi.ac.uk/srsbin/cgi-bin/wgetz?-e+[IPI-acc:IPI00103471]+-vn+2">IPI00103471</a>	16167.3	99.8	2	2	2	IPI00103471	IPI00103471, IPI00930363
SEMA7A Semaphorin-7A	<a target="_blank" href="http://srs.ebi.ac.uk/srsbin/cgi-bin/wgetz?-e+[IPI-acc:IPI00025257]+-vn+2">IPI00025257</a>	74805.7	100	6	6	7	IPI00025257	IPI00025257
SERBP1 SERPINE1 mRNA binding protein 1, isoform CRA_d	<a target="_blank" href="http://srs.ebi.ac.uk/srsbin/cgi-bin/wgetz?-e+[IPI-acc:IPI00410693]+-vn+2">IPI00410693</a>	50903.2	100	4	4	6	IPI00410693	IPI00410693, IPI00412714, IPI00470497, IPI00470498
SF3A1 Splicing factor 3A subunit 1	<a target="_blank" href="http://srs.ebi.ac.uk/srsbin/cgi-bin/wgetz?-e+[IPI-acc:IPI00017451]+-vn+2">IPI00017451</a>	88868.1	100	3	3	3	IPI00017451	IPI00017451
SFRS9 Splicing factor, arginine/serine-rich 9	<a target="_blank" href="http://srs.ebi.ac.uk/srsbin/cgi-bin/wgetz?-e+[IPI-acc:IPI00012340]+-vn+2">IPI00012340</a>	25524.9	99.8	2	2	4	IPI00012340	IPI00012340
SIAE Isoform 1 of Sialate O-acetylesterase	<a target="_blank" href="http://srs.ebi.ac.uk/srsbin/cgi-bin/wgetz?-e+[IPI-acc:IPI00010949]+-vn+2">IPI00010949</a>	58297.3	99.8	2	2	5	IPI00010949	IPI00010949, IPI00759728
SIL1 Nucleotide exchange factor SIL1	<a target="_blank" href="http://srs.ebi.ac.uk/srsbin/cgi-bin/wgetz?-e+[IPI-acc:IPI00296197]+-vn+2">IPI00296197</a>	52067.8	100	4	4	6	IPI00296197	IPI00296197
SLC25A5 ADP/ATP translocase 2	<a target="_blank" href="http://srs.ebi.ac.uk/srsbin/cgi-bin/wgetz?-e+[IPI-acc:IPI00007188]+-vn+2">IPI00007188</a>	32878.5	99.8	2	2	3	IPI00007188	IPI00007188, IPI00291467, IPI00645646
SNRPF Small nuclear ribonucleoprotein F	<a target="_blank" href="http://srs.ebi.ac.uk/srsbin/cgi-bin/wgetz?-e+[IPI-acc:IPI00220528]+-vn+2">IPI00220528</a>	9707.4	99.8	2	2	2	IPI00220528	IPI00220528
SPTAN1 Isoform 3 of Spectrin alpha chain, brain	<a target="_blank" href="http://srs.ebi.ac.uk/srsbin/cgi-bin/wgetz?-e+[IPI-acc:IPI00843765]+-vn+2">IPI00843765</a>	282267	100	15	17	19	IPI00843765	IPI00843765, IPI00844215, IPI00871535, IPI00879810
SQSTM1 Phosphotyrosine independent ligand p62B for the Lck SH2 domain B-cell isoform (Fragment)	<a target="_blank" href="http://srs.ebi.ac.uk/srsbin/cgi-bin/wgetz?-e+[IPI-acc:IPI00013676]+-vn+2">IPI00013676</a>	45703.8	99.8	2	2	2	IPI00013676	IPI00013676, IPI00179473, IPI00784104, IPI00908710
SRM Spermidine synthase	<a target="_blank" href="http://srs.ebi.ac.uk/srsbin/cgi-bin/wgetz?-e+[IPI-acc:IPI00292020]+-vn+2">IPI00292020</a>	33806.5	100	2	2	2	IPI00292020	IPI00292020
SRPX2 Sushi repeat-containing protein SRPX2	<a target="_blank" href="http://srs.ebi.ac.uk/srsbin/cgi-bin/wgetz?-e+[IPI-acc:IPI00004446]+-vn+2">IPI00004446</a>	52954.3	100	10	10	12	IPI00004446	IPI00004446
SSC5D Scavenger receptor cysteine-rich domain-containing protein LOC284297	<a target="_blank" href="http://srs.ebi.ac.uk/srsbin/cgi-bin/wgetz?-e+[IPI-acc:IPI00554474]+-vn+2">IPI00554474</a>	115750	100	14	17	23	IPI00554474	IPI00554474
STC1 Stanniocalcin-1	<a target="_blank" href="http://srs.ebi.ac.uk/srsbin/cgi-bin/wgetz?-e+[IPI-acc:IPI00005564]+-vn+2">IPI00005564</a>	27603.3	100	4	4	5	IPI00005564	IPI00005564
Tax_Id=9606 MDH1 Malate dehydrogenase, cytoplasmic	<a target="_blank" href="http://srs.ebi.ac.uk/srsbin/cgi-bin/wgetz?-e+[IPI-acc:IPI00291005]+-vn+2">IPI00291005</a>	0	100	6	6	6	IPI00291005	IPI00291005
TBCB Tubulin-folding cofactor B	<a target="_blank" href="http://srs.ebi.ac.uk/srsbin/cgi-bin/wgetz?-e+[IPI-acc:IPI00293126]+-vn+2">IPI00293126</a>	27307.5	99.8	2	2	2	IPI00293126	IPI00293126
TCEB2 Transcription elongation factor B polypeptide 2	<a target="_blank" href="http://srs.ebi.ac.uk/srsbin/cgi-bin/wgetz?-e+[IPI-acc:IPI00026670]+-vn+2">IPI00026670</a>	13115.2	99.8	2	2	2	IPI00026670	IPI00026670, IPI00410162, IPI00917694
TCF20 Isoform 1 of Transcription factor 20	<a target="_blank" href="http://srs.ebi.ac.uk/srsbin/cgi-bin/wgetz?-e+[IPI-acc:IPI00159322]+-vn+2">IPI00159322</a>	211751	96.9	2	2	2	IPI00159322	IPI00159322, IPI00220381, IPI00871677
TFF3 14 kDa protein	<a target="_blank" href="http://srs.ebi.ac.uk/srsbin/cgi-bin/wgetz?-e+[IPI-acc:IPI00018909]+-vn+2">IPI00018909</a>	14233.9	99.8	2	2	4	IPI00018909	IPI00018909, IPI00940158
TGFB2 Isoform B of Transforming growth factor beta-2	<a target="_blank" href="http://srs.ebi.ac.uk/srsbin/cgi-bin/wgetz?-e+[IPI-acc:IPI00220156]+-vn+2">IPI00220156</a>	50556.4	100	3	4	6	IPI00220156	IPI00220156, IPI00235354
TGFBR3 transforming growth factor, beta receptor III	<a target="_blank" href="http://srs.ebi.ac.uk/srsbin/cgi-bin/wgetz?-e+[IPI-acc:IPI00304865]+-vn+2">IPI00304865</a>	93482.2	100	3	3	4	IPI00304865	IPI00304865
TGOLN2 Isoform TGN51 of Trans-Golgi network integral membrane protein 2	<a target="_blank" href="http://srs.ebi.ac.uk/srsbin/cgi-bin/wgetz?-e+[IPI-acc:IPI00012545]+-vn+2">IPI00012545</a>	51095.1	100	3	3	3	IPI00012545	IPI00012545, IPI00219049, IPI00297543, IPI00855725, IPI00855872, IPI00921828
THSD4 Isoform 1 of Thrombospondin type-1 domain-containing protein 4	<a target="_blank" href="http://srs.ebi.ac.uk/srsbin/cgi-bin/wgetz?-e+[IPI-acc:IPI00794391]+-vn+2">IPI00794391</a>	112429	99.8	2	2	2	IPI00794391	IPI00794391
TNPO1 Isoform 1 of Transportin-1	<a target="_blank" href="http://srs.ebi.ac.uk/srsbin/cgi-bin/wgetz?-e+[IPI-acc:IPI00024364]+-vn+2">IPI00024364</a>	102341	100	5	5	6	IPI00024364	IPI00024364, IPI00843876, IPI00908817
TOMM34 Mitochondrial import receptor subunit TOM34	<a target="_blank" href="http://srs.ebi.ac.uk/srsbin/cgi-bin/wgetz?-e+[IPI-acc:IPI00009946]+-vn+2">IPI00009946</a>	34542.3	100	2	2	2	IPI00009946	IPI00009946
TP53I3 Isoform 1 of Quinone oxidoreductase PIG3	<a target="_blank" href="http://srs.ebi.ac.uk/srsbin/cgi-bin/wgetz?-e+[IPI-acc:IPI00384643]+-vn+2">IPI00384643</a>	35519.3	100	2	2	2	IPI00384643	IPI00384643, IPI00908508
TPD52L2 Isoform 2 of Tumor protein D54	<a target="_blank" href="http://srs.ebi.ac.uk/srsbin/cgi-bin/wgetz?-e+[IPI-acc:IPI00221178]+-vn+2">IPI00221178</a>	19883.3	100	4	4	5	IPI00221178	IPI00221178, IPI00306825, IPI00399265, IPI00399266, IPI00399267, IPI00399268, IPI00743469
TPM1 Isoform 3 of Tropomyosin alpha-1 chain	<a target="_blank" href="http://srs.ebi.ac.uk/srsbin/cgi-bin/wgetz?-e+[IPI-acc:IPI00216135]+-vn+2">IPI00216135</a>	32859.1	100	3	3	3	IPI00216135	IPI00216135
TPM2 Isoform 2 of Tropomyosin beta chain	<a target="_blank" href="http://srs.ebi.ac.uk/srsbin/cgi-bin/wgetz?-e+[IPI-acc:IPI00220709]+-vn+2">IPI00220709</a>	32972.6	100	5	5	5	IPI00220709	IPI00220709, IPI00220709, IPI00646748
TPT1 Translationally-controlled tumor protein	<a target="_blank" href="http://srs.ebi.ac.uk/srsbin/cgi-bin/wgetz?-e+[IPI-acc:IPI00550900]+-vn+2">IPI00550900</a>	19578.2	100	5	8	18	IPI00550900	IPI00550900
TUBA1C Tubulin alpha-1C chain	<a target="_blank" href="http://srs.ebi.ac.uk/srsbin/cgi-bin/wgetz?-e+[IPI-acc:IPI00218343]+-vn+2">IPI00218343</a>	49877.4	99.8	2	2	3	IPI00218343	IPI00218343
TUBB2B Tubulin beta-2B chain	<a target="_blank" href="http://srs.ebi.ac.uk/srsbin/cgi-bin/wgetz?-e+[IPI-acc:IPI00031370]+-vn+2">IPI00031370</a>	49935.1	100	5	5	9	IPI00031370	IPI00031370
TUBB6 46 kDa protein	<a target="_blank" href="http://srs.ebi.ac.uk/srsbin/cgi-bin/wgetz?-e+[IPI-acc:IPI00641706]+-vn+2">IPI00641706</a>	45746.4	99.8	2	2	2	IPI00641706	IPI00641706
TXNRD1 Isoform 3 of Thioredoxin reductase 1, cytoplasmic	<a target="_blank" href="http://srs.ebi.ac.uk/srsbin/cgi-bin/wgetz?-e+[IPI-acc:IPI00783641]+-vn+2">IPI00783641</a>	65503.1	100	14	15	19	IPI00783641	IPI00783641, IPI00847482, IPI00884896
UAP1 Isoform AGX2 of UDP-N-acetylhexosamine pyrophosphorylase	<a target="_blank" href="http://srs.ebi.ac.uk/srsbin/cgi-bin/wgetz?-e+[IPI-acc:IPI00000684]+-vn+2">IPI00000684</a>	58751.5	99.8	2	2	2	IPI00000684	IPI00000684, IPI00217816, IPI00607787
UBE2V1 Isoform 1 of Ubiquitin-conjugating enzyme E2 variant 1	<a target="_blank" href="http://srs.ebi.ac.uk/srsbin/cgi-bin/wgetz?-e+[IPI-acc:IPI00019599]+-vn+2">IPI00019599</a>	25778.9	99.9	2	2	6	IPI00019599	IPI00019599, IPI00030962, IPI00397947, IPI00447356, IPI00472498, IPI00890717
UROD Uroporphyrinogen decarboxylase	<a target="_blank" href="http://srs.ebi.ac.uk/srsbin/cgi-bin/wgetz?-e+[IPI-acc:IPI00301489]+-vn+2">IPI00301489</a>	40769.2	99.8	2	2	2	IPI00301489	IPI00301489, IPI00514944
VAPA Isoform 1 of Vesicle-associated membrane protein-associated protein A	<a target="_blank" href="http://srs.ebi.ac.uk/srsbin/cgi-bin/wgetz?-e+[IPI-acc:IPI00170692]+-vn+2">IPI00170692</a>	27875.9	100	2	3	3	IPI00170692	IPI00170692, IPI00374657
VBP1 von Hippel-Lindau binding protein 1, isoform CRA_b	<a target="_blank" href="http://srs.ebi.ac.uk/srsbin/cgi-bin/wgetz?-e+[IPI-acc:IPI00334159]+-vn+2">IPI00334159</a>	26518	100	4	4	5	IPI00334159	IPI00334159
VCAN Isoform V0 of Versican core protein	<a target="_blank" href="http://srs.ebi.ac.uk/srsbin/cgi-bin/wgetz?-e+[IPI-acc:IPI00009802]+-vn+2">IPI00009802</a>	372795	100	17	20	43	IPI00009802	IPI00009802
VCAN Isoform V1 of Versican core protein	<a target="_blank" href="http://srs.ebi.ac.uk/srsbin/cgi-bin/wgetz?-e+[IPI-acc:IPI00215628]+-vn+2">IPI00215628</a>	265028	100	18	21	47	IPI00215628	IPI00215628
WDR12 Ribosome biogenesis protein WDR12	<a target="_blank" href="http://srs.ebi.ac.uk/srsbin/cgi-bin/wgetz?-e+[IPI-acc:IPI00304232]+-vn+2">IPI00304232</a>	47690.5	99.8	2	3	3	IPI00304232	IPI00304232
XPNPEP1 X-Pro aminopeptidase 1, soluble isoform 2	<a target="_blank" href="http://srs.ebi.ac.uk/srsbin/cgi-bin/wgetz?-e+[IPI-acc:IPI00607814]+-vn+2">IPI00607814</a>	72090.5	99.8	2	2	2	IPI00607814	IPI00607814, IPI00645898, IPI00793375
