# Supplementary material for: Proteomic Signatures of the Desmoplastic Invasion Front Reveal Collagen Type XII as a Marker of Myofibroblastic Differentiation During Colorectal Cancer Metastasis
Source: Oncotarget. 2012 Mar 8;3(3):267–85. doi: 10.18632/oncotarget.451 (PMC3359884; doi:10.18632/oncotarget.451)
Supplement: Supplementary file 7 [file oncotarget-03-267-s007.xlsx]

## Sheet: tableContent
Proteins in Set 1	IPI_link	Prot. Mol. Weight	Max Prob.	Max Unique Pepts.	Max Unique Spectra	Max Total Spectra	First IPI	All IPIs	IPI Tested	maxS	signalp.pprediction	signalp.sprob	signalp.anchorprob	secretomep.NNscore	TMHMM.N	type	prediction
- 16 kDa protein	<a target="_blank" href="http://srs.ebi.ac.uk/srsbin/cgi-bin/wgetz?-e+[IPI-acc:IPI00293975]+-vn+2">IPI00293975</a>	16172.9	100	3	3	3	IPI00293975	IPI00293975, IPI00927606	IPI00293975	0.706	Non-secretory protein	0.028	0.002	0.631	0		FALSE
AASDHPPT L-aminoadipate-semialdehyde dehydrogenase-phosphopantetheinyl transferase	<a target="_blank" href="http://srs.ebi.ac.uk/srsbin/cgi-bin/wgetz?-e+[IPI-acc:IPI00250297]+-vn+2">IPI00250297</a>	35759.1	99.8	2	2	2	IPI00250297	IPI00250297	IPI00250297	0.619	Non-secretory protein	0.38	0	0.551	0		FALSE
ACADVL cDNA FLJ56425, highly similar to Very-long-chain specific acyl-CoAdehydrogenase, mitochondrial	<a target="_blank" href="http://srs.ebi.ac.uk/srsbin/cgi-bin/wgetz?-e+[IPI-acc:IPI00028031]+-vn+2">IPI00028031</a>	75192.9	99.8	2	2	2	IPI00028031	IPI00028031, IPI00178744, IPI00937735	IPI00028031	0.358	Non-secretory protein	0	0	0.259	0		FALSE
ACO1 Cytoplasmic aconitate hydratase	<a target="_blank" href="http://srs.ebi.ac.uk/srsbin/cgi-bin/wgetz?-e+[IPI-acc:IPI00008485]+-vn+2">IPI00008485</a>	98383	100	3	3	3	IPI00008485	IPI00008485	IPI00008485	0.122	Non-secretory protein	0	0	0.404	0		FALSE
ACP1 Isoform 2 of Low molecular weight phosphotyrosine protein phosphatase	<a target="_blank" href="http://srs.ebi.ac.uk/srsbin/cgi-bin/wgetz?-e+[IPI-acc:IPI00218847]+-vn+2">IPI00218847</a>	17959.4	100	3	3	3	IPI00218847	IPI00218847, IPI00219861, IPI00382703, IPI00410615, IPI00759646, IPI00892543, IPI00893203, IPI00218847, IPI00219861, IPI00410615	IPI00218847	0.708	Non-secretory protein	0.413	0	0.875	0	OTHER	TRUE
ADAMTS12 ADAM metallopeptidase with thrombospondin type 1 motif, 12 preproprotein	<a target="_blank" href="http://srs.ebi.ac.uk/srsbin/cgi-bin/wgetz?-e+[IPI-acc:IPI00036578]+-vn+2">IPI00036578</a>	177656	99.8	2	2	2	IPI00036578	IPI00036578, IPI00944649	IPI00036578	0.961	Signal peptide	0.973	0.002	0.268	0	SP	TRUE
ADSL cDNA FLJ59367, highly similar to Adenylosuccinate lyase	<a target="_blank" href="http://srs.ebi.ac.uk/srsbin/cgi-bin/wgetz?-e+[IPI-acc:IPI00026904]+-vn+2">IPI00026904</a>	56213.6	100	3	3	3	IPI00026904	IPI00026904, IPI00942092	IPI00026904	0.217	Non-secretory protein	0.002	0	0.61	0		FALSE
ADSS Adenylosuccinate synthetase isozyme 2	<a target="_blank" href="http://srs.ebi.ac.uk/srsbin/cgi-bin/wgetz?-e+[IPI-acc:IPI00026833]+-vn+2">IPI00026833</a>	50079.8	99.8	2	2	2	IPI00026833	IPI00026833	IPI00026833	0.331	Non-secretory protein	0.003	0	0.453	0		FALSE
AEBP1 Isoform 1 of Adipocyte enhancer-binding protein 1	<a target="_blank" href="http://srs.ebi.ac.uk/srsbin/cgi-bin/wgetz?-e+[IPI-acc:IPI00745313]+-vn+2">IPI00745313</a>	130913	100	5	5	5	IPI00745313	IPI00745313	IPI00745313	0.988	Signal peptide	1	0	0.118	0	SP	TRUE
AIMP2 Aminoacyl tRNA synthetase complex-interacting multifunctional protein 2	<a target="_blank" href="http://srs.ebi.ac.uk/srsbin/cgi-bin/wgetz?-e+[IPI-acc:IPI00011916]+-vn+2">IPI00011916</a>	35331.3	99.8	2	2	2	IPI00011916	IPI00011916, IPI00940113	IPI00011916	0.187	Non-secretory protein	0	0	0.335	0		FALSE
AKAP2;PALM2-AKAP2 Isoform 2 of A-kinase anchor protein 2	<a target="_blank" href="http://srs.ebi.ac.uk/srsbin/cgi-bin/wgetz?-e+[IPI-acc:IPI00032064]+-vn+2">IPI00032064</a>	122054	99.8	2	2	2	IPI00032064	IPI00032064, IPI00171217, IPI00816415, IPI00914995, IPI00942356, IPI00946775	IPI00032064	0.035	Non-secretory protein	0	0	0.161	0		FALSE
AP1G1 adaptor-related protein complex 1, gamma 1 subunit isoform a	<a target="_blank" href="http://srs.ebi.ac.uk/srsbin/cgi-bin/wgetz?-e+[IPI-acc:IPI00293396]+-vn+2">IPI00293396</a>	91707.6	99.8	2	2	2	IPI00293396	IPI00293396, IPI00643591, IPI00909354, IPI00909722, IPI00939879, IPI00293396, IPI00643591, IPI00909354, IPI00939879	IPI00293396	0.529	Non-secretory protein	0.001	0.007	0.4	0		FALSE
AP2B1 Isoform 1 of AP-2 complex subunit beta	<a target="_blank" href="http://srs.ebi.ac.uk/srsbin/cgi-bin/wgetz?-e+[IPI-acc:IPI00784156]+-vn+2">IPI00784156</a>	104537	99.8	2	2	2	IPI00784156	IPI00784156, IPI00784366, IPI00790702	IPI00784156	0.027	Non-secretory protein	0	0	0.677	0		FALSE
APOB Apolipoprotein B-100	<a target="_blank" href="http://srs.ebi.ac.uk/srsbin/cgi-bin/wgetz?-e+[IPI-acc:IPI00022229]+-vn+2">IPI00022229</a>	515554	99	2	2	2	IPI00022229	IPI00022229, IPI00894122	IPI00022229	0.995	Signal peptide	1	0	0.331	1	SP TMH	TRUE
APOC2 Apolipoprotein C-II	<a target="_blank" href="http://srs.ebi.ac.uk/srsbin/cgi-bin/wgetz?-e+[IPI-acc:IPI00021856]+-vn+2">IPI00021856</a>	11266.1	100	2	2	2	IPI00021856	IPI00021856	IPI00021856	0.993	Signal peptide	1	0	0.964	0	SP OTHER	TRUE
ARF6 ADP-ribosylation factor 6	<a target="_blank" href="http://srs.ebi.ac.uk/srsbin/cgi-bin/wgetz?-e+[IPI-acc:IPI00215920]+-vn+2">IPI00215920</a>	20065	99.8	2	2	2	IPI00215920	IPI00215920	IPI00215920	0.886	Non-secretory protein	0.001	0	0.702	0	OTHER	TRUE
ARPC1B Actin-related protein 2/3 complex subunit 1B	<a target="_blank" href="http://srs.ebi.ac.uk/srsbin/cgi-bin/wgetz?-e+[IPI-acc:IPI00005160]+-vn+2">IPI00005160</a>	40931.8	99.8	2	2	2	IPI00005160	IPI00005160, IPI00737530	IPI00005160	0.467	Non-secretory protein	0.003	0	0.222	0		FALSE
ARPC2 Actin-related protein 2/3 complex subunit 2	<a target="_blank" href="http://srs.ebi.ac.uk/srsbin/cgi-bin/wgetz?-e+[IPI-acc:IPI00005161]+-vn+2">IPI00005161</a>	34315.7	100	3	4	4	IPI00005161	IPI00005161	IPI00005161	0.202	Non-secretory protein	0	0	0.36	0		FALSE
ARSA Arylsulfatase A	<a target="_blank" href="http://srs.ebi.ac.uk/srsbin/cgi-bin/wgetz?-e+[IPI-acc:IPI00329685]+-vn+2">IPI00329685</a>	53789.5	99.6	2	2	2	IPI00329685	IPI00329685, IPI00744184, IPI00853468	IPI00329685	0.984	Signal peptide	0.999	0.001	0.833	0	SP OTHER	TRUE
ASAH1 N-acylsphingosine amidohydrolase (Acid ceramidase) 1, isoform CRA_c	<a target="_blank" href="http://srs.ebi.ac.uk/srsbin/cgi-bin/wgetz?-e+[IPI-acc:IPI00013698]+-vn+2">IPI00013698</a>	60666.6	100	2	2	2	IPI00013698	IPI00013698, IPI00418446, IPI00940046	IPI00013698	0.433	Non-secretory protein	0.035	0	0.371	0		FALSE
ASPH Aspartyl/asparaginyl beta-hydroxylase	<a target="_blank" href="http://srs.ebi.ac.uk/srsbin/cgi-bin/wgetz?-e+[IPI-acc:IPI00294834]+-vn+2">IPI00294834</a>	85844.6	100	3	3	3	IPI00294834	IPI00294834, IPI00294834, IPI00944640	IPI00294834	0.605	Signal anchor	0.001	0.941	0.682	1	TMH	TRUE
ATG3 Isoform 1 of Autophagy-related protein 3	<a target="_blank" href="http://srs.ebi.ac.uk/srsbin/cgi-bin/wgetz?-e+[IPI-acc:IPI00022254]+-vn+2">IPI00022254</a>	35846.2	99.8	2	2	2	IPI00022254	IPI00022254, IPI00449201	IPI00022254	0.114	Non-secretory protein	0	0	0.529	0		FALSE
ATP1A1 Isoform Long of Sodium/potassium-transporting ATPase subunit alpha-1	<a target="_blank" href="http://srs.ebi.ac.uk/srsbin/cgi-bin/wgetz?-e+[IPI-acc:IPI00006482]+-vn+2">IPI00006482</a>	112882	100	4	4	4	IPI00006482	IPI00006482, IPI00646182	IPI00006482	0.075	Non-secretory protein	0	0	0.591	10	TMH	TRUE
ATP1B3 Sodium/potassium-transporting ATPase subunit beta-3	<a target="_blank" href="http://srs.ebi.ac.uk/srsbin/cgi-bin/wgetz?-e+[IPI-acc:IPI00008167]+-vn+2">IPI00008167</a>	31495.7	100	3	3	4	IPI00008167	IPI00008167	IPI00008167	0.967	Signal anchor	0	1	0.759	1	TMH OTHER	TRUE
ATP5J ATP synthase-coupling factor 6, mitochondrial	<a target="_blank" href="http://srs.ebi.ac.uk/srsbin/cgi-bin/wgetz?-e+[IPI-acc:IPI00002521]+-vn+2">IPI00002521</a>	12569.9	99.8	2	2	2	IPI00002521	IPI00002521, IPI00456008	IPI00002521	0.804	Non-secretory protein	0.084	0	0.91	0	OTHER	TRUE
ATXN10 Ataxin-10	<a target="_blank" href="http://srs.ebi.ac.uk/srsbin/cgi-bin/wgetz?-e+[IPI-acc:IPI00001636]+-vn+2">IPI00001636</a>	53472.7	99.8	2	2	2	IPI00001636	IPI00001636, IPI00913912, IPI00940152	IPI00001636	0.552	Non-secretory protein	0.104	0	0.429	0		FALSE
AZGP1 Zinc-alpha-2-glycoprotein	<a target="_blank" href="http://srs.ebi.ac.uk/srsbin/cgi-bin/wgetz?-e+[IPI-acc:IPI00166729]+-vn+2">IPI00166729</a>	34240.6	100	10	12	23	IPI00166729	IPI00166729	IPI00166729	0.991	Signal peptide	1	0	0.754	0	SP OTHER	TRUE
B4GALT4 Beta-1,4-galactosyltransferase 4	<a target="_blank" href="http://srs.ebi.ac.uk/srsbin/cgi-bin/wgetz?-e+[IPI-acc:IPI00030128]+-vn+2">IPI00030128</a>	40023.9	99.8	2	3	3	IPI00030128	IPI00030128, IPI00945621, IPI00946167	IPI00030128	0.996	Signal peptide	0.97	0.03	0.571	1	SP TMH	TRUE
BASP1 Brain acid soluble protein 1	<a target="_blank" href="http://srs.ebi.ac.uk/srsbin/cgi-bin/wgetz?-e+[IPI-acc:IPI00299024]+-vn+2">IPI00299024</a>	22675.3	100	5	6	6	IPI00299024	IPI00299024	IPI00299024	0.023	Non-secretory protein	0	0	0.47	0		FALSE
BAX Isoform Alpha of Apoptosis regulator BAX	<a target="_blank" href="http://srs.ebi.ac.uk/srsbin/cgi-bin/wgetz?-e+[IPI-acc:IPI00443773]+-vn+2">IPI00443773</a>	21167.2	99.8	2	2	2	IPI00443773	IPI00443773, IPI00444945, IPI00845474, IPI00885203	IPI00443773	0.249	Non-secretory protein	0	0	0.701	1	TMH OTHER	TRUE
BCAP31 B-cell receptor-associated protein 31	<a target="_blank" href="http://srs.ebi.ac.uk/srsbin/cgi-bin/wgetz?-e+[IPI-acc:IPI00218200]+-vn+2">IPI00218200</a>	27974.6	99.8	2	2	2	IPI00218200	IPI00218200, IPI00642984	IPI00218200	0.989	Signal anchor	0.053	0.946	0.874	3	TMH OTHER	TRUE
C10orf116 Adipose most abundant gene transcript 2 protein	<a target="_blank" href="http://srs.ebi.ac.uk/srsbin/cgi-bin/wgetz?-e+[IPI-acc:IPI00020017]+-vn+2">IPI00020017</a>	7836.7	99.8	2	2	2	IPI00020017	IPI00020017	IPI00020017	0.058	Non-secretory protein	0.002	0	0.754	0	OTHER	TRUE
C12orf10 C12orf10 protein	<a target="_blank" href="http://srs.ebi.ac.uk/srsbin/cgi-bin/wgetz?-e+[IPI-acc:IPI00304163]+-vn+2">IPI00304163</a>	33802	99.8	2	2	2	IPI00304163	IPI00304163, IPI00796436	IPI00304163	0.216	Non-secretory protein	0.002	0	0.477	0		FALSE
C12orf5 Probable fructose-2,6-bisphosphatase TIGAR	<a target="_blank" href="http://srs.ebi.ac.uk/srsbin/cgi-bin/wgetz?-e+[IPI-acc:IPI00006907]+-vn+2">IPI00006907</a>	30045.1	99.8	2	2	4	IPI00006907	IPI00006907	IPI00006907	0.324	Non-secretory protein	0	0	0.332	0		FALSE
C14orf156 SRA stem-loop-interacting RNA-binding protein, mitochondrial	<a target="_blank" href="http://srs.ebi.ac.uk/srsbin/cgi-bin/wgetz?-e+[IPI-acc:IPI00009922]+-vn+2">IPI00009922</a>	12331	99.8	2	2	2	IPI00009922	IPI00009922	IPI00009922	0.598	Non-secretory protein	0.045	0	0.826	0	OTHER	TRUE
C1QTNF5 Complement C1q tumor necrosis factor-related protein 5	<a target="_blank" href="http://srs.ebi.ac.uk/srsbin/cgi-bin/wgetz?-e+[IPI-acc:IPI00024105]+-vn+2">IPI00024105</a>	25280.5	100	3	3	5	IPI00024105	IPI00024105	IPI00024105	0.982	Signal peptide	1	0	0.816	0	SP OTHER	TRUE
C4A Putative uncharacterized protein C4A	<a target="_blank" href="http://srs.ebi.ac.uk/srsbin/cgi-bin/wgetz?-e+[IPI-acc:IPI00643525]+-vn+2">IPI00643525</a>	192726	100	6	6	6	IPI00643525	IPI00643525, IPI00843913, IPI00889723, IPI00892547, IPI00937598	IPI00643525	0.984	Signal peptide	0.987	0.01	0.399	0	SP	TRUE
C4B complement component 4B preproprotein	<a target="_blank" href="http://srs.ebi.ac.uk/srsbin/cgi-bin/wgetz?-e+[IPI-acc:IPI00418163]+-vn+2">IPI00418163</a>	192735	100	16	18	19	IPI00418163	IPI00418163, IPI00887154, IPI00892604	IPI00418163	0.984	Signal peptide	0.987	0.01	0.397	0	SP	TRUE
CALM1;CALM2;CALM3 Calmodulin	<a target="_blank" href="http://srs.ebi.ac.uk/srsbin/cgi-bin/wgetz?-e+[IPI-acc:IPI00075248]+-vn+2">IPI00075248</a>	16820	99.8	2	3	4	IPI00075248	IPI00075248, IPI00386621, IPI00794543, IPI00916600, IPI00916768	IPI00075248	0.044	Non-secretory protein	0	0	0.676	0		FALSE
CAP1 47 kDa protein	<a target="_blank" href="http://srs.ebi.ac.uk/srsbin/cgi-bin/wgetz?-e+[IPI-acc:IPI00939159]+-vn+2">IPI00939159</a>	47331.3	99.8	2	2	2	IPI00939159	IPI00939159	IPI00939159	0.094	Non-secretory protein	0	0	0.504	0		FALSE
CCBE1 Isoform 1 of Collagen and calcium-binding EGF domain-containing protein 1	<a target="_blank" href="http://srs.ebi.ac.uk/srsbin/cgi-bin/wgetz?-e+[IPI-acc:IPI00152815]+-vn+2">IPI00152815</a>	44086	98.9	2	2	2	IPI00152815	IPI00152815	IPI00152815	0.921	Signal peptide	0.997	0.002	0.299	0	SP	TRUE
CCDC72 Coiled-coil domain-containing protein 72	<a target="_blank" href="http://srs.ebi.ac.uk/srsbin/cgi-bin/wgetz?-e+[IPI-acc:IPI00006378]+-vn+2">IPI00006378</a>	7048.8	99.8	2	2	2	IPI00006378	IPI00006378	IPI00006378	0.025	Non-secretory protein	0	0	0.816	0	OTHER	TRUE
CD81 CD81 antigen	<a target="_blank" href="http://srs.ebi.ac.uk/srsbin/cgi-bin/wgetz?-e+[IPI-acc:IPI00000190]+-vn+2">IPI00000190</a>	25791.8	100	3	4	8	IPI00000190	IPI00000190, IPI00657752	IPI00000190	0.987	Signal anchor	0.093	0.879	0.501	4	TMH	TRUE
CD99 Isoform I of CD99 antigen	<a target="_blank" href="http://srs.ebi.ac.uk/srsbin/cgi-bin/wgetz?-e+[IPI-acc:IPI00253036]+-vn+2">IPI00253036</a>	18830.1	99.5	2	2	2	IPI00253036	IPI00253036, IPI00642948	IPI00253036	0.998	Signal peptide	0.999	0.001	0.733	2	SP TMH OTHER	TRUE
CDH11 Isoform 2 of Cadherin-11	<a target="_blank" href="http://srs.ebi.ac.uk/srsbin/cgi-bin/wgetz?-e+[IPI-acc:IPI00293539]+-vn+2">IPI00293539</a>	76439.6	100	3	3	3	IPI00293539	IPI00293539, IPI00304227, IPI00909283	IPI00293539	0.737	Signal peptide	0.981	0.002	0.605	2	SP TMH	TRUE
CDH2 Cadherin-2	<a target="_blank" href="http://srs.ebi.ac.uk/srsbin/cgi-bin/wgetz?-e+[IPI-acc:IPI00290085]+-vn+2">IPI00290085</a>	99793.8	99.8	2	2	2	IPI00290085	IPI00290085, IPI00658202	IPI00290085	0.992	Signal peptide	0.999	0	0.203	1	SP TMH	TRUE
CDH6 Isoform 1 of Cadherin-6	<a target="_blank" href="http://srs.ebi.ac.uk/srsbin/cgi-bin/wgetz?-e+[IPI-acc:IPI00024035]+-vn+2">IPI00024035</a>	88293.2	100	3	3	3	IPI00024035	IPI00024035, IPI00217314	IPI00024035	0.981	Signal peptide	0.989	0	0.085	1	SP TMH	TRUE
CFD Complement factor D preproprotein	<a target="_blank" href="http://srs.ebi.ac.uk/srsbin/cgi-bin/wgetz?-e+[IPI-acc:IPI00165972]+-vn+2">IPI00165972</a>	27761.1	100	4	4	6	IPI00165972	IPI00165972	IPI00165972	0.996	Signal peptide	0.999	0.001	0.973	0	SP OTHER	TRUE
CFH Isoform 1 of Complement factor H	<a target="_blank" href="http://srs.ebi.ac.uk/srsbin/cgi-bin/wgetz?-e+[IPI-acc:IPI00029739]+-vn+2">IPI00029739</a>	139078	100	12	13	13	IPI00029739	IPI00029739	IPI00029739	0.996	Signal peptide	0.989	0.01	0.399	0	SP	TRUE
CLN5 ceroid-lipofuscinosis, neuronal 5	<a target="_blank" href="http://srs.ebi.ac.uk/srsbin/cgi-bin/wgetz?-e+[IPI-acc:IPI00026050]+-vn+2">IPI00026050</a>	46322.7	99.8	2	2	2	IPI00026050	IPI00026050	IPI00026050	0.191	Non-secretory protein	0.143	0.001	0.602	0		FALSE
CLSTN1 Isoform 1 of Calsyntenin-1 (Fragment)	<a target="_blank" href="http://srs.ebi.ac.uk/srsbin/cgi-bin/wgetz?-e+[IPI-acc:IPI00413959]+-vn+2">IPI00413959</a>	109774	100	15	18	39	IPI00413959	IPI00413959, IPI00644294	IPI00413959	0.984	Signal peptide	1	0	0.436	1	SP TMH	TRUE
CLTA Isoform Brain of Clathrin light chain A	<a target="_blank" href="http://srs.ebi.ac.uk/srsbin/cgi-bin/wgetz?-e+[IPI-acc:IPI00014587]+-vn+2">IPI00014587</a>	27058.7	99.8	2	2	2	IPI00014587	IPI00014587, IPI00216393, IPI00790571	IPI00014587	0.206	Non-secretory protein	0.01	0	0.864	0	OTHER	TRUE
CNBP Isoform 1 of Cellular nucleic acid-binding protein	<a target="_blank" href="http://srs.ebi.ac.uk/srsbin/cgi-bin/wgetz?-e+[IPI-acc:IPI00430812]+-vn+2">IPI00430812</a>	19444.1	100	4	4	4	IPI00430812	IPI00430812, IPI00430813, IPI00430812, IPI00430813, IPI00895806, IPI00895852, IPI00895911	IPI00430812	0.265	Non-secretory protein	0	0.001	0.758	0	OTHER	TRUE
COL12A1 Isoform 4 of Collagen alpha-1(XII) chain	<a target="_blank" href="http://srs.ebi.ac.uk/srsbin/cgi-bin/wgetz?-e+[IPI-acc:IPI00302944]+-vn+2">IPI00302944</a>	324550	100	68	81	128	IPI00302944	IPI00302944, IPI00329573	IPI00302944	0.971	Signal peptide	1	0	0.339	0	SP	TRUE
COL16A1 Isoform 1 of Collagen alpha-1(XVI) chain	<a target="_blank" href="http://srs.ebi.ac.uk/srsbin/cgi-bin/wgetz?-e+[IPI-acc:IPI00400935]+-vn+2">IPI00400935</a>	157734	100	7	7	7	IPI00400935	IPI00400935, IPI00641471, IPI00400935, IPI00641471, IPI00854728, IPI00935394	IPI00400935	0.992	Signal peptide	1	0	0.039	0	SP	TRUE
COL4A1 Isoform 1 of Collagen alpha-1(IV) chain	<a target="_blank" href="http://srs.ebi.ac.uk/srsbin/cgi-bin/wgetz?-e+[IPI-acc:IPI00743696]+-vn+2">IPI00743696</a>	160600	100	12	19	50	IPI00743696	IPI00743696	IPI00743696	0.996	Signal peptide	1	0	0.044	0	SP	TRUE
COL4A1 Putative uncharacterized protein COL4A1	<a target="_blank" href="http://srs.ebi.ac.uk/srsbin/cgi-bin/wgetz?-e+[IPI-acc:IPI00743696]+-vn+2">IPI00743696</a>	160728	100	11	14	28	IPI00743696	IPI00743696	IPI00743696	0.996	Signal peptide	1	0	0.044	0	SP	TRUE
COL5A1 Putative uncharacterized protein COL5A1	<a target="_blank" href="http://srs.ebi.ac.uk/srsbin/cgi-bin/wgetz?-e+[IPI-acc:IPI00552815]+-vn+2">IPI00552815</a>	23966.7	100	2	3	5	IPI00552815	IPI00552815	IPI00552815	0.224	Non-secretory protein	0	0	0.533	0		FALSE
COL7A1 Isoform 1 of Collagen alpha-1(VII) chain	<a target="_blank" href="http://srs.ebi.ac.uk/srsbin/cgi-bin/wgetz?-e+[IPI-acc:IPI00025418]+-vn+2">IPI00025418</a>	295200	100	16	17	19	IPI00025418	IPI00025418, IPI00795118	IPI00025418	0.962	Signal peptide	1	0	0.065	0	SP	TRUE
COLEC10 Collectin-10	<a target="_blank" href="http://srs.ebi.ac.uk/srsbin/cgi-bin/wgetz?-e+[IPI-acc:IPI00007917]+-vn+2">IPI00007917</a>	30688.1	99.8	2	2	2	IPI00007917	IPI00007917	IPI00007917	0.98	Signal peptide	0.98	0.019	0.866	0	SP OTHER	TRUE
COLEC12 Isoform 1 of Collectin-12	<a target="_blank" href="http://srs.ebi.ac.uk/srsbin/cgi-bin/wgetz?-e+[IPI-acc:IPI00414467]+-vn+2">IPI00414467</a>	81509	99.4	2	2	2	IPI00414467	IPI00414467	IPI00414467	0.936	Signal anchor	0	0.991	0.291	1	TMH	TRUE
COPG Coatomer subunit gamma	<a target="_blank" href="http://srs.ebi.ac.uk/srsbin/cgi-bin/wgetz?-e+[IPI-acc:IPI00783982]+-vn+2">IPI00783982</a>	97701.4	100	3	3	3	IPI00783982	IPI00783982	IPI00783982	0.037	Non-secretory protein	0	0	0.381	0		FALSE
CPA4 Carboxypeptidase A4	<a target="_blank" href="http://srs.ebi.ac.uk/srsbin/cgi-bin/wgetz?-e+[IPI-acc:IPI00008894]+-vn+2">IPI00008894</a>	47334.4	100	3	3	3	IPI00008894	IPI00008894	IPI00008894	0.958	Signal peptide	0.99	0	0.805	0	SP OTHER	TRUE
CRISPLD2 Isoform 1 of Cysteine-rich secretory protein LCCL domain-containing 2	<a target="_blank" href="http://srs.ebi.ac.uk/srsbin/cgi-bin/wgetz?-e+[IPI-acc:IPI00027821]+-vn+2">IPI00027821</a>	55900.6	100	7	7	7	IPI00027821	IPI00027821	IPI00027821	0.983	Signal peptide	0.993	0.004	0.566	1	SP TMH	TRUE
CRK Isoform Crk-II of Adapter molecule crk	<a target="_blank" href="http://srs.ebi.ac.uk/srsbin/cgi-bin/wgetz?-e+[IPI-acc:IPI00004838]+-vn+2">IPI00004838</a>	33812.8	99.9	3	3	3	IPI00004838	IPI00004838, IPI00305469, IPI00399054	IPI00004838	0.303	Non-secretory protein	0	0	0.467	0		FALSE
CRTAP Cartilage-associated protein	<a target="_blank" href="http://srs.ebi.ac.uk/srsbin/cgi-bin/wgetz?-e+[IPI-acc:IPI00748502]+-vn+2">IPI00748502</a>	46545.5	100	3	3	3	IPI00748502	IPI00748502, IPI00793277	IPI00748502	0.961	Signal peptide	0.999	0.001	0.578	1	SP TMH	TRUE
CRYZ Quinone oxidoreductase	<a target="_blank" href="http://srs.ebi.ac.uk/srsbin/cgi-bin/wgetz?-e+[IPI-acc:IPI00000792]+-vn+2">IPI00000792</a>	35189.3	99.8	2	2	2	IPI00000792	IPI00000792, IPI00641565, IPI00642016, IPI00647366	IPI00000792	0.62	Non-secretory protein	0	0	0.511	0		FALSE
CSF2 Granulocyte-macrophage colony-stimulating factor	<a target="_blank" href="http://srs.ebi.ac.uk/srsbin/cgi-bin/wgetz?-e+[IPI-acc:IPI00022270]+-vn+2">IPI00022270</a>	16277	100	3	3	4	IPI00022270	IPI00022270	IPI00022270	0.961	Signal peptide	0.999	0	0.857	0	SP OTHER	TRUE
CST7 Cystatin-F precursor	<a target="_blank" href="http://srs.ebi.ac.uk/srsbin/cgi-bin/wgetz?-e+[IPI-acc:IPI00216569]+-vn+2">IPI00216569</a>	18838.8	99.8	2	2	2	IPI00216569	IPI00216569, IPI00946872	IPI00216569	0.945	Signal peptide	0.954	0.045	0.809	0	SP OTHER	TRUE
CTBP1 C-terminal-binding protein 1	<a target="_blank" href="http://srs.ebi.ac.uk/srsbin/cgi-bin/wgetz?-e+[IPI-acc:IPI00012835]+-vn+2">IPI00012835</a>	47517.4	99.8	2	2	2	IPI00012835	IPI00012835, IPI00554626	IPI00012835	0.36	Non-secretory protein	0	0	0.509	0		FALSE
CTHRC1 Isoform 1 of Collagen triple helix repeat-containing protein 1	<a target="_blank" href="http://srs.ebi.ac.uk/srsbin/cgi-bin/wgetz?-e+[IPI-acc:IPI00060423]+-vn+2">IPI00060423</a>	26206.8	100	3	3	5	IPI00060423	IPI00060423	IPI00060423	0.982	Signal peptide	1	0	0.704	0	SP OTHER	TRUE
CTPS CTP synthase 1	<a target="_blank" href="http://srs.ebi.ac.uk/srsbin/cgi-bin/wgetz?-e+[IPI-acc:IPI00290142]+-vn+2">IPI00290142</a>	66672.7	100	2	3	4	IPI00290142	IPI00290142	IPI00290142	0.653	Non-secretory protein	0.166	0	0.388	0		FALSE
CTSC Dipeptidyl peptidase 1	<a target="_blank" href="http://srs.ebi.ac.uk/srsbin/cgi-bin/wgetz?-e+[IPI-acc:IPI00022810]+-vn+2">IPI00022810</a>	51824.2	100	7	9	15	IPI00022810	IPI00022810	IPI00022810	0.993	Signal peptide	1	0	0.767	0	SP OTHER	TRUE
CXCL10 C-X-C motif chemokine 10	<a target="_blank" href="http://srs.ebi.ac.uk/srsbin/cgi-bin/wgetz?-e+[IPI-acc:IPI00022448]+-vn+2">IPI00022448</a>	10863.5	98.3	2	2	3	IPI00022448	IPI00022448, IPI00872038	IPI00022448	0.983	Signal peptide	1	0	0.797	1	SP TMH OTHER	TRUE
CYFIP1 Isoform 1 of Cytoplasmic FMR1-interacting protein 1	<a target="_blank" href="http://srs.ebi.ac.uk/srsbin/cgi-bin/wgetz?-e+[IPI-acc:IPI00644231]+-vn+2">IPI00644231</a>	145169	99.8	2	2	3	IPI00644231	IPI00644231, IPI00903062	IPI00644231	0.162	Non-secretory protein	0	0	0.41	0		FALSE
DDX3X ATP-dependent RNA helicase DDX3X	<a target="_blank" href="http://srs.ebi.ac.uk/srsbin/cgi-bin/wgetz?-e+[IPI-acc:IPI00215637]+-vn+2">IPI00215637</a>	73227.7	100	2	2	2	IPI00215637	IPI00215637	IPI00215637	0.1	Non-secretory protein	0.001	0	0.099	0		FALSE
DDX5 Probable ATP-dependent RNA helicase DDX5	<a target="_blank" href="http://srs.ebi.ac.uk/srsbin/cgi-bin/wgetz?-e+[IPI-acc:IPI00017617]+-vn+2">IPI00017617</a>	69131.7	100	4	4	4	IPI00017617	IPI00017617, IPI00798375	IPI00017617	0.106	Non-secretory protein	0	0	0.537	0		FALSE
DKK3 Dickkopf-related protein 3	<a target="_blank" href="http://srs.ebi.ac.uk/srsbin/cgi-bin/wgetz?-e+[IPI-acc:IPI00940990]+-vn+2">IPI00940990</a>	38272.3	100	10	12	45	IPI00940990	IPI00940990	IPI00940990	0.995	Signal peptide	1	0	0.662	0	SP	TRUE
DNAJC3 Isoform 1 of DnaJ homolog subfamily C member 3	<a target="_blank" href="http://srs.ebi.ac.uk/srsbin/cgi-bin/wgetz?-e+[IPI-acc:IPI00006713]+-vn+2">IPI00006713</a>	57564.2	99.8	2	2	2	IPI00006713	IPI00006713	IPI00006713	0.939	Signal peptide	0.889	0.023	0.38	0	SP	TRUE
DPEP1 Dipeptidase 1	<a target="_blank" href="http://srs.ebi.ac.uk/srsbin/cgi-bin/wgetz?-e+[IPI-acc:IPI00059476]+-vn+2">IPI00059476</a>	45655.9	99.8	2	2	2	IPI00059476	IPI00059476	IPI00059476	0.965	Signal peptide	0.993	0	0.654	0	SP	TRUE
DPP3 Isoform 1 of Dipeptidyl peptidase 3	<a target="_blank" href="http://srs.ebi.ac.uk/srsbin/cgi-bin/wgetz?-e+[IPI-acc:IPI00020672]+-vn+2">IPI00020672</a>	82573.6	100	3	3	4	IPI00020672	IPI00020672	IPI00020672	0.149	Non-secretory protein	0	0.02	0.408	0		FALSE
DSC2 Isoform 2A of Desmocollin-2	<a target="_blank" href="http://srs.ebi.ac.uk/srsbin/cgi-bin/wgetz?-e+[IPI-acc:IPI00025846]+-vn+2">IPI00025846</a>	99944.6	100	2	2	3	IPI00025846	IPI00025846, IPI00220146, IPI00941287	IPI00025846	0.991	Signal peptide	0.962	0.037	0.313	2	SP TMH	TRUE
ECH1 Delta(3,5)-Delta(2,4)-dienoyl-CoA isomerase, mitochondrial	<a target="_blank" href="http://srs.ebi.ac.uk/srsbin/cgi-bin/wgetz?-e+[IPI-acc:IPI00011416]+-vn+2">IPI00011416</a>	35798.2	99.8	2	2	2	IPI00011416	IPI00011416	IPI00011416	0.606	Non-secretory protein	0.164	0	0.696	0		FALSE
EHD4 EH domain-containing protein 4	<a target="_blank" href="http://srs.ebi.ac.uk/srsbin/cgi-bin/wgetz?-e+[IPI-acc:IPI00005578]+-vn+2">IPI00005578</a>	61159.6	99.8	2	2	2	IPI00005578	IPI00005578	IPI00005578	0.379	Non-secretory protein	0.002	0	0.269	0		FALSE
EIF3C;EIF3CL Eukaryotic translation initiation factor 3 subunit C	<a target="_blank" href="http://srs.ebi.ac.uk/srsbin/cgi-bin/wgetz?-e+[IPI-acc:IPI00016910]+-vn+2">IPI00016910</a>	105329	100	3	3	3	IPI00016910	IPI00016910, IPI00646839, IPI00873286, IPI00910003, IPI00922360, IPI00939953	IPI00016910	0.041	Non-secretory protein	0	0	0.278	0		FALSE
EIF3CL;EIF3C Eukaryotic translation initiation factor 3 subunit C	<a target="_blank" href="http://srs.ebi.ac.uk/srsbin/cgi-bin/wgetz?-e+[IPI-acc:IPI00016910]+-vn+2">IPI00016910</a>	105329	100	3	3	3	IPI00016910	IPI00016910, IPI00646839, IPI00873286, IPI00910003, IPI00922360, IPI00939953	IPI00016910	0.041	Non-secretory protein	0	0	0.278	0		FALSE
EIF3F cDNA FLJ36192 fis, clone TESTI2027450, highly similar to Eukaryotic translation initiation factor 3 subunit 5	<a target="_blank" href="http://srs.ebi.ac.uk/srsbin/cgi-bin/wgetz?-e+[IPI-acc:IPI00654777]+-vn+2">IPI00654777</a>	39128.5	100	5	6	6	IPI00654777	IPI00654777, IPI00941255	IPI00654777	0.637	Non-secretory protein	0.363	0	0.773	0	OTHER	TRUE
EIF4A3 Eukaryotic initiation factor 4A-III	<a target="_blank" href="http://srs.ebi.ac.uk/srsbin/cgi-bin/wgetz?-e+[IPI-acc:IPI00009328]+-vn+2">IPI00009328</a>	46854.4	99.8	2	2	2	IPI00009328	IPI00009328	IPI00009328	0.351	Non-secretory protein	0.002	0	0.698	0		FALSE
EIF4B cDNA FLJ54492, highly similar to Eukaryotic translation initiation factor 4B	<a target="_blank" href="http://srs.ebi.ac.uk/srsbin/cgi-bin/wgetz?-e+[IPI-acc:IPI00012079]+-vn+2">IPI00012079</a>	69710.4	100	3	3	3	IPI00012079	IPI00012079, IPI00798302, IPI00908588, IPI00942600	IPI00012079	0.228	Non-secretory protein	0.011	0	0.524	0		FALSE
EIF4G1 eukaryotic translation initiation factor 4 gamma, 1 isoform 4	<a target="_blank" href="http://srs.ebi.ac.uk/srsbin/cgi-bin/wgetz?-e+[IPI-acc:IPI00386533]+-vn+2">IPI00386533</a>	154918	100	2	2	2	IPI00386533	IPI00386533, IPI00479262, IPI00552639, IPI00759560, IPI00798400, IPI00924828, IPI00925413, IPI00926411, IPI00927510, IPI00927765, IPI00955980	IPI00386533	0.154	Non-secretory protein	0.002	0	0.138	0		FALSE
EIF4G2 cDNA FLJ59571, highly similar to Eukaryotic translation initiation factor 4gamma 2	<a target="_blank" href="http://srs.ebi.ac.uk/srsbin/cgi-bin/wgetz?-e+[IPI-acc:IPI00015952]+-vn+2">IPI00015952</a>	110248	99.8	2	2	2	IPI00015952	IPI00015952, IPI00654814, IPI00782985, IPI00941589	IPI00015952	0.61	Non-secretory protein	0.025	0.077	0.168	0		FALSE
ENG Isoform Long of Endoglin	<a target="_blank" href="http://srs.ebi.ac.uk/srsbin/cgi-bin/wgetz?-e+[IPI-acc:IPI00017567]+-vn+2">IPI00017567</a>	70560.5	99.8	2	2	2	IPI00017567	IPI00017567, IPI00219625	IPI00017567	0.977	Signal peptide	1	0	0.614	1	SP TMH	TRUE
ENPP2 Isoform 1 of Ectonucleotide pyrophosphatase/phosphodiesterase family member 2	<a target="_blank" href="http://srs.ebi.ac.uk/srsbin/cgi-bin/wgetz?-e+[IPI-acc:IPI00156171]+-vn+2">IPI00156171</a>	98977.3	100	6	6	6	IPI00156171	IPI00156171, IPI00878576	IPI00156171	0.867	Signal peptide	0.89	0.092	0.488	1	SP TMH	TRUE
EPN1 Isoform 1 of Epsin-1	<a target="_blank" href="http://srs.ebi.ac.uk/srsbin/cgi-bin/wgetz?-e+[IPI-acc:IPI00002495]+-vn+2">IPI00002495</a>	57558.1	99.8	2	2	2	IPI00002495	IPI00002495, IPI00027082, IPI00397365, IPI00647389	IPI00002495	0.226	Non-secretory protein	0	0	0.237	0		FALSE
EPPK1 epiplakin 1	<a target="_blank" href="http://srs.ebi.ac.uk/srsbin/cgi-bin/wgetz?-e+[IPI-acc:IPI00010951]+-vn+2">IPI00010951</a>	555597	99.8	2	2	2	IPI00010951	IPI00010951	IPI00010951	0.357	Non-secretory protein	0.011	0	0.262	0		FALSE
ERP44 Endoplasmic reticulum resident protein 44	<a target="_blank" href="http://srs.ebi.ac.uk/srsbin/cgi-bin/wgetz?-e+[IPI-acc:IPI00401264]+-vn+2">IPI00401264</a>	46954.5	99.8	2	2	3	IPI00401264	IPI00401264	IPI00401264	0.989	Signal peptide	0.984	0.015	0.309	0	SP	TRUE
EWSR1 Ewing sarcoma breakpoint region 1 isoform 1	<a target="_blank" href="http://srs.ebi.ac.uk/srsbin/cgi-bin/wgetz?-e+[IPI-acc:IPI00009841]+-vn+2">IPI00009841</a>	68947.8	99.8	2	2	2	IPI00009841	IPI00009841, IPI00065554, IPI00293254, IPI00872855, IPI00878484, IPI00879242, IPI00879259	IPI00009841	0.208	Non-secretory protein	0.001	0	0.267	0		FALSE
EXT2 Isoform 1 of Exostosin-2	<a target="_blank" href="http://srs.ebi.ac.uk/srsbin/cgi-bin/wgetz?-e+[IPI-acc:IPI00004047]+-vn+2">IPI00004047</a>	82238	100	12	13	17	IPI00004047	IPI00004047, IPI00004047, IPI00414468	IPI00004047	0.99	Signal anchor	0.012	0.982	0.705	1	TMH OTHER	TRUE
EXTL2 Exostoses (Multiple)-like 2	<a target="_blank" href="http://srs.ebi.ac.uk/srsbin/cgi-bin/wgetz?-e+[IPI-acc:IPI00939725]+-vn+2">IPI00939725</a>	37591.9	100	6	7	9	IPI00939725	IPI00939725	IPI00939725	0.998	Signal peptide	0.537	0.463	0.741	1	SP TMH OTHER	TRUE
FABP5L9;FABP5L2;FABP5L7;FABP5 Fatty acid-binding protein, epidermal	<a target="_blank" href="http://srs.ebi.ac.uk/srsbin/cgi-bin/wgetz?-e+[IPI-acc:IPI00007797]+-vn+2">IPI00007797</a>	15146.4	100	4	4	6	IPI00007797	IPI00007797	IPI00007797	0.448	Non-secretory protein	0	0	0.363	0		FALSE
FAM20C family with sequence similarity 20, member C	<a target="_blank" href="http://srs.ebi.ac.uk/srsbin/cgi-bin/wgetz?-e+[IPI-acc:IPI00470607]+-vn+2">IPI00470607</a>	66218.4	100	3	3	3	IPI00470607	IPI00470607	IPI00470607	0.996	Signal peptide	0.832	0.168	0.779	1	SP TMH OTHER	TRUE
FAM82B Regulator of microtubule dynamics protein 1	<a target="_blank" href="http://srs.ebi.ac.uk/srsbin/cgi-bin/wgetz?-e+[IPI-acc:IPI00329696]+-vn+2">IPI00329696</a>	35791.8	99.8	2	2	2	IPI00329696	IPI00329696, IPI00423441, IPI00792962	IPI00329696	0.898	Signal anchor	0.04	0.916	0.468	0		FALSE
FAT1 507 kDa protein	<a target="_blank" href="http://srs.ebi.ac.uk/srsbin/cgi-bin/wgetz?-e+[IPI-acc:IPI00031411]+-vn+2">IPI00031411</a>	506551	100	12	12	12	IPI00031411	IPI00031411, IPI00940698	IPI00031411	0.997	Signal peptide	1	0	0.453	1	SP TMH	TRUE
FBLN2 cDNA FLJ56912, highly similar to Fibulin-2	<a target="_blank" href="http://srs.ebi.ac.uk/srsbin/cgi-bin/wgetz?-e+[IPI-acc:IPI00023824]+-vn+2">IPI00023824</a>	129362	100	2	2	3	IPI00023824	IPI00023824, IPI00465038, IPI00927720	IPI00023824	0.995	Signal peptide	0.97	0.028	0.492	0	SP	TRUE
FDPS Farnesyl pyrophosphate synthase	<a target="_blank" href="http://srs.ebi.ac.uk/srsbin/cgi-bin/wgetz?-e+[IPI-acc:IPI00914566]+-vn+2">IPI00914566</a>	48258.7	99.8	2	2	2	IPI00914566	IPI00914566, IPI00914971	IPI00914566	0.943	Signal peptide	0.939	0.016	0.639	0	SP	TRUE
FERMT2 Isoform 1 of Fermitin family homolog 2	<a target="_blank" href="http://srs.ebi.ac.uk/srsbin/cgi-bin/wgetz?-e+[IPI-acc:IPI00000856]+-vn+2">IPI00000856</a>	77845.9	99.8	2	2	2	IPI00000856	IPI00000856, IPI00383500, IPI00913848	IPI00000856	0.169	Non-secretory protein	0	0	0.267	0		FALSE
FIBIN Fin bud initiation factor homolog	<a target="_blank" href="http://srs.ebi.ac.uk/srsbin/cgi-bin/wgetz?-e+[IPI-acc:IPI00152072]+-vn+2">IPI00152072</a>	24256	100	3	4	5	IPI00152072	IPI00152072	IPI00152072	0.949	Signal peptide	0.983	0	0.831	0	SP OTHER	TRUE
FKBP10 Peptidyl-prolyl cis-trans isomerase FKBP10	<a target="_blank" href="http://srs.ebi.ac.uk/srsbin/cgi-bin/wgetz?-e+[IPI-acc:IPI00303300]+-vn+2">IPI00303300</a>	64227.9	100	5	5	6	IPI00303300	IPI00303300	IPI00303300	0.991	Signal peptide	0.999	0.001	0.589	0	SP	TRUE
FKBP3 Peptidyl-prolyl cis-trans isomerase FKBP3	<a target="_blank" href="http://srs.ebi.ac.uk/srsbin/cgi-bin/wgetz?-e+[IPI-acc:IPI00024157]+-vn+2">IPI00024157</a>	25159.4	100	2	2	2	IPI00024157	IPI00024157	IPI00024157	0.423	Non-secretory protein	0.001	0	0.534	0		FALSE
FKBP4 Peptidyl-prolyl cis-trans isomerase FKBP4	<a target="_blank" href="http://srs.ebi.ac.uk/srsbin/cgi-bin/wgetz?-e+[IPI-acc:IPI00219005]+-vn+2">IPI00219005</a>	51787.9	100	8	9	11	IPI00219005	IPI00219005	IPI00219005	0.108	Non-secretory protein	0	0	0.287	0		FALSE
FMOD Fibromodulin	<a target="_blank" href="http://srs.ebi.ac.uk/srsbin/cgi-bin/wgetz?-e+[IPI-acc:IPI00000860]+-vn+2">IPI00000860</a>	43162.4	100	4	5	13	IPI00000860	IPI00000860	IPI00000860	0.989	Signal peptide	1	0	0.85	0	SP OTHER	TRUE
FST Isoform 1 of Follistatin	<a target="_blank" href="http://srs.ebi.ac.uk/srsbin/cgi-bin/wgetz?-e+[IPI-acc:IPI00021081]+-vn+2">IPI00021081</a>	37988.5	99.9	2	2	2	IPI00021081	IPI00021081, IPI00217070, IPI00217071	IPI00021081	0.977	Signal peptide	0.998	0.002	0.493	0	SP	TRUE
FSTL3 Isoform 1 of Follistatin-related protein 3	<a target="_blank" href="http://srs.ebi.ac.uk/srsbin/cgi-bin/wgetz?-e+[IPI-acc:IPI00025155]+-vn+2">IPI00025155</a>	27643.9	100	3	3	3	IPI00025155	IPI00025155	IPI00025155	0.948	Signal peptide	0.995	0.004	0.9	0	SP OTHER	TRUE
GALNT10 Isoform 1 of Polypeptide N-acetylgalactosaminyltransferase 10	<a target="_blank" href="http://srs.ebi.ac.uk/srsbin/cgi-bin/wgetz?-e+[IPI-acc:IPI00375205]+-vn+2">IPI00375205</a>	68975.1	99.8	2	2	2	IPI00375205	IPI00375205, IPI00456479	IPI00375205	0.995	Signal peptide	0.898	0.102	0.582	1	SP TMH	TRUE
GALNT5 Polypeptide N-acetylgalactosaminyltransferase 5	<a target="_blank" href="http://srs.ebi.ac.uk/srsbin/cgi-bin/wgetz?-e+[IPI-acc:IPI00005401]+-vn+2">IPI00005401</a>	106250	99.9	3	3	4	IPI00005401	IPI00005401	IPI00005401	0.984	Signal anchor	0.304	0.695	0.286	1	TMH	TRUE
GCN1L1 Translational activator GCN1	<a target="_blank" href="http://srs.ebi.ac.uk/srsbin/cgi-bin/wgetz?-e+[IPI-acc:IPI00001159]+-vn+2">IPI00001159</a>	292732	100	3	3	3	IPI00001159	IPI00001159	IPI00001159	0.07	Non-secretory protein	0	0	0.41	0		FALSE
GDF6 Growth/differentiation factor 6	<a target="_blank" href="http://srs.ebi.ac.uk/srsbin/cgi-bin/wgetz?-e+[IPI-acc:IPI00419815]+-vn+2">IPI00419815</a>	50644.5	100	3	3	4	IPI00419815	IPI00419815, IPI00816550	IPI00419815	0.949	Signal peptide	0.988	0.006	0.839	0	SP OTHER	TRUE
GFRA1 Isoform 2 of GDNF family receptor alpha-1	<a target="_blank" href="http://srs.ebi.ac.uk/srsbin/cgi-bin/wgetz?-e+[IPI-acc:IPI00220291]+-vn+2">IPI00220291</a>	50821	100	3	3	3	IPI00220291	IPI00220291	IPI00220291	0.987	Signal peptide	0.996	0	0.54	0	SP	TRUE
GREM1 Isoform 1 of Gremlin-1	<a target="_blank" href="http://srs.ebi.ac.uk/srsbin/cgi-bin/wgetz?-e+[IPI-acc:IPI00298476]+-vn+2">IPI00298476</a>	20678.9	100	5	6	10	IPI00298476	IPI00298476	IPI00298476	0.983	Signal peptide	0.998	0.001	0.739	0	SP OTHER	TRUE
HDAC2 Isoform 2 of Histone deacetylase 2	<a target="_blank" href="http://srs.ebi.ac.uk/srsbin/cgi-bin/wgetz?-e+[IPI-acc:IPI00289601]+-vn+2">IPI00289601</a>	65521.5	99.9	2	2	2	IPI00289601	IPI00289601, IPI00929375	IPI00289601	0.893	Signal peptide	0.922	0	0.147	0	SP	TRUE
HEXA Beta-hexosaminidase subunit alpha	<a target="_blank" href="http://srs.ebi.ac.uk/srsbin/cgi-bin/wgetz?-e+[IPI-acc:IPI00941167]+-vn+2">IPI00941167</a>	60671.8	100	9	9	18	IPI00941167	IPI00941167	IPI00941167	0.998	Signal peptide	1	0	0.7	0	SP	TRUE
HGF Isoform 1 of Hepatocyte growth factor	<a target="_blank" href="http://srs.ebi.ac.uk/srsbin/cgi-bin/wgetz?-e+[IPI-acc:IPI00025767]+-vn+2">IPI00025767</a>	83116.5	100	3	3	3	IPI00025767	IPI00025767, IPI00400879	IPI00025767	0.99	Signal peptide	0.997	0.002	0.458	1	SP TMH	TRUE
HIBCH Isoform 2 of 3-hydroxyisobutyryl-CoA hydrolase, mitochondrial	<a target="_blank" href="http://srs.ebi.ac.uk/srsbin/cgi-bin/wgetz?-e+[IPI-acc:IPI00377161]+-vn+2">IPI00377161</a>	37995.8	99.8	2	2	2	IPI00377161	IPI00377161, IPI00419802, IPI00915760	IPI00377161	0.627	Non-secretory protein	0.001	0	0.57	0		FALSE
HIST1H2AH;HIST1H2AG;HIST1H2AL;HIST1H2AM;HIST1H2AK;HIST1H2AJ;HIST1H2AI Histone H2A type 1-H	<a target="_blank" href="http://srs.ebi.ac.uk/srsbin/cgi-bin/wgetz?-e+[IPI-acc:IPI00081836]+-vn+2">IPI00081836</a>	13888.8	99.9	2	3	28	IPI00081836	IPI00081836, IPI00216457, IPI00220855, IPI00255316, IPI00291764, IPI00339274, IPI00552873	IPI00081836	0.135	Non-secretory protein	0.06	0.407	0.563	0		FALSE
HIST2H3C;HIST2H3A;HIST2H3D Histone H3.2	<a target="_blank" href="http://srs.ebi.ac.uk/srsbin/cgi-bin/wgetz?-e+[IPI-acc:IPI00171611]+-vn+2">IPI00171611</a>	15370.7	99.8	2	2	2	IPI00171611	IPI00171611	IPI00171611	0.073	Non-secretory protein	0	0	0.681	0		FALSE
HLA-A HLA class I histocompatibility antigen, A-34 alpha chain	<a target="_blank" href="http://srs.ebi.ac.uk/srsbin/cgi-bin/wgetz?-e+[IPI-acc:IPI00743503]+-vn+2">IPI00743503</a>	41036.5	99.8	2	3	6	IPI00743503	IPI00743503	IPI00743503	0.997	Signal peptide	1	0	0.174	1	SP TMH	TRUE
HLA-A HLA class I histocompatibility antigen, A-69 alpha chain	<a target="_blank" href="http://srs.ebi.ac.uk/srsbin/cgi-bin/wgetz?-e+[IPI-acc:IPI00760554]+-vn+2">IPI00760554</a>	40958.2	100	13	15	25	IPI00760554	IPI00760554	IPI00760554	0.996	Signal peptide	1	0	0.201	1	SP TMH	TRUE
HLA-C HLA class I histocompatibility antigen, Cw-7 alpha chain	<a target="_blank" href="http://srs.ebi.ac.uk/srsbin/cgi-bin/wgetz?-e+[IPI-acc:IPI00642409]+-vn+2">IPI00642409</a>	40630.3	100	5	6	15	IPI00642409	IPI00642409, IPI00657976, IPI00788914, IPI00789567, IPI00789627, IPI00790240, IPI00797359, IPI00940896, IPI00942604	IPI00642409	0.997	Signal peptide	1	0	0.108	1	SP TMH	TRUE
HNRNPR Isoform 1 of Heterogeneous nuclear ribonucleoprotein R	<a target="_blank" href="http://srs.ebi.ac.uk/srsbin/cgi-bin/wgetz?-e+[IPI-acc:IPI00012074]+-vn+2">IPI00012074</a>	70925.8	100	4	4	4	IPI00012074	IPI00012074, IPI00644055, IPI00941649	IPI00012074	0.035	Non-secretory protein	0	0	0.077	0		FALSE
HSD17B10 Isoform 1 of 3-hydroxyacyl-CoA dehydrogenase type-2	<a target="_blank" href="http://srs.ebi.ac.uk/srsbin/cgi-bin/wgetz?-e+[IPI-acc:IPI00017726]+-vn+2">IPI00017726</a>	26905.1	100	2	2	2	IPI00017726	IPI00017726	IPI00017726	0.919	Signal peptide	0.976	0.014	0.665	0	SP	TRUE
HTRA3 Isoform 1 of Probable serine protease HTRA3	<a target="_blank" href="http://srs.ebi.ac.uk/srsbin/cgi-bin/wgetz?-e+[IPI-acc:IPI00027862]+-vn+2">IPI00027862</a>	48590.5	100	5	5	7	IPI00027862	IPI00027862	IPI00027862	0.993	Signal peptide	1	0	0.906	0	SP OTHER	TRUE
HUWE1 482 kDa protein	<a target="_blank" href="http://srs.ebi.ac.uk/srsbin/cgi-bin/wgetz?-e+[IPI-acc:IPI00179298]+-vn+2">IPI00179298</a>	482131	99.9	2	2	2	IPI00179298	IPI00179298, IPI00445401, IPI00456919, IPI00643153, IPI00179298, IPI00445401, IPI00456919, IPI00643153, IPI00746059	IPI00179298	0.089	Non-secretory protein	0	0	0.394	0		FALSE
IDUA Alpha-L-iduronidase	<a target="_blank" href="http://srs.ebi.ac.uk/srsbin/cgi-bin/wgetz?-e+[IPI-acc:IPI00018879]+-vn+2">IPI00018879</a>	72652.5	99.8	2	2	2	IPI00018879	IPI00018879, IPI00902482	IPI00018879	0.984	Signal peptide	1	0	0.681	0	SP	TRUE
IGF2R Cation-independent mannose-6-phosphate receptor	<a target="_blank" href="http://srs.ebi.ac.uk/srsbin/cgi-bin/wgetz?-e+[IPI-acc:IPI00289819]+-vn+2">IPI00289819</a>	274256	99.8	2	2	2	IPI00289819	IPI00289819, IPI00903213	IPI00289819	0.997	Signal peptide	1	0	0.29	1	SP TMH	TRUE
IGFBP2 insulin-like growth factor binding protein 2, 36kDa precursor	<a target="_blank" href="http://srs.ebi.ac.uk/srsbin/cgi-bin/wgetz?-e+[IPI-acc:IPI00297284]+-vn+2">IPI00297284</a>	35119.1	100	6	7	9	IPI00297284	IPI00297284	IPI00297284	0.975	Signal peptide	0.999	0.001	0.871	0	SP OTHER	TRUE
IL6ST Isoform 1 of Interleukin-6 receptor subunit beta	<a target="_blank" href="http://srs.ebi.ac.uk/srsbin/cgi-bin/wgetz?-e+[IPI-acc:IPI00297124]+-vn+2">IPI00297124</a>	103519	99.8	2	2	3	IPI00297124	IPI00297124, IPI00554518, IPI00554522, IPI00939624	IPI00297124	0.994	Signal peptide	0.989	0.002	0.155	1	SP TMH	TRUE
ILF3 Isoform 5 of Interleukin enhancer-binding factor 3	<a target="_blank" href="http://srs.ebi.ac.uk/srsbin/cgi-bin/wgetz?-e+[IPI-acc:IPI00219330]+-vn+2">IPI00219330</a>	74589.9	100	8	8	11	IPI00219330	IPI00219330, IPI00298788, IPI00298789, IPI00414335, IPI00418313, IPI00556173, IPI00219330, IPI00298788, IPI00298789, IPI00414335, IPI00418313, IPI00556173, IPI00556364	IPI00219330	0.114	Non-secretory protein	0	0	0.066	0		FALSE
ILK-2;CCT4 T-complex protein 1 subunit delta	<a target="_blank" href="http://srs.ebi.ac.uk/srsbin/cgi-bin/wgetz?-e+[IPI-acc:IPI00302927]+-vn+2">IPI00302927</a>	57907.9	100	7	7	9	IPI00302927	IPI00302927, IPI00893358, IPI00921414	IPI00302927	0.177	Non-secretory protein	0.005	0	0.535	0		FALSE
INHBA Inhibin beta A chain	<a target="_blank" href="http://srs.ebi.ac.uk/srsbin/cgi-bin/wgetz?-e+[IPI-acc:IPI00028670]+-vn+2">IPI00028670</a>	47424.6	100	10	13	14	IPI00028670	IPI00028670	IPI00028670	0.984	Signal peptide	0.999	0	0.814	0	SP OTHER	TRUE
IPO4 Isoform 1 of Importin-4	<a target="_blank" href="http://srs.ebi.ac.uk/srsbin/cgi-bin/wgetz?-e+[IPI-acc:IPI00156374]+-vn+2">IPI00156374</a>	118701	100	2	2	2	IPI00156374	IPI00156374, IPI00398009	IPI00156374	0.749	Non-secretory protein	0.003	0.01	0.253	0		FALSE
IPO9 Importin-9	<a target="_blank" href="http://srs.ebi.ac.uk/srsbin/cgi-bin/wgetz?-e+[IPI-acc:IPI00185146]+-vn+2">IPI00185146</a>	115946	98.4	2	2	2	IPI00185146	IPI00185146	IPI00185146	0.562	Signal peptide	0.884	0	0.572	0	SP	TRUE
ITGA2 Integrin alpha-2	<a target="_blank" href="http://srs.ebi.ac.uk/srsbin/cgi-bin/wgetz?-e+[IPI-acc:IPI00013744]+-vn+2">IPI00013744</a>	129280	100	3	3	4	IPI00013744	IPI00013744	IPI00013744	0.985	Signal peptide	0.999	0.001	0.765	1	SP TMH OTHER	TRUE
ITGA5 Integrin alpha-5	<a target="_blank" href="http://srs.ebi.ac.uk/srsbin/cgi-bin/wgetz?-e+[IPI-acc:IPI00306604]+-vn+2">IPI00306604</a>	114520	99.8	2	2	2	IPI00306604	IPI00306604	IPI00306604	0.869	Signal peptide	0.999	0	0.446	1	SP TMH	TRUE
ITGB1 Isoform Beta-1A of Integrin beta-1	<a target="_blank" href="http://srs.ebi.ac.uk/srsbin/cgi-bin/wgetz?-e+[IPI-acc:IPI00217563]+-vn+2">IPI00217563</a>	88397.1	100	6	6	9	IPI00217563	IPI00217563	IPI00217563	0.974	Signal peptide	0.973	0.015	0.474	1	SP TMH	TRUE
ITIH3 Isoform 1 of Inter-alpha-trypsin inhibitor heavy chain H3	<a target="_blank" href="http://srs.ebi.ac.uk/srsbin/cgi-bin/wgetz?-e+[IPI-acc:IPI00028413]+-vn+2">IPI00028413</a>	99832.9	99.8	2	3	3	IPI00028413	IPI00028413, IPI00873416, IPI00876950, IPI00909807	IPI00028413	0.995	Signal peptide	1	0	0.576	0	SP	TRUE
KARS Isoform Cytoplasmic of Lysyl-tRNA synthetase	<a target="_blank" href="http://srs.ebi.ac.uk/srsbin/cgi-bin/wgetz?-e+[IPI-acc:IPI00014238]+-vn+2">IPI00014238</a>	68032.4	100	6	6	9	IPI00014238	IPI00014238, IPI00307092	IPI00014238	0.038	Non-secretory protein	0	0	0.317	0		FALSE
KIF23 Isoform 1 of Kinesin-like protein KIF23	<a target="_blank" href="http://srs.ebi.ac.uk/srsbin/cgi-bin/wgetz?-e+[IPI-acc:IPI00291579]+-vn+2">IPI00291579</a>	110041	100	5	5	5	IPI00291579	IPI00291579, IPI00293884, IPI00873577	IPI00291579	0.348	Non-secretory protein	0	0	0.542	0		FALSE
KRT23 24 kDa protein	<a target="_blank" href="http://srs.ebi.ac.uk/srsbin/cgi-bin/wgetz?-e+[IPI-acc:IPI00243338]+-vn+2">IPI00243338</a>	24342.6	100	3	3	3	IPI00243338	IPI00243338, IPI00304458	IPI00243338	0.057	Non-secretory protein	0	0	0.645	0		FALSE
LAMA1 Laminin subunit alpha-1	<a target="_blank" href="http://srs.ebi.ac.uk/srsbin/cgi-bin/wgetz?-e+[IPI-acc:IPI00375294]+-vn+2">IPI00375294</a>	337134, 337060	99.8	2	2	2	IPI00375294	IPI00375294	IPI00375294	0.996	Signal peptide	1	0	0.378	0	SP	TRUE
LAMA3 Laminin alpha-3 chain variant 1	<a target="_blank" href="http://srs.ebi.ac.uk/srsbin/cgi-bin/wgetz?-e+[IPI-acc:IPI00377045]+-vn+2">IPI00377045</a>	372717	100	8	8	8	IPI00377045	IPI00377045, IPI00743994, IPI00790353	IPI00377045	0.955	Signal peptide	1	0	0.315	0	SP	TRUE
LAMB1 200 kDa protein	<a target="_blank" href="http://srs.ebi.ac.uk/srsbin/cgi-bin/wgetz?-e+[IPI-acc:IPI00853454]+-vn+2">IPI00853454</a>	200457	100	56	74	158	IPI00853454	IPI00853454	IPI00853454	0.552	Signal peptide	0.943	0.002	0.315	0	SP	TRUE
LARS Leucyl-tRNA synthetase, cytoplasmic	<a target="_blank" href="http://srs.ebi.ac.uk/srsbin/cgi-bin/wgetz?-e+[IPI-acc:IPI00103994]+-vn+2">IPI00103994</a>	134453	99.8	2	2	2	IPI00103994	IPI00103994, IPI00871954, IPI00939672	IPI00103994	0.104	Non-secretory protein	0	0	0.275	0		FALSE
LAYN Isoform 1 of Layilin	<a target="_blank" href="http://srs.ebi.ac.uk/srsbin/cgi-bin/wgetz?-e+[IPI-acc:IPI00418125]+-vn+2">IPI00418125</a>	43090.6	99.8	2	2	4	IPI00418125	IPI00418125, IPI00744423	IPI00418125	0.993	Signal peptide	1	0	0.425	1	SP TMH	TRUE
LEPRE1 Isoform 3 of Prolyl 3-hydroxylase 1	<a target="_blank" href="http://srs.ebi.ac.uk/srsbin/cgi-bin/wgetz?-e+[IPI-acc:IPI00045839]+-vn+2">IPI00045839</a>	90599.2	100	7	7	9	IPI00045839	IPI00045839, IPI00163381	IPI00045839	0.99	Signal peptide	1	0	0.602	0	SP	TRUE
LOC100293101;LOC100288413;LOC100290734 Uncharacterized protein LP9056	<a target="_blank" href="http://srs.ebi.ac.uk/srsbin/cgi-bin/wgetz?-e+[IPI-acc:IPI00002191]+-vn+2">IPI00002191</a>	63529.8	100	4	4	5	IPI00002191	IPI00002191	IPI00002191	0.978	Signal peptide	0.835	0.144	0.364	1	SP TMH	TRUE
LOC284297 Scavenger receptor cysteine-rich domain-containing protein LOC284297	<a target="_blank" href="http://srs.ebi.ac.uk/srsbin/cgi-bin/wgetz?-e+[IPI-acc:IPI00554474]+-vn+2">IPI00554474</a>	115750	100	7	7	8	IPI00554474	IPI00554474	IPI00554474	0.978	Signal peptide	1	0	0.252	0	SP	TRUE
LOC728825 Putative uncharacterized protein ENSP00000391266	<a target="_blank" href="http://srs.ebi.ac.uk/srsbin/cgi-bin/wgetz?-e+[IPI-acc:IPI00140827]+-vn+2">IPI00140827</a>	10821.1	99.8	2	2	3	IPI00140827	IPI00140827, IPI00299149, IPI00745893, IPI00790142	IPI00140827	0.027	Non-secretory protein	0	0	0.841	0	OTHER	TRUE
LOX Protein-lysine 6-oxidase	<a target="_blank" href="http://srs.ebi.ac.uk/srsbin/cgi-bin/wgetz?-e+[IPI-acc:IPI00002802]+-vn+2">IPI00002802</a>	46926.2	100	9	10	19	IPI00002802	IPI00002802	IPI00002802	0.997	Signal peptide	1	0	0.638	0	SP	TRUE
LTBP1 Isoform Short of Latent-transforming growth factor beta-binding protein 1	<a target="_blank" href="http://srs.ebi.ac.uk/srsbin/cgi-bin/wgetz?-e+[IPI-acc:IPI00302679]+-vn+2">IPI00302679</a>	152981	100	9	9	9	IPI00302679	IPI00302679, IPI00784258, IPI00894247, IPI00929158	IPI00302679	0.983	Signal peptide	0.987	0.002	0.512	0	SP	TRUE
LTBP1 latent transforming growth factor beta binding protein 1 isoform LTBP-1S	<a target="_blank" href="http://srs.ebi.ac.uk/srsbin/cgi-bin/wgetz?-e+[IPI-acc:IPI00302679]+-vn+2">IPI00302679</a>	152953	100	12	13	15	IPI00302679	IPI00302679, IPI00784258, IPI00894247, IPI00929158	IPI00302679	0.983	Signal peptide	0.987	0.002	0.512	0	SP	TRUE
LYPLA1 cDNA FLJ60607, highly similar to Acyl-protein thioesterase 1	<a target="_blank" href="http://srs.ebi.ac.uk/srsbin/cgi-bin/wgetz?-e+[IPI-acc:IPI00007321]+-vn+2">IPI00007321</a>	28261.6	99.8	2	2	2	IPI00007321	IPI00007321, IPI00398727, IPI00939508	IPI00007321	0.624	Non-secretory protein	0.001	0.141	0.555	0		FALSE
M6PRBP1 Isoform A of Mannose-6-phosphate receptor-binding protein 1	<a target="_blank" href="http://srs.ebi.ac.uk/srsbin/cgi-bin/wgetz?-e+[IPI-acc:IPI00106668]+-vn+2">IPI00106668</a>	28111.2	100	13	15	22	IPI00106668	IPI00106668, IPI00303882	IPI00106668	0.077	Non-secretory protein	0	0	0.563	0		FALSE
MAMDC2 Isoform 1 of MAM domain-containing protein 2	<a target="_blank" href="http://srs.ebi.ac.uk/srsbin/cgi-bin/wgetz?-e+[IPI-acc:IPI00183750]+-vn+2">IPI00183750</a>	77566.2	100	3	3	3	IPI00183750	IPI00183750	IPI00183750	0.99	Signal peptide	1	0	0.701	0	SP OTHER	TRUE
MCM7 Isoform 2 of DNA replication licensing factor MCM7	<a target="_blank" href="http://srs.ebi.ac.uk/srsbin/cgi-bin/wgetz?-e+[IPI-acc:IPI00219740]+-vn+2">IPI00219740</a>	44630.3	98.1	2	2	2	IPI00219740	IPI00219740, IPI00299904	IPI00219740	0.026	Non-secretory protein	0	0	0.335	0		FALSE
MMP11 Stromelysin-3	<a target="_blank" href="http://srs.ebi.ac.uk/srsbin/cgi-bin/wgetz?-e+[IPI-acc:IPI00306778]+-vn+2">IPI00306778</a>	54600.9	100	4	4	7	IPI00306778	IPI00306778, IPI00306778, IPI00880022	IPI00306778	0.985	Signal peptide	1	0	0.522	0	SP	TRUE
MRC2 C-type mannose receptor 2	<a target="_blank" href="http://srs.ebi.ac.uk/srsbin/cgi-bin/wgetz?-e+[IPI-acc:IPI00005707]+-vn+2">IPI00005707</a>	166637	100	3	3	3	IPI00005707	IPI00005707	IPI00005707	0.917	Signal peptide	0.999	0	0.492	1	SP TMH	TRUE
MT1L;MT1JP;MT1G;MT1E Isoform 1 of Metallothionein-1G	<a target="_blank" href="http://srs.ebi.ac.uk/srsbin/cgi-bin/wgetz?-e+[IPI-acc:IPI00008752]+-vn+2">IPI00008752</a>	6122.6	99.8	2	2	3	IPI00008752	IPI00008752, IPI00008753, IPI00022498, IPI00307016, IPI00413064	IPI00008752	0.63	Signal peptide	0.705	0.003	0.853	0	SP OTHER	TRUE
MXRA8 Isoform 2 of Matrix-remodeling-associated protein 8	<a target="_blank" href="http://srs.ebi.ac.uk/srsbin/cgi-bin/wgetz?-e+[IPI-acc:IPI00153049]+-vn+2">IPI00153049</a>	49602.2	100	6	6	6	IPI00153049	IPI00153049, IPI00550854, IPI00884085, IPI00909135	IPI00153049	0.981	Signal peptide	0.999	0	0.05	1	SP TMH	TRUE
MYL6B;MYL6 Isoform Smooth muscle of Myosin light polypeptide 6	<a target="_blank" href="http://srs.ebi.ac.uk/srsbin/cgi-bin/wgetz?-e+[IPI-acc:IPI00789605]+-vn+2">IPI00789605</a>	16942.8	100	9	12	25	IPI00789605	IPI00789605	IPI00789605	0.06	Non-secretory protein	0	0	0.428	0		FALSE
MYO1B Isoform 1 of Myosin-Ib	<a target="_blank" href="http://srs.ebi.ac.uk/srsbin/cgi-bin/wgetz?-e+[IPI-acc:IPI00376344]+-vn+2">IPI00376344</a>	131973	100	2	2	2	IPI00376344	IPI00376344, IPI00414980, IPI00795618	IPI00376344	0.322	Non-secretory protein	0	0	0.277	0		FALSE
NAMPT Nicotinamide phosphoribosyltransferase	<a target="_blank" href="http://srs.ebi.ac.uk/srsbin/cgi-bin/wgetz?-e+[IPI-acc:IPI00018873]+-vn+2">IPI00018873</a>	55504.5	99.9	2	2	3	IPI00018873	IPI00018873, IPI00472879	IPI00018873	0.344	Non-secretory protein	0	0	0.302	0		FALSE
NAP1L4 cDNA FLJ59403, highly similar to Nucleosome assembly protein 1-like 4	<a target="_blank" href="http://srs.ebi.ac.uk/srsbin/cgi-bin/wgetz?-e+[IPI-acc:IPI00017763]+-vn+2">IPI00017763</a>	44077.2	100	5	5	10	IPI00017763	IPI00017763, IPI00941463	IPI00017763	0.05	Non-secretory protein	0	0	0.108	0		FALSE
NAP1L4 Putative uncharacterized protein NAP1L4	<a target="_blank" href="http://srs.ebi.ac.uk/srsbin/cgi-bin/wgetz?-e+[IPI-acc:IPI00017763]+-vn+2">IPI00017763</a>	44061.2	100	5	5	9	IPI00017763	IPI00017763, IPI00941463	IPI00017763	0.05	Non-secretory protein	0	0	0.108	0		FALSE
NAPRT1 Isoform 4 of Nicotinate phosphoribosyltransferase	<a target="_blank" href="http://srs.ebi.ac.uk/srsbin/cgi-bin/wgetz?-e+[IPI-acc:IPI00412498]+-vn+2">IPI00412498</a>	52144.1	100	4	5	5	IPI00412498	IPI00412498, IPI00465085, IPI00879716, IPI00880164, IPI00939355	IPI00412498	0.318	Non-secretory protein	0.004	0.107	0.547	0		FALSE
NEU1 Sialidase-1	<a target="_blank" href="http://srs.ebi.ac.uk/srsbin/cgi-bin/wgetz?-e+[IPI-acc:IPI00029817]+-vn+2">IPI00029817</a>	45449.3	99.8	2	3	3	IPI00029817	IPI00029817	IPI00029817	0.981	Signal peptide	0.727	0.273	0.909	1	SP TMH OTHER	TRUE
NFASC Isoform 7 of Neurofascin	<a target="_blank" href="http://srs.ebi.ac.uk/srsbin/cgi-bin/wgetz?-e+[IPI-acc:IPI00384998]+-vn+2">IPI00384998</a>	139864	100	3	3	3	IPI00384998	IPI00384998, IPI00394653, IPI00394655, IPI00443574, IPI00470575, IPI00477765, IPI00477942, IPI00513695, IPI00513705, IPI00655702, IPI00655858, IPI00655890, IPI00656129, IPI00909230, IPI00953486, IPI00384998, IPI00394655, IPI00443574, IPI00470575, IPI00477765, IPI00477942, IPI00513695, IPI00513705, IPI00655702, IPI00655858, IPI00655890, IPI00656129	IPI00384998	0.959	Signal peptide	0.997	0.003	0.299	1	SP TMH	TRUE
NID2 Nidogen-2	<a target="_blank" href="http://srs.ebi.ac.uk/srsbin/cgi-bin/wgetz?-e+[IPI-acc:IPI00028908]+-vn+2">IPI00028908</a>	151376	100	30	38	59	IPI00028908	IPI00028908	IPI00028908	0.988	Signal peptide	0.998	0.001	0.558	0	SP	TRUE
NME1 Isoform 1 of Nucleoside diphosphate kinase A	<a target="_blank" href="http://srs.ebi.ac.uk/srsbin/cgi-bin/wgetz?-e+[IPI-acc:IPI00012048]+-vn+2">IPI00012048</a>	17130.7	99.8	2	3	5	IPI00012048	IPI00012048, IPI00375531	IPI00012048	0.096	Non-secretory protein	0	0	0.361	0		FALSE
NMT1 Isoform Long of Glycylpeptide N-tetradecanoyltransferase 1	<a target="_blank" href="http://srs.ebi.ac.uk/srsbin/cgi-bin/wgetz?-e+[IPI-acc:IPI00329692]+-vn+2">IPI00329692</a>	56789	99.8	2	2	2	IPI00329692	IPI00329692	IPI00329692	0.098	Non-secretory protein	0	0	0.509	0		FALSE
NNMT Nicotinamide N-methyltransferase	<a target="_blank" href="http://srs.ebi.ac.uk/srsbin/cgi-bin/wgetz?-e+[IPI-acc:IPI00027681]+-vn+2">IPI00027681</a>	29557	99.8	2	2	2	IPI00027681	IPI00027681	IPI00027681	0.094	Non-secretory protein	0	0	0.469	0		FALSE
NOLC1 Isoform Beta of Nucleolar and coiled-body phosphoprotein 1	<a target="_blank" href="http://srs.ebi.ac.uk/srsbin/cgi-bin/wgetz?-e+[IPI-acc:IPI00216654]+-vn+2">IPI00216654</a>	74729.4	100	2	2	2	IPI00216654	IPI00216654, IPI00292387, IPI00908873	IPI00216654	0.58	Non-secretory protein	0.001	0.001	0.375	0		FALSE
NOTCH3 Neurogenic locus notch homolog protein 3	<a target="_blank" href="http://srs.ebi.ac.uk/srsbin/cgi-bin/wgetz?-e+[IPI-acc:IPI00029819]+-vn+2">IPI00029819</a>	243632	100	2	2	2	IPI00029819	IPI00029819	IPI00550900	0.111	Non-secretory protein	0	0	0.581	0		FALSE
NSFL1C Isoform 2 of NSFL1 cofactor p47	<a target="_blank" href="http://srs.ebi.ac.uk/srsbin/cgi-bin/wgetz?-e+[IPI-acc:IPI00022830]+-vn+2">IPI00022830</a>	37307.8	100	5	5	5	IPI00022830	IPI00022830, IPI00100197, IPI00397571	IPI00218343	0.368	Non-secretory protein	0.005	0	0.481	0		FALSE
OLFM2 Noelin-2	<a target="_blank" href="http://srs.ebi.ac.uk/srsbin/cgi-bin/wgetz?-e+[IPI-acc:IPI00295767]+-vn+2">IPI00295767</a>	51368.7	100	3	3	3	IPI00295767	IPI00295767	IPI00031370	0.105	Non-secretory protein	0	0	0.527	0		FALSE
OLFML2A Isoform 1 of Olfactomedin-like protein 2A	<a target="_blank" href="http://srs.ebi.ac.uk/srsbin/cgi-bin/wgetz?-e+[IPI-acc:IPI00385326]+-vn+2">IPI00385326</a>	73037.1	100	4	4	4	IPI00385326	IPI00385326	IPI00641706	0.131	Non-secretory protein	0	0	0.586	0		FALSE
OS9 osteosarcoma amplified 9 isoform 2 precursor	<a target="_blank" href="http://srs.ebi.ac.uk/srsbin/cgi-bin/wgetz?-e+[IPI-acc:IPI00186581]+-vn+2">IPI00186581</a>	69230.2	99.8	2	2	2	IPI00186581	IPI00186581, IPI00329760, IPI00398855, IPI00604451, IPI00784387, IPI00791882, IPI00873981, IPI00922878	IPI00783641	0.258	Non-secretory protein	0.032	0	0.314	0		FALSE
OS9 osteosarcoma amplified 9, endoplasmic reticulum lectin isoform 2 precursor	<a target="_blank" href="http://srs.ebi.ac.uk/srsbin/cgi-bin/wgetz?-e+[IPI-acc:IPI00186581]+-vn+2">IPI00186581</a>	69230.2	100	4	4	4	IPI00186581	IPI00186581, IPI00329760, IPI00398855, IPI00604451, IPI00791882, IPI00873981, IPI00922878	IPI00000684	0.086	Non-secretory protein	0	0	0.526	0		FALSE
PAFAH1B1 Isoform 1 of Platelet-activating factor acetylhydrolase IB subunit alpha	<a target="_blank" href="http://srs.ebi.ac.uk/srsbin/cgi-bin/wgetz?-e+[IPI-acc:IPI00218728]+-vn+2">IPI00218728</a>	46619.4	99.8	2	2	2	IPI00218728	IPI00218728, IPI00873228	IPI00019599	0.768	Signal anchor	0.011	0.906	0.515	0		FALSE
PAMR1 Isoform 2 of Inactive serine protease PAMR1	<a target="_blank" href="http://srs.ebi.ac.uk/srsbin/cgi-bin/wgetz?-e+[IPI-acc:IPI00064429]+-vn+2">IPI00064429</a>	81925.2	100	8	8	14	IPI00064429	IPI00064429	IPI00301489	0.151	Non-secretory protein	0	0	0.588	0		FALSE
PAMR1 Isoform 2 of Inactive serine protease RAMP	<a target="_blank" href="http://srs.ebi.ac.uk/srsbin/cgi-bin/wgetz?-e+[IPI-acc:IPI00064429]+-vn+2">IPI00064429</a>	81925.2	100	6	6	7	IPI00064429	IPI00064429, IPI00456672	IPI00170692	0.316	Non-secretory protein	0	0	0.35	1	TMH	TRUE
PAPPA Pappalysin-1	<a target="_blank" href="http://srs.ebi.ac.uk/srsbin/cgi-bin/wgetz?-e+[IPI-acc:IPI00001869]+-vn+2">IPI00001869</a>	180952	100	2	2	2	IPI00001869	IPI00001869	IPI00334159	0.062	Non-secretory protein	0	0	0.764	0	OTHER	TRUE
PCDHGC3 Isoform 1 of Protocadherin gamma-C3	<a target="_blank" href="http://srs.ebi.ac.uk/srsbin/cgi-bin/wgetz?-e+[IPI-acc:IPI00001872]+-vn+2">IPI00001872</a>	101061	100	2	3	3	IPI00001872	IPI00001872, IPI00031750, IPI00409667, IPI00409668	IPI00009802	0.968	Signal peptide	0.81	0.025	0.46	0	SP	TRUE
PCMT1 protein-L-isoaspartate (D-aspartate) O-methyltransferase 1	<a target="_blank" href="http://srs.ebi.ac.uk/srsbin/cgi-bin/wgetz?-e+[IPI-acc:IPI00411680]+-vn+2">IPI00411680</a>	30297.2	100	12	14	15	IPI00411680	IPI00411680, IPI00828189	IPI00215628	0.968	Signal peptide	0.81	0.025	0.47	0	SP	TRUE
PEA15 Astrocytic phosphoprotein PEA-15	<a target="_blank" href="http://srs.ebi.ac.uk/srsbin/cgi-bin/wgetz?-e+[IPI-acc:IPI00014850]+-vn+2">IPI00014850</a>	15023.2	100	4	5	9	IPI00014850	IPI00014850, IPI00643342	IPI00304232	0.064	Non-secretory protein	0	0	0.58	0		FALSE
PGM1 Isoform 2 of Phosphoglucomutase-1	<a target="_blank" href="http://srs.ebi.ac.uk/srsbin/cgi-bin/wgetz?-e+[IPI-acc:IPI00217872]+-vn+2">IPI00217872</a>	63775.1	100	3	3	3	IPI00217872	IPI00217872, IPI00219526	IPI00607814	0.283	Non-secretory protein	0	0	0.519	0		FALSE
PHB Prohibitin	<a target="_blank" href="http://srs.ebi.ac.uk/srsbin/cgi-bin/wgetz?-e+[IPI-acc:IPI00017334]+-vn+2">IPI00017334</a>	29786.6	100	2	2	2	IPI00017334	IPI00017334, IPI00791634, IPI00793442, IPI00793658, IPI00909721	IPI00017334	0.828	Signal peptide	0.848	0.02	0.454	0	SP	TRUE
PIK3IP1 Isoform 1 of Phosphoinositide-3-kinase-interacting protein 1	<a target="_blank" href="http://srs.ebi.ac.uk/srsbin/cgi-bin/wgetz?-e+[IPI-acc:IPI00298388]+-vn+2">IPI00298388</a>	28229.7	99.9	2	2	4	IPI00298388	IPI00298388, IPI00829813, IPI00942625	IPI00298388	0.991	Signal peptide	0.988	0	0.406	1	SP TMH	TRUE
PLA2G15 Group XV phospholipase A2	<a target="_blank" href="http://srs.ebi.ac.uk/srsbin/cgi-bin/wgetz?-e+[IPI-acc:IPI00301459]+-vn+2">IPI00301459</a>	46640.9	100	5	5	5	IPI00301459	IPI00301459	IPI00301459	0.992	Signal peptide	0.993	0.007	0.684	0	SP	TRUE
PLAU Urokinase-type plasminogen activator	<a target="_blank" href="http://srs.ebi.ac.uk/srsbin/cgi-bin/wgetz?-e+[IPI-acc:IPI00296180]+-vn+2">IPI00296180</a>	48489.5	100	19	22	52	IPI00296180	IPI00296180	IPI00296180	0.997	Signal peptide	0.999	0	0.65	0	SP	TRUE
PLIN3 Isoform B of Perilipin-3	<a target="_blank" href="http://srs.ebi.ac.uk/srsbin/cgi-bin/wgetz?-e+[IPI-acc:IPI00303882]+-vn+2">IPI00303882</a>	47027.6	100	9	10	12	IPI00303882	IPI00303882	IPI00303882	0.077	Non-secretory protein	0	0	0.538	0		FALSE
PLXNB2 Plexin-B2	<a target="_blank" href="http://srs.ebi.ac.uk/srsbin/cgi-bin/wgetz?-e+[IPI-acc:IPI00853369]+-vn+2">IPI00853369</a>	205109	100	4	4	4	IPI00853369	IPI00853369	IPI00853369	0.986	Signal peptide	1	0	0.588	0	SP	TRUE
PNP cDNA FLJ25678 fis, clone TST04067, highly similar to PURINE NUCLEOSIDE PHOSPHORYLASE	<a target="_blank" href="http://srs.ebi.ac.uk/srsbin/cgi-bin/wgetz?-e+[IPI-acc:IPI00017672]+-vn+2">IPI00017672</a>	32533.5	100	7	7	8	IPI00017672	IPI00017672	IPI00017672	0.282	Non-secretory protein	0	0.014	0.486	0		FALSE
POSTN Periostin, osteoblast specific factor	<a target="_blank" href="http://srs.ebi.ac.uk/srsbin/cgi-bin/wgetz?-e+[IPI-acc:IPI00410241]+-vn+2">IPI00410241</a>	90410.4, 90129.4	100	34	43	165	IPI00410241	IPI00410241, IPI00641231	IPI00410241	0.99	Signal peptide	0.999	0	0.274	0	SP	TRUE
POTEE Isoform 1 of POTE ankyrin domain family member E	<a target="_blank" href="http://srs.ebi.ac.uk/srsbin/cgi-bin/wgetz?-e+[IPI-acc:IPI00479743]+-vn+2">IPI00479743</a>	121348	99.8	2	2	3	IPI00479743	IPI00479743	IPI00479743	0.148	Non-secretory protein	0	0	0.349	0		FALSE
PPIF Peptidyl-prolyl cis-trans isomerase F, mitochondrial	<a target="_blank" href="http://srs.ebi.ac.uk/srsbin/cgi-bin/wgetz?-e+[IPI-acc:IPI00026519]+-vn+2">IPI00026519</a>	22022.4	99.8	2	2	2	IPI00026519	IPI00026519	IPI00026519	0.919	Signal peptide	0.711	0	0.683	0	SP	TRUE
PPIL1 Peptidyl-prolyl cis-trans isomerase-like 1	<a target="_blank" href="http://srs.ebi.ac.uk/srsbin/cgi-bin/wgetz?-e+[IPI-acc:IPI00007019]+-vn+2">IPI00007019</a>	18219.3	99.8	2	2	2	IPI00007019	IPI00007019	IPI00007019	0.341	Non-secretory protein	0	0	0.309	0		FALSE
PPM1F Protein phosphatase 1F	<a target="_blank" href="http://srs.ebi.ac.uk/srsbin/cgi-bin/wgetz?-e+[IPI-acc:IPI00291412]+-vn+2">IPI00291412</a>	49812.3	99.8	2	2	2	IPI00291412	IPI00291412, IPI00877996	IPI00291412	0.202	Non-secretory protein	0	0	0.336	0		FALSE
PPP2R4 Isoform 3 of Serine/threonine-protein phosphatase 2A activator	<a target="_blank" href="http://srs.ebi.ac.uk/srsbin/cgi-bin/wgetz?-e+[IPI-acc:IPI00217296]+-vn+2">IPI00217296</a>	33449.7	100	3	3	3	IPI00217296	IPI00217296, IPI00293102, IPI00893197, IPI00935879	IPI00217296	0.022	Non-secretory protein	0	0	0.553	0		FALSE
PPP3CA Isoform 1 of Serine/threonine-protein phosphatase 2B catalytic subunit alpha isoform	<a target="_blank" href="http://srs.ebi.ac.uk/srsbin/cgi-bin/wgetz?-e+[IPI-acc:IPI00179415]+-vn+2">IPI00179415</a>	58671.7	100	3	3	3	IPI00179415	IPI00179415, IPI00747748, IPI00910825	IPI00179415	0.07	Non-secretory protein	0	0	0.441	0		FALSE
PRNP Major prion protein	<a target="_blank" href="http://srs.ebi.ac.uk/srsbin/cgi-bin/wgetz?-e+[IPI-acc:IPI00022284]+-vn+2">IPI00022284</a>	27642.7	99.8	2	2	2	IPI00022284	IPI00022284, IPI00382843, IPI00797025	IPI00022284	0.992	Signal peptide	0.997	0	0.459	2	SP TMH	TRUE
PROCR Endothelial protein C receptor precursor	<a target="_blank" href="http://srs.ebi.ac.uk/srsbin/cgi-bin/wgetz?-e+[IPI-acc:IPI00009276]+-vn+2">IPI00009276</a>	30697.3	100	3	3	6	IPI00009276	IPI00009276	IPI00009276	0.891	Signal peptide	0.726	0.259	0.862	1	SP TMH OTHER	TRUE
PROSC Proline synthetase co-transcribed homolog (Bacterial), isoform CRA_b	<a target="_blank" href="http://srs.ebi.ac.uk/srsbin/cgi-bin/wgetz?-e+[IPI-acc:IPI00016346]+-vn+2">IPI00016346</a>	34024	99.8	2	2	2	IPI00016346	IPI00016346, IPI00902466	IPI00016346	0.262	Non-secretory protein	0.012	0	0.356	0		FALSE
PSG1 Isoform 2 of Pregnancy-specific beta-1-glycoprotein 1	<a target="_blank" href="http://srs.ebi.ac.uk/srsbin/cgi-bin/wgetz?-e+[IPI-acc:IPI00163720]+-vn+2">IPI00163720</a>	48123.2	100	8	9	14	IPI00163720	IPI00163720, IPI00335812, IPI00399104	IPI00163720	0.976	Signal peptide	0.988	0	0.706	0	SP OTHER	TRUE
PSMC2 26S protease regulatory subunit 7	<a target="_blank" href="http://srs.ebi.ac.uk/srsbin/cgi-bin/wgetz?-e+[IPI-acc:IPI00021435]+-vn+2">IPI00021435</a>	48617.6	100	2	2	2	IPI00021435	IPI00021435	IPI00021435	0.019	Non-secretory protein	0	0	0.713	0	OTHER	TRUE
PSMD11 Proteasome 26S non-ATPase subunit 11 variant (Fragment)	<a target="_blank" href="http://srs.ebi.ac.uk/srsbin/cgi-bin/wgetz?-e+[IPI-acc:IPI00105598]+-vn+2">IPI00105598</a>	47519.4	99.8	2	2	2	IPI00105598	IPI00105598	IPI00105598	0.307	Non-secretory protein	0.006	0	0.248	0		FALSE
PSMD12 26S proteasome non-ATPase regulatory subunit 12	<a target="_blank" href="http://srs.ebi.ac.uk/srsbin/cgi-bin/wgetz?-e+[IPI-acc:IPI00185374]+-vn+2">IPI00185374</a>	52888.2	99.8	2	2	2	IPI00185374	IPI00185374	IPI00185374	0.056	Non-secretory protein	0	0	0.315	0		FALSE
PSMD14 26S proteasome non-ATPase regulatory subunit 14	<a target="_blank" href="http://srs.ebi.ac.uk/srsbin/cgi-bin/wgetz?-e+[IPI-acc:IPI00024821]+-vn+2">IPI00024821</a>	34558.6	100	3	3	3	IPI00024821	IPI00024821	IPI00024821	0.414	Non-secretory protein	0.026	0	0.777	0	OTHER	TRUE
PSMD5 26S proteasome non-ATPase regulatory subunit 5	<a target="_blank" href="http://srs.ebi.ac.uk/srsbin/cgi-bin/wgetz?-e+[IPI-acc:IPI00002134]+-vn+2">IPI00002134</a>	56179	99.8	2	2	2	IPI00002134	IPI00002134, IPI00909766	IPI00002134	0.54	Non-secretory protein	0.053	0	0.558	0		FALSE
PTGR1 Prostaglandin reductase 1	<a target="_blank" href="http://srs.ebi.ac.uk/srsbin/cgi-bin/wgetz?-e+[IPI-acc:IPI00292657]+-vn+2">IPI00292657</a>	35852.5	100	2	2	2	IPI00292657	IPI00292657, IPI00642248	IPI00292657	0.32	Non-secretory protein	0	0	0.367	0		FALSE
QPCT Isoform 1 of Glutaminyl-peptide cyclotransferase	<a target="_blank" href="http://srs.ebi.ac.uk/srsbin/cgi-bin/wgetz?-e+[IPI-acc:IPI00003919]+-vn+2">IPI00003919</a>	40859.9	99.8	2	2	4	IPI00003919	IPI00003919, IPI00892934, IPI00954591	IPI00003919	0.994	Signal peptide	0.997	0.002	0.788	0	SP OTHER	TRUE
RAB1A Isoform 1 of Ras-related protein Rab-1A	<a target="_blank" href="http://srs.ebi.ac.uk/srsbin/cgi-bin/wgetz?-e+[IPI-acc:IPI00005719]+-vn+2">IPI00005719</a>	22660.4	100	3	3	3	IPI00005719	IPI00005719, IPI00008964, IPI00374519, IPI00896425, IPI00937805	IPI00005719	0.514	Non-secretory protein	0.002	0	0.397	0		FALSE
RAC1 Isoform A of Ras-related C3 botulinum toxin substrate 1	<a target="_blank" href="http://srs.ebi.ac.uk/srsbin/cgi-bin/wgetz?-e+[IPI-acc:IPI00010271]+-vn+2">IPI00010271</a>	21432.6	100	2	3	3	IPI00010271	IPI00010271, IPI00219675, IPI00010271, IPI00219675, IPI00394837	IPI00010271	0.53	Non-secretory protein	0.02	0	0.278	0		FALSE
RALA Ras-related protein Ral-A	<a target="_blank" href="http://srs.ebi.ac.uk/srsbin/cgi-bin/wgetz?-e+[IPI-acc:IPI00217519]+-vn+2">IPI00217519</a>	23549.2	100	2	3	3	IPI00217519	IPI00217519	IPI00217519	0.367	Non-secretory protein	0.012	0	0.376	0		FALSE
RANP1;RAN GTP-binding nuclear protein Ran	<a target="_blank" href="http://srs.ebi.ac.uk/srsbin/cgi-bin/wgetz?-e+[IPI-acc:IPI00643041]+-vn+2">IPI00643041</a>	24405.1	100	5	6	11	IPI00643041	IPI00643041, IPI00792352, IPI00795671, IPI00796462	IPI00643041	0.398	Non-secretory protein	0.004	0	0.582	0		FALSE
RBM4 Isoform 1 of RNA-binding protein 4	<a target="_blank" href="http://srs.ebi.ac.uk/srsbin/cgi-bin/wgetz?-e+[IPI-acc:IPI00003704]+-vn+2">IPI00003704</a>	40296.2	99.6	2	2	2	IPI00003704	IPI00003704	IPI00003704	0.285	Non-secretory protein	0	0	0.482	0		FALSE
RBP1 retinol binding protein 1, cellular isoform a	<a target="_blank" href="http://srs.ebi.ac.uk/srsbin/cgi-bin/wgetz?-e+[IPI-acc:IPI00219718]+-vn+2">IPI00219718</a>	22292.3	100	4	4	5	IPI00219718	IPI00219718, IPI00791403, IPI00940513	IPI00219718	0.32	Non-secretory protein	0.006	0	0.464	0		FALSE
RNPEP Aminopeptidase B	<a target="_blank" href="http://srs.ebi.ac.uk/srsbin/cgi-bin/wgetz?-e+[IPI-acc:IPI00642211]+-vn+2">IPI00642211</a>	73481.6	100	6	6	6	IPI00642211	IPI00642211	IPI00642211	0.314	Non-secretory protein	0.011	0	0.535	0		FALSE
RPL21;RPL21P19 60S ribosomal protein L21	<a target="_blank" href="http://srs.ebi.ac.uk/srsbin/cgi-bin/wgetz?-e+[IPI-acc:IPI00247583]+-vn+2">IPI00247583</a>	18547	99.8	2	3	3	IPI00247583	IPI00247583, IPI00397713, IPI00845507, IPI00879165, IPI00940766	IPI00247583	0.398	Non-secretory protein	0	0	0.769	0	OTHER	TRUE
RPL21P19;RPL21 60S ribosomal protein L21	<a target="_blank" href="http://srs.ebi.ac.uk/srsbin/cgi-bin/wgetz?-e+[IPI-acc:IPI00247583]+-vn+2">IPI00247583</a>	18547	99.8	2	2	2	IPI00247583	IPI00247583, IPI00397713, IPI00845507, IPI00879165, IPI00940766	IPI00247583	0.398	Non-secretory protein	0	0	0.769	0	OTHER	TRUE
RPL30 60S ribosomal protein L30	<a target="_blank" href="http://srs.ebi.ac.uk/srsbin/cgi-bin/wgetz?-e+[IPI-acc:IPI00219156]+-vn+2">IPI00219156</a>	12766.7	99.8	2	3	3	IPI00219156	IPI00219156, IPI00872940	IPI00219156	0.101	Non-secretory protein	0	0	0.439	0		FALSE
RPL9 60S ribosomal protein L9	<a target="_blank" href="http://srs.ebi.ac.uk/srsbin/cgi-bin/wgetz?-e+[IPI-acc:IPI00031691]+-vn+2">IPI00031691</a>	21845.7	99.8	2	2	2	IPI00031691	IPI00031691, IPI00795717	IPI00031691	0.055	Non-secretory protein	0	0	0.539	0		FALSE
RPS11 40S ribosomal protein S11	<a target="_blank" href="http://srs.ebi.ac.uk/srsbin/cgi-bin/wgetz?-e+[IPI-acc:IPI00025091]+-vn+2">IPI00025091</a>	18413.3	99.8	2	2	2	IPI00025091	IPI00025091	IPI00025091	0.101	Non-secretory protein	0	0	0.754	0	OTHER	TRUE
RPS21;LOC100291837 40S ribosomal protein S21	<a target="_blank" href="http://srs.ebi.ac.uk/srsbin/cgi-bin/wgetz?-e+[IPI-acc:IPI00017448]+-vn+2">IPI00017448</a>	9093.6	99.8	2	2	3	IPI00017448	IPI00017448, IPI00387084	IPI00017448	0.085	Non-secretory protein	0	0	0.709	0	OTHER	TRUE
RPS26 40S ribosomal protein S26	<a target="_blank" href="http://srs.ebi.ac.uk/srsbin/cgi-bin/wgetz?-e+[IPI-acc:IPI00655650]+-vn+2">IPI00655650</a>	12997.5	100	3	3	3	IPI00655650	IPI00655650	IPI00655650	0.087	Non-secretory protein	0	0	0.318	0		FALSE
RPS27A;UBB;UBC ubiquitin and ribosomal protein S27a precursor	<a target="_blank" href="http://srs.ebi.ac.uk/srsbin/cgi-bin/wgetz?-e+[IPI-acc:IPI00179330]+-vn+2">IPI00179330</a>	17947.6	100	4	4	9	IPI00179330	IPI00179330	IPI00179330	0.352	Non-secretory protein	0	0	0.88	0	OTHER	TRUE
RPS6 40S ribosomal protein S6	<a target="_blank" href="http://srs.ebi.ac.uk/srsbin/cgi-bin/wgetz?-e+[IPI-acc:IPI00021840]+-vn+2">IPI00021840</a>	28663.7	99.8	2	2	2	IPI00021840	IPI00021840	IPI00021840	0.166	Non-secretory protein	0	0	0.378	0		FALSE
RPS9 40S ribosomal protein S9	<a target="_blank" href="http://srs.ebi.ac.uk/srsbin/cgi-bin/wgetz?-e+[IPI-acc:IPI00221088]+-vn+2">IPI00221088</a>	22574.5	100	3	3	3	IPI00221088	IPI00221088, IPI00847192	IPI00221088	0.353	Non-secretory protein	0	0	0.498	0		FALSE
RUVBL2 RuvB-like 2	<a target="_blank" href="http://srs.ebi.ac.uk/srsbin/cgi-bin/wgetz?-e+[IPI-acc:IPI00009104]+-vn+2">IPI00009104</a>	51140.1	100	2	2	2	IPI00009104	IPI00009104	IPI00009104	0.146	Non-secretory protein	0	0	0.344	0		FALSE
SCRN1 Secernin-1	<a target="_blank" href="http://srs.ebi.ac.uk/srsbin/cgi-bin/wgetz?-e+[IPI-acc:IPI00289862]+-vn+2">IPI00289862</a>	46364.1	100	4	5	8	IPI00289862	IPI00289862, IPI00923582	IPI00289862	0.653	Non-secretory protein	0.021	0	0.519	0		FALSE
SDCBP Isoform 1 of Syntenin-1	<a target="_blank" href="http://srs.ebi.ac.uk/srsbin/cgi-bin/wgetz?-e+[IPI-acc:IPI00299086]+-vn+2">IPI00299086</a>	32427.3	100	4	5	7	IPI00299086	IPI00299086, IPI00479018, IPI00910606	IPI00299086	0.062	Non-secretory protein	0	0	0.232	1	TMH	TRUE
SEC24A Isoform 1 of Protein transport protein Sec24A	<a target="_blank" href="http://srs.ebi.ac.uk/srsbin/cgi-bin/wgetz?-e+[IPI-acc:IPI00873472]+-vn+2">IPI00873472</a>	119734	99.9	2	2	2	IPI00873472	IPI00873472	IPI00873472	0.403	Non-secretory protein	0.159	0	0.687	0		FALSE
SECTM1 Secreted and transmembrane protein 1	<a target="_blank" href="http://srs.ebi.ac.uk/srsbin/cgi-bin/wgetz?-e+[IPI-acc:IPI00170635]+-vn+2">IPI00170635</a>	27020.5	99.8	2	2	2	IPI00170635	IPI00170635	IPI00170635	0.986	Signal peptide	0.994	0.003	0.66	1	SP TMH	TRUE
SELM Selenoprotein M	<a target="_blank" href="http://srs.ebi.ac.uk/srsbin/cgi-bin/wgetz?-e+[IPI-acc:IPI00103471]+-vn+2">IPI00103471</a>	16167.3	99.8	2	2	2	IPI00103471	IPI00103471, IPI00930363	IPI00103471	0.999	Signal peptide	1	0	0.55	1	SP TMH	TRUE
SEMA7A Semaphorin-7A	<a target="_blank" href="http://srs.ebi.ac.uk/srsbin/cgi-bin/wgetz?-e+[IPI-acc:IPI00025257]+-vn+2">IPI00025257</a>	74805.7	100	6	6	7	IPI00025257	IPI00025257	IPI00025257	0.996	Signal peptide	0.999	0.001	0.484	0	SP	TRUE
SERBP1 SERPINE1 mRNA binding protein 1, isoform CRA_d	<a target="_blank" href="http://srs.ebi.ac.uk/srsbin/cgi-bin/wgetz?-e+[IPI-acc:IPI00410693]+-vn+2">IPI00410693</a>	50903.2	100	4	4	6	IPI00410693	IPI00410693, IPI00412714, IPI00470497, IPI00470498	IPI00410693	0.374	Non-secretory protein	0	0	0.487	0		FALSE
SF3A1 Splicing factor 3A subunit 1	<a target="_blank" href="http://srs.ebi.ac.uk/srsbin/cgi-bin/wgetz?-e+[IPI-acc:IPI00017451]+-vn+2">IPI00017451</a>	88868.1	100	3	3	3	IPI00017451	IPI00017451	IPI00017451	0.314	Non-secretory protein	0.001	0	0.065	0		FALSE
SFRS9 Splicing factor, arginine/serine-rich 9	<a target="_blank" href="http://srs.ebi.ac.uk/srsbin/cgi-bin/wgetz?-e+[IPI-acc:IPI00012340]+-vn+2">IPI00012340</a>	25524.9	99.8	2	2	4	IPI00012340	IPI00012340	IPI00012340	0.103	Non-secretory protein	0	0	0.408	0		FALSE
SIAE Isoform 1 of Sialate O-acetylesterase	<a target="_blank" href="http://srs.ebi.ac.uk/srsbin/cgi-bin/wgetz?-e+[IPI-acc:IPI00010949]+-vn+2">IPI00010949</a>	58297.3	99.8	2	2	5	IPI00010949	IPI00010949, IPI00759728	IPI00010949	0.991	Signal peptide	0.999	0	0.786	0	SP OTHER	TRUE
SIL1 Nucleotide exchange factor SIL1	<a target="_blank" href="http://srs.ebi.ac.uk/srsbin/cgi-bin/wgetz?-e+[IPI-acc:IPI00296197]+-vn+2">IPI00296197</a>	52067.8	100	4	4	6	IPI00296197	IPI00296197	IPI00296197	0.995	Signal peptide	0.975	0.025	0.694	1	SP TMH	TRUE
SLC25A5 ADP/ATP translocase 2	<a target="_blank" href="http://srs.ebi.ac.uk/srsbin/cgi-bin/wgetz?-e+[IPI-acc:IPI00007188]+-vn+2">IPI00007188</a>	32878.5	99.8	2	2	3	IPI00007188	IPI00007188, IPI00291467, IPI00645646	IPI00007188	0.432	Non-secretory protein	0.124	0	0.235	2	TMH	TRUE
SNRPF Small nuclear ribonucleoprotein F	<a target="_blank" href="http://srs.ebi.ac.uk/srsbin/cgi-bin/wgetz?-e+[IPI-acc:IPI00220528]+-vn+2">IPI00220528</a>	9707.4	99.8	2	2	2	IPI00220528	IPI00220528	IPI00220528	0.397	Non-secretory protein	0	0	0.192	0		FALSE
SPTAN1 Isoform 3 of Spectrin alpha chain, brain	<a target="_blank" href="http://srs.ebi.ac.uk/srsbin/cgi-bin/wgetz?-e+[IPI-acc:IPI00843765]+-vn+2">IPI00843765</a>	282267	100	15	17	19	IPI00843765	IPI00843765, IPI00844215, IPI00871535, IPI00879810	IPI00843765	0.024	Non-secretory protein	0	0	0.236	0		FALSE
SQSTM1 Phosphotyrosine independent ligand p62B for the Lck SH2 domain B-cell isoform (Fragment)	<a target="_blank" href="http://srs.ebi.ac.uk/srsbin/cgi-bin/wgetz?-e+[IPI-acc:IPI00013676]+-vn+2">IPI00013676</a>	45703.8	99.8	2	2	2	IPI00013676	IPI00013676, IPI00179473, IPI00784104, IPI00908710	IPI00013676	0.444	Non-secretory protein	0.036	0	0.489	0		FALSE
SRM Spermidine synthase	<a target="_blank" href="http://srs.ebi.ac.uk/srsbin/cgi-bin/wgetz?-e+[IPI-acc:IPI00292020]+-vn+2">IPI00292020</a>	33806.5	100	2	2	2	IPI00292020	IPI00292020	IPI00292020	0.278	Non-secretory protein	0.001	0.001	0.553	0		FALSE
SRPX2 Sushi repeat-containing protein SRPX2	<a target="_blank" href="http://srs.ebi.ac.uk/srsbin/cgi-bin/wgetz?-e+[IPI-acc:IPI00004446]+-vn+2">IPI00004446</a>	52954.3	100	10	10	12	IPI00004446	IPI00004446	IPI00004446	0.985	Signal peptide	0.994	0.005	0.575	0	SP	TRUE
SSC5D Scavenger receptor cysteine-rich domain-containing protein LOC284297	<a target="_blank" href="http://srs.ebi.ac.uk/srsbin/cgi-bin/wgetz?-e+[IPI-acc:IPI00554474]+-vn+2">IPI00554474</a>	115750	100	14	17	23	IPI00554474	IPI00554474	IPI00554474	0.978	Signal peptide	1	0	0.252	0	SP	TRUE
STC1 Stanniocalcin-1	<a target="_blank" href="http://srs.ebi.ac.uk/srsbin/cgi-bin/wgetz?-e+[IPI-acc:IPI00005564]+-vn+2">IPI00005564</a>	27603.3	100	4	4	5	IPI00005564	IPI00005564	IPI00005564	0.955	Signal peptide	0.997	0.001	0.911	0	SP OTHER	TRUE
Tax_Id=9606 MDH1 Malate dehydrogenase, cytoplasmic	<a target="_blank" href="http://srs.ebi.ac.uk/srsbin/cgi-bin/wgetz?-e+[IPI-acc:IPI00291005]+-vn+2">IPI00291005</a>	0	100	6	6	6	IPI00291005	IPI00291005
TBCB Tubulin-folding cofactor B	<a target="_blank" href="http://srs.ebi.ac.uk/srsbin/cgi-bin/wgetz?-e+[IPI-acc:IPI00293126]+-vn+2">IPI00293126</a>	27307.5	99.8	2	2	2	IPI00293126	IPI00293126	IPI00293126	0.43	Non-secretory protein	0.051	0.001	0.799	0	OTHER	TRUE
TCEB2 Transcription elongation factor B polypeptide 2	<a target="_blank" href="http://srs.ebi.ac.uk/srsbin/cgi-bin/wgetz?-e+[IPI-acc:IPI00026670]+-vn+2">IPI00026670</a>	13115.2	99.8	2	2	2	IPI00026670	IPI00026670, IPI00410162, IPI00917694	IPI00026670	0.28	Non-secretory protein	0	0	0.571	0		FALSE
TCF20 Isoform 1 of Transcription factor 20	<a target="_blank" href="http://srs.ebi.ac.uk/srsbin/cgi-bin/wgetz?-e+[IPI-acc:IPI00159322]+-vn+2">IPI00159322</a>	211751	96.9	2	2	2	IPI00159322	IPI00159322, IPI00220381, IPI00871677	IPI00159322	0.04	Non-secretory protein	0	0	0.189	0		FALSE
TFF3 14 kDa protein	<a target="_blank" href="http://srs.ebi.ac.uk/srsbin/cgi-bin/wgetz?-e+[IPI-acc:IPI00018909]+-vn+2">IPI00018909</a>	14233.9	99.8	2	2	4	IPI00018909	IPI00018909, IPI00940158	IPI00018909	0.584	Signal anchor	0	0.786	0.803	0	OTHER	TRUE
TGFB2 Isoform B of Transforming growth factor beta-2	<a target="_blank" href="http://srs.ebi.ac.uk/srsbin/cgi-bin/wgetz?-e+[IPI-acc:IPI00220156]+-vn+2">IPI00220156</a>	50556.4	100	3	4	6	IPI00220156	IPI00220156, IPI00235354	IPI00220156	0.998	Signal peptide	0.998	0.002	0.92	1	SP TMH OTHER	TRUE
TGFBR3 transforming growth factor, beta receptor III	<a target="_blank" href="http://srs.ebi.ac.uk/srsbin/cgi-bin/wgetz?-e+[IPI-acc:IPI00304865]+-vn+2">IPI00304865</a>	93482.2	100	3	3	4	IPI00304865	IPI00304865	IPI00304865	0.977	Signal peptide	0.997	0	0.716	1	SP TMH OTHER	TRUE
TGOLN2 Isoform TGN51 of Trans-Golgi network integral membrane protein 2	<a target="_blank" href="http://srs.ebi.ac.uk/srsbin/cgi-bin/wgetz?-e+[IPI-acc:IPI00012545]+-vn+2">IPI00012545</a>	51095.1	100	3	3	3	IPI00012545	IPI00012545, IPI00219049, IPI00297543, IPI00855725, IPI00855872, IPI00921828	IPI00012545	0.986	Signal peptide	1	0	0.129	1	SP TMH	TRUE
THSD4 Isoform 1 of Thrombospondin type-1 domain-containing protein 4	<a target="_blank" href="http://srs.ebi.ac.uk/srsbin/cgi-bin/wgetz?-e+[IPI-acc:IPI00794391]+-vn+2">IPI00794391</a>	112429	99.8	2	2	2	IPI00794391	IPI00794391	IPI00794391	0.992	Signal peptide	0.997	0.003	0.564	0	SP	TRUE
TNPO1 Isoform 1 of Transportin-1	<a target="_blank" href="http://srs.ebi.ac.uk/srsbin/cgi-bin/wgetz?-e+[IPI-acc:IPI00024364]+-vn+2">IPI00024364</a>	102341	100	5	5	6	IPI00024364	IPI00024364, IPI00843876, IPI00908817	IPI00024364	0.052	Non-secretory protein	0	0	0.453	0		FALSE
TOMM34 Mitochondrial import receptor subunit TOM34	<a target="_blank" href="http://srs.ebi.ac.uk/srsbin/cgi-bin/wgetz?-e+[IPI-acc:IPI00009946]+-vn+2">IPI00009946</a>	34542.3	100	2	2	2	IPI00009946	IPI00009946	IPI00009946	0.06	Non-secretory protein	0	0	0.773	0	OTHER	TRUE
TP53I3 Isoform 1 of Quinone oxidoreductase PIG3	<a target="_blank" href="http://srs.ebi.ac.uk/srsbin/cgi-bin/wgetz?-e+[IPI-acc:IPI00384643]+-vn+2">IPI00384643</a>	35519.3	100	2	2	2	IPI00384643	IPI00384643, IPI00908508	IPI00384643	0.071	Non-secretory protein	0	0	0.622	0		FALSE
TPD52L2 Isoform 2 of Tumor protein D54	<a target="_blank" href="http://srs.ebi.ac.uk/srsbin/cgi-bin/wgetz?-e+[IPI-acc:IPI00221178]+-vn+2">IPI00221178</a>	19883.3	100	4	4	5	IPI00221178	IPI00221178, IPI00306825, IPI00399265, IPI00399266, IPI00399267, IPI00399268, IPI00743469	IPI00221178	0.044	Non-secretory protein	0	0	0.735	0	OTHER	TRUE
TPM1 Isoform 3 of Tropomyosin alpha-1 chain	<a target="_blank" href="http://srs.ebi.ac.uk/srsbin/cgi-bin/wgetz?-e+[IPI-acc:IPI00216135]+-vn+2">IPI00216135</a>	32859.1	100	3	3	3	IPI00216135	IPI00216135	IPI00216135	0.051	Non-secretory protein	0	0	0.659	0		FALSE
TPM2 Isoform 2 of Tropomyosin beta chain	<a target="_blank" href="http://srs.ebi.ac.uk/srsbin/cgi-bin/wgetz?-e+[IPI-acc:IPI00220709]+-vn+2">IPI00220709</a>	32972.6	100	5	5	5	IPI00220709	IPI00220709, IPI00220709, IPI00646748	IPI00220709	0.05	Non-secretory protein	0	0	0.507	0		FALSE
TPT1 Translationally-controlled tumor protein	<a target="_blank" href="http://srs.ebi.ac.uk/srsbin/cgi-bin/wgetz?-e+[IPI-acc:IPI00550900]+-vn+2">IPI00550900</a>	19578.2	100	5	8	18	IPI00550900	IPI00550900	IPI00550900	0.111	Non-secretory protein	0	0	0.581	0		FALSE
TUBA1C Tubulin alpha-1C chain	<a target="_blank" href="http://srs.ebi.ac.uk/srsbin/cgi-bin/wgetz?-e+[IPI-acc:IPI00218343]+-vn+2">IPI00218343</a>	49877.4	99.8	2	2	3	IPI00218343	IPI00218343	IPI00218343	0.368	Non-secretory protein	0.005	0	0.481	0		FALSE
TUBB2B Tubulin beta-2B chain	<a target="_blank" href="http://srs.ebi.ac.uk/srsbin/cgi-bin/wgetz?-e+[IPI-acc:IPI00031370]+-vn+2">IPI00031370</a>	49935.1	100	5	5	9	IPI00031370	IPI00031370	IPI00031370	0.105	Non-secretory protein	0	0	0.527	0		FALSE
TUBB6 46 kDa protein	<a target="_blank" href="http://srs.ebi.ac.uk/srsbin/cgi-bin/wgetz?-e+[IPI-acc:IPI00641706]+-vn+2">IPI00641706</a>	45746.4	99.8	2	2	2	IPI00641706	IPI00641706	IPI00641706	0.131	Non-secretory protein	0	0	0.586	0		FALSE
TXNRD1 Isoform 3 of Thioredoxin reductase 1, cytoplasmic	<a target="_blank" href="http://srs.ebi.ac.uk/srsbin/cgi-bin/wgetz?-e+[IPI-acc:IPI00783641]+-vn+2">IPI00783641</a>	65503.1	100	14	15	19	IPI00783641	IPI00783641, IPI00847482, IPI00884896	IPI00783641	0.258	Non-secretory protein	0.032	0	0.314	0		FALSE
UAP1 Isoform AGX2 of UDP-N-acetylhexosamine pyrophosphorylase	<a target="_blank" href="http://srs.ebi.ac.uk/srsbin/cgi-bin/wgetz?-e+[IPI-acc:IPI00000684]+-vn+2">IPI00000684</a>	58751.5	99.8	2	2	2	IPI00000684	IPI00000684, IPI00217816, IPI00607787	IPI00000684	0.086	Non-secretory protein	0	0	0.526	0		FALSE
UBE2V1 Isoform 1 of Ubiquitin-conjugating enzyme E2 variant 1	<a target="_blank" href="http://srs.ebi.ac.uk/srsbin/cgi-bin/wgetz?-e+[IPI-acc:IPI00019599]+-vn+2">IPI00019599</a>	25778.9	99.9	2	2	6	IPI00019599	IPI00019599, IPI00030962, IPI00397947, IPI00447356, IPI00472498, IPI00890717	IPI00019599	0.768	Signal anchor	0.011	0.906	0.515	0		FALSE
UROD Uroporphyrinogen decarboxylase	<a target="_blank" href="http://srs.ebi.ac.uk/srsbin/cgi-bin/wgetz?-e+[IPI-acc:IPI00301489]+-vn+2">IPI00301489</a>	40769.2	99.8	2	2	2	IPI00301489	IPI00301489, IPI00514944	IPI00301489	0.151	Non-secretory protein	0	0	0.588	0		FALSE
VAPA Isoform 1 of Vesicle-associated membrane protein-associated protein A	<a target="_blank" href="http://srs.ebi.ac.uk/srsbin/cgi-bin/wgetz?-e+[IPI-acc:IPI00170692]+-vn+2">IPI00170692</a>	27875.9	100	2	3	3	IPI00170692	IPI00170692, IPI00374657	IPI00170692	0.316	Non-secretory protein	0	0	0.35	1	TMH	TRUE
VBP1 von Hippel-Lindau binding protein 1, isoform CRA_b	<a target="_blank" href="http://srs.ebi.ac.uk/srsbin/cgi-bin/wgetz?-e+[IPI-acc:IPI00334159]+-vn+2">IPI00334159</a>	26518	100	4	4	5	IPI00334159	IPI00334159	IPI00334159	0.062	Non-secretory protein	0	0	0.764	0	OTHER	TRUE
VCAN Isoform V0 of Versican core protein	<a target="_blank" href="http://srs.ebi.ac.uk/srsbin/cgi-bin/wgetz?-e+[IPI-acc:IPI00009802]+-vn+2">IPI00009802</a>	372795	100	17	20	43	IPI00009802	IPI00009802	IPI00009802	0.968	Signal peptide	0.81	0.025	0.46	0	SP	TRUE
VCAN Isoform V1 of Versican core protein	<a target="_blank" href="http://srs.ebi.ac.uk/srsbin/cgi-bin/wgetz?-e+[IPI-acc:IPI00215628]+-vn+2">IPI00215628</a>	265028	100	18	21	47	IPI00215628	IPI00215628	IPI00215628	0.968	Signal peptide	0.81	0.025	0.47	0	SP	TRUE
WDR12 Ribosome biogenesis protein WDR12	<a target="_blank" href="http://srs.ebi.ac.uk/srsbin/cgi-bin/wgetz?-e+[IPI-acc:IPI00304232]+-vn+2">IPI00304232</a>	47690.5	99.8	2	3	3	IPI00304232	IPI00304232	IPI00304232	0.064	Non-secretory protein	0	0	0.58	0		FALSE
XPNPEP1 X-Pro aminopeptidase 1, soluble isoform 2	<a target="_blank" href="http://srs.ebi.ac.uk/srsbin/cgi-bin/wgetz?-e+[IPI-acc:IPI00607814]+-vn+2">IPI00607814</a>	72090.5	99.8	2	2	2	IPI00607814	IPI00607814, IPI00645898, IPI00793375	IPI00607814	0.283	Non-secretory protein	0	0	0.519	0		FALSE
