# Supplementary material for: Proteomic Signatures of the Desmoplastic Invasion Front Reveal Collagen Type XII as a Marker of Myofibroblastic Differentiation During Colorectal Cancer Metastasis
Source: Oncotarget. 2012 Mar 8;3(3):267–85. doi: 10.18632/oncotarget.451 (PMC3359884; doi:10.18632/oncotarget.451)
Supplement: Supplementary file 8 [file oncotarget-03-267-s008.xlsx]

## Sheet: Sheet1
ACP1 Isoform 2 of Low molecular weight phosphotyrosine protein phosphatase
ADAMTS12 ADAM metallopeptidase with thrombospondin type 1 motif, 12 preproprotein
AEBP1 Isoform 1 of Adipocyte enhancer-binding protein 1
APOB Apolipoprotein B-100
APOC2 Apolipoprotein C-II
ARF6 ADP-ribosylation factor 6
ARSA Arylsulfatase A
ASPH Aspartyl/asparaginyl beta-hydroxylase
ATP1A1 Isoform Long of Sodium/potassium-transporting ATPase subunit alpha-1
ATP1B3 Sodium/potassium-transporting ATPase subunit beta-3
ATP5J ATP synthase-coupling factor 6, mitochondrial
AZGP1 Zinc-alpha-2-glycoprotein
B4GALT4 Beta-1,4-galactosyltransferase 4
BAX Isoform Alpha of Apoptosis regulator BAX
BCAP31 B-cell receptor-associated protein 31
C10orf116 Adipose most abundant gene transcript 2 protein
C14orf156 SRA stem-loop-interacting RNA-binding protein, mitochondrial
C1QTNF5 Complement C1q tumor necrosis factor-related protein 5
C4A Putative uncharacterized protein C4A
C4B complement component 4B preproprotein
CCBE1 Isoform 1 of Collagen and calcium-binding EGF domain-containing protein 1
CCDC72 Coiled-coil domain-containing protein 72
CD81 CD81 antigen
CD99 Isoform I of CD99 antigen
CDH11 Isoform 2 of Cadherin-11
CDH2 Cadherin-2
CDH6 Isoform 1 of Cadherin-6
CFD Complement factor D preproprotein
CFH Isoform 1 of Complement factor H
CLSTN1 Isoform 1 of Calsyntenin-1 (Fragment)
CLTA Isoform Brain of Clathrin light chain A
CNBP Isoform 1 of Cellular nucleic acid-binding protein
COL12A1 Isoform 4 of Collagen alpha-1(XII) chain
COL16A1 Isoform 1 of Collagen alpha-1(XVI) chain
COL4A1 Isoform 1 of Collagen alpha-1(IV) chain
COL4A1 Putative uncharacterized protein COL4A1
COL7A1 Isoform 1 of Collagen alpha-1(VII) chain
COLEC10 Collectin-10
COLEC12 Isoform 1 of Collectin-12
CPA4 Carboxypeptidase A4
CRISPLD2 Isoform 1 of Cysteine-rich secretory protein LCCL domain-containing 2
CRTAP Cartilage-associated protein
CSF2 Granulocyte-macrophage colony-stimulating factor
CST7 Cystatin-F precursor
CTHRC1 Isoform 1 of Collagen triple helix repeat-containing protein 1
CTSC Dipeptidyl peptidase 1
CXCL10 C-X-C motif chemokine 10
DKK3 Dickkopf-related protein 3
DNAJC3 Isoform 1 of DnaJ homolog subfamily C member 3
DPEP1 Dipeptidase 1
DSC2 Isoform 2A of Desmocollin-2
EIF3F cDNA FLJ36192 fis, clone TESTI2027450, highly similar to Eukaryotic translation initiation factor 3 subunit 5
ENG Isoform Long of Endoglin
ENPP2 Isoform 1 of Ectonucleotide pyrophosphatase/phosphodiesterase family member 2
ERP44 Endoplasmic reticulum resident protein 44
EXT2 Isoform 1 of Exostosin-2
EXTL2 Exostoses (Multiple)-like 2
FAM20C family with sequence similarity 20, member C
FAT1 507 kDa protein
FBLN2 cDNA FLJ56912, highly similar to Fibulin-2
FDPS Farnesyl pyrophosphate synthase
FIBIN Fin bud initiation factor homolog
FKBP10 Peptidyl-prolyl cis-trans isomerase FKBP10
FMOD Fibromodulin
FST Isoform 1 of Follistatin
FSTL3 Isoform 1 of Follistatin-related protein 3
GALNT10 Isoform 1 of Polypeptide N-acetylgalactosaminyltransferase 10
GALNT5 Polypeptide N-acetylgalactosaminyltransferase 5
GDF6 Growth/differentiation factor 6
GFRA1 Isoform 2 of GDNF family receptor alpha-1
GREM1 Isoform 1 of Gremlin-1
HDAC2 Isoform 2 of Histone deacetylase 2
HEXA Beta-hexosaminidase subunit alpha
HGF Isoform 1 of Hepatocyte growth factor
HLA-A HLA class I histocompatibility antigen, A-34 alpha chain
HLA-A HLA class I histocompatibility antigen, A-69 alpha chain
HLA-C HLA class I histocompatibility antigen, Cw-7 alpha chain
HSD17B10 Isoform 1 of 3-hydroxyacyl-CoA dehydrogenase type-2
HTRA3 Isoform 1 of Probable serine protease HTRA3
IDUA Alpha-L-iduronidase
IGF2R Cation-independent mannose-6-phosphate receptor
IGFBP2 insulin-like growth factor binding protein 2, 36kDa precursor
IL6ST Isoform 1 of Interleukin-6 receptor subunit beta
INHBA Inhibin beta A chain
IPO9 Importin-9
ITGA2 Integrin alpha-2
ITGA5 Integrin alpha-5
ITGB1 Isoform Beta-1A of Integrin beta-1
ITIH3 Isoform 1 of Inter-alpha-trypsin inhibitor heavy chain H3
LAMA1 Laminin subunit alpha-1
LAMA3 Laminin alpha-3 chain variant 1
LAMB1 200 kDa protein
LAYN Isoform 1 of Layilin
LEPRE1 Isoform 3 of Prolyl 3-hydroxylase 1
LOC100293101;LOC100288413;LOC100290734 Uncharacterized protein LP9056
LOC284297 Scavenger receptor cysteine-rich domain-containing protein LOC284297
LOC728825 Putative uncharacterized protein ENSP00000391266
LOX Protein-lysine 6-oxidase
LTBP1 Isoform Short of Latent-transforming growth factor beta-binding protein 1
LTBP1 latent transforming growth factor beta binding protein 1 isoform LTBP-1S
MAMDC2 Isoform 1 of MAM domain-containing protein 2
MMP11 Stromelysin-3
MRC2 C-type mannose receptor 2
MT1L;MT1JP;MT1G;MT1E Isoform 1 of Metallothionein-1G
MXRA8 Isoform 2 of Matrix-remodeling-associated protein 8
NEU1 Sialidase-1
NFASC Isoform 7 of Neurofascin
NID2 Nidogen-2
PAMR1 Isoform 2 of Inactive serine protease RAMP
PAPPA Pappalysin-1
PCDHGC3 Isoform 1 of Protocadherin gamma-C3
PCMT1 protein-L-isoaspartate (D-aspartate) O-methyltransferase 1
PHB Prohibitin
PIK3IP1 Isoform 1 of Phosphoinositide-3-kinase-interacting protein 1
PLA2G15 Group XV phospholipase A2
PLAU Urokinase-type plasminogen activator
PLXNB2 Plexin-B2
POSTN Periostin, osteoblast specific factor
PPIF Peptidyl-prolyl cis-trans isomerase F, mitochondrial
PRNP Major prion protein
PROCR Endothelial protein C receptor precursor
PSG1 Isoform 2 of Pregnancy-specific beta-1-glycoprotein 1
PSMC2 26S protease regulatory subunit 7
PSMD14 26S proteasome non-ATPase regulatory subunit 14
QPCT Isoform 1 of Glutaminyl-peptide cyclotransferase
RPL21;RPL21P19 60S ribosomal protein L21
RPL21P19;RPL21 60S ribosomal protein L21
RPS11 40S ribosomal protein S11
RPS21;LOC100291837 40S ribosomal protein S21
RPS27A;UBB;UBC ubiquitin and ribosomal protein S27a precursor
SDCBP Isoform 1 of Syntenin-1
SECTM1 Secreted and transmembrane protein 1
SELM Selenoprotein M
SEMA7A Semaphorin-7A
SIAE Isoform 1 of Sialate O-acetylesterase
SIL1 Nucleotide exchange factor SIL1
SLC25A5 ADP/ATP translocase 2
SRPX2 Sushi repeat-containing protein SRPX2
SSC5D Scavenger receptor cysteine-rich domain-containing protein LOC284297
STC1 Stanniocalcin-1
TBCB Tubulin-folding cofactor B
TFF3 14 kDa protein
TGFB2 Isoform B of Transforming growth factor beta-2
TGFBR3 transforming growth factor, beta receptor III
TGOLN2 Isoform TGN51 of Trans-Golgi network integral membrane protein 2
THSD4 Isoform 1 of Thrombospondin type-1 domain-containing protein 4
TOMM34 Mitochondrial import receptor subunit TOM34
TPD52L2 Isoform 2 of Tumor protein D54
VAPA Isoform 1 of Vesicle-associated membrane protein-associated protein A
VBP1 von Hippel-Lindau binding protein 1, isoform CRA_b
VCAN Isoform V0 of Versican core protein
VCAN Isoform V1 of Versican core protein
